# Supplementary material for: Repeated MDA5 Gene Loss in Birds: An Evolutionary Perspective
Source: Viruses. 2021 Oct 22;13(11):2131. doi: 10.3390/v13112131 (PMC8619217; doi:10.3390/v13112131)
Supplement: Supplementary file 1 [file viruses-13-02131-s001.zip]

Archive with 11 entries (10 files):
- Figure_S1.txt
- __MACOSX/
- __MACOSX/._Figure_S1.txt
- Figure_S2.xlsx
- __MACOSX/._Figure_S2.xlsx
- Figure_S3.txt
- __MACOSX/._Figure_S3.txt
- Figure_S4.txt
- __MACOSX/._Figure_S4.txt
- Figure_S5.xlsx
- __MACOSX/._Figure_S5.xlsx
