# Supplementary material for: Repeated MDA5 Gene Loss in Birds: An Evolutionary Perspective
Source: Viruses. 2021 Oct 22;13(11):2131. doi: 10.3390/v13112131 (PMC8619217; doi:10.3390/v13112131)
Supplement: Supplementary file 1 [file viruses-13-02131-s001.zip › Figure_S1.txt]

>anas_platyrhynchos-anseriformes-rig1_CDS
ATGACGGCGGACGAGAAGCGGAGCCTGCAGTGCTACCGCCGCTACATCGAGCGGAGCCTCAACCCGGTCTACGTGCTGGGCAACATGACGGACTGGCTGCCCGACGAGCTGCGGGAGAGGATCCGCAAGGAGGAGGAGAGGGGGGTGAGCGGCGCCGCCGCGCTCTTCCTGGACGCCGTGCTGCAGCTGGAGGCCCGGGGGTGGTTCCGAGGGATGCTGGACGCGATGCTGGCCGCAGGTTACACAGGACTGGCAGAAGCAATTGAGAACTGGGACTTCAGCAAACTGGAAAAACTGGAGTTACACAGACAGCTGTTGAAGCGGATAGAGGCAACAATGTTAGAAGTCGACCCAGTAGCGCTCATTCCCTATATAAGCACATGCCTGATAGACAGGGAGTGTGAAGAGATTCAGCAGATTAGTGAAAACAGAAGCAAAGCAGCAGGCATAACTAAACTCATTGAATGTCTCTGTCGGTCGGATAAGGAGCACTGGCCAAAAAGCCTTCAGCTGGCACTAGATACCACAGGATATTACCGTGCAAGTGAACTGTGGGATATAAGAGAAGATAATGCCAAAGATGTTGACAGTGAAATGACAGATGCCTCTGAGGACTGCCTTGAAGCCAGTATGACATATTCTGAAGAAGCAGAACCTGATGATAATCTCAGTGAAAATCTTGGTTCAGCTGCAGAAGGAATTGGCAAACCTCCACCTGTCTATGAAACAAAGAAGGCTCGGAGCTACCAGATTGAACTTGCACAGCCTGCTATCAATGGGAAAAATGCCTTAATATGTGCCCCTACTGGATCTGGAAAAACTTTCGTCTCAATTCTGATTTGCGAACACCATTTCCAAAACATGCCTGCAGGACGAAAGGCGAAAGTTGTCTTTCTTGCAACTAAAGTCCCAGTGTATGAACAGCAGAAAAATGTCTTCAAGCATCATTTTGAAAGACAAGGATACTCTGTTCAAGGAATTAGTGGTGAAAATTTTTCAAATGTCTCTGTAGAAAAAGTTATAGAGGATAGTGACATCATCGTAGTGACACCCCAGATCCTGGTGAATAGCTTCGAGGATGGGACCCTTACCTCGCTCTCCATTTTCACTCTGATGATATTCGATGAGTGCCACAACACTACAGGCAACCACCCTTACAATGTGTTAATGACCAGGTATCTGGAGCAGAAATTTAACTCTGCAAGTCAGCTGCCACAGATTTTAGGTTTGACTGCTTCTGTTGGAGTTGGTAATGCCAAGAACATTGAGGAAACAATAGAGCACATCTGTAGTCTCTGCTCCTACCTTGACATACAGGCCATATCCACTGTCAGAGAGAACATACAAGAACTGCAAAGGTTCATGAACAAGCCAGAAATAGATGTCAGATTGGTTAAGAGGCGAATTCACAATCCCTTTGCAGCCATTATCTCAAATTTGATGTCCGAGACAGAGGCACTGATGAGGACAATTTACTCAGTGGATACTCTCTCCCAAAACAGCAAGAAAGATTTCGGAACACAGAACTATGAACACTGGATAGTTGTCACTCAGAGGAAATGCAGACTGCTGCAACTAGAAGACAAAGAGGAGGAGAGCAGGATATGTAGAGCCCTTTTCATTTGCACTGAACACCTGCGGAAATACAATGATGCCCTCATCATCAGTGAAGATGCCCGCATCATAGATGCTTTATCCTACCTGACCGAGTTTTTCACAAATGTCAAGAATGGACCATACACAGAATTAGAGCAGCACCTGACGGCCAAATTTCAAGAGAAAGAACCAGAACTGATTGCCCTTTCAAAAGACGAAACAAATGAGAATCCTAAACTGGAAGAGCTTGTCTGCATCCTGGATGATGCGTACCGCTATAACCCACAGACTCGCACTCTTCTCTTTGCTAAGACAAGAGCTTTAGTATCCGCTTTGAAGAAGTGTATGGAGGAAAACCCTATTCTTAACTACATAAAGCCAGGTGTTTTGATGGGGCGCGGAAGAAGAGATCAAACAACAGGTATGACCCTCCCAAGCCAGAAGGGTGTGCTGGATGCGTTCAAAACCAGCAAGGACAACAGGCTGCTCATTGCTACATCTGTTGCTGATGAAGGCATTGATATTGTCCAGTGCAACCTTGTTGTGCTCTATGAATACTCCGGTAACGTGACCAAAATGATCCAAGTCAGAGGTCGTGGAAGGGCAGCAGGCAGCAAGTGCATCCTTGTGACAAGCAAAACAGAAGTGGTTGAGAATGAAAAATGCAACCGTTATAAGGAAGAAATGATGAATAAAGCTGTTGAAAAGATCCAGAAATGGGATGAAGAAACATTTGCAAAAAAGATACATAATCTGCAAATGAAGGAAAGGGTGTTACGAGATTCCAGGAGGAAAGAAATAAAACCTAAAGTAGTGGAAGGCCAAAAGAACCTCCTGTGTGGAAAATGCAAAGCATATGCCTGCAGTACAGATGACATCAGGATTATAAAGGACTCCCATCACATTGTCCTAGGAGAAGCATTCAAGGAGCGTTATACAACAAAGCCTCATAAGAAACCAATGCAGTTTGATGGTTTTGAGAAAAAAAGCAAGATGTATTGCCGAAATAATAATTGCCAGCATGATTGGGGAATCACAGTGAAGTACCTGACATTTGACAATCTACCAGTGATCAAAATCAAAAGCTTCGTAATGGAGAGTACTGCAACTGGAACACAAATGGACTTTCAGAAATGGAAAAGCATTAATTCTTCTTTGAAGAATTTTGATGTTGAAGAAATGTCCAACTTGTACCCACCATTTTAG
>aythya_fuligula-anseriformes-rig1_CDS
ATGACGGCGGAGGAGAAGCGGGGCCTGCAGTGCTACCGCCGCTACATCGAGCGGAGCCTCAACCCGGTCTACGTGCTGGGCAACATGACGGACTGGCTGCCCGACGAGCTGCGGGAGAGGATCCGCAAGGAGGAGGAGAGGGGGGTGAGCGGCGCCGCCGCGCTCTTCCTGGACGCCGTGCTGCAGCTGGAGGCCCGGGGGTGGTTCCGAGGGATGCTGGACGCGATGCTGGCCGCAGGTTACACAGGACTGGCAGAAGCAATTGAGAACTGGGACTTCAGCAAACTGGAAAAACTGGAGTTACACAGACAGCTGTTGAAGCGGATAGAGGCAACAATGTTAGAAGTCGACCCAGTAGCGCTCATTCCCTACATAAACACGTGCCTGATAGACAGGGAGTGCGAAGAGATCCAGCAGATTAGCGAAAACAGAAGCAAAGCAGCAGGCATAACTAAACTCATTGAATGTCTCTGTCGGTCGGATAAGGAGCACTGGCCAAAAAGCCTTCAGCTGGCACTAGATACCACAGGATATTATAGTGCAAGTGAACTGTGGGATATAAGAGAAGATAATGCCAAAGATGTTGACAGTGAAATGACAGATGCCTCTGAGGACTGCCTTGAAGCCAGTATGACGTATTCTGAAGAAGCAGAACCTGATGATAATCTCAGTGAAAATCTTGGTTCAGCTGCAGAAGGAATTGGCAAACCTCCACCTGCCTATGAAACAAAGAAGGCTCGGAGCTACCAGATTGAACTTGCACAGCCTGCTATCGATGGGAAAAATGCCTTAATATGTGCCCCTACTGGATCTGGAAAAACTTTCGTCTCAATTCTGATTTGCGAACACCATTTCCAAAACATGCCTGCAGGACGAAAGGCGAAAGTTGTCTTTCTTGCAACTAAAGTCCCAGTGTATGAACAGCAGAAAAATGTCTTCAAGCACCATTTTGAAAGACAAGGATATTCTGTTCAAGGAATTAGTGGTGAAAATTTTTCAAATGTCTCTGTCGAAAAAGTTATAGAGGATAGTGACATCATCGTAGTGACACCCCAGATCCTGGTGAATAGCTTCGAGGACGGGTCCCTTACCTCGCTCTCCATTTTCACTCTGATGATATTCGATGAGTGCCACAACACTACAGGCAACCACCCTTACAACGTGTTAATGACCAGGTATCTGGAGCAGAAATTTAACTCCTCTGCAAGTCAACTGCCACAGATTTTAGGTTTGACTGCTTCTGTTGGAGTTGGTAATGCCAAGAACATTGAGGAAACAATAGAGCACATCTGTAGTCTCTGCTCCTACCTTGACATACAGGCCATATCCACTGTCAGAGAGAACATACAAGAACTGCAAAGGTTCATGAACAAGCCAGAAATAGATGTCAGATTGGTTAAGAGACGAGTTCACAATCCCTTTGCAGTTATTATCTCAAATCTGATGTCCGAGACAGAGGCACTGATGAGGACAATTTACTCAGTGGATACTGTCTCCCAAAACAGCAAGAAAGATTTTGGAACACAGAACTATGAACACTGGATAGTTGTCACTCAGAGGAAATGCAGACTGCTGCAGCTAGAAGACAAAGAGGAGGAGAGCAGGATATGTAGAGCCCTTTTCATTTGCACTGAACACCTGCGGAAATACAATGATGCCCTCATCATCAGTGAAGATGCCCGCATCATAGATGCTTTATCCTACCTGACCGAGTTTTTCACAAATGTCAAGAATGGACCATACACAGAATTAGAGCAACACCTGACGGCCAAATTTCAAGAGAAAGAACCAGAACTGATTGCCCTTTCAAAAGACGAAACAAATGAGAATCCTAAACTGGAAGAGCTTGCCTGCATCCTGGATGATGCATACCGCTATAACCCACAGACTCGCACTCTTCTCTTTGCTAAGACAAGAGCCTTAGTATCTGCTTTGAAGAAGTGTATGGAGGAAAACCCTATCCTTAGCTACATAAAGCCAGGTGTTCTGATGGGACGCGGAAGAAGAGATCAAACAACAGGTATGACCCTCCTAAGCCAGAAGGGTGTGCTGGATGCGTTCAAAACCAGCAAGGACAACAGGCTGCTCATTGCTACATCTGTTGCTGATGAAGGCATTGATATTGTCCAGTGCAACCTTGTTGTGCTCTATGAATACTCCGGTAACGTGACCAAAATGATCCAAGTCAGAGGTCGTGGAAGGGCAGCAGGCAGCAAGTGCATCCTTGTGACAAGCAAAACAGAAGTGGTTGAGAATGAAAAATGCAACCGTTATAAGGAAGAAATGATGAATAAAGCTGTTGAAGAGATCCAGAAATGGGATGAAGAAACATTTGCAAAAAAGATACATAATCTGCAAATGAAGGAAAGGGTGTTACGAGATTCCAGGAGGAAAGAAATAAAACCTAAAGTAGTGGAAGGCCAGAAGAACCTCCTGTGTGGAAAATGCAAAGCATATGCCTGCAGTACAGATGACATCAGAATTATAAAGGACTCTCATCACATTGTCCTAGGAGAAGCATTCAAGGAGCGTTATATAACAAAGCCTCATAAGAAACCAATGCAGTTTGATGGTTTTGAGAAAAAAAGCAAGATGTATTGCCGAAATAATAATTGCCAGCATGACTGGGGAATCACAGTGAAGTACCTGACATTTGACAATCTACCAGTGATCAAAATCAAAAGCTTCGTAATGGAGAGTACTGCAACTGGAACACAAATGGACTTTCAGAAATGGAAAAGCATTAATTCTTCTTTGAAGAATTTTGATGTTGAAGAAATGTCCAACTTGTACCCACCATTTTAG
>cairina_moschata-anseriformes-rig1_CDS
ATGACGGCGGACGAGAAGCGGAGCCTGCAGTGCTACCGCCGCTACATCGAGCGGAGCCTCAACCCGGTCTACGTGCTGGGCAACATGACGGACTGGCTGCCCGACGAGCTGCGGGAGAGGATCCGCAAGGAGGAGGAGAGGGGGGTGAGCGGCGCCGCCGCGCTCTTCCTGGACGCCGTGCTGCAGCTGGAGGCCCAGGGGTGGTTCCGAGGGATGCTGGACGCGATGCTGGCCGCAGGTTACACAGGACTGGCAGAAGCAATTGAGAACTGGGACTTCAGCAAACTGGAAAAACTGGAGTTACACAGACAGCTGTTGAAGCGGATAGAGGCAACAATGTTAGAAGTTGACCCAGTAGCGCTCATTCCCTACATAAACACGTGCCTGATAGACAGGGAGTGCGAAGAGATTCAGCAGATTAGCGAAAACAGAAGCAAAGCAGCAGGCATAACTAAACTCATTGAATGTCTCTGTCGGTCGGATAAGGAGCACTGGCCAAAAAGCCTTCAGCTGGCACTAGATACCACAGGATATTACCGTGCAAGTGAACTGTGGGATATAAGAGAAGATAATGCCAAAGATGTTGACAGTGAAATGACAGATGCCTCTGAGGACTGCCTTGAAGCCAGTATGACATATTCTGAAGAAGCAGAACCTGATGATAATCTCAGTGAAAATCTTGGTTCAGCAGCAGAAGGAATTGGCAAACCTCCACCTGTCTACGAAACAAAGAAGGCTCGGAGCTACCAGATTGAACTTGCACAGCCTGCTATCAATGGGAAAAATGCCTTAATATGTGCCCCTACTGGATCTGGAAAAACTTTCGTCTCAATTCTGATTTGCGAACACCATTTCCAAAACATGCCTGCAGGACGAAAGGCGAAAGTTGTCTTTCTTGCAACTAAAGTCCCAGTGTATGAACAGCAGAAAAATGTCTTCAAGCATCATTTTGAAAGACAAGGATATTCTGTTCAAGGAATTAGTGGTGAAAATTTTTCAAATGTCTCTGTAGAAAAAGTCATAGAGGATAGTGACATCATCGTAGTGACACCCCAGATCCTGGTGAATAGCTTCGAGGACGGGACCCTTACCTCGCTCTCCATTTTCACTCTGATGATATTTGATGAGTGCCACAACACTACAGGCAACCACCCTTACAATGTGTTAATGACCAGGTATCTGGAGCAGAAATTTAACTCTTCTGCAAGTCAGCTGCCACAGATTTTAGGTTTGACTGCTTCTGTTGGAGTTGGTAATGCCAAGAACATTGAGGAAACAATAGAGCACATCTGTAGTCTCTGCTCCTACCTCGACATACAGGCCATATCCACTGTCAGAGAGAACATACAAGAACTGCGAAGGTTCATGAACAAGCCAGAAATAGATGTCAGATTGGTTAAGAGGCGAGTTCACAATCCCTTTGCAGTCATTATCTCAGATTTGATGTCCGAGACAGAGGCACTGATGAGGACGATTTACTCAGTGGATACCATCTCCCAAAACAGCAAGAAAGATTTCGGAACACAGAACTATGAACACTGGATAGTTGTCACTCAGAGGAAATGCAGACTGCTGCAACTAGAAGACAAAGAGGAGGAGAGCAGGATATGTAGAGCCCTCTTCATTTGCACTGAACACCTGCGGAAATACAATGATGCCCTCATCATCAGTGAAGATGCCCGCATCATAGATGCTTTATCCTACCTGACTGAGTTTTTCACAAATGTCAAGAATGGACCATACACAGAATTAGAGCAGCACCTGACGGCCAAATTTCAAGAGAAAGAACCAGAACTGATTGCCCTTTCAAAAGACGAAACAAATGAGAATCCTAAACTGGAAGAGCTTGCCTGCATCCTGGATGATGCGTACCGCTATAACCCACAGACTCGCACTCTTCTCTTTGCTAAGACAAGAGCCTTAGTATCTGCTTTGAAGAAGTGTATGGAGGAAAACCCTATCCTTAGCTACATAAAGCCAGGTGTTTTGATGGGGCGCGGAAGAAGAGATCAAACAACAGGTATGACCCTCCCAAGCCAGAAGGGTGTGCTGGATGCGTTCAAAACCAGCAAGGACAACAGGCTGCTCATTGCTACATCTGTTGCTGATGAAGGCATTGATATTGTCCAGTGCAACCTTGTTGTGCTCTATGAATACTCTGGTAACGTGACCAAAATGATCCAAGTCAGAGGTCGTGGAAGGGCAGCAGGCAGCCAGTGCATCCTTGTGACAAGCAAAACAGAAGTGGTTGAGAATGAAAAATGCAACCGTTATAAGGAAGAAATGATGAATACAGCTGTGGAAAAGATCCAGGAATGGGATGAAAAAACATTTGCAAAAAAGATACATAATCTGCAAATGAAGGAAAGGGTGTTACGAGATTCCAGGAGGAAAGAAATAAAACCTAAAGTAGTGGAAGGCCAGAAGAACCTCCTGTGTGGAAAATGCAAAGCATATGCCTGCAGTACAGATGACATCAGAATTATAAAGGACTCTCATCACATTGTCATAGGAGAAGCATTCAAGGAGCGTTACATAACAAAGCCTCATAAGAAACCAATGCAGTTTGATGGTTTTGAGAAAAAAAGCAAGATGTATTGCCGAAATAATAATTGCCAGCATGATTGGGGAATCACAGTGAAGTACCTGACATTTGACAATCTACCAGTGATCAAAATCAAAAGCTTCGTAATGGAAAGTACTGCAACTGGAACACAAATGGACTTTCAGAAATGGAAAAGCATTAATTCTTCTTTGAAGAATTTTGATGTTGAAGAAATGTCCAACTTGTACCCACCATTTTAG
>calypte_anna-apodiformes-rig1_CDS
ATGACGGTGGAGGAGAAGCGGAGCCTGGCGTGCTACCGCCGGTACCTCGAGAGGACCCTCAACCCCGTCTACCTCCTCAGCAACATGTCGCCgTGGCTCTCCGACGAGGTGCGGGAGCAGGTGCAGCGGGCGGAGGAGCGGGGGGTGACGGCGGCCGCCGCGCTCTTCCTGGACGCCGTCCTGCAGCAGGAAGCCCAGGGCTGGCTGCGGGGGCTGCTCGACGCCCTTCAGGCCGCAGGTTACACTGGGCTGGCAGAAGCAATTGAAAACTGGGACTTCAGCAAACTGGAGAAGCTGGAGTTGCATCGACAGCTGTTGAAGAGGATAGAAGCCACAATGCTTGAGGTTGATCCAGTAGCTATCATGCCCTATATCAACACCTGCCTAATAGAAAGGGAGTGTGATGAGaTCcTGCAGATTAGTGAAAACAGAAGCAAAGCAGCTGGGATAACAAAACTCATCGAGTGTCTCTGTCGATCGGATAAGGAAAACTGGCCAAAATGCCTTCAGCTGGGACTGGATAATGCTGGGTATTACAACGCAAGTGAACTGTGGGATGTGAGAGAAGATAATGCCAAAGATTTTGATGGAGAAGTGGCAGATGCCTCTGAGAACATATTTGAAACCACAATAACATTTTCTGAAGAAGCAGAATGTGATAATAAGCTTAGTCAAAATCCTGGTTCAGCTTCAGGGACTGGTCAGCCTTCATATGCTTATGAACCAAAGAGGGCTCGGAGCTACCAGACAGAACTTGCACAGCCTGCTATCAGTGGGAAGAACACACTGATCTGTGCTCCCACAGGGTCTGGCAAAACATTTGTGGCACTTCTGATTTGTGAACATCACTTCCAAAACATGCCTGCAGGGCAGAAGGCGAAAGTTGTCTTTCTTGCAACCAAAGTGCCAGTGTATGAACAACAGAAGAATGTGTTCAAGCAGCATTTTGAAAGAAGTGGATACTCTGTTCAAGGAATGAGTGGTGAAACGGTTGCAAATGTCTGTGTAAAAAAGGTTATAGAGGACAGTGACATCATTGTGCTGACGCCCCAGACTCTTCTGAATATCATGGAGGAAGGGACCTTCAGTTCCCTCTCTATCTTCACCCTGATGATATTTGATGAGTGTCACAACACTACGGGCAACCACCCTTACAATGTGTTAATGGCCAGGTATCTTGAAGACAAATTCAACTCCTCTGCCAAGCAGCTACCCCAGATCATAGGTTTAACAGCTTCTGTTGGAGTTGGTAATGCCAAGAGCGTCAAGGAGGCAATAGAGCACATCTGTGTCCTCTGCTCCTACCTTGACATACAGGCCATATCCACTGTCAGAGAGAACAAAGATGAGCTGCAGAGACTCCAAAACAAGCCAGAAACACATATCAGACTGGTTAAGATGCGGGTTCAGAATCGCTTTGCAGACATTGTCTCTGGTCTGATGTGTGAGACAGAGGCACTGATCAGAAGGATTTACTCAGTGGATACTATCTCTCAAATCAGCAGGAGTGACTTTGGGACACAGAGATATGAACACTGGATAATTGCCACTCAGAAAAGATGCAGGCTGTTGCAGCTGGCAGATAAGGAGAAGGAGAGCAGCATTTGTAGACACCTTTTCATTTGCACGGAACACCTGCGGAAATACAATGATGCTCTCATCATCAGTGAAGATGCACGCATTGAAGATGCTTTAGCCTACTTAAATGAGTTTTTCACAAATGTGAAAAACGGACCATACACAGAGATAGAGAAACAACTGACGAACAAATTTCAAGAGAAAGAACCAGAACTGACAGCCCTCTCAAAAGATGAATCCAATGATAATCCCAAGCTGGAAGAGCTTGCTGCCATCCTGGATGAAGCATACCGCTACAATCCACAGACTCGCACACTTCTCTTTGCTAAAACAAGAGCCTTAGTAGCTGCTTTGAAGAAGTGGGTGGATGCAAACCCTCTACTGAGCTACATAAAATCAGATGTGTTGATGGGTCGTGGACGAAGAGATGAAAAAAAATGTATGACCCTCCCAATGCAGAAGGTTGTACTGGATACATTCAAAACCAACAAAGATTGCAGATTGCTCATTACTACATCTGTTGCTGATGAAGGCATAGATATTTCTGAGTGCAACCTTGTGGTGCTCTATGAATACTTTGGGAATGTCACCAAAATGATCCAAGTCAGAGGTCGTGGAAGGGCAAGAGGCAGCAAGTGCATCCTTGTAACAAGCAAAACAGAAGTGGTTGAGAATGAGAAAATGAACCATTTTAGGGAAGAAATGATGAATGAAGCTATTGAAAAGCTGCAGAATTGGAGTGAAGCAGTATTTGCAAAAAAGATACATGACCTGCAAATGAAGGAAAAGGTATTACGAGATTCCAGGAAGAGAGAAACGAGACCTAAGGTAGTGGAAGGGAAAAAAAATCTTCTGTGTGGAAAATGCAAAGCATATGCCTGCAGTACAGATGACATCAGAGTTATAAAGGAATCTCATCACATTGTCCTTGGAGATGACTTCAAGGAGCGTTACATGACAAAGCCACACAAGAAACCAATGCAGTTTGATCTCTTTGAGAAAAAAAGCAAGATGCATTGTCAAAACACCAGCTGCCAGCACGACTGGGGAATCATAGTGAGGTACAAGATGTTTGATGATCTACCAGTGATCAAAATCAAAAGCTTTGTTGTAGAGGATGTTAAAACTGGGACACAAATAGATTTTCAGAAATGGAGAGATATTAATTTTTCTTTGAAGAATTTTGATGATGAAGAAATGTCCAGATGA
>buceros_rhinoceros-bucerotiformes-rig1_CDS
ATGACGGCGGAGGAGAAGAGGAGCCTGCAGTGCTACAGGCGGTACATCGAGAAGACCCTGAACCCCATCTACATCCTGAGCAACATGACGGAGTGGCTGTCGGACGAGATGCAAGAGAAAGTGCGGAAGGAGGAGGAGAAGGGGGTGACGGCGGCCGCCGCGTTGTTTCTGGATGCCGTCTTGCAGCTGGAGGCGGAGGGCTGGCTCCGGGGCTTCCTGGACGCCCTGGTTGCGGCAGGTTACACTGGCCTGGCAGAAGCAATTGAAAACTGGGACTTCAGCAAACTGGAAAAACTGGAGTTACACAGGCAGCTGTTGAAGCGGATAGAAGCAACAATGCTAGAAGTTGACCCAGTAGCTGTCATGCCTTACATAAACACATGCCTGATAGAAAGGGAGTGCGCTGAGATTCTGCAGATTAGCGAATACAGAAGCAAAGCAGCTGGGATAACTAAGCTCATTGAATGTCTCTGTCGATCGGATAAGGAAAACTGGCCTAAAAGCCTTCAGCTGGCACTAGATTACACAGGATATTACAACGCAAGTGAACTGTGGGATATGAGAGAAGGTAATGGCAAAGATGTTGATGGTGATATGACAGATGGCTCTGAGAACAGCTTTGAAACCACAGTGACATTTTCTGAAGAAGCAGAATATGATAATCTCAGTGAAAATCTCTGTTCAGATTCAGAAGGGATTTATCAGTCTTCACCTGTTTATGAATCAAAGAAGGCTCGGAACTACCAGACTGAACTTGCACAGCCTGCTCTCAATGGGAAAAACACACTGATATGTGCCCCCACAGGAACTGGAAAAACTTTCGTGGCACTTATGATTTGTGAACACCATTTCCAAAACACACCCTCAGGACAGAAGGCGAAAGTTGTCTTTTTTGCAACCAAAGTGCCCGTGTACGAACAGCAGAAAAATGTATTTAAGCAGCATTTTGAAAGAAGTGGATACTCTGTTCAAGGAATTAGTGGTGAAACAGTTGCAAATGTCTCTGTAGAAAAGGTCATACAAGACAGTGACATCATTGTGCTAACACCCCAGATTCTTGTGAACACCATTGAGCAAGGGATCCTTAGCTCCCTCTCCATCTTCACTCTGATGATATTTGATGAGTGCCACAACACTACGGGCAACCACCCTTACAATGTGTTAATGACCAGATACCTGGAAGAAAAATTTGACTCCTGCGCAAACCAGCTGCCTCAGATTGTAGGTTTAACTGCTTCAGTTGGAGTTGGTAGTGCCAAGACCGTCAGGGAAACAGTGGAGCACATCTGTACCCTCTGCTCCTACCTTGATATACAGACCATATCCACGGTCAGAGTGAACAAAGAGGAGCTGCAGAGATTTCGAAACAAGCCAGAAACATATGTCAGATGGGTTAAGATGCGAGTTCAGAATCCCTTTGCAGACGTTATCTCAGGTCTGATGTCCGAAACACAGGAGTTGATGAGGAAGATTTTCTCAGTGGGTACTATGTCCCAAATAAAAAAGAATTATTTTGGAACACAACAATTTGAACACTGGATAGTTGCCACTCAGAAGAAATGCAGACTGTTGCAACTGGCAGATAAGGAGAAGGAGAGCAGCGTTTGTAGAGACCTTTTCATTTGCACTGAACACTTGCGAAAATTCAATGATGCTCTCATCATCAGTGAAGATGCCCGCATTGAAGATGCTTTAGCCTACCTAACTGAATTTTTCACAAATGTCAAAAATGGACCATATACAGAGCTAGAGAAGCAACTGACAGCCAAATTTCAAGAGAAAGAACCAGAACTGACTGCCCTTTCACAAGATGAATCAAATGAGAATCCCAAGCTAGAAGAACTTGCTTGCATCCTGGATGAAGCATACCGCTATAACCCACAGACTCGCACTCTTCTCTTTGCTAAGACAAGAGCCTTAGTAGCTGCTTTGAAGAAGTGGATAGAAGCAAACCCTCTACTTAGCCACATAAAGCCAGATATGTTGATGGGTCGTGGAAGAAAAGATCAAAAAACAGGTATGACACTTCCAATGCAGAAGGATATACTGGATGCATTCAAAACCAACCAAGACATCAGACTGCTAATTGCTACATCTGTTGCTGATGAAGGCATTGATATTTCTGAGTGCAACCTTGTTGTGCTCTATGAATACTTTGGTAATGTCACCAAAATGATCCAAGTCAGAGGTCGTGGAAGGGCAAAAGACAGCAAGTGCATCATTGTGACAAGCAAAACAGAAGTTGTTGAGAATGAGAAACAAAACCGTTACAAGGAAGAAATGATGAACGAAGCAATTGAAGAGCTACAGAATTGGGATGAAACAAGATTTGCAAGGAAGATACGTGACCTGCAAATGAAGGAAAAAGTGCTACGAGATGCCAGGAAGAAAGAAATAAGGCATCAGGTAGTGGAAGGGAAAAAAAATCTTCTGTGTGGAAAATGCAAAGCATATGCCTGCAGTACAGATGACATCAGAGTTATAAAGGCTTCTCATCACACTGTCCTAGAAGATGCATTCAAGGAGCGTTACATAACAAAGCCTCACCGGAAACCAGTCCAGTTTGATTGTTTTGAGAAAAAAAGCAAGATGCATTGCCGAAATACTAATTGCCAACATGACTGGGGAATCATAGTGAAGTACAAGACATTTGATAATCTACCGGTGATCAAAATCAAAAGCTTTGTAGTAGAGAATGTTGAAACTGGGACACAAATGGATTTTCAGAAATGGAAAAATATTAATTTTTCTTTGAAGAATTTTGATGATGAAGAATCATCCAGATGA
>casuarius_casuarius-casuariiformes-rig1_CDS
ATGACGGCGGAGGAGAAGCGCGGCCTGCAGTGCTACCGGCGGCTCATCGAGAGCACCCTGAACCCCGTGTACATCCTGGGCAACATGACGGACTGGCTGGCGGACGTGGTCAGAGAGAGGATTCGGAAGGAGGAGGAGAAGGGGGTGACGGCGGCCGCCGCGCTGTTCCTCGACGTCATCCTGCAGCTCGAGGCCCGGGGCTGGTTCAGGGGCTTCCTCAACGCGCTGGTGGCAGCAGGTTACACTGGGCTGGCAGAAGCAATTGAAAACTGGGACTTCAGAAAACTGGAAAAACTGGAGTTACACAGACAGCTGCTGAAGCGGATAGAAGCGACAATGATAGAAATTGATCCAGTAGTGCTGATCCCCTACATAAACACATGCCTGATAGACAGGGAGTGTGATGAGATTCTGCAGATTAGCGAACACAGGAGCAAACCAGCAGGCATAACTAAACTCATTGAATGTCTCTGTCGATCAGATAAGGAAAACTGGCCCAAAAGCCTACAGCTAGCACTAGATAATACAGGATATTACCGTGCAAGTGAACTATGGGATATGACAGAAGATAATGGCAAAGATGCTGATAGTGAAATGATGGAGACTTCTGAGGACAGCTTTGAAACTAGTATAACGTATTCTGAAGAAGGAGAATGTGATAATAATCTCAGTGAAAATCTCTGTTCAGCTGCAGAAGTGATTGACCAGTCTCCACCTATTTATGAACCAAAGAAGCCTCGAAGTTACCAGACTGAGCTTGCACAGCCTGCTATCAAGGGGAAAAATACAATAATATGTGCCCCTACTGGCTCTGGGAAAACCTTTGTGGCGCTTCTGATTTGTGAACACCATCTCCAAAACGTGCCTGCAGGACGAAAGGGAAAGGTTGTCTTTCTAGCAACTAAAGTCCCAGTGTATGAGCAACAAAAAACTGTTTTCAAGCAGCATTTTGAAAGAAGTGGATACTCCGTTGAAGGAATTAGTGGTGAAACCGTTGCGCGTGTCTCTGTAGCAAAGGTTATACAGGACAGTGACATCATCATACTGACCCCCCAGATCCTCGTGAATAGCTTTCAGGACGGGACCCTGAGCTCCCTCTCTGTTTTCACTCTGATGATATTTGATGAGTGCCACAACACCACGGGCAACCACCCTTACAACGTGTTAATGACTAAATATCTGGAACAAAAATTTGACTCCTCTGCACATCAGCTGCCTCAGATTATAGGTTTAACTGCCTCCGTTGGAGTTGGTAGCGCCAAAAACACTGAAGAGGTGATAGAGCATATCTGTACGCTGTGCTCCTACCTGGACATACAGACCATATCCACCGTCAGAGAGAATGTACAGGATCTGCAGAGCATCGTATACAAACCCGAAATAGATGTCAGACAGGTTAAAATGCGACTTCAAAATCATTTTGTGAACATTATCTCAGGTTTGATGGCTGAGATAGAGGCACTGATGAGAACGATTTACTCAGTGGACACTGTCTCCCAGGTTACTTGGAATGATTTTGGAACACAGAAATATGAACACTGGATAGTTAAAACTCAGAAGAAATGCAAACTGTTGCAACTAGCTGATAAGGAGGAGGAGAGCAGGATTTGTAGAGCCCTTTTCATTTGCACTGAACACCTGAGGAAATTCAATGATGCCCTCATCATCTGTGAAGATGCCCGCATCCAAGATGCTTTAGCCTACCTAACAGAATTTTTCACAAATGTCAAAAATGGACCATTCACAGAGCTAGAGCAGTGCCTGACAGCCAAATTTCAAGATAAAGAAAAGCAGCTGATTGACCTTTCAAAAGACGAATCAAACGAGAATCCTAAACTGGAAGAGCTTGCCAGCATCTTGGATGAAGCATACCGCTATAACCCACAGACCCGCACTCTTCTCTTTGCTAAGACAAGAGCCTTAGTTGCTGCTTTGAAGAAGTGGGTAGAAGAAAATCCTCTACTTAGTAGCCACATAAAGCCAGATGTTTTGATGGGGCGTGGAAGAAACAATCAAAAAACAGGTATGACCCTCCCAAGTCAGAAGGGCGTATTGGATGCTTTCAAAACCAATAAGGACAGCAAGCTGCTAATTGCTACATCTGTTGCTGATGAAGGCATTGATATTGCCCAATGCAACCTTGTTGTGCTCTATGAATACTATGGCAATGTCATCAAAATGATCCAAGTCAGAGGTCGTGGAAGGGCAAGAGACAGCAAGTGCATCCTTGTGACAAGCAAAAGAGAAGTCGTTGAGAATGAGAAATACAACCGTTACAAGGAAGAAATGATGAATGAAGCTATTGAAAAGCTCCAGACATGGGATGAGGCAACATTTACAAGAAAGATATATAACCTGCAAATGAAGGAAAAGGTATTACGAGATTCCAAGAAGAAAGATACAAGACCAAAGGTAGTGGAAGGCAAAAAAAATCTCCTGTGTGGAAAATGCAAATCATATGCTTGCAATACAGATGACATCAGAGTTATAAAGGAATCTCATCACACCATTCTTAGAGAAGCATTCAAGGAGCGTTACATAACAAAGCCTCATAAGAAACCAGTCCAGTTTGATGATTTTATGAAAAAAAGCAAGATGTATTGCAAGAATACTACTTGCCAGCATGACTGGGGAATCATAGTGAAGTACAAGACGTTTGATAACCTACCAGTGATCAAAATCAAAAGCTTTGTAGTGGAGGATGTTGCAACTGGGACTCAAATGGATTTTCAGAAATGGAGCAATGTTAATTATTCTTTCAAAATTTTTGATGTTGAAGAAATGTCCAGCTGA
>dromaius_novaehollandiae-casuariiformes-rig1_CDS
ATGACGGCGGAGGAGAAGCGGGGCCTGCAGTGCTACCGGCGGCTCATCGAGAGCACCCTGAACCCCGTGTACATCCTGGGCAACATGACGGACTGGCTGGCGGATGTGGTCAGAGAGAGGATTCAGAAGGAGGAGGAGAAGGGGGTGACGGCGGCCGCCGCGCTGTTCCTCGACGTCATCCTGCAGCTCGAGGCCCGGGGCTGGTTCAGGGGCTTCCTCAACGCGCTGGTGGCGGCAGGTTACACTGGGCTGGCAGAAGCAATTGAAAACTGGGACTTCAGAAAACTGGAAAAACTGGAGTTACACAGACAGCTGCTGAAGCGGATAGAAGCCACAATGATAGAAATTGATCCAGTAGTGCTGATCCCCTACATAAACACATGCCTGATAGACAGGGAGTGTGAGGAGATTCTGCAGATTAGCGAACACAGGAGCAAACCAGCAGGCATAACTAAACTCATTGAATGTCTCTGTCGATCAGATAAGGAAAACTGGCCCAAAAGCCTGCAGCTAGCACTAGATAATACAGGATATTACCGTGCAAGTGAACTATGGGATATGACAGAAGATAATGGCAAAGATACTGATAGTGAAATGATGGAGACTTCTGAGGACAGCTTTGAAACTAGTATAACGTATTCTGAAGAAGGAGAATGTGATAATAATCTCAGTGAAAATCTCTGTTCAGCTGCAGAAGTGATTGAGCAGTCTCCACCTATTTATGAACCAAAGAAGCCTCGAAGTTATCAAATTGAGCTTGCACAGCCTGCTATCAATGGGAAAAATACAATAATATGTGCCCCCACTGGCTCTGGGAAAACCTTTGTGGCGCTTCTGATTTGTGAACACCATCTCCAAAACATGCCTGTGGGACGAAAGGGAAAGGTTGTCTTTCTAGCAACTAAAGTCCCAGTGTATGAGCAACAAAAAACTGTTTTCAAGCACCATTTTGAAAGAAGTAGATACTCCGTTGAAGGAATTAGTGGTGAAACCGTTGCACGTGTCTCTGTAGCAAAGGTTATACAGGACAGTGACATCATCATACTGACCCCCCAGATCCTCGTGAATAGCTTTCAGGACGGGACCCTTAGCTCTCTCTCTGTTTTCACTCTGATGATATTTGATGAGTGCCACAACACCACGGGCAACCACCCTTACAACGTGTTAATGACTAAATATCTGGAACAAAAATTTGACTCCTCTGCACATCAGCTGCCTCAGATTATAGGTTTAACTGCCTCCATTGGAGTCGGTAGCGCCAAAAACACCGAAGAGGTGATAGAGCATATCTGTACGCTGTGCTCCTACCTGGACATACAGACCATATCCACTGTCAGAGAGAACGTAGAGGATCTGCAGAGCATCGTATACAAGCCTGAAATAGATGTCAGACAGGTTAAAATGCGACTTCAAAATCGTTTTGTGGACATTATCTCAAATTTGATGGCTGAGACAGAGGCACTGATGAGAACGATTTACTCAGTGGACACTGTCTCCCAGGTTGCTTGGAATAATTTTGGAACACAGAAATATGAACACTGGATAGTTAAAACTCAGAAGAAATGCAAACTGTTGCAACTAGCTGATAAGGAGGAGGAGAGCAGGATTTGTAGAGCCCTTTTCATTTGTACTGAACACCTGAGGAAATTCAATGATGCCCTCATCATCTGTGAAGATGCCCGCATCCAAGATGCTTTAGCCTACCTAACAGAATTTTTCACAAATGTTAAAAATGGACCATTCACAGAGCTAGAGCAGTGCCTGACAGCCAAATTTCAAGATAAAGAAGAGGAGCTGATTGCCCTTTCAAAAGATGAATCAAACGAGAATCCTAAACTGGAAGAGCTTGCCAGCATCTTGGATGACACATACCGCTATAACCCAGAGACCCGCACTCTTCTCTTTGCTAAGACAAGAGCCTTAGTAGCTGCTTTGAAGAAGTGGGTAGAAGAAAATCCTCTACTTAATAGCTACATAAAGCCAGATGTTTTGATGGGGCGTGGAAGAAACAATCAGAAAACAGGTATGACCCTCCCAAGCCAGAAGGGTGTATTGGATGCTTTCAAAACCAATAAGGACAGCAAGCTGCTAATTGCTACATCTGTTGCTGATGAGGGCATTGATATTGCCCAGTGCAACCTTGTTGTGCTCTATGAATACTACGGCAATGTCATCAAAATGATCCAAGTCAGAGGTCGTGGAAGGGCAAGAGACAGCAAGTGCATCCTTGTGACAAACAAAAGAGAAGTCGTTGAGTATGAGAAATACAACCGTTACAAGGAAGAAATGATGAATGAAGCTATTGGAAAGCTCCAGACATGGGATGAGGCAACATTTGCAAGAAAGATATATAACCTGCAAATGAAGGAAAAGGTATTACGAGATTCCAAGAAGAAAGATACAAGACCAAAGGTAATGGAAGGCAAAAAAAATCTCCTGTGTGGAAAATGCAAATCATATGCTTGCAATACAGACGACATCAGAGTTATAAAGGAATCTCATCACACTGTTCTTACCGAAGCATTCAAGGAGCGTTACATAACAAAGCTTCATGAGAAACCAGTCCAGTTTGATGATTTTATGAAAAAAAGCAAGATGTATTGCAAGAATACTAATTGCCAGCATGACTGGGGAATCATAGTGAAGTACAAGACGTTTGATAACCTACCAGTGATCAAAATCAAAAGCTTTGTAGTGGAGGATGTTGCAACCGGGACTCAAATGGATTTTCAGAAATGGAGAAATGTTAATTATTCTTTCAAAATTTTTGATGTTGAAGAAATGTCCAGCTGA
>alca_torda-charadriiformes-rig1_CDS
ATGACCGCGGAGGAGAAGAGGAGCCTGCAGTGCTACCGGCGGTACATCGAGAAGATCCTGAACCCCGTCTACATCCTGAGCAACATGACGGAATGGCTGTCTGACGAGGTGAAGGAGAGAGTGCGGAAGGAAGAGGAGAAGGGGGTGACGGCGGCCGCCGCGCTGTTTCTGGATGCCATCCTGCAGCTGGAAGTGGAGGGATGGCTCCGGGGCTTCATCGACGCCCTGGCTGCAGCAGGTTACACCGGACTGGCAGAAGCAATTGAAAACTGGGACTTCAGCAAACTGGAAAAGCTGGAGCTGCACAGACAGCTGTTGAAGCGGATAGAAGCAACGATGCTAGAAATTGATCCGGTAGCGCTCATGCCCTACATAAACACGTGCCTGATAGAAAGGGAGTGTGATGAGATCCTGCAGATTTGTGAATACAGAAGCAAAACAGCTGGTATAACTAAACTTATTGAATGTCTCTGTCGATCGGATAAGGAAAACTGGCCGAAAAGCCTTCAACTGGCACTAGATAACACAGGATATTACAATGCAAGCGAACTATGGGATATGAGAGAAGATAACGGCAAAGATGTTGATGGTGAAATCACAGATGCCTCTGAAAACACCTTTGAAACCACGGTGACATTCTTTGAAGAAGCAGAATGTGATAATAATCTCAGTGAAAATCTCTGTTCAGCTTTAGAAGGGATTGATCAGCCTTCACCTGTTTATGAACCAAAGAAGGCTCGGAGCTATCAGGTTGAACTTGCGCAGCCTGCTATCAATGGGAAAAACACAGTGATATGTGCCCCCACAGGCTCTGGAAAAACTTATGTGGCACTTATGATTTGTGAACACCATTTCCAAAATATGCCTGCAGGACGAAAGGCGAAAGTTGTCTTTCTTGCAACTAAAGTGCCAGTGTACGAACAACAGAAAAATGTATTCAAACAGCATTTTGAAAGAAGTGGATATTCTGTTCAAGGAATTAGTGGTGAAACAGTTGCAAATGTCTCTGTAGAAAAGATTATACAGGACAGTGACATCATTGTGCTGACGCCCCAGATTCTTGTGAATAGCATTGAGGAAGGGATCCTTAGCTCCCTCTCCATCTTCACTCTGATGATATTTGATGAGTGCCACAACACTACGGGCAACCACCCTTACAATGTGTTAATGACCAGATACCTGGATCAAAAATTTGGCTCCTCTGCAAACCAGCTGCCTCAGATTGTAGGTTTAACTGCTTCTGTTGGAGTTGGTAATGCCAAGAGCGTCAAGGAAACGATCGAGCACATCTGTACCCTCTGCTCCTACCTTGACATACAGGCCATATCCACTGTCAGAGAGAACAAAGAGGATCTGCAGAGATTCAGAAATACTCCAGAAACATATGTCAGATGGGTTAAAATGCGAGTTCAGAATCACTTTGTAGACATTATCTCAGGTCTGATGTCTGAGACAGAAATGATGATGAAGAAGATTTACTCCGTGGATACTGTCTCCCAAATCAACAAGAATGATTTTGGAACACAGAAATATGAACACTGGATAGTTGCGACTCAGAAGAAATGCAAACTGTTGCAACTGGCAGACAAGGAGAAGGAGAGCAGCGTTTGTAGAGACCTTTTCATTTGCACTGAACACCTGCGGAAATACAACGATGCTCTCATCATCAGTGAAGATGCCCGCATCGAAGATGCTTTAGCCTACCTCACTGAATTTTTCACAAATGTCAAAAACGGACCCTATACAGAGTTAGAGAAGCAACTGACAGCCAAATTTCAAGAGAAAGAACCAGAACTGACTGCCCTTTCAAAAGATGAATCAAATGAGAATCCCAAGCTGGAAGAGCTTGCTTGCATCCTGGATGAAGAATACCACTACAACCCACAGACTCGCGCTCTTCTCTTTGCTAAGACAAGAGCCTTAGTAGCTGCTTTGAAGAAGTGGATAGAAGCAAACCCTCTACTTAGCTACATAAAACCAGATGTGTTGATGGGTCGTGGAAGAAGAGATCAAAAAACAAGTATGACCCTCCCAATGCAGAAGGGGATACTGGATGCATTCAAAACCAACAAAGACAGCAGACTGCTAATTGCTACGTCAGTTGCTGACGAAGGCATTGATATTTCTGAATGCAACCTTGTTGTGCTCTATGAATACTTCGGTAATGTCACCAAAATGATCCAAGTCAGAGGTCGTGGAAGGGCAAGAGACAGCAAGTGCATCCTTGTAACAAGCAAAACAGAAGTGGTTGAGAATGAGAAACACAACCGTTACAAGGAAGAAATGATGAATGAAGCTATTGAGAATCTACAGAATTGGGATGAAAGAACATTTGCCAGAAAGATACATGACCTGCAAATGAAGGAAAAGGTATTACGAGATTCCAGGAAGAAAGAAGCAAGACCTAAGGTAGTGGAAGGGAAAAAAAATCTTCTGTGTGGAAAATGCAAAGCATATGCCTGCAGTACAGATGACATCAGAATTATAAAGGAATCTCATCACACTGTCCTAGGAGACGCATTCAAGGAGCGCTACATAACAAAGCCTCACCGTAAAGCAATCCAGTTTGATTGTTTTGAGAAAAAAAGCAAGATGCATTGCCAAAATACTAGTTGCCAGCATGACTGGGGAATCACAGTGAAGTACAAGACATTTGATAATCTACCAGTGATCAAAATTAAAAGCTTCGTAGTAGAGGACGCTGAAACTGGGACACTAATGGATTTTCAGAAATGGAAAAATATTAATTTTTCATTGAAGAATTTTGATGAGGAAGTGTCCAGCTGA
>calidris_pugnax-charadriiformes-rig1_CDS
ATGACGGCGGAGGAGAAGAGGAGCCTGCAGTGCTACCGGCGGTACATCGAGAAGAGCCTGAACCCCCTCTACCTCCTGAGCAACATGACGGAGTGGCTGTCGGACGAGCTGAAGGAGAGGATCCGTAAGGAAGAGGAGAAGGGGGTGACGGCGGCCGCCGCGCTGTTCCTGGATGTCCTCCTGCAGCTGGAGGCGGTGGGATGGTTCCGGGGCTTCATCGACGCCCTGGCTGCAGCAGGTTACACGGGACTGGCAGAAGCCATTGAAAACTGGGACTTCAGCAAACTGGAAAAACTGGAGCTGCACAGGCAGCTGCTGAAGCGGATAGAAGCAACGATGCTAGAAGTTGATCCGGTGGCACTCATGCCCCACATAAACATGTGCCTGATAGAAAGGGAGTGTGATGAGATCCTGCAGATTAGCGAATACAGAAGCAAAACAGCTGGGATAACTAAACTCATTGAATGCCTCTGTCGATCGGATAAGGAAAACTGGCCGAAAAGCCTTCAACTGGCCCTAGATTGCACAGGATATTATAATGCAAGTGAACTGTGGGATATGAGAGAAGATAATGGCAAAGATGTTGATGATGATATCACAGATGCCTCTGAGAACAGCTTTGAAACCACCATGACATTTTCTGAAGAAGCAGAATGTGATAACAATCTCAGTGAAAATCTCTGTTCAGCTGTAGGAGGGATCGAGCAGCCTTCACCTGTTTATGAACCAAAGAAGGCTCGGAGCTACCAGATTGAACTTGCGCAGCCTGCTATCAGTGGGAAAAACACAGTGATATGTGCCCCCACAGGATCTGGAAAAACTTTTGTGGCACTTCTGATTTGTGAACACCACTTGCAAAACATGCCTGCAGGACGGAAGGGGAAAGTTGTCTTTCTTGCAACTAAAGTGCCAGTGTATGAACAACAGAAAACTGTATTCAAGCAGCACTTTGAAAGAAGGGGATATTCTGTTCAAGGAATTAGTGGTGAAACAGCTGCAAATGTCTCTGTAGAAAAGGTTATACAGGACAGTGACATCATTGTGCTGACACCTCAGATTCTTGTGAATAGCATCGAGGAAGGGATCCTTAGCTCCCTCTCCATCTTCACTCTGATGATATTTGATGAGTGCCACAACACTACGGGCAACCACCCTTACAATGTGTTAATGACCAGATACCTGGAACAAAAATTTGACTCCTCTGCAAACCAGCTGCCTCAGATTATAGGTTTAACTGCTTCTGTTGGAGTTGGTAATGCCAAGAACGTCAAGGAAACAATTGAGCACATCTGTACCCTCTGTTCCTACCTCGACATACAGGCCATATCCACTGTCAGAGAGAACAAAGAGGAACTGGAGAGATTCAGCAACAAGCCAGATACACATGTCAGATGGGTTAAAATGCGAGTTCAGAATCACTTTGCAGACATTATCTCAGGTCTGATGTCTGAGACAGAAGTGTTGATGAGGAAGATTTACACAGTGGATACTATCTCCCAAATCAACAAGAATGATTTTGGAACACAGAGATATGAACACTGGATAGTTGCAACTCAGAAGAAATGCAGACTGTTGCAACTGACAGATAAGGAGAAGGAGAGCAGCATTTGTAGGGACCTTTTCATTTGCACCGAACACCTGCGGAAATTCAATGATGCTCTCATCATCAGCGAAGATGCCCGCCTTGAAGATGCTTTAGCCTACCTCACTGAATTTTTCACAAATGTCAAAAATGGACCGTATACAGAGTTAGAGAAGAAACTGACAGCCAAATTTCAAGAGAAAGAACCAGAACTGACTGCCCTTTCAAAAGACGAATCAAATGAGAATCCCAAGCTGGAAGAGCTTGCTTGCATCCTGGATGAAGCATACCGCTATAACCCTGAGACTCGCACTCTTCTCTTTGCTAAGACAAGAGCCTTAGTAGCTGCTTTGAAGAAGTGGGTAGAAGTAAACCCTCTACTTAGCCACATAAAGCCGGATGTGTTGATGGGTCGTGGAAGGAGAGATCAAAAAACAAGTATGACCCTCCCAATGCAGAAGGGGATACTGGATGCATTCAAAACCGACAAGGACAGCAGACTGCTAATTGCTACATCTGTTGCTGACGAAGGCATTGATATTTCTGCATGCAATCTTGTTGTGCTCTATGAATACTTTGGTAACGTCACCAAAATGATCCAAGTCAGAGGTCGTGGAAGGGCAAGAGACAGCAAGTGCATCCTTGTCACAAGCAAAACAGAAGTGGTTGAGAATGAGAAACACAACCGTTATAAGGAAGAAATGATGAATGAGGCTCTTGAGAAGCTACAGAATTGGGATGAAGCAACATTTGTAAGAAAGATACATGACTTGCAAATGAAGGAAAAGGTATTACGAGATTCCAGGAAGAAGGAAGCAAGACCTGAGGTAGTGAAAGGGAAAAAAAATCTTCTGTGTGGAAAATGCAAAGCATATGCCTGCAGTACAGATGACATCAGAATTATAAAGGAATCACATCACACTGTCCTAGGAGACGCGTTCAAGGCGCGCTACATAACAAAGCCTCACCACAAAGCAATCCGCTTTGATTGTTTTGAGAAAAAATGCAAGATGCATTGCCAAAATGCTAGTTGCCAGCATGACTGGGGAATCACAGTGAAGTACAAGACATTTGATAATCTACCAGTGATCAAAATCAAAAGCTTTGTAGTAGAGGATGTTGAAACTGGGACACAAATGGACTTTCAGAAATGGAAAAATATTAATTTTTCTTTGAAGAATTTTGATGAAGAAACATACAGCTGA
>himantopus_himantopus-charadriiformes-rig1_CDS
ATGACGGCGGAGCAGAAGAGGAGCCTGGAGTGCTACAGGCGGTACATCGAGAAGATCCTGAACCCCGTCTACATCCTGAGCAACATGACGGAGTGGCTGTCCGACGAGGTGAAGGAGAAAATCCGGAAGGAAGAGGAGAAGGGGGTGACGGCGGCCGCCGCGCTGTTTCTGGATGTCATCCTGCAGCTGGAGGTGGAGGGATGGTTCCGGGGCTTCCTGGACGCCCTGGGTGCAGCAGGTTACTGTGGACTGGCAGAAGCAATTGAAAACTGGGACTTCAGCAAACTGGAAAAACTGGAGTTGCACAGACAGCTGTTGAAGCGGATAGAAGCAACAATGCTAGAAGTTGATCCGGTACTGCTCATGCCCTACATAAACACATGCCTAATAGAAAGGGAGTGTGACGAGATCGTACAGATTAGCGAATACAGAAGCAAAACAGCTGGGATAACTAAACTCATTGAATGTCTCTGTCGATCGGATAAGGAAAACTGGCCGAAAAGCCTTCAGCTGGCACTAGATAACACAGGATATCACAATGCAAGTGATCTATGGGATATGAGAGAAGACAACGGCAAAGATGTTGATGGTGAAATCACAGATGCCTCTGAGAACAGCATTGAAACCACGATGACATTTTCTGAAGAAGCAGAATGTGATGATCTCAGTGAAAATCTCTGTTCAGCTTTAGAAGGGATCCATCAGTCTTCATCTGTTTATGAACCAAAGAAGGCTCGGAGCTACCAGACTGAACTTGCACAGCCTGCTATCAGTGGGAAAAACACATTGATATGTGCCCCAACAGGATCTGGAAAAACTTTTGTGGCACTTCTGATTTGTGAACACCATTTCCAAAACATGCCTGCAGGACAAAAGGCGAAAGTTGTCTTTCTTGCAACTAAAGTGCCAGTGTACGAACAACAGAAGACGGTATTCAAGCAGCATTTTGAAAGAAGTGGATATTCTGTTCAAGGAATTAGTGGTGAAACAGTTGCAAATGTATCTGTAGAAAAGGTTATACAGGACAGTGACATCATTGTGCTGACGCCCCAGATTCTTGTGAATGCCATCGAGGAAGGGATCCTTAGCTCCCTCTCCATCTTCACTCTGATGATATTTGATGAGTGCCACAACACTACGGGCAACCACCCTTACAATGTATTAATGACCAGATACCTGGAACAAAAATTTGACTCCTCTGCAGACCAGCTGCCTCAGATTGTAGGTTTAACTGCTTCTGTTGGAGTTGGTAATGCCAAGAGCATCATGGAAACCATAGAGCACATCTGTACCCTCTGCTCCTACCTTGACATACAGGCCATATCCACTGTCAGAGAGAACAAAGAGGATCTACAGAGATTTGGAAACAAGCCAGAAACATATGTCAGATGGGTTAAAATGCGAGCTCAGAATCACTTTGCAGACATTATCTCAGGTCTGATGTCTGAGACAGAAGCGTTGATGAGGACGATTTACTCAGTGGATACTATCTCCCAAATCAACAAGAATGATTTTGGAACACAGAAATATGAACACTGGATAGTTGCCACTCAGAAGAAATGCAGACTGTTGCAACTGGAAGATAAGGAGAAGGAAAGCAGCATTTGTAGAGACCTTTTCATTTGCACTGAACACCTGCGGAAATTCAACGATGCTCTCATCATCAGTGAAGATGCCCGCATCGAAGATGCTTTAGCCTACCTAACTGAATTTTTCACAAATGTCAAAAATGGACCATATACAAAGTTAGAGAAGCAACTGACAGCCAAGTTTAAAGAGAAAGAACCAGAACTGACTGCCCTTTCAAAAGATGAATCAAATGAGAATCCCAAGCTGGAAGAGCTTGCTTGCATCCTGGACGAAGCATACCACTATAACCCAGAGACTCGCACCCTTCTCTTTGCTAAGACAAGAGCCTTAGTAGCTGCCTTGAAGAAGTGGGTAGAAGCAAACCCTCTACTTAGCCACATAAAGCCAGATGTGTTGATGGGTCGTGGAAGAAGAGATCAAAAAACAAGTATGACCCTCCCAATGCAGAAGGGGGTACTGGATGCATTCAAAACCAACAAAGACAGCAGACTGCTAATTGCTACATCTGTCGCTGATGAAGGCATTGATATTTCTGAATGCAACCTTGTTGTGCTCTATGAATACTTCGGTAATGTCACCAAAATGATCCAAGTCAGAGGTCGTGGAAGGGCAAGAGACAGCAAGTGCATCCTTGTGACAAGCAAAACAGAAGTGGTTGAGAATGAGAAATACAACCGTTATAAGGAAGAAATGATGAATGAAGCTATTGAGAATCTACAGAATTGGGATGAAACAACATTTGCAAGAACGATACATGACCTGCAAATGAAGGAAAAGGTATTACGAGATTCCAGGAAGAAAGCAACAAGACCTAAGGTAGTGGAAGGGAAAAAAAATCTTCTGTGTGGAAAATGCAAAGCGTATGCCTGCAGTACAGATGACATCAGAATTATAAAGGAATCTCACCACACTGTCCTAGGAGACGCATTCAAGCAGCGTTACATAACAAAGCCTCACCACAGAGTAGTCCAGTTTGATTGTTTTGAGAAAAAAAGCAAGATGCATTGCCAAAATACGAGTTGCCAGCATGACTGGGGAATTACAGTGAAGTACAAGACACTTGATAATCTACCAGTGATCAAAATCAAAAGCTTTGTAGTAGAGGATGTTGAAACTGGGACACAAATGGATTTTCAGAAATGGAAAAATATTAATTTTTCTTTGAAGAATTTTGACATTGAAGAAACATCCAATTGA
>limosa_lapponica-charadriiformes-rig1_CDS
ATGACGGCGGAGGAGAAGAGGAGCCTGCAGTGCTACAGGCGGTACATCGAGAAGAGCCTGAACCCCGTCTACATCCTGAGCAACATGACGGAGTGGCTGTCGGACGAGGTGAAGGAGAGGATCCGTAAGGAAGAGGAGAAGGGGGTGACGGCGGCCGCCGCGCTGTTTCTGGATGTCATCCTGCAGCTGGAGGCGGAGGGATGGTTCCAGGGCTTCATCGACGCCCTGGCTGCAGCAGGTTACACTGGACTGGCAGAAGCCATTGAAAACTGGGACTTCAGCAAACTGGAAAAACTGGAGCAGCACAGGCAGCTGTTGAAGCGGATAGAAGCAACGATGCTAGAAGTTGATCCGGTGGCACTCATGCCCTACATAAACACGTGCCTGATAGAAAGGGAGTGTGATGAGATCCTGCAGATTAGCGAATACAGAAGCAAAACAGCTGGGATAACTAAACTCATTGAATGCCTCTGTCGATCGGATAAGGAAAACTGGCCGAAAAGCCTTCAACTGGCCCTAGATTCCAGAGAATATTATAATGCAAGTGAGCTGTGGGGTATGAGAGAAGATAATGGCAAAGATGTTGATGGTGAAATCACAGATGCCTCTGAGGACAGCTTTGAAACCACGATGACATTTTCTGAAGAAGCAGAATGTGATAACAATCTCAGTGAAAATCTCTGTTCAGCTCTAGGAGGGATCGAGCAGCCTTCACCTGTTTATGAACCAAAGAAGGCTCGGAGCTACCAGATTGAACTTGTGCAGCCTGCTATCAGTGGGAAAAACACAGTGATATGTGCCCCCACAGGATCTGGAAAAACTTTTGTGGCACTTCTGATTTGTGAACACCATTTCCAAAACATGCCTGCAGGACGAAAGGGGAAAGTTGTCTTTCTTGCAACTAAAGTGCCAGTGTATGAACAACAGAAAACTGTATTCAAGCAGCACTTTGAAAGAAGTGGATATTCTGTTCAAGGAATTAGTGGTGAGACAGTTGCAAATGTCTCTGTAGAAAAGGTTATACAGAACAGTGACATCATTGTGCTGACGCCCCAGATTCTTGTGAATAGCATCGAGGAAGGGATCCTTAGCTCCCTCTCCATCTTCACTCTGATGATATTTGATGAGTGCCACAACACTACGGGCAACCACCCTTACAATGTGTTAATGACCAGATACCTGGAACAAAAATTTGACCCCTCTGCAAAGCAGCTGCCTCAGATTATAGGTTTAACTGCTTCTGTTGGAGTTGGTAATGCCAAGAACGTCAAGGAAACAATCGAGCACATCTGTACCCTCTGCTCCTACCTTGACATACAGGCCATATCCACTGTCAGAGAGAACAAAGAGGATCTGGAGAGATTCAGCAACAAGACAGAAATACATGTCAGATGGGTTAAAATGCGAGCTCAGAATCACTTTGCGGACATTATCTCAGGTCTGATGTCTGAGACAGAAGTGTTGATGAGGAAGATTTACACAGTGGATACTATCTCCCAGATCAACAAGAATGATTTTGGAACACAGAAATATGAACACTGGATAGTTGCAACTCAGAAGAAATGCAGAGTGTTGCAACTGACAGATAAGGAGAAGGAGAGCAGCATTTGTAGGGACCTTTTCATTTGCACCGAACACCTGCGGAAATTCAATGATGCTCTCATCATCAGTGAAGATGCCCGCATTGAAGATGCTTTAGCCTACCTCACTGAATTTTTCACAAATGTCAAAAATGGACCATACACAGAGTTAGAGAAGAAACTGACAGCCAAATTTCAAGAGAAAGAACCAGAACTGACTGCCCTTTCAAAAGACGAATCAAATGAGAATCCCAAGCTGGAAGAGCTTGCTTGCATCCTGGATGAAGCATACCGCTATAACCCACAGACTCGCACTCTTCTCTTTGCTAAGACAAGAGCCTTGGTCGCTGCTTTGAAGAAGTGGGTAGAAGTAAACCCTCTACTTAGCCACATAAAGCCAGATGTGTTGATGGGTCGTGGAAGAAGAGATCAAAAAACAAGTATGACCCTCCCAATGCAGAAGGGGATACTGGATGCATTCAAAACCAACAAAGACAGCAGACTGCTAATTGCTACATCTGTTGCTGACGAAGGCATTGATATTTCTGCATGCAACCTTGTTGTGCTCTATGAATACTTTGGTAACGTCACCAAAATGATCCAAGTCAGAGGTCGTGGAAGGGCAAAAGACAGCAAGTGCATCCTTGTGACAAGCAAAATAGAAGTGGTTGAGAATGAGAAAAACAACCGTTATAAGGAAGAAATGATGAATGAAGCTATTGAAAAGCTACAGAATTGGGATGAAACAACATTTGCAAGAAAGATTCATGACTTGCAAATGAAGGAAAAGGTATTACGAGATTCCAGGAAGAAAGAAACAAGACCTAAGGTAGTAAAAGGGAAAAAAAATCTTCTGTGTGGAAAATGCAAAGCATATGCCTGCAGTACGGATGACATCAGAATTATAAAGGAATCGCATCACACTGTCCTAGGAGATGCGTTCAAGGAGCGCTACATAACAAAGCCGCACCACAAAGCAATCCACTTTGATTGTTTTGAGAAAAAATGCAAGATGCATTGCCAAAATACTAGTTGCCAGCATGACTGGGGAATCACAGTGAAGTACAAGACATTTGATAATCTACCAGTGATCAAAATCAAAAGCTTTGTAGTGGAGGATGTTGAAACTGGGACACAAATGGACTTTCAGAAATGGAAAAATATTAATTTTGCTTTGAAGAATTTTGATGAAGAAATGTCCAGCTGA
>recurvirostra_avosetta-charadriiformes-rig1_CDS
ATGACGGCGGAGCAGAAGAGGAGCCTGGAGTGCTACAGGCGGTACATCGAGAAGATCCTGAACCCCGTCTACATCCTGAGCAACATGACGGAGTGGCTGTCCGACGAGGTGAAGGAGAAAATCCGGAAGGAAGAGGAGAAGGGGGTGACGGCGGCCGCCGCGCTGTTTCTGGATGTCATCCTGCAGCTGGAGGTGGAGGGATGGTTCCGGGGCTTCCTGGACGCCCTGGGTGCAGCAGGTTACAGTGGACTGGCAGAAGCAATTGAAAACTGGGACTTCAGCAAACTGGAAAAACTGGAGTTGCACAGACAGCTGTTGAAGCGGATAGAAGCAACAATGCTAGAAGTGGATCCGGTACTGCTCATGCCCTACATAAACACATGCCTAATAGAAAGGGAGTGTGATGAGATCGTGCAGATTAGCGAATACAGAAGCAAAACAGCTGGGATAACTAAACTCATTGAATGTCTCTGTCGATCGGATAAGGAAAACTGGCCGAAAAGCCTTCAGCTGGCACTAGATAACACAGGATATCACAATGCAAGTGATCTATGGGATATGAGAGAAGACAATGGCAAAGATGTTGATGGTGAAATCACAGATGCCTCTGAGAACAGCATTGAAACCACGATGACATTTTCTGAAGAAGCAGAATGTGATGATCTCAGTGAAAACCTCTGTTCAGCTTTAGAAGGGATCCATCAGTCTTCATCTGTTTATGAACCAAAGAAGGCTCGGAGCTACCAGACTGAACTTGCACAGCCTGCTATCAATGGGAAAAACACATTGATATGTGCCCCCACAGGATCTGGAAAAACTTTTGTGGCACTTCTGATTTGTGAACACCATTTCCAAAACATGCCTGCAGGACAAAAGGCGAAAGTTGTCTTTCTTGCAACTAAAGTGCCAGTGTACGAACAACAGAAAACTGTATTCAAGCAGCATTTTGAAAGAAGTGGATATTCTGTTCAAGGAATTAGTGGTGAAACAGTTGCAAATGTATCTGTAGAAAAGGTTATACAGGACAGTGACATCATTGTGCTGACGCCCCAGATTCTTGTGAATGCCATCGAGGAAGGGATCCTTAGCTCCCTCTCCATCTTCACTCTGATGATATTTGATGAGTGCCACAACACTACGGGCAACCACCCTTACAATGTATTAATGACCAGATACCTGGAACAAAAATTTGACTCCTCTGCAAACCAGCTGCCTCAGATTGTAGGTTTAACTGCTTCTGTTGGAGTTGGTAATGCCAAGAGCATCAAGGAAACCATAGAGCACATCTGTACCCTCTGCTCCTACCTTGACATACAGGCCATATCCACTGTCAGAGAGAACAAACAGGATCTACAGAGATTTGGAAACAAGCCAGAAACATATGTCAGATGGGTTAAAATGCGAGTTCAGAATCACTTTGCAGACATTATCTCAGGTCTGATGTCTGAGACAGAAGTGTTGATGAGGACGATTTACTCAGTGGATACTATCTCCCAAATCAACAAGAATGATTTTGGAACACAGAAATATGAACACTGGATAGTTGCCACTCAGAAGAAATGCAGACTGTTGCAACTGGAAGATAAGGAGAAGGAAAGCAGCATTTGTAGAGACCTTTTCATTTGCACTGAACACCTGCGGAAATTCAACGATGCTCTCATCATCAGTGAAGATGCCCGCATCGAAGATGCTTTAGCCTACCTAACTGAATTTTTCACAAATGTCAAAAATGGACCATATACAAAGTTAGAGAAGCAACTGACAGCCAAGTTTAAAGAGAAAGAACCAGAACTGACTGCCCTTTCAAAAGATGAGTCAAATGAGAATCCCAAGCTGGAAGAGCTTGCTTGCATCCTGGACGAAGCATACCGCTATAACCCAGAGACTCGCACCCTTCTGTTTGCTAAGACAAGAGCCTTAGTAGCTGCCTTGAAGAAGTGGGTAGAAGCAAACCCTCTACTTAGCCACATAAAGCCAGATGTGCTGATGGGTCGTGGAAGAAGAGATCAAAAAACAAGTATGACCCTCCCAATGCAGAAGGGGGTACTGGATGCATTCAAAACCAACAAAGACAGCAGACTGCTAATTGCTACATCTGTCGCTGATGAAGGCATTGATATTTCTGAATGCAACCTTGTTGTGCTGTATGAATACTTCGGTAATGTCACCAAAATGATCCAAGTCAGAGGTCGTGGAAGGGCAAGAGACAGCAAGTGCATCCTTGTGACAAGCAAAACAGAAGTGGTTGAGAATGAGAAATACAACCGTTATAAGGAAGAAATGATGAATGAAGCTATTGAGAAGCTACAGAATTGGGATGAAACAACATTTGCAAGAACGATACATGACCTGCAAATGAAGGAAAAGGTATTACGAGATTCCAAGAAGAAAGCAACAAGACCTAAGGTAGTGGAAGGGAAAAAAAATCTTCTGTGTGGAAAATGCAAAGCATATGCCTGCAGTACAGATGACATCAGAATTATAAAGGAATCTCACCACACTGTCCTAGGAGACGCATTCAAGCAGCGTTACATAACAAAGCCTCACCAGAGAGTAGTCCAGTTTGATTGTTTTGAGAAAAAAAGCAAGATGCATTGCCAAAATACGAGTTGCCAGCATGACTGGGGAATTACAGTGAAGTACAAGACACTTGATAATCTACCAGTGATCAAAATCAAAAGCTTTGTAGTAGAGGACGTTGAAACTGGGACACAAATGGATTTTCAGAAATGGAAAAATATTAATTTTTCTTTGAAGAATTTTGACATTGAAGAAACATCCAGTTGA
>scolopax_mira-charadriiformes-rig1_CDS
ATGACGGCGGAGGAGAAGAGGAGCCTGCGGTGCTACCGGCAGTACATCGAGAAGAGCCTGAACCCCGTCTACATCCTGAGCAACATGACGGAGTGGCTGTCGGACGAGGTGAAGGAGATGATCCGTAAGGAAGAGGAGAAGGGGGTGACGGCTGCCGCCGCGCTGTTTCTGGATGTTGTCCTGCAGCTTGAGGCAGTGGGATGGTTCCGGGGCTTCATCGACGCCCTGGTGGCAGCAGGTTACACTGGACTGGCAGAAGCCATTGAAAACTGGGACTTCAGCAAACTGGAAAAACTGGAGCCGCACAGGCAGCTGTTGAAGCGGATAGAAGCAACGATGCTAGAAGTTGATCCAGTGGCACTCATACCCCACATATACATGTGCTTGATAGAAAGGGAGTGTGATGAGATCCTGCAGATTAGTGAATACAGAAGCAAAACAGCTGGGATAACTAAACTCATCGAGTGCCTCTGTCGATCGGATAAGGAAAACTGGCCAAAAAGCCTGCAACTTGCCCTAGATTGCACAGGATATTATAATGCAAGTGAACTGTGGGATATGAGAGAAGATAATGGCAAATATATTGATAGTGAAATCACAGATGCCTCTCAGAACAGCTTTGAAACCACGATGACATTTTCTGAAGAAGCAGAATGTGATAACAATCTCAGTGAAAACCTCTGTTCATCTCTAGGAGGGATCGAGCAGCCTTCACCTGTTTATGAACCAAAGGAGGCTCGGAGCTACCAGATTGAACTTGCACAGCCTGCTATCAGCGGGAAAAACACAATGATATGTGCTCCCACAGGATCTGGAAAAACTTTTGTGGCACTTCTGATTTGTGAACACCATTTCCAAAACATGCCTGCAGGACGAAAAGGGAAAGTTGTCTTTCTTGCAACTAAAGTGCCAGTGTATGCACAACAGAAAACTGTATTCAAGCAGCACTTTGAAAGAAGTGGATATTCTGTTCAAGGAATTAGTGGTGAGACAGTTGCAAATATCTCTGTAGAAAAGGTTATACAAGACAGTGACATCATTGTGCTGACGCCCCAGATTCTTGTGAATAGCATCGAGGAAGGGATCCTTAGCTCCCTCTCCATCTTCACTCTGATGATATTTGATGAGTGCCACAACACTACGGGCAACCACCCTTACAATGTGTTAATGACAAGATACCTGGAACAAAAATTTGACTCCTCTGCAAACCAGCTGCCTCAGATTGTAGGTTTAACTGCTTCTGTTGGAGTTGGTAATGCCAACAACATCAAGGACACAATCGAGCATATCTGTACCCTCTGCTCCTACCTTGACATACAGGCCATCTCCACTGTCAGAGAGAACAAAGAGGATCTGAAGAGATTCAGCAACAAGCCAGAAACACATGTCAGATGGGTTAAAATGCGAGCTCAGAATCACTTTGCAGACATTATCTCAGGTCTGATGTCTGAGACAGAAGTGTTGATGAGGAGGATTTACACAGTGGATACTATCTCCCAAATCAACAAGAATGATTTTGGAACACAGAGATACGAACACTGGATAATTGCAACTCAGAAGAAATGCAGACTGTTGCAACTGACAGATAAGGAGAAGGAGAGCAGCATTTGTAGGGACCTTTTCATTTGCACCGAACACCTGCGGAAACTCAATGATGCTCTCATCATCAGCGAAGATGCCCGCATTGAAGATGCTGTAGCCTACCTCACTGAATTTTTCACAAATGTCAAAAATGGACCATATACAGAGTTAGAGAAGCAACTGACAGCCAAATTTCAAGAGAAAGAACCAGAACTGACTGCCCTTTCAAAAGACGAATCAAATGAGAATCCCAAGCTGGAAGAGCTTGCGTGCATCCTGGATGAAGCATACCGCTATAACCCGCAGACTCGCACTCTTCTCTTTGCCAAGACAAGAGCCTTAGTAGCTGCTTTGAAGAAGTGGGTAGAAGCTAACCCTCTACTTAGCCACATAAAGCCAGATGTGTTGATGGGTCGTGGAAGAAGAGATCAAAAAACAAGTATGACCCTCCCAATGCAGAAGGGGATACTGGATGCATTCAAAAACAATAAGGACAGCAGACTGCTAATTGCTACATCTGTTGCTGACGAAGGCATTGATATTTCTGCATGCAACCTTGTTGTGCTCTATGAATACTTTGGTAACGTCACCAAAATGATCCAAGTCAGAGGTCGTGGAAGGGCAAGAGACAGCAAGTGCATCCTTGTGACAAGCAAAATAGAAGTGGTTGAGAATGAGAAACACAACCGTTATAAGGAAGAGATGATGAATGAAGCTATTGAGAAGCTACAGAATTGGGATGAAACAACATTTACAAAAAAGATACATGACTTGCAAATAAAGGAAAAGGCATTACGAGATTTCAGGAAGAAAGAAACAAGACCTAACGTTGCGAAAGGGAAAAAAAATCTTTTGTGTGGAAAATGCAAAACATATGCCTGCAATACAGATGACATCAGAATTATAAAGGAATCGCATCACACTGTCCTAGGAGACGCGTTCAGGGAGCGCTACATAACAAAGCCTCACCAAAAAACAATCCGCTTTGATTGTTTTGAGAAAAGATGCAAGATGCACTGCCAAAATACTAGCTGCCAGCATGACTGGGGAATCACAGTGAAGTACAAGACATTTGATAATCTACCAGTGATCAAAATCAAAAGCTTTGTAGTAGAGGATGTTGAAACTGGGACACAAATGGACTTTCAGAAATGGAAAAATATTAATTTTTCTTTGAAGAATTTTGATGAAGAAACATCCAGCTGA
>sterna_hirundo-charadriiformes-rig1_CDS
ATGACCGCGGAGGAGAAGAGGAGCCTGCAGTGCTACCGGCGGTACATCGAGAGGAGCCTGAACCCCGTCTACATCCTGAGCAACATGACGGAGTGGCTGTCCGACGAGGTGGAGGAGAGAGTGCGGAAGGAAGAGGAGAAGGGGGTGACGGCGGCCGCCGCGCTGTTTCTGGATGCCATCCTGCAGCTGGAAGTGGAGGGATGGCTCCGGGGCTTCATCGACGCCCTGGTTGCAGCAGGTTACACAGGACTGGCAGAAGCAATTGAAAACTGGGACTTCAGCAAACTGGAAAAGTTGGAGCCGCACAGACAGCTGTTGAAGCGGATAGAAGCAACGATGCTTGAAATTGATCCGGTAGCACTCATGCCTTATGTAAACACGTGCCTGATAGAAAGGGAGTGTGATGAGATCCTGCAGATTAGCGAATACAGAAGCAAAACAGCTGGGATAACTAAACTCATTGAATGTCTCTGTCGATCGGATAAGGAAAACTGGCCGAAAAGCCTTCAACTGGCACTAGATAACACAGGATATTACAATGCAAGTGAACTGTGGGATATGAGAGAAGATAATGGCAAAGATGTTGATGGTGAAATCACAGATGCCTCTGAAAACACCTTTGAAACCACTATGACATTCTTTGAAAAAGCAGAATTTGATAATAATCTCAGTGAAAATCTCTGTTCAGCTTTAGAAGGGATCGATCAGCCTTCACCTCTTTATGAACCAAAGAAGGCTCGGAGCTATCAGATTGAACTTGCGCAGCCTGCTATCAATGGGAAAAACACAGTGATATGTGCCCCCACCGGATCTGGAAAAACTTTTGTGGCACTTATGATTTGTGAACACCATTTCCAAAATATGCCTGCAGGACGAAAGGCGAAAGTTGTCTTCCTTGCAACTAAAGTGCCAGTGTACGAACAACAGAAAACTGTATTCAAACAGCATTTTGAAAGAAATGGATATTCTGTTCAAGGAATTAGTGGTGAAACAGCTGCAAATGTCTCTGTAGAAAAGATTATACAGGACAGTGACATCATTGTGCTGACGCCCCAGATTCTTGTGAATAGCTTTGAGGAAGGGATCCTTAGCTCCCTCTCCATCTTCACTCTGATGATATTTGATGAGTGCCACAGCACTACAGGCAACCACCCTTACAATGTGTTAATGACCAGATACCTGGAACAAAAATTTGACTCCTCTGCAAACCAGCTGCCTCAGATTGTAGGTTTAACTGCTTCTGTTGGAGTTGGTAATGCCAAGAGCATCAAGGAAACGATTGAGCACATCTGTACCCTCTGCTCCTACCTTGACATACAGGCCATATCCACTGTCAGAGAGAACAAACAGGATCTGCAGAGATTCAGAAACACTCCAGAAACACATGTCAGATGGGTTAAAATGCGAGTTCAGAATCACTTTGCAGACATTATCTCAGGTCTGATGTCTGAGACAGAAATGTTGATGAGGAAGATTTACTCCGTGGATACTGTCTCCCAAATCAACAAGAATGATTTTGGAACACAGAAATATGAACACTGGATAGTTGCAACTCAGAAGAAATGCAAACTGTTGCAACTGGCAGACAAGGAGAAGGAGAGCAGCATTTGTAGAGACCTTTTCATTTGCACTGAACACCTGCGGAAATTCAACGATGCTCTCATCATCAGTGAAGATGCCCGCATCGAAGACGCTTTAGCCTACCTCACTGAATTTTTCACAAATGTCAAAAACGGACCCTATACAGAGTTAGAGAAGCAACTGACAGCCAAATTTCAAGAGAAAGAACCAGAACTGACTGCCCTTTCAAAAGACGAATCAAATGAGAATCCCAAGCTGGAAGAGCTTGCTTGCATCCTGGATGAAGCATACCACTACAACCCAGAGACTCGCACTCTTCTCTTTGCTAAGACAAGAGCCTTAGTAGCTGCTTTGAAGAAGTGGGTAGAAGCAAACCCTCTACTTAGCCACATAAAACCAGATGTGTTGATGGGTCGTGGAAGAAGAGATCAAAAAACAAGTATGACCCTCCCAATGCAGAAGGGGATACTGGATGCATTCAAAACCAACAAAGACAGCAGACTGCTAATTGCTACGTCAGTTGCTGATGAAGGCATTGATATTTCTGAATGCAACCTTGTTGTGCTCTATGAATACTTCGGTAATGTCACCAAAATGATCCAAGTCAGAGGTCGTGGAAGGGCAAGAGACAGCAAGTGCATCCTTGTGACAAGCAAAACGGAAGTGGTTGAGAATGAGAAACACAACCGTTATAAGGAAGAAATGATGAATGAAGCTATTGAGAAGCTACAGAATTGGGATGAAGCAACATTTGCAAGAAAGATACATGACCTGCAAATGAAAGAAAAGGTATTACGAGATTCCAGGAAGAAAGAAACAAGACCTAAGGTAGTGGAAGGGAAAAAAAATCTTCTTTGTGGAAAATGCAAAGCGTATGCCTGCAGTTCAGATGACATCAGAATTATAAAGGAATCACATCACACTGTCCTAGGAGACGCATTCAAGGAGCGCTACATAACAAAGCCTCACCATAAAGCAATCCGGTTTGATTGTTTTGAGAAAAAAAGCAAGATGCATTGCCAGAATACTAGTTGCCAGCATGACTGGGGAATCATAGTGAAGTACAAGACATTTGATAATCTACCAGTGATCAAAATTAAAAGCTTTGTAGTAGAGGATGCTGAAACTGGGACACCAATGGATTTTCAGAAATGGAAAAATATTAATTTTTCTTTGAAGAATTTTGATGAAGAAATGTCCAGCTGA
>uria_lomvia-charadriiformes-rig1_CDS
ATGACCGCGGAGGAGAAGAGGAGCCTGCAGTGCTACCGGCGGTACATCGAGAAGATCCTGAACCCCGTCTACATCCTGAGCAACATGACGGAGTGGCTGTCCGACGAGGTGAAGGAGAGAGTGCGGAAGGAAGAGGAGAAGGGGGTGACGGCGGCCGCCGCGCTGTTTCTGGATGCCATCCTGCAGCTGGAAGTGGAGGGATGGCTCCGGGGCTTCATCGACGCCCTGGTTGCAGCAGGTTACACCGGACTGGCAGAAGCAATTGAAAACTGGGACTTCAGCAAACTGGAAAAGCTGGAGCTGCACAGACAGCTGTTGAAGCGGATAGAAGCAACGATGCTCGAAATTGATCCGGTAGCGCTCATGCCCTACATAAACACGTGCCTGATAGAAAGGGAGTGTGATGAGATCCTGCAGATTTGCGAATACAGAAGCAAAACAGCTGGGATAACTAAACTTATTGAATGTCTCTGTCGATCGGATAAGGAAAACTGGCCGAAAAGCCTTCAACTGGCACTAGATAACACAGGATATTACAATGCAAGCGAACTATGGGATATGAGAGAAGATAACGGCAAAGATGTTGATGGTGAAATCACAGATGCCTCTGAAAACACCTTTGAAACCACGATGACATTCTTTGAAGAAGCAGAATGTGATAATAATCTCAGTGAAAATCTCTGTTCAGCTTTAGAAGGGACTGATCAGCCTTCTCCTGTTTATGAACCAAAGAAGGCTCGGAGCTATCAGGTTGAACTTGCGCAGCCTGCTATCAATGGGAAAAACACAGTGATATGTGCCCCCACAGGCTCTGGAAAAACTTTTGTGGCACTTATGATTTGTGAACACCATTTCCAAAGTATGCCTGCAGGACGAAAGGCGAAAGTTGTCTTTCTTGCAACTAAAGTGCCAGTGTACGAACAACAGAAAAATGTATTCAAACAGCATTTTGAAAGACGTGGATATTCTGTTCAAGGAATTAGCGGTGAAACAGTTGCAAATGTCTCTGTAGAAAAGATTATACAGGACAGTGACATCATTGTGCTGACGCCCCAGATTCTTGTGAATAGCATTGAGGAAGGGATCCTTAGCTCCCTCTCCATCTTCACTCTGATGATATTTGATGAGTGCCACAACACTACGGGCAACCACCCTTACAATGTGTTAATGACCAGATACCTGGAACAAAAATTTGGCTCCTCTGCAAACCAGCTGCCTCAGATTTTAGGTTTAACTGCTTCTGTTGGAGTTGGTAATGCCAAGAACGTCGAGGAAACAATTGAGCACATCTGTACCCTCTGCTCCTACCTTGACATACAGGCCATATCCACTGTCAGAGAGAACAAAGAGGATCTGCAGAGATTCAGAAACACTCCAGAAACATATGTCAGATGGGTTAAAATGCGAGTTCAGAATCACTTTGTAGACATTATCTCAGGTCTGATGTCTGAGACAGAAATGATGATGAGGAAGATTTACTGTGTGGATACTGTCTCCCAAATCAACAAGAATGATTTTGGAACACAGAAATATGAACACTGGATAGTTGCGACTCAGAAGAAATGCAAACTGTTGCAACTGGCAGACAAGGAGAAGGAGAGCAGCATTTGTAGAGACCTTTTCATTTGCACTGAACACCTGCGGAAATTCAACGATGCTCTCATCATCAGTGAAGATGCCCGCATTGAAGATGCTTTAGCCTACCTCACTGAATTTTTCACAAATGTCAAAAACGGACCCTATACAGAGTTAGAGAAGCAACTGACAGCCAAATTTCAAGAGAAAGAACCAGAACTGACTGCCCTTTCAAAAGATGAATCAAATGAGAATCCCAAGCTGGAAGAGCTTGCTTGCATCCTGGATGAAGAATACCACTACAACCCAGAGACTCGCGCTCTTCTCTTTGCTAAGACAAGAGCCTTAGTAGCTGCTTTGAAGAAGTGGGTAGAAGCAAACCCTCTACTTAGCTACATAAAACCAGATGTGTTGATGGGTCGTGGAAGAAGAGATCAAAAAACAAGTATGACCCTCCCAATGCAGAAGGGGATACTGGATGCATTCAAAACCAACAAAGACAGCAGACTGCTAATTGCTACGTCAGTTGCTGACGAAGGCATTGATATTTCTGAATGCAACCTTGTTGTGCTCTATGAATACTTCGGTAATGTCACCAAAATGATCCAAGTCAGAGGTCGTGGAAGGGCAAGAGACAGCAAGTGCATCCTTGTGACAAGCAAAACAGAAGTGGTTGAGAATGAGAAACACAACCGTTACAAGGAAGAAATGATGAATGAAGCTATTGAGGAGCTACAGAATTGGGATGAAACAACATTTGCAAGACGGATACATGACCTGCAAATGAAGGAAAAGGTATTACGAGATTCCAGGAAGAAAGAAGCAAGACCTAAGGTAGTGGAAGGGAAAAAAAATCTTCTGTGTGGAAAATGCAAAGCATATGCCTGCAGTACAGATGACATCAGAATTATAAAGGAATCTCATCACACTGTCCTAGGAGACGCATTCAAGGAGCGCTACATAACAAAGCCTCACCATAAAGCAATCCAGTTTGATTGTTTTGAGAAAAAAAGCAAGATGCATTGCCAAAATACTAGTTGCCAGCATGACTGGGGAATCACAGTGAAGTACAAGACATTTGACAATCTACCAGTGATCAAAATTAAAAGCTTCGTAGTAGAGGACGCTGAAACTGGGACACAAATGGATTTTCAGAAATGGAAAAATATTAATTTTTCATTGAAGAATTTTGATGAAGAAATGTCCAGCTGA
>ciconia_boyciana-ciconiiformes-rig1_CDS
ATGACCGCGGAGGAGAAGAGGAGCCTGCAGTGCTACAGGCGGTACATCGAGAAGAGCCTGAACCCCGTCTACATCCTGAGCAACATGACGGACTGGCTGTCCGACGAGGTGAAGGAGAAAGTCCGGAAGGAGGAGGAGAAGGGGGTGATGGCGGCCGCCGCGCTGTTCCTGGATGCCGTCCTGCAGCTGGAGGCGGAGGGCTGGCTCCGGGGCTTCCTGGACGCCCTGGTAGCAGCAGGTTACACTGGACTGGCAGAAGCAATTGAAAACTGGGACTTCAGCAAGCTGGAAAAACTGGAGTTGCACAGACAGCTGTTGAAGCGGATAGAAGCAACAATGCTGGAAGTTGATCCAGTAGCACTCATGCCCTACATAAACACATGCCTGATAGAAAGGGAGTGTGATGAGATCCTGCAGATTAGCGAATACAGAAGCAAAGCAGCTGGGATAACTAAACTCATCGAATGTCTCTGTCGATCGGATAAGGAAAACTGGCCGAAAAGCCTTCAGCTGGCACTAGATAACACAGGATATTACAATGCAAGTCAACTGTGGGATATGAGAGAAGATAATGGCAAAGATGTTGATGGTGAAATGACAGATGCCTCTGAAAACAGCTTTGAAACCATAATGACATTTTCTGAAGAACCCGAATGTGATAATAATCTCAGTGAAAATCTCTGTTCAGCTTCAGAAGGGATCTATCAGTCTTCACCTGTTTATGAACCAAAGAAGGCTCGGAGCTACCAGACTGAACTTGCGCAGCCTGCTGTCAGTGGGAAAAACACATTGATATGTGCCCCCACAGGATCTGGAAAAACTTTTGTGGCACTTCTGATTTGTGAACACCATTTCCAAAACACGCCTGCAGGACGAAAGGCGAAAGTTGTCTTTCTTGCAACTAAAGTGCCAGTGTATGAACAACAGACAACTGTATTCAGGCAGCATTTTGAAAGAAGTGGATATTCTGTTCAAGGAATTAGTGGTGAAACAGTTGCAAATGTCTCTGTAGAAAAGGTTATACAGGACAGTGACATCATTGTGCTGACACCCCAGATTCTTGTGAATAGCATCGAGGAAGGGATCCTTAGCTCCCTCTCCATCTTCACTCTGATGATATTTGATGAGTGCCACAACACTACAGGCAACCACCCTTACAATGTGTTAATGACCAGATACCTGGAACAAAAATTTGACTCCTGTGCAAACCAGCTGCCTCAGATTGTAGGTTTAACTGCCTCTGTTGGAGTTGGTAATGCCAAGAGCATCAGGGAAACGATAGAGCACATCTGTACCCTCTGCTCCTACCTTGACATACAGGCCATATCCACTGTCAGAGAGAACAAAGAGGATCTGCAGAGATTCAGAAACAAGCCAGAAACATATGTCAGATGGGTTAAAATGCGAGTTCAGAATCACTTTGTGGACATTATCGCAGGTCTGATGTCTGAGACAGAGGCGTTGATGAGGAAGATTTACTCAGTGGATACTATCTCTCAAATCAACAAGAATGATTTTGGAACACAGAAATATGAACAGTGGATAGTTGCCACTCAGAAGAAATGCAGACTGTTGCAACTGGCAGATAAGGAAAAGGAGAGCAGCATTTGTAGAGACCTTTTCATTTGCACTGAACACCTACGGAAATTCAATGATGCTCTCATCATCAGTGAAGATGCCCGCATCGAAGATGCTTTAGCCTACCTAACTGAGTTTTTCACAAATGTCAAAAATGGACCATATACAGAGTTAGAGAAGCAACTGACAGCCAAATTTCAAGAGAAAGAACCAGAAATGACTGCCCTTTCAAAAGATGAATCAAATGAGAATCCCAAGCTGGAAGAGCTTGCTTGCATCCTGGATGAAGCGTACCGCTATAACCCACAGACTTGCACTCTTCTCTTTGCTAAGACAAGAGCCTTAGTAGCTGCTTTGAAGAAGTGGATAGAAGCAAACCCTCTACTTAGCTACATAAAGACGGATGTGTTGATGGGTCGTGGAAGAAGAGATCAAAAAACAGGTATGACCCTCCCAATGCTGAAGGGTGTACTGGATGCATTCAAAACCAACAAAGACAGCAGACTGCTAATTGCTACATCTGTTGCTGACGAAGGCATTGATATTTCTGAGTGCAACCTTGTTGTGCTCTATGAATACTTCGGTAATGTCACCAAAATGATCCAAGTCAGAGGTCGTGGAAGGGCAAAAGACAGCAAGTGTATCCTTGTGACAAGCAAAACAGAAGTGGTTGAGAATGAGAAACACAACCGTTATAAGGAAGAAATGATGAATGAAGCTATTGAAAAGCTACAGAATTGGGATGAAGCAACATTTGCAAGAAAGATACATGACCTGCAAACAAAGGAAAAGGTATTACGAGATTCCAGGAAGAAAGAAACAAGACCTAAGGTAGTGGAAGGGAAAAAAAATCTTCTATGTGGAAAATGCAAAGCATATGCCTGCAGTACAGATGACATCAGAGTTATAAAGGAATCCCATCACACTGTCCTAGGAGACGCGTTCAAGGAGCGTTATATAACAAAGCCTCACCAGAAACCAGTCCAGTTTGATGGTTTTCTGAAAAAAAGCAAGATGCATTGCCAAAATACTAACTGCCAGCATGACTGGGGAATCATAGTGAAGTACAAGACATCTGATAATCTACCAGTGATCAAAATCAAAAGCTTTGTAGTAGAGAATGTTGAAACTGGGACACAAATGGATTTTCAGAAATGGAAAGATATTAATTTTTCTTTGAAGAATTTTGATGTTGAAGAAACGTCCAACTGA
>ciconia_ciconia-ciconiiformes-rig1_CDS
ATGACCGCGGAGGAGAAGAGGAGCCTGCAGTGCTACAGGCGGTACATCGAGAAGAGCCTGAACCCCGTCTACATCCTGAGCAACATGACGGACTGGCTGTCCGACGAGGTGAAGGAGAGAGTCCGGAAGGAGGAGGAGAAGGGGGTGATGGCGGCCGCCGCGCTGTTCCTGGATGCCGTCCTGCAGCTGGAGGCGGAGGGCTGGCTCCGGGGCTTCCTGGACGCCCTGGTAGCAGCAGGTTACACTGGACTGGCAGAAGCAATTGAAAACTGGGACTTCAGCAAGCTGGAAAAACTGGAGTTGCACAGACAGCTGTTGAAGCGGATAGAAGCAACAATGCTGGAAGTTGATCCAGTAGCACTCATGCCCTACATAAACACATGCCTGATAGAAAGGGAGTGTGATGAGATCCTGCAGATTAGCGAATACAGAAGCAAAGCAGCTGGGATAACTAAACTCATCGAATGTCTCTGTCGATCGGATAAGGAAAACTGGCCGAAAAGCCTTCAGCTGGCACTAGATAACACAGGATATTACAATGCAAGTCAACTGTGGGATATGAGAGAAGATAATGGCAAAGATGTTGATGGTGAAATGACAGATGCCTCTGAAAACAGCTTTGAAACCATAATGACATTTTCTGAAGAACCCGAATGTGATAATAATCTCAGTGAAAATCTCTGTTCAGCTTCAGAAGGGATCTATCAGTCTTCACTTGTTTATGAACCAAAGAAGGCTCGGAGCTACCAGACTGAACTTGCGCAGCCTGCTGTCAGTGGGAAAAACACATTGATATGTGCCCCCACAGGATCTGGAAAAACTTTTGTGGCACTTCTGATTTGTGAACACCATTTCCAAAACACGCCTGCAGGACGAAAGGCGAAAGTTGTCTTTCTTGCAACTAAAGTGCCAGTGTATGAACAACAGACAACTGTATTCAGGCAGCATTTTGAAAGAAGTGGATATTCTGTTCAAGGAATTAGTGGTGAAACAGTTGCAAATGTCTCTGTAGAAAAGGTTATACAGGACAGTGACATCATTGTGCTGACACCCCAGATTCTTGTGAATAGCATCGAGGAAGGGATCCTTAGCTCCCTCTCCATCTTCACTCTGATGATATTTGATGAGTGCCACAACACTACAGGCAACCACCCTTACAATGTGTTAATGACCAGATACCTGGAACAAAAATTTGACTCCTGTGCAAACCAGCTGCCTCAGATTGTAGGTTTAACTGCCTCTGTTGGAGTTGGTAATGCCAAGAGCATCAGGGAAACGATAGAGCACATCTGTACCCTCTGCTCCTACCTTGACATACAGGCCATATCCACTGTCAGAGAGAACAAAGAGGATCTGCAGAGATTCAGAAACAAGCCAGAAACATATGTCAGATGGGTTAAAATGCGAGTTCAGAATCACTTTGTGGACATTATCGCAGGTCTGATGTCTGAGACAGAGGCGTTGATGAGGAAGATTTACTCAGTGGATACTATCTCTCAAATCAACAAGAATGATTTTGGAACACAGAAATATGAACAGTGGATAGTTGCCACTCAGAAGAAATGCAGACTGTTGCAACTGGCAGATAAGGAAAAGGAGAGCAGCATTTGTAGAGACCTTTTCATTTGCACTGAACACCTACGGAAATTCAATGATGCTCTCATCATCAGTGAAGATGCCCGCATCGAAGATGCTTTAGCCTACCTAACTGAGTTTTTCACAAATGTCAAAAATGGACCATATACAGAGTTAGAGAAGCAACTGACAGCCAAATTTCAAGAGAAAGAACCAGAAATGACTGCCCTTTCAAAAGATGAATCAAATGAGAATCCCAAGCTGGAAGAGCTTGCTTGCATCCTGGATGAAGCGTACCGCTATAACCCACAGACTTGCACTCTTCTCTTTGCTAAGACAAGAGCCTTAGTAGCTGCTTTGAAGAAGTGGATAGAAGCAAACCCTCTACTTAGCTACATAAAGACGGATGTGTTGATGGGTCGTGGAAGAAGAGATCAAAAAACAGGTATGACCCTCCCAATGCTGAAGGGTGTACTGGATGCATTCAAAACCAACAAAGACAGCAGACTGCTAATTGCTACATCTGTTGCTGACGAAGGCATTGATATTTCTGAGTGCAACCTTGTTGTGCTCTATGAATACTTCGGTAATGTCACCAAAATGATCCAAGTCAGAGGTCGTGGAAGGGCAAAAGACAGCAAGTGTATCCTTGTGACAAGCAAAACAGAAGTGGTTGAGAATGAGAAACACAACCGTTATAAGGAAGAAATGATGAATGAAGCTATTGAAAAGCTACAGAATTGGGATGAAGCAACATTTGCAAGAAAGATACATGACCTGCAAACAAAGGAAAAGGTATTACGAGATTCCAGGAAGAAAGAAACAAGACCTAAGGTAGTGGAAGGGAAAAAAAATCTTCTATGTGGAAAATGCAAAGCATATGCCTGCAGTACAGATGACATCAGAGTTATAAAGGAATCCCATCACACTGTCCTAGGAGAYGCGTTCAAGGAGCGTTATATAACAAAGCCTCACCAGAAACCAGTCCAGTTTGATGGTTTTCTGAAAAAAAGCAAGATGCATTGCCAAAATACTAACTGCCAGCATGACTGGGGAATCATAGTGAAGTACAAGACATCTGATAATCTACCAGTGATCAAAATCAAAAGCTTTGTAGTAGAGAATGTTGAAACTGGGACACAAATGGATTTTCAGAAATGGAAAGATATTAATTTTTCTTTGAAGAATTTTGATGTTGAAGAAACGTCCAACTGA
>ciconia_episcopus-ciconiiformes-rig1_CDS
ATGACCGCGGAGGAGAAGAGGAGCCTGCAGTGCTACAGGCGGTACATCGAGAAGAGCCTGAACCCCGTCTACATCCTGAGCAACATGACGGACTGGCTGTCCGACGAGTTGAAGGAGAGAGTCCAGAAGGAGGAAGAGAAGGGCGTGATGGCGGCCGCCGCGCTGTTCCTGGATGCCGTCCTGCAGCTGGAGGCGGAGGGCTGGCTCCGGGGCTTCCTGGACGCCCTGGTAGCAGCAGGTTACACTGGACTGGCAGAAGCAATTGAAAACTGGGACTTCAGCAAACTGGAAAAACTGGAGTTGCACAGACAGCTGTTGAGGCGGATAGAAGCAACAATGCTGGAAGTTGATCCGGTAGCACTCATGCCCTACATAAACACATGCCTGATAGAAAGGGAGTGTGATGAGATCCTGCAGATTAGCGAATACAGAAGCAAAGCAGCTGGGATAACTAAACTCATTGAATGTCTCTGTCGATCGGATAAGGAAAACTGGCCGAAAAGCCTTCAGCTGGCACTAGATAACACAGGATATTACAATGCAAGTCAACTGTGGGATATGAGAGAAGATAATGGCAAAGATGTTGATGGTGAAATGACAGATGCTTCTGAAAACAGCTTTGAAACCACGATGACATTTTCTGAAGAACCCGAATGTGATAATAATCTCAGTGAAAATCTCTGTTCAGCTTCAGAAGGGATCTATCAGTCTTCACTTGTTTATGAACCAAAGAAGGCTCGGAGCTACCAGACTGAACTTGCGCAGCCTGCTGTCAGTGGGAAAAACACATTGATATGTGCCCCCACAGGATCTGGAAAAACTTTTGTGGCACTTCTGATTTGTGAACACCATTTCCAAAATGTGCCTGCAGGACGAAAGGCGAAAGTTGTCTTTCTTGCAACTAAAGTGCCAGTGTATGAACAACAGACAACTGTATTCAGGCAGCATTTCGAAAGAAGTGGATATTCTGTTCAAGGAATTAGTGGTGAAACAGTTGCAAATGTCTCTGTAGAAAAGGTTATACAGGACAGTGACATCATTGTGCTGACACCCCAGATTCTTGTGAATAGCATCGAGGAAGGGATCCTTAGCTCCCTCTCCATCTTCACTCTGATGATATTTGATGAGTGCCACAACACTACAGGCAACCACCCTTACAATGTGTTAATGACCAGATACCTGGAACAAAAATTTGACTCCTGTGCAAACCAGCTGCCTCAGATTGTAGGTTTAACTGCCTCTGTTGGAGTTGGTAATGCCAAGAGCATCACGGAAACGATAGAGCACATCTGTACCCTCTGCTCCTACCTTGACATACAGGCCATATCCACTGTCAGAGAGAACAGAGAGGATCTGCAGAGATTCAGAAACAAGCCAGAAACATATGTCAGATGGGTTAAAATGCGAGTTCAGAATCACTTTGTGGACATTATCGCAGGTCTGATGTCTGAGACAGAGGCGTTGATGAGGAAGATTTACTCAGTGGATACTATCTCTCAAATCAACAAGAATGATTTTGGAACACAGAAATATGAACACTGGATAGTTGCCACTCAGAAGAAATGCAGACTGTTGCAACTGGCAGATAAGGAAAAGGAGAGCAGCATTTGTAGAGACCTTTTCATTTGCACTGAACACCTGCGGAAATTCAATGATGCTCTCATCATCAGTGAAGATGCCCGCATCGAAGATGCTTTAGCCTACCTAACTGAGTTTTTCACAAATGTCAAAAATGGACCATATACAGAGTTAGAGAAGCAACTGACAGCCAAATTTCAAGAGAAAGAACCAGAAATGACTGCCCTTTCAAAAGATGAATCAAATGAGAATCCCAAGCTGGAAGAGCTTGCTTGCATCCTGGATGAAGCATACCGCTATAACCCACAGACTCGCACTCTTCTCTTTGCTAAGACAAGAGCCTTAGTAGCTGCTTTGAAGAAGTGGATAGAAGCAAACCCTCTACTTAGCTACATAAAGCCGGATGTGTTGATGGGTCGTGGAAGAAGAGATCAAAAAACAGGTATGACCCTCCCAATGCAGAAGGGTGTACTGGATGCATTCAAAACCAACAAAGACAGCAGACTGCTAATTGCTACATCTGTTGCTGACGAAGGCATTGATATTTCTGAGTGCAACCTTGTTGTGCTCTATGAATACTTCGGTAATGTCACCAAAATGATCCAAGTCAGAGGTCGTGGAAGGGCAAAAGACAGCAAGTGCATCCTTGTGACAAGCAAACCAGAAGTGGTTGAGAATGAGAAACACAACCGTTATAAGGAAGAAATGATGAATGAAGCTATTGAAAAGCTACAGAATTGGGATGAAGCAACATTTGCAAGAAAGATACATGACCTGCAAACGAAGGAAAAGGTATTACGAGATTCCAGGAAGAAAGAAACAAGACCTAAGGTAGTGGAAGGGAAAAAAAATCTTCTGTGCGGAAAATGCAAAGCATATGCCTGCAGTACAGATGACATCAGAGTTATAAAGGAATCTCATCACACTGTCCTAGGAGACGCGTTCAAGGAGCGTTATATAACAAAGCCTCACCAGAAACCAGTCCAGTTTGATGGTTTTCTGAAAAAAAGCAAGATGCATTGCCAAAATACTAACTGCCAGCATGACTGGGGAATCATAGTGAAGTACAAGACATCTGATAATCTACCCGTGATCAAAATCAAAAGCTTTGTAGTAGAGAACGTTGAAACTGGGACACAAATGGATTTTCAGAAATGGAAAGATATTAATTTTTCTTTGAAGAATTTTGATGTTGAAGAAACGTCCAACTGA
>nipponia_nippon-pelecaniformes-rig1_CDS
ATGACCGCGGAGGAGAAGCGGAGCCTGCAGTGCTACAGGCGGTACATCGAGAGGTGTCTGAACCCCGTCTACATCCTCAGCAACATGACGGACTGGCTGTCCGACGAGATGAAGGAGAGAGTCCGGAAGGAGGAGGAGAAGGGGGTGACGGCGGCCGCCGCGCTGTTTCTGGATGCCATCTTGCAGCTGGAGGTGGAGGGATGGCTGCGGGGGKTCCTGGACGCCCTGGCTGCAGCAGGCTACACTGGACTGGCAGAAGCAATTGAAAACTGGGACTTCAGCAAACTGGAAAAACTGGAGTTGCACAGACAGCTGTTGAAGAGGATAGAAGCGACAATGCTAGAAATTGATCCGGTAGTGCTCATGCCCTACATAAACACATGCCTGATAGAAAGGGAGTGTGATGAGATCCTGCAGATTAGCGAATACAGAAGCAAAGCAGCTGGGATAACTAAACTCATTGAATGTCTCTGTCGATCGGATAAGGAAAACTGGCCGAAAAGCCTTCAGCTGGCACTAGATAACGCAGGATATTACAATGCAAGTGAACTGTGGGATATGAGAGAAGATAATGGCAAAGATGTTGATGGTGAAATGACAGATGCCTCTGAGAGCAGCTTTGAAACCACGATAACATTTTCTGAAGAAGCAGAATGTGATAATCTCAGTGGAAATCTCTGTTCAGCCTCAGAAGGGATCTATCAGTCTTCACCTGTTTATGAAGCAAAGAAGGCTCGGAACTACCAGACTGAACTTGCACAGCCTGCTATCAATGGGAAAAACACACTGATATGTGCCCCCACAGGATCTGGAAAAACTTTTGTGGCACTTCTGATTTGTGAACACCATTTCCAAAACATGCCCGCAGGACAGAAAGCGAAAGTTGTCTTTCTTGCAACTAAAGTGCCAGTGTATGAACAACAGAGAAACGTATTCAGGCAGCATTTTGAAAGAAGTGGGTATCTTGTTCAAGGAATTAGTGGTGAAACAGTTGCAAATGTCTCTGTAGAAAAGGTTATACAGGACAGCGACATCGTTGTGCTGACGCCCCAGATTCTTGTGAACAGCATCAAGGAGGGGTTCCTTAGCTCCCTCTCCATCTTCACTCTGATGATATTTGATGAGTGCCACAACACTACAGGCAACCACCCTTACAATGTGTTAATGGCCAGATACCTGGAACAAAAATTTGACGCCTCTGAAAACCAGCTGCCTCAGATTGTAGGTTTAACTGCTTCTGTTGGAGTTGGTAATGCCAAGAGCATCGAGGAAACGATAGAGCACATCTGTACCCTGTGCTCCTACCTTGACATCCAGGCCATATCCACTGTCAGAGAGAACAAAGAGGAGCTGCAGAGATTCAGAAACAAGCCAGAAACACATGTCAGATGGGTTAAGATGCGAGTTCAGAATCACTTTGCAGACATTATCAAAGGTCTGATGTCTGAGACAGAGGCGTTGATGAAGAAGGTTTACTCAGTGGATACTATGTCTCAAATCAACAAGAATGATTTTGGAACACAGAAATATGAACAGTGGATAGTTGGCACTCAGAAGAAATGCAGGCTGTTGCAACTGGCAGACAAGGAGAAGGAGAGCAGCATTTGTAGAGACCTTTTCATTTGCACTGAACACCTGCGGAAATTCAATGATGCTCTCATCATCAGTGAAGATGCCCGCATTGAAGATGCTTTAGTCTACTTAACTGACTTTTTCACAAATGTCAAAAATGGACCATATACAGAGTTAGAGAAGCAACTGACAGCCAAATTTCAAGAGAAAGAACCAGAAATGACTGCCCTTTCAAAAGATGAATCAAATGAGAATCCCAAGCTGGAAGAGCTTGCTTGCATCCTGGATGAAGCATACCGCTATAACCCAGAGACTCGCACTCTTCTCTTTGCTAAGACAAGAGCCTTAGTAACTGCTTTGAAGAAGTGGATAGAAGCAAACCCTCTGTTTAGCCACATAAAGCCAGGTGTGTTGATGGGTCGTGGAAGAAGAGATCAAAAAACAGGTATGACTCTCCCAATGCAGAAGGGTGTACTGGATGCATTCAAAACCAACAAAGACAGCAGGCTGCTAATTGCTACATCTGTTGCTGATGAAGGCATTGATATTTCTGAGTGCAACCTTGTTGTGCTCTATGAATACTTCGGTAACGTCACCAAAATGATCCAAGTCAGAGGTCGTGGAAGGGCAAAAGACAGCAAGTGCATCCTTGTGACAAGCAAAACAGAAGTGGTTGAGAATGAGAAACACAACCGTCATAAGGAGGAAATGATGAATGAAGCTATTGAAATACTACAGAATTGGGATGAAACAACGTTTGCAAGAAGGATACATGACCTGCAAATGAAGGAAAAGGTATTACGAGATTCCAGGAAGAAAGAAACAAGACCTAAGGTAGTGGAAGGGAAAAAAAATCTTCTGTGTGGAAAATGCAAAGCATATGCCTGCAGTACAGATGACATCAGAGTTATAAAGGTATCTCATCACACTGTCCTAGGAGACGCATTCAAGGAGCGTTATATAACAAAGCCTCACCTGAAACCCATCCAGTTTGATTGTTTTGAGAAAAAAGGCAAGATGTATTGCCAAAATACTAATTGCCAGCATGACTGGGGAATCACAGTGAAGTACAAGACATTTGATAATCTACCAGTGATCAAAATCAAAAGCTTTGTAGTAGAGAACATTGAAACTGGGACACAAATGGATTTTCAGAAATGGAAAAATATTAATTTTTCTTTGAAGAATTTTGATGTTGAAGAAACGGCCAGCTGA
>columba_livia-columbiformes-rig1_CDS
ATGACCGCGGAGGAGAAGAGGAGCCTGCAGTGCTACAGGCGGTACATCGAGAGGAGCCTGAACCCCGTCTACATCCTGAGCAACATGTCGGACTGGCTGTCGGACGAGATGAAGGAGAGAGTCCGGAAGGAGGAGGAGAAGGGGGTGACGGCGGCCGCCGCGCTGTTTCTGGACATCATCCTGCAGCTGGAGGCGGAGGGCTGGCTCCGGGGCTTTCTGGACGCCCTGGCTGCAGCAGGTTATACTGGGCTAGCAGAAGCGATTGAAAACTGGGACTTCAGCAAACTGGAAAAACTGGAGTTGTACAGGCAGCTGTTGAAGCGGATAGAAGCAACAATGCTGGAAGTTGATCCAGTAGCACTCATGCCCTACATGAACAGCTGCCTGATAGAAAGGGAGTGTGATGAGATCCTGCAGATTAGTGAATACAGAAGCAAAGCAGCTGGGATAACTAAACTCATTGAATGCCTCTGTCGATCGGACAAGGAAAACTGGCCGAAAAGCCTTCAGCTGGCACTAGATAACACAGGATACTACAATGCAAGTGAACTGTGGGGCATTAGAGAAGATCGTGGCAAAGATGTTGACGGTGAAATGGCAGACGCCTCTGAAAGCAGCTTTGAAATCAGGATGACATTTTCTGAAGAAGCAGAATGTGACAATAACCTCAGTGAAAATGTCAGTTCAGCTTCAGGGACCTATCAGTCTTCAGCTGTTTATGAACCAAAGGAGGCTCGGAGCTACCAGATTGAACTTGCACAGCCTGCTATCAATGGGAAGAACACATTGATATGTGCTCCCACAGGATCTGGAAAAACTTTTGTGGCGATTCTGATTTGTGAACACCATTTCCAAAACATGCCCACAGGACAAAAGGCGAAAGTTGTCTTTCTTGCAACTAAAGTGCCAGTGTATGAACAACAGAAAAATGTGTTCAAACAGCATTTTGGAAGAAGTGGATATTCTGTTCAAGGAATTTGTGGTGAAATAGTTGCAAATGTCTCTGTAGAAAAGGTTATACAGGACAGCGACATCATTGTGCTAACACCTCAGATTCTTGTGAATACCATCAAGAAAGGAACGCTTAGCTCCCTCTCCATCTTCACTCTGATGATATTTGATGAATGCCACAACACTACGGGCAACCACCCTTACAATGTGTTAATGACCAAATACCTGGAACAAAAATTTGACTCCTCTGCAAACCAGCTGCCACAGATTGTAGGTTTAACTGCTTCTGTTGGAGTTGGTAATGCCAAGGACATCACTACAACTGAAGAGCACATCTGTACCCTCTGCTCCTACCTTGACATACAGGCCATTTCCACTGTCAGAGAGAACAAAGAGGAACTGCAGCGATTCATAAACAAACCAGAGACAGATGTCAGACTGGTTAGAATGCGACTTCAGAATCACTTTGCAGACATTATTTCAGGTCTCATGTCTGAGACAGAGGCAAGGATGAGGGAGATCTACTCACTGGATGATATCTCTCAAATGAACAAGAATGATTTTGGAACGCAGAAATATGAACACTGGATAGTTACCACACAGAAGAAATACAGACTGTTGCAGCTGGCAGACAAGGAGAAGGAGAGCAGCATTTGCAGAGACATTTTCATCTGCACTGAGCACCTGCGTAAATTCAATGACGCTCTCATCATCAGTGAAGATGCCCGTATTGAAGATGCTTTAGCCTACCTAACTGAATTTTTCACAAATGTCAAAAACGGACCATTTACAGAATTAGAGAAGCAGCTGACAGCCAGATTTCAAGAGAAAGAACCAGAACTGACTGCCCTTTCAAAGGATCAATCAAATGAGAATCCCAAGCTGGAAGAGCTTGCTGCCATCCTGGATGAAGCATACCGCTACAACCCACAGACTCGCACTCTTCTCTTTGTTAAGACAAGAGCCTTAGTAGCTGCTTTGAAGAAGTGGATGAAAGCAAACCCTCTGCTTAGCCACATAAAGCCAGATGTGTTGATGGGTCATGGAGGAAGAGATCACAAAACAGGTATGACCCTCCCAATGCAGAAGGCTGCACTGGATGCATTCAAAACGGACCAGGACAGCAGACTGCTAATTGCTACATCTGTTGCTGATGAAGGCATTGATATTTCTGAGTGCAACCTTGTTGTGCTCTATGAATACGACGGTAACCTCACCAAAATGATCCAAGTCAGAGGTCGTGGAAGGGCAAGAGACAGCAAGTGCATCCTTGTGACGAGCAGAGCAGACGTGGTTGAGAATGAGAAACATAACTGTTATAAAGAAGAAATGATGAACGAAGCTATTGAAAACCTACAGAATTGGGATGAAACAATATTCGCAAGAAAGATACAAGAGCTGCAAATGAAGGAAAATGTATTACGAGATTCCAGGAAGAAAGAAACAAGACCTAAGGGAGCGGAAGGGAAAAAAAATCTTCTGTGTGGAAAATGCAAAGCATATGCCTGCAGTACAGATGACATCAGAGTTATAAAGGAATCTCATCACACTGTCATAGAAGATGCGTTCAAGGAGCGTTATATGACAAAGCCCCACAAGAAGCCAGTCTGTTTTGATTGTTTTGAGAAAAGGAGCAAAATGTATTGCCAAAATGCTGACTGCCACCATGACTGGGGAATCACAGTGAAGTACAAGACGTTTGACAATCTACCCGTGATCAAAATCAAAAGCTTTGTAGTAGAGGATGTTGAAACCAGGACACAAATGGATTTTCAGAAATGGAAACTTATTAATCTCTCTTGGAAGAATTTTGATGATGAAGAAACATCCAGCTAA
>patagioenas_fasciata-columbiformes-rig1_CDS
ATGACCGCGGAGGAGAAGAGGAGCCTGCAGTGCTACAGGCGGTACATCGAGAGGAGCCTGAACCCCGTCTACATCCTGAGCAACATGACGGACTGGCTGTCGGACGAGATGAAGGAGAGAGTCCGGAAGGAGGAGGAGAAGGGGGTGACGGCGGCCGCCGCGCTGTTTCTGGACACCATCCTGCAGCTGGAGGCGGAGGGCTGGCTCCGGGGCTTTTTGGACGCCCTGGTTGCAGCAGGTTACACTGGGCTAGCAGAAGCAATTGAAAACTGGGACTTCAGCAAACTGGAAAAACTGGAGTTGTACAGGCAGCTGTTGAAGCGGATAGAAGCAACAATGCTGGAAGTTGATCCAGTAGCACTCATGCCCTACATTAACAGCTGCCTGATAGAAAGGGAGTGTGATGAGATCCTGCAGATTAGTGAATACAGAAGCAAAGCAGCTGGGATAACTAAACTCATTGAATGCCTCTGTCGATCGGACAAGGAAAACTGGCCGAAAAGCCTTCAGCTGGCACTAGATAACACAGGATACTACAATGCAAGTGAACTGTGGGGCATTAGAGAAGATCGTGGCAAAGATGTTGATGGTGAAATGGCAGATGCCTCTGAAAGCAGCTTTGAAATCACGATGACGTTTTCTGAAGAAGCAGAACGTGACAATAATCTCAGTGAAAATCTCTGTTCAGCTTCAGGGACCTATCAGTCTTTACCTGTTTATGAACCAAGGAAGGCTCAGAGCTACCAGACTGAACTTGCACAGCCTGCTATCAATGGGAAGAACACATTGATATGTGCTCCCACAGGATCTGGAAAAACTTTTGTGGCAATTCTGATTTGTGAACACCATTTCCAAAACATGCCCGCAGGACGAAAGGCGAAAGTTGTCTTTCTTGCAACTAAAGTGCCAGTGTATGAACAACAGAAAAATGTGTTCAAACAGCATTTTGGAAGAAGTGGATATTCTGTTCAAGGAATTTGTGGTGAAATAGTTGCAAATGTCTCTGTAGAAAAGGTTATACAGGACAGTGACATCATTGTGCTAACACCTCAGATTCTTGTGAATACCATAAAGAAAGGAACCCTTAGCTCCCTCTCCATCTTCACTCTGATGATATTTGATGAATGCCACAACACTACGGGCAACCACCCTTACAATGTGTTAATGGCCAAATACCTGGAACAAAAATTTGACTCCTCTGCAAACCAGCTGCCCCAGATTGTAGGTTTAACTGCTTCTGTTGGAGTTGGTAATGCCAAGGACACCACTGAAGCTGTAGAGCACATCTGTACCCTCTGCTCCTACCTTGACATACAGGCCATTTCCACTGTCAGAGAGAACAAAGAGGATCTGCAGCGATTCATAAACAAACCAGAAACAGATGTCAGACAGGTTAAAATGCGACTTCAGAATCACTTTGCAGACATTATTTCAGATCTCATGTCTGAGATACAGGCAACGATGAGGAAGATCTACTCACTGGATGCTATCTCTCAAATGAACAAGACTGATTTTGGAACACAGAAATATGAACAGTGGATAGTTACCACACAGAAGAAATACAGACTGTTGCAACTGGCAGACAAGGAGAAGGAGAGCAGCATTTGCAGAGACATTTTCATCTGCACTGAGCACCTGCGTAAATTCAATGATGCTCTCATCATCAGTGAAGATGCCCGTATTGAAGACGCTTTAGCCTACCTAACTGAATTTTTCACAAATGTCAAAAACGGACCATTTACAGAATTAGAGAAGCAGCTGACAGCCAGATTTCAAGAGAAAGAACCAGAACTGACTGCCCTTTCAAAAGATGAATCAAATGAGAATCCCAAGCTGGAAGAGCTTGCTAGCATCCTGGATGAAGCATACCACTACAACCCACAGACTCGCACTCTTCTCTTTGTTAAGACAAGAGCCTTAGTAGCTGCTTTGAAGAAGTGGATGAAAGCAAACCCTCTGCTTAGCCACATAAAGCCAGATGTGTTGATGGGTCATGGAGGAAGAGGTCACAAAACAGGTATGACACTCCCAATGCAGAAGGCTGCACTGGATGCATTCAAAACCGACCAGGACTGCAGACTGCTAATTGCTACATCTGTTGCTGATGAAGGCATCGATATTTCTGAGTGCAACCTTGTTGTGCTCTATGAATACGACGGTAACCTCACCAAAATGATCCAAGTCAGAGGTCGTGGAAGGGCAAGAGACAGCAAGTGCATCCTTGTGACAAGCAAAGCAGAAGTGGTTGAGAATGAGAAATATAACTGCTATAAAGAAGAAATGATGAACGAAGCTATTGAAAACCTACAGAATTTGGATGAAACAACATTCACAAGAAAGATACAAGACCTGCAAAAGAAGGAAAATGTATTACGAGATTCCAGGAAGAAAGAAACAATACCTAAGGGACTGGAAGGGAAAAAAAATCTTCTCTGTGGAAAATGCAAAGCATATGCCTGCAGTACAGATGACATCAGAGTTATAAAGGAATCTCATCACACTGTCATAGAAGATGCGTTCAAGGAGCGTTATATGACAAAGCCCCACAAGAAACCAGTCCGGTTTGATTGTTTTGAGAAAAGGAGCAAGATGCACTGCCAAAATGCTGATTGCCAGCATGACTGGGGAATCACAGTGAAGTACAAGACATTTGACAATCTACCAGTGATCAAAATCAAAAGCTTTGTAGTAGAGGATGTTGAAACCAGGACACAAATGGATTTTCAGAAATGGAAAGTTATTAATCTCTCTTTGAAGAATTTTGATGATGAAGAAACGTCCAGCTAA
>merops_nubicus-coraciiformes-rig1_CDS
ATGACCGCGGAGGAGAAGAGGTGCCTGCGGTGCTACCGGAGGTACATCGAGAGGAGCCTGAACCCCGTCTACGTCCTGAGCAACATGACGGCCTGGCTGCCGGACGAGGTGAAGGAGCGGGTCCGGAAGGAGGAGGAGAAGGGGGTGACGGCGGCCGCCGCGCTGTTCGTGGACGCCATCCTGCAGCTGGAGGAGGAGGGATGGTTCCGCGGCTTCCTGGACGCTCTGTTCGCGGCAGGTTACACCGGGCTGGCAGAGGCAATTGAAAACTGGGACTTTAGCAAACTGGAAAAACTGGACATGCACCGAGAGCTGCTGAAGCGGATAGAAGCAACAATGATAGAAGTTGACCCTGTAGCCCTCATGCCTTACATAAACACATGTCTGATAGAAAGGGATTGTGAGGAGATCCTGCAGATTAGTGAATATAGAAGCAAAGCAGCTGGGATAACGAAACTCATTGAATGTCTCTGTCGATCCGATAAAGAAAACTGGCCTAAAAGTCTTCAGCTGGCACTAGATAACACTGGATATTATAGTGCAAGTGAACTGTGGGATGCGAGAGAAGATAGTTGCACAGAAGCTTATAGTGAAATGACAGATGCCTCTGAGAGCAGCTTTGAAACCACAATGACATTTTCTGAAGAAGCAGAATGTGATAATCTCAGTGAAAATCTAGATTCAGGTTCAGAAGGGATCTATCATTCTTCACCTGTTTATGAGCCAAAGAAGGCTCGGAGCTACCAGACTGAACTTGCACAGCCTGCTATTAGTGGAAAAAACACATTGATATGTGCCCCTACAGGATCTGGAAAAACTTTTGTGGCACTTCTGATTTGTGAACACCATTTCCAAAACATGCCCTCAGGACAAAAGGCAAAAGTTGTCTTTCTTGCAACCAAAGTGCCAGTGTATGAACAACAGAAAACTGTATTTAAGGAGTATTTTGAAAGAAGTGGATATTCTGTTCAAGGAATTAGTGGTGAAACAATTGCAAATGTCTCGGTGGAAAGGGTTATACAGGACAGTGACATCATTGTGCTAACACCCCAGATTCTTGTGAACAGCATTGAGCAAGGGATCATTAGCTCCCTCTCCATCTTCACTCTGATGATATTTGATGAGTGCCACAACACTACGGGCAACCACCCTTACAATGTGTTAATGACCAGATACCTGGAACAAAAATTTGACTCCTCTGCAAACCACCTACCTCAGATTGTAGGTTTAACTGCTTCTGTTGGAGTTGGTAATGCCAAGACCGTCAAGGAAACAATAGAGCACATCTGTACCCTCTGCTCCTACCTTGACATACAGGCCATATCCACCGTTAGAGAGAACAAACAGGAACTGCAGAGATTTGGAAGCAAGCCAGAAATGCATGTCAGATGGGTTAAAATGCGAGTTCAGAATCACTTTGCAGATATCATCTCAGGTCTGATGTCCAAGACAGAGGCATTGATGAGGAAGATTTACTCAGTGGATACTATCTCCCATATCAACAAGAATGACTTTGGAACACAGAAATATGAACAGTGGATAGTTACCACTCAGAAGAAGTGCAAACTGTTGCAACTGGCAGATAAGGAGAAGGAGAGCAGCATTTGTAGAGACCTTTTCATTTGCACTGAACACCTGCGGAAATTAAACGATACTCTCATCATCAGTGAGGATGCTCGCATTGAAGATGCTTTATTGTACCTAACTGAATTTTTCACAAATGTCAAAAATGGACCATACACAGAATTAGAGAAGCAACTGACAGCTCAATTTGAAGAGAAAGAACCAGAACTGACTGCCCTTTCAAAAGATGAATCAAATGAGAATCCCAAGCTGGAAGAGCTTGCTTGCATCTTGGATGAAGCATACCGCTATAATCCACAGACCCGCACTCTTCTCTTTGCTAAGACAAGAGCCTTAGTAGCTGCTTTGAAGAAGTGGATAGAAGCAAACCCTCTACTTAGCTACATAACGTCTGATGTGTTGATGGGTCGTGGAAGAAGAGATCAAAAGACAGGTATGACCCTCCCAATGCAGAAGATTATACTGGATGCATTCAAAACAAAGAAAGACATGAGACTGCTAATTGCTACATCTGTTGCTGATGAAGGCATTGATATTTCTGAGTGCAACCTTGTTGTGCTGTATGAATACTTCGGTAATGTCACCAAAATGATCCAAGTCAGAGGTCGTGGAAGGGCAAGAGACAGCAAGTGTATCCTTGTGACAAGCAAAGCAGAAGTGGTTGAAAACGAGAAATACAACCGCTATAAGGAAGAAATGATGAATGAAGCTATTGAAAAGCTACAGAACTGGGATGAAATGACATTTTCCAGAAAGATACAAAGCTTACAAATGAAGGACAAGGTGTTACGAGACTCCAGAAAGAAAGACAGAAGATGTCAGGTAGTGGAAGGGAAAAGAAATCTTCTGTGTGGTAAATGCAAAGCATATGCCTGCAGTACAGATGACATCAGAGTTATAAAGGAATCTCATCATACTGTCCTAGGAGATGCGTTCAAGGAGCGTTACATAACAAAGCCTCACAGGAAGCCAGTCCAGTTTGATTGTTTTGAGAAAAAAAGCAAGATGCATTGCCAAAATACTAATTGCCAGCATGACTGGGGAATCACAGTGAAGTATAAGACATTCGATAATCTACCAGTGATCAAAATCAAAAGCTTTGTAGTAGAGAACGTTGAAACCGGGACACAAATGGATTTTCAGAAATGGAGAGACATAAACTTTGCTTTGAAGAATTTTGATGATGAATAA
>accipiter_nisus-falconiformes-rig1_CDS
ATGACGGCGGAGGAGAAGAGGAGCCTGCAGTGCTACAGGCGGTACATCGAGAAGAGCCTGAACCCCGTCTACATCCTGGGCAACATGACGGACTGGCTGTCCGACGAGGTGAAGGAGAGAGTCCGGAAGGAGGAGGAGAAGGGGGTGACGGCGGCCGCCGCGCTGTTCCTCGACGCCATCCTGCAGCTGGAGGCGGAGGGCTGGCTGCGGGGCTTCCTGGACGCCCTGGTTGCAGCAGGGTACACCGGACTGGCAGAAGCAATTGAAAACTGGGACTTCAGCAAACTGGAAAAACTAGAGTTGCACAGACAGCTGTTGAAGCGGATAGAAGCAACAATGCTAGAAGTTGATCCGGTAGCACTCATGCCGTACATAAACATGTGCCTGATAGAAAGGGAGTGTGAGGAGATCCTGCAGGTCAGCGAATACAGAAGCAAAGCAGCTGGGATAACTAAACTCATTGAATGTCTCTGTCGATCGGATAAGGAAAACTGGCCAAAAAGTCTTCAGCTAGCACTAGATAACACAGGATATTACAATGCAAGTGAACTGTGGGATATAAGAGAAGATAATGGCAAAGATGTGGATGGTGAAATGACAGATGCCTGTGAGAACAGCTTTGAAACCGTGGTGACATTTTCTGAAGAAGCAGAATGTGATAATAATCTCAGTGAAAATCTCTGTTCAGCTTCAGAAGGGATCTATCAGTCTTCACGTGTTTATGAACCAAAGAAGGCTCGGAGCTACCAGACTGAACTTGCGCAGCCTGCTATCAACGGGAAAAACACATTGATATGTGCCCCTACAGGATCTGGAAAAACCTTTGTGGCGATTCTGATTTGTGAACACCATTTCCAAAACATGCCCTCAGGACAAAAGGCAAAAGTTGCCTTTCTTGCAACCAAAGTGCCAGTGTACGAACAACAGAAAACTGTATTCAAGCAGCATTTTGAAAGAAGTGGATATTCTGTTCAAGGAATTAGTGGTGAAACAGTTGCAAATGTCTCCGTAGAAAAGGTTATACAGGACAGTGACATCATTGTGCTAACACCCCAGATTCTTGTGAATAGCATTGAGGAAGGGATCCTTGGCTCCCTCTCCATCTTCACTCTGATGATATTTGATGAGTGCCACAACACTACGGGCAATCACCCTTACAATGTGTTAATGAGTAGATACCTGGAACAAAAATTTGACTGTGCAAGCCAGCTGCCTCAGATTGTAGGTTTAACTGCTTCTGTTGGAGTTGGTAATGCCAAGACCACCAAGGAAACAATAGAGCACATCTGTACCCTCTGCTCCTACCTTGACATAAAGGCCATATCCACTGTCAGAGAGAACAAACAGGATCTGCAGAGATTTGCAAACAAGCCAGAAACACATGTCAGATGGGTTAAAATGCGAGTTCAGAATCACTTTGCAGACATTATCTCAGGTCTGATGTCTGAGACAGAGGCGTTGATGAGGAGGATTTACTCAGTGGACACTATCTCCCAAATCAACAAGAATGATTTTGGAACACAGAAATATGAACACTGGATAATTGCCACTCAGAAGAAATGCAGGCTGTTGCAACTGGAAGATAAGGAGAAGGAAAGCAGCATTTGTAGACACCTTTTCATTTGCACTGAACACCTGCGGAAATTCAACGATGCTCTTATCATCAGTGAAGATGCCCGCATTGAAGATGCTTTAGCCTACCTAACTGAATTTTTCACAAATGTCAAAAATGGACCATATACAGAGTTAGAGAAGAAACTGACAGCCAAATTTCAAGAGAAAGAACCAGAACTGACTGCCCTTTCAAAAGATGAGTCAAATGAGAATCCTAAGCTGGAAGAGCTTGCTTGCATCCTGGAGGAAGCATACCGCTATAACCCAGAGACTCACACTCTTCTCTTTGCTAAGACAAGAGCCTTAGTAGCTGCTTTGAAAAAGTGGATAGAAGCAAACCCTCTACTTAGCTACATAAAGCCAGGTGTGTTGATGGGTCGTGGAAGAAGAGATCAAAAAACAGGTATGACCCTCCCAATGCAGAAGGGTGTGCTGGATGCATTCAAAACCAACAAAGAGAACAGACTGCTAATTGCTACATCTGTTGCTGATGAAGGCATTGATATTTCTGAGTGCAACCTTGTTGTGCTCTATGAATACTTCGGTAATGTCACCAAAATGATCCAAGTCAGAGGTCGTGGAAGGGCAAAAGACAGCAAGTGCATCCTTGTGACAAGCAAAACAGAAGTGGTTGAGAATGAGAAACACAACCGTTACAAGGAAGAAATGATGAATGAAGCTATTGAAAAGCTACAGAGTTGGGATGAAACAACATTTGCAAGAAAGATACATGACCTGCAAATGAAGGAAAAGGTATTAAGAGATTCCAGGAAGAAAGAAACAAAAAGTAAGGTAGTGGAAGGGAAAAAAAATCTTCTGTGTGGAAAATGCAAAGCATATGCCTGCAGTACAGATGACATCAGAGTTATAAAGGAATCTCATCACACTGTCCTAGGAGACGCGTTCAAGGAGCGTTATATAACAAAGCCTCACCATAAACCAGTCCAGTTTGATTGTTTTGAGAAAAAAAGCAAGATGTATTGCCAAAATACTAATTGCCAGCATGACTGGGGAATCATAGTGAAGTACAAAACATTTGATAATCTACCAGTGATCAAAATCAAAAGCTTTGTATTAGAGAATGTTGAAACTGGGACACAAATGGATTTTCAGAAATGGAAGAATATTAATTTTTCTTTGAAGAATTTTGATGTTGAAGAAACATTCAGCTGA
>aegypius_monachus-falconiformes-rig1_CDS
ATGACGGCGGAGGAGAAGCGGAGCCTGCAGTGCTACAGGCGGTACATCGAGAAGAGCCTGAACCCCATCTACATCCTGGGCAACATGACGGACTGGCTGTCCGACGAGGTGAAGGAGAGAGTCCGGAAGGAGGAGGAGAAGGGGGTGACGGCGGCCGCCGCGCTGTTCCTGGACGCCATCCTGCAGCTGGAGGCGGAGGGCTGGCTGCGGGGCTTCCTGGACGCCCTGGTTGCAGCAGGGTACACTGGACTGGCAGAAGCAATTGAAAACTGGGACTTCAGCAAACTGGAAAAACTAGAGTTGCACAGACAGCTGTTGAAGCGGATAGAAGCAACAATGCTAGAAGTTGATCCGGTAGCACTCATGCCGTACATAAACATGTGCCTGATAGAAAGGGAGTGTGAGGAGATCCTGCAGGTCAGCGAATACAGAAGCAAAGCAGCCGGGATAACTAAACTCATTGAATGTCTCTGTCGATCGGATAAGGAAAACTGGCCAAAAAGCCTTCAGCTAGCACTAGATAACACAGGATATTACAATGCAAGTGAACTGTGGGATATAAAAGAAGATAATGGCAAATATGTGGATGGTGAAATGACAGATGCCTCTGAGAACAGCTTTGAAACTGTGGTGACGTTTTCTGAAGAAGCAGAATGTGATAATAATCTCAGTGAAAATCTCTGTTCAGCTTCAGAAGGGATCTATCAGTCTTCACCTGTTTATGAACCAAAGAAGGCTCGGAGCTACCAGACTGAACTTGCGCAGCCTGCTATCGATGGGAAAAACACATTGATATGTGCCCCTACAGGATCTGGAAAAACTTTTGTGGCACTTCTGATTTGTGAACACCATTTCCAAAACATGCCCTCAGGACAAAAGGCGAAAGTTGTCTTTCTTGCAACCAAAGTGCCAGTGTACGAACAACAGAAAACTGTATTCAAGCAGCATTTTGAAAGAAGTGGATATTCTGTTCAAGGAATTAGTGGTGAAACAGTTGCAAATGTCTCCGTAGAAAAGGTTATACAGGACAGCGACATCATTGTGCTAACACCCCAGATTCTTGTGAATAGCATTGAGGAAGGGATCCTTAGCTCCCTCTCCATCTTCACTCTGATGATATTTGATGAGTGCCACAACACTACGGGCAATCACCCTTACAATGTGTTAATGAGTAGATACCTGGAACAAAAATTTGACTCTGCAAGCCAGCTGCCTCAGATTGTAGGTTTAACTGCTTCTGTTGGAGTTGGTAATGCCAAGAGCACCAAGGAAACGATAGAGCACATCTGTACCCTCTGCTCCTACCTTGACATACAGGCCATATCCACTGTCAGAGAGAACAAACAGGATCTGCAGAGATTTGCAAACAAGCCAGAAACATATGTCAGATGGGTTAAAATGCGAGTTCAGAATCACTTTGCAGACATTATCTCAGGTCTGATGTCTGAGACAGAGGCGTTGATGAGGAGGATTTACTCAGTGGACAATATCTCCCAAATCAATAAGAATGATTTTGGAACACAGAAATATGAACACTGGATAGTTGCCACTCAGAAGAAATGCAGGCTGTTGCAACTGGCAGATAAGGAGAAGGAGAGCAGCATTTGTAGAGACCTTTTCATTTGCACTGAACACCTGCGGAAATTCAACGATGCTCTCATCATCAGTGAAGATGCCCGCATTGAAGATGCTTTAGCCTACCTAACTGAATTTTTCACAAATGTCAAAAATGGACCATATACAGAGTTAGAGAAGAAACTGACAGCCAAATTTCAAGAGAAAGAACCAGAACTGACTGCCCTTTCAAAAGATGAGTCAAATGAGAATCCTAAGCTGGAGGAGCTTGCTTGCATCCTGGAGGAAGCATACCGCTATAACCCAGAGACTCACACTCTTCTCTTTGCTAAGACAAGAGCCTTAGTAGCTGCTTTGAAGAAGTGGATAGAAGCAAACCCTCTACTTAGCCACATAAAGCCAGGTGTGTTGATGGGTCGTGGAAGAAGAGATCAAAAAACAGGTATGACCCTCCCAATGCAGAAGGGTGTGCTGGATGCATTCAAAACCAACAAAGAGAACAGACTGCTAATTGCTACATCTGTTGCTGATGAAGGCATTGATATTTCTGAGTGCAACCTTGTTGTGCTCTATGAATACTTCGGTAACGTCACCAAAATGATCCAAGTCAGAGGTCGTGGAAGGGCAAAAGACAGCAAGTGCATCCTTGTGACAAGCAAAATAGAAGTGGTTGAGAATGAGAAACACAATCGTCACAAGGAAGAAATGATGAATGAAGCTATTGAAAAGCTACAGAGTTGGGATGAAACAACATTTGCAAGAAAGATACATGACCTGCAAATGAAGGAAAAGGTATTACGAGATTCCAGGAAGAAAGAAACAAGAAGTAAGGTAGTGGAAGGGAAAAAAAATCTTCTGTGTGGAAAATGCAAAGCATATGCCTGCAGTACAGATGACATCAGAGTTATAAAGGAATCTCATCACACTGTCCTAGGATATGCGTTCAAGGAGCGTTATATAACAAAGCCTCACCAGAAACCAGTCCAGTTTGATTGTTTTGAGAAAAAAAGCAAGATGTATTGCCAAAATACTAATTGCCAGCATGACTGGGGAATCGTAGTGAAGTACAAGACATTTGATAATCTACCAGTGATCAAAATCAAAAGCTTTGTATTAGAGAATGTTGAAACTGGGACACAAATGGATTTTCAGAAATGGAAGAATATTAATTTTTCTTTAAAGAATTTTGATGTTGAAGAAACATCCAGCTGA
>butastur_indicus-falconiformes-rig1_CDS
ATGACGGCGGAGGAGAAGAGGAGCCTGCAGTGCTACAGGCGGTACATCGAGAAGAGCCTGAACCCCGTCTACATCCTGGGCAACATGACGGACTGGCTGTCCGACGAGGTGAAGGAGAGGGTCCGGAAGGAGGAGGAGAAGGGGGTGACGGCGGCCGCCGCGCTGTTCCTGGACGCCATCCTGCAGCTGGAGGCGGAGGGCTGGCTGCGCGGCTTCCTGGACGCCCTGGTTGCAGCAGGGTACACTGGACTGGCAGAAGCAATTGAAAACTGGGACTTCAGCAAACTGGAAAAACTAGAGTTGCACAGACAGCTGTTGAAGCGGATAGAAGCAACAATGCTAGAAGTTGATCCGGTAGCACTCATGCCGTACATAAACATGTGCCTGATAGAAAGGGAGTGTGAGGAGATCCTGCAGGTCAGCGAATACAGAAGCAAAGCAGCTGGGATAACTAAACTCATTGAATGTCTCTGTCGATCGGATAAGGAAAACTGGCCAAAAAGCCTTCAGCTAGCACTAGATAACACAGGATATTACAATGCAAGTGAACTGTGGGATATAAGAGAAGATAATGGCAAAGATGTGGATGGTGAAATGACAGATGCCTCTGAGAACAGCTTTGAAACCGTGGTGACATTTTCTGAAGAAGCAGAATGTGATAATAATCTCAGTGAAAATCTCTGTTCAGCTTCAGAAGGGATCTATCAGTCTTCACGTGTTTATGAACCAAAGAAGGCTCGGAGCTACCAGACTGAACTTGCGCAGCCTGCTATCAATGGGAAAAACACATTGATATGTGCCCCTACAGGAACTGGAAAAACCTTTGTGGCAATTCTGATTTGTGAACACCATTTCCAAAACATGCCCTCAGGACAAAAGGCGAAAGTTGTCTTTCTTGCAACTAAAGTGCCAGTGTACGAACAACAGAAAACTGTATTCAAGCAGCATTTTGAAAGAAGTGGATATTCTGTTCAAGGAATTAGTGGTGAAACAGTTGCAAATGTCTCCGTAGAAAAGGTTATACGGGACAGTGACATCATTGTGCTAACACCCCAGATTCTTGTGAATAGCATTGAGGAAGGGATCCTTAGCTCCCTCTCCATCTTCACTCTGATGATATTTGATGAGTGCCACAACACTACGGGAAATCACCCTTACAATGTGTTAATGAGTAGATACCTGGAACAAAAATTTGACTCTGCAAGCCAGCTGCCTCAGATTGTAGGTTTAACTGCTTCTGTTGGAGTTGGTAATGCCAAGAGCACCAAGGAAACGATAGAGCACATCTGTACCCTCTGCTCCTACCTTGACATACAGGCCATATCCACTGTCAGAGAGAACAAACAGGATCTGCAGAGATTTGCAAACAAGCCAGAAACACATGTCAGATGGGTTAAAATGCGAGATCAGAATCACTTTGCAGACATTATCTCAGGTCTGATGTCTGAGACAGAGGCGTTGATGAGGAGGATTTACTCAGTGGACACTATCTCCCAAATCAACAAGAATGATTTTGGAACACAGAAATATGAACAGTGGATAGTTGCCACTCAGAAGAAATGCAGGCTGTTGCAACTGGCAGATAAGGAGAAGGAGAGCAGCATTTGTAGACACCTTTTCATTTGCACTGAACACCTGCGGAAATTCAACGATGCTCTTATCATCAGTGAAGATGCCCGCATTGAAGATGCTTTAGCCTACCTAACTGAATTTTTCACAAATGTCAAAAATGGACCATATACAGAGTTAGAGAAGAAACTGACAGCCAAATTTCAAGAGAAAGAACCAGAACTGACTGCCCTTTCAAAAGATGAGTCAAATGAGAATCCTAAGCTGGAAGAGCTTGCTTGCATCCTGGAGGAAGCATACCGCTATAACCCAGACACTCACACTCTTCTCTTTGCTAAGACAAGAGCCTTAGTAGCTGCTTTGAAGAAGTGGATAGAAGCAAACCCTCTACTTAGCTACATAAAGCCAGGTGTGTTGATGGGTCGTGGAAGAAGAGATCAAAAAACAGGTATGACCCTCCCAATGCAGAAGGGTGTGCTGGATGCATTCAAAACCAACAAAGAGAACAAACTGCTAATTGCTACATCCGTTGCTGATGAAGGCATTGATATTTCTGAGTGCAACCTTGTTGTGCTCTATGAATACTTCGGTAATGTCACCAAAATGATCCAAGTCAGAGGTCGTGGAAGGGCAAAAGACAGCAAGTGCATCCTTGTGACAAGCAAAACAGAAGTGGTTGAGAATGAGAAACACAACCGTTACAAGGAAGAAATGATGAATGAAGCTATTGAAAAGCTACAGAGTTGGGATGAAACAACATTTGCAAGAAAGATACATGACCTGCAAATGAAGGAAAAGGTATTACGAGACTCCAGGAAGAAAGAAACAAGAAGTAAGGTAGTGGAAGGGAAAAAAAATCTTCTGTGTGGAAAATGCAAAGCATATGCCTGCAGTACAGATGACATcaGAGTTATAAAGGAATCTCATCACACTGTCCTAGGAGATGCGTTCAAGGAGCGCTATATAACAAAGCCTCACCATAAACCAGTCCAGTTTGATTGTTTTGAGAAAAAAAGCAAGATGTATTGCCAAAATACTAATTGCCAGCATGACTGGGGAATCATAGTGAAGTACAAGACATTTGATAATCTACCAGTGATCAAAATCAAAAGTTTTGTATTAGAGAATGTTGAAACTGGGACACAAATGGATTTTCAGAAATGGAAAAATATTAATTTTTCTTTGAAGAATTTTGATGTTGAAGAAACATCCAGCTGA
>haliaeetus_leucocephalus-falconiformes-rig1_CDS
ATGACGGCGGAGGAGAAGAGGAGCCTGCAGTGCTACAGGCGGTACATCGAGAAGAGCCTGAACCCCGTCTACATCCTGGGCAACATGACGGACTGGCTGTCCGACGAGGTGAAGGAGAGGGTCCGGAAGGAGGAGGAGAAGGGGGTGACGGCGGCCGCCGCGCTGTTCCTGGACGCCGTCCTGCAGCTGGAGGCGGAGGGCTGGCTGCGGGGCTTCCTGGACGCCCTGGTCGCAGCAGGGTACACTGGACTGGCAGAAGCAATTGAAAACTGGGACTTCAGCAAACTGGAAAAACTAGAGTTGCACAGACAGCTGTTGAAGCGGATAGAAGCAACAATGCTAGAAGTTGATCCAGTAGCACTCATGCCGTACATAAACATGTGCCTGATAGAAAGGGAGTGTGAGGAGATCCTGCAGGTCAGCGAATACAGAAGCAAAGCAGCTGGGATAACTAAACTCATTGAATGTCTCTGTCGATCGGATAAGGAAAACTGGCCAAAAAGCCTTCAGCTAGCACTAGATAACACAGGATATTACAACGCAAGTGAACTGTGGGATATAAGAGAAGATAATGGCAAAGGTGTGGATGGTGAAATGACAAATGCCTCTGAGAACAGCTTTGAAACCGTGGTGACATTTTCTGAAGAAGCAGAATGTGATAATAATCTCAGTGAAAATCTCTGTTCAGCTTCAGAAGGCATCTATCAGTCTTCACGTGTTTATGAACCAAAGAAGGCTTGGAGCTACCAGACTGAACTTGCACAGCCTGCTATCAATGGGAAAAACACATTGATATGTGCCCCTACAGGATCTGGAAAAACCTTTGTGGCAATTCTGATTTGTGAACACCATTTCCAAAACATGCCCTTAGGACAAAAGGCGAAAGTTGTCTTTCTTGCAACCAAAGTGCCAGTGTACGAACAACAGAAAACTGTATTCAAGCAGCATTTTGAAAGAAGTGGATATTCTGTTCAAGGAATTAGTGGTGAAACAGTTGCAAATGTCTCCGTAGAAAAGGTTATACAGGACAGTGACATCATTGTGCTAACACCCCAGATTCTTGTGAATAGCATCGAGGAAGGGATCCTTGGCTCCCTCTCCATCTTCACTCTGATGATATTTGATGAATGCCACAACACTACTGGCAATCACCCTTACAATGTGTTAATGAGTAGATACCTGGAACAAAAATTTGACTCTGCAAGCCAGCTGCCTCAGATTGTAGGTTTAACTGCTTCTGTTGGAGTTGGTAATGCCAAGAGCACCAAGGAAACGATAGAGCACATCTGTACCCTCTGCTCCTACCTTGACATACAGGCCATATCCACTGTCAGAGAGAACAAACTGGATCTGCAGAGATTTACAAACAAGCCAGAAACACATGTCAGATGGGTTAAAATGCGAGATCAGAATCACTTTGCAGACATTATCTCAGGTCTGATGTCTGAGACAGAGGCGTTGATGAGGAGGATTTACTCAGTGGACACTATCTCCCAAATCAACAGGAATGATTTTGGAACACAGAAATATGAACACTGGATAGTTGCCACTCAGAAGAAATGCAGGCTGTTGCAACTGGCAGATAAGGAGAAGGAGAGCAGCATTTGTAGACACCTTTTCATTTGCACTGAACACCTGCGGAAATTCAACGATGCTCTTATCATCAGTGAAGATGCCCGCATTGAAGATGCTTTAGCCTACCTAACTGAATTTTTCACAAATGTCAAAAATGGACCATATACAGAGTTAGAGAAGAAACTGACAGCCAAATTTCAAGAGAAAGAACCAGAACTGACTGCCCTTTCAAAAGATGAGTCAAATGAGAATCCTAAGCTGGAAGAGCTTGCTTGCATCCTGGAGGAAGCATACCGCTATAACCCAGACACTCACACTCTTCTCTTTGCTAAGACAAGAGCCTTAGTAGCTGCTTTGAAGAAGTGGATAGAAGCAAACCCTCTACTTAGCTACATAAAGCCAGGTGTGTTGATGGGTCGTGGAAGAAGAGATCAAAAAACAGGTATGACCCTCCCAATGCAGAAGGGTGTGCTGGATGCATTCAAAACCAACAAAGAGAACAGACTGCTAATTGCTACATCCGTTGCTGATGAAGGCATTGATATTTCTGAGTGCAACCTTGTTGTGCTCTACGAATACTTCGGTAATGTCACCAAAATGATCCAAGTCAGAGGTCGTGGAAGGGCAAAAGACAGCAAGTGCATCCTTGTGACAAGCAAAACAGAAGTGGTTGAGAATGAGAAACACAACCGTTACAAGGAAGAAATGATGAATGAAGCTATTGAAAAGCTACAGAGTTGGGATGAAACAACATTTGCAAGAAAGATACATGACCTGCAAATGAAGGAAAAGGTATTACGAGACTCCAGGAAGAAAGAAACAAGAAGTAAGGTAGTGGAAGGGAAAAAAAATCTTCTGTGTGGAAAATGCAAAGCGTATGCCTGCAGTACAGATGACATCAGAGTTATAAAGGAATCTCATCACACTGTCCTAGGAGATGCGTTCAAGGAGCGTTACATAACAAAGCCTCACCATAAACCAGTCCAGTTTGATTGTTTTGAGAAAAAAAGCAAGATGTATTGCCAAAATACTAATTGCCAGCATGACTGGGGAATCATAGTGAAGTACAAGACATTTGATAATCTACCAGTGATCAAAATCAAAAGTTTTGTATTAGAGAATGTTGAAACTGGGACACAAATGGATTTTCAGAAATGGAAGAATATTAATTTCTCTTTGAAGAATTTTGATGTTGAAGAAACATCCAGCTGA
>antigone_vipio-gruiformes-rig1_CDS
ATGACGGCGGAGGAGAAGAAGAGCCTGCAGTGCTACAGGCGGTACATCGAGAAGAGCCTGAACCCCGTCTACATCCTAAGCAACATGACGGACTGGCTGTCCGACGAGGTGAAGGAGAGAGTCCGGAAGGAGGAGGAGAAGGGGGTGACGGCGGCCGCCGCGCTGTTTGTGGATACCATCCTGGAGCTGGAGGCGGAGGGCTGGCTGCGGGGCTTCCTGAACGCCCTGGTTGCAGCAGGTTACACTGGACTGGCAGAAGCAATTGAAAACTGGGACTTCAGCAAACTGGAAAAACTGGAACTGTACAGACAGCTGTTGAAGCGGATTGAAGCAACAATGCTAGAAGTTGATCCAGTAGCACTCATGCCCTACATAAACACGTGCCTGATAGAAAGGGAGTGTGATGAGATCCTGCAGATTAGCGAATACAGAAGCAAAGCAGCCGGGATAACTAAGCTCATTGAATGTCTCTGTCGATCGGATAAGGAAAACTGGCCAAAAAGCCTTCAGCTGGCACTAAATAACACAGGATATTACAATGCAAGTGAACTGTGGGATATGAGAGAAGGAAACGGCAAAGATGTTGATGGTGAAGTGACAGATGCCTCTGAGAACAGCTTTGAAACCATGATAACATTTTCTGAAGAAGCAGAACCTGATAATAATCTCAGTGAAAATCTCTATTCAGCTTCAGAAGGAATCTATCAGCCTTCACCTGTTTATGAACCAAAGAAGGCTCGGAGCTACCAGATTGAACTTGCGCAGCCTGCTATCGATGGGAAAAACACATTGATATGTGCCCCCACAGGATCTGGAAAAACTTTTGTGGCAGTTATGATTTGTGAACATCATTTCCAAAACATGCCCACAGGACGAAAGGCAAAAGTTGTTTTTCTTGCAACTAAAGTGCCAGTGTACCAACAACAGAAAAACGTATTCAAGCAGCATTTTGAAAGAAGTGGATATTCTGTTCAAGGAATTAGTGGTGAAACAGTTGCAAATGTCTCTGTAGAAAAGGTTATACAGAACAGTGACATTGTTGTGCTGACGCCCCAGATTCTTGTGAATAGCATTGAGGAAGGGATCCTTAGCTCCCTCTCCATCTTCACTCTGATGATATTTGATGAGTGCCACAACACTACAGGCAACCACCCTTACAGTGTGTTAATGACCAGATACCTGCAACAAAAATTTGACTCCTCTGCAAACCAGCTGCCTCAGATTGTAGGTTTAACTGCTTCTGTTGGAGTTGGTAATGCCAAGAGCATCAAGGAAACAATAGAGCACATCTGCACCCTCTGCTCCTACCTTGACATACAGGCCATATCCACTGTCAGAGAGAACAAAGAGGATCTGCAGAGATTTGGAAACAAGCCAGAAATGTATGTCAGATGGGTTAAAATGCGAGTTCAGAATCACTTTGCAGACATTATCTCAGGTCTGATGTCTGAGACAGAGGAGTTGATGAGGAAGATTTACTCAGTGGATAATATCTCTCAAATCAACAAGAATGATTTTGGAACACAGAAATATGAGCACTGGATAGTTGCCACTCAGAAAAAATGCAGACTGTTGCAACTGGCAGATAAAGAGAAGGAGAGCAGCATTTGTAGAGACCTTTTCATTTGCACTGAACACCTGCGGAAATTCAACGATGCTCTCATCATCAGTGAGGATGCCCGCATCGAAGATGCTTTATTCTACCTAACTGAATTTTTCATAAATGTCAAAAACGGACCATATACGGAGTTAGAGAAGCAACTGACAGCCAAATTTCAAGAGAAAGAACCAGAACTGATTGCCCTTTCAAAAGATGAATCAAATGAGAATCCCAAGCTGGAAGAGCTTGCCTGCATCCTGGATGAAGCATACCGCTATAACCCACAGACTCGCACTCTTCTCTTTGCTAAGACAAGAGCCTTAGTAGCTGCTCTCAAGAAGTGGATAGAAGCAAACCCTCTACTTAACCACATAAAACCAGGTGTGTTGATGGGTCGTGGAAGAAGAGATCAAAAAACAGGTATGACCCTCCCGATGCAGAAGGGTGTACTGGATGCATTCAAAACCAACAAAGACAGCAGACTGCTAATTGCTACATCTGTTGCTGATGAAGGCATTGATATTTCTGAGTGCAACCTTGTTGTGCTCTATGAATACTTCGGTAATGTCACCAAAATGATCCAAGTGAGAGGTCGTGGAAGGGCAAGAGACAGCAAGTGCATCCTTGTGACAAACAAAAAAGAAGTGGTTGACAATGAGAAACAGAACCATTATAAGGAAGAAATGATGAATGAAGCTATTGAAGAGCTACAGAATTGGGATGAAACAACATTTGCAAGAAAGATACATGACCTGCAAATGAAGGAAAAGGTATTAAGAGATTCCAGGAAGAAAGACACAAGATGTAAGGCAGTGGAAGGAAAAAAAAATCTTCTCTGTGGAAAATGCAAAGCATATGCCTGCAGTACAGATGACATCAGAGTTATAAAGGAATCTCATCACACTGTCCTAGGAGATGCGTTCAAGGAGCGTTATATAACAAAGCCTCACCAGAAACCAGTCCGGTTTGACTGTTTTGAGAAAAAAAGCAAGATGCATTGCCAAAATACTAATTGCCAGCATGACTGGGGAATCATAGTAAAGTACAAGACATTTGATGATCTACCAGTGATCAAAATCAAAAGCTTCGTAGTAGAGAATGCTGAAACTGGGGCACAAATGGATTTTCAGAAATGGAAAGATATTAATTTTTCATTGAAGAATTTTGATGAAGAAACATCCAGCTGA
>balearica_regulorum-gruiformes-rig1_CDS
ATGACCGCCGAGGAGAAGAAGAGCCTGCAGTGCTACAGGCGGTACATCGAGAAGAGCCTGAACCCCGTCTACATCCTAAGCAACATGACGGACTGGTTGTCCGACGAGGTGAAGGAGAGAGTCCGGAAGGAGGAGGAGAAGGGGGTGACGGCGGCCGCCGCGCTGTTTGTGGATACCATCCTGGAGCTGGAGGCGGAGGGCTGGCTCCGGGGCTTCCTGAACGCCCTGGTTGCAGCAGGTTACACTGGACTGGCAGAAGCAATTGAAAACTGGGACTTCAGCAAACTGGAAAAACTGGAACTGTACAGACAGCTGTTGAAACGGATTGAAGCAACAATGCTAGAAATTGATCCGGTAGCACTCATGCCCTACATAAACACGTGCCTGATAGAAAGGGAGTGTGATGAGATCCTGCAGATTAGCGAATACAGAAGCAAAGCAGCCGGGATAACTAAGCTCATTGAATGTCTCTGTCGATCGGATAAGGAAAACTGGCCGAAAAGCCTTCAGCTGGCACTAGATAACACAGGATATTACAATGCAAGTGAACTGTGGAATATGAGAGAAGAAGATGGCAAAGATGTTGATGGTGAAGTGACAGATGCCTCTGAGAACAGCTTTGAAACCATGATAACGTTTTCTGAAGAAGCAGAACCTGATAATAATCTCAGTGAAAATCTCTGTTCAGCTTCAGAAGAAATCTATCAGCCTTCACCTATTTATGAACCAAAGGCGGTTCGGAGCTACCAGATTGAACTTGCGCAGCCTGCTATCAATGGGAAAAACACATTGATATGTGCCCCCACAGGATCTGGAAAAACTTTTGTGGCACTTATGATTTGTGAACATCATTTCCAAAACATGCCCGCAGGACGAAAGGCAAAAGTTGTTTTCCTTGCAACTAAAGTGCCAGTGTACGAACAACAGAAAAATGTATTCAAGCAGCATTTTGAAAGAAGTGGATATTCTGTTCAAGGAATTAGTGGTGAAACAGTTGCAAATGTCTCTGTAGAAAAGGTTATACAGAACAGTGACATCGTTGTGCTGACGCCCCAGATTCTTGTGAATAGCATTGAGGAAGGGATCCTTAGCTCCCTGTCCATCTTCACTCTGATGGTATTTGATGAGTGCCACAACACTACAGGCAACCACCCTTACAGTGTGTTAATGACCAGATACCTGCAACAAAAATTTGACTCCTCTGCAAACCAGCTGCCTCAGATTGTAGGTTTAACTGCTTCTGTTGGAGTTGGTAATGCCAAGAGCATCAAGGAAACGATAGAGCACATCTGCACCCTCTGCTCCTACCTTGACATACAGGCCATATCCACTGTCAGAGAGAACAAAGAGGATCTGCAGAGATTTGGAAACAAGCCAGAAATGCATGTCAGATGGGTTAAAATGCAAGTTCAGAATCACTTTGCAGACATTATCTCAGGTCTGATGTCTGAGACAGAGGAGTTGATGAGGAAGATTTACTCAGTGGATAATATCTCTCAAATCAACAAGAATGATTTTGGAACACAGAAATATGAGCACTGGATAGTTGCCACTCAGAAAAAATGCAGACTGTTGCAACTGGCAGATAAAGAGAAGGAGAGCAGCCTTTGTAGAGACCTTTTCATTTGCACTGAACACCTGCGGAAATTCAACGATGCTCTCATCATCAGTGAAGATGCCCGCATTGAAGATGCTTTATTCTACCTAACTGAATTTTTCATAAATGTCAAAAATGGACCATATACAGAGTTAGAGAAGCAACTGACAGCCAAATTTCAAGAGAAAGAACCGGAACTGATTGCCCTTTCAAAAGATGAATCAAACGAGAATCCCAAGCTGGAAGAGCTTGCCTGCATCCTGGATGAAGCATACCGCTATAACCCACAGACTCGCACTCTTCTCTTTGCTAAGACAAGAGCCTTAGTAGCTGCTCTGAAGAAATGGATAGAAGCAAACCCTCTACTTAACCACATAAAGCCAGGTGTGTTGATGGGTCGTGGAAGAAGAGATCAAAAAACAGGTATGACCCTCCCGATGCAGAAGGGTGTACTGGATGCATTCAAAACCAACAAAGACAGCAGACTGCTAATTGCTACATCTGTTGCTGACGAAGGCATTGATATTTCTGAGTGCAACCTTGTTGTGCTCTACGAATACTTCGGTAATGTCACCAAAATGATCCAAGTGAGAGGTCGTGGAAGGGCAAGAGACAGCAAGTGCATCCTTGTGACAAACAAAAAAGAAGTGGTTGACAATGAGAAACAGAACCGTTATAAGGAAGAAATGATGAATGAAGCTATTGAAGAGCTACAGAATTGGGATGAAACAACATTTGCAAGAAAGATACATGACCTGCAAATGAAGGAAAAGGTATTAAGAGATTCCAGCAAGAAAGACACAAGATGTAAGGCAGTGGAAGGAAAAAAAAATCTTCTCTGTGGAAAATGCAAAGCATATGCCTGCAGTACAGATGACATCAGAGTTATAAAGGAATCTCATCACACTGTCCTAGGAGATGCGTTCAAGGAACGTTATATAACAAAGCTTCACCAGAAACCAGTCCGGTTTGACTGTTTTGAGAAAAAAAGCAAGATGCATTGCCAAAATACTAATTGCCAGCATGACTGGGGAATCATAGTAAAGTACAAGACATTTGATGATCTACCAGTGATCAAAATCAAAAGCTTCGTAGTAGAGAACGTTGAAACTGGGGCACAAATGGATTTTCAGAAATGGAAAGATATTAATTTTTCATTGAAGAATTTTGATGAAGAAACGTCCAGCTGA
>chlamydotis_macqueenii-gruiformes-rig1_CDS
ATGACGGCGGAGGAGAAGAGGGGCCTGCGGTGCTACCGGCGGTACATCGAGAGGAGCCTGAACCCCGTCTACATCCTGGGCAACATGGCGGGCTGGCTGTCGGAGGAGGTGGAGGAAAGAGTCCGGAAGGAGGAGGAGAAGGGAGTGACAGGGGCAGCCGCCGCGCTGTTCCTGGATGCCGTCCTGCAGCTGGAAGCGGAGGGCTGGCTGCGGGCCTTCCTGGACGCCCTGGTCGCGACAGGTTACACTGGACTAGCAGAAGCAATTGAAAACTGGGACTTCAGCAAACTGGAAAAACTGGAGTTACACAGACAGCTGTTGAAGCGGATAGAAGCAACAATGCTAGAAGTTGATCCGGTACTGCTCATGCCCTACATAAACACATGCCTGATAGAAAGGGAGTGTAATGAGATCCTCCAGATTTGCGAATACAGAAGCAAAGCAGCCGGGATAACTAAACTCATCGAATGTCTCTGTCGATCCGATAAGGAAAACTGGCCAAAAAGCCTTCAACTGGCACTAGATAATGAAGGATATTACAATGCAAGTGAACTGTGGAATATGAGAGAAGATAATGGCAAAGATGTTGATAGTGAAATGACAGATGTCTCTGAGAACAGCTTTGAAACCACGATGACATTTTCTGAAGAAGCAGAATGTGACAATAATCTCAGTGCAAATCTCCGTTCAGCTTCAGAAGGAATCAATCAGTCTTCACCTGTTTATGAACCGAAGAAGGCTCGGAGCTACCAGACTGAACTTGCACGGCCTGCTATCAATGGGAAAAACACATTGATATGTGCCCCCACAGGATCTGGAAAAACTTTTGTGGCACTTCTGATTTGCGAGCACCATTTCCAAAACATGCCCGCAGGACAAAAGGCGAAAGTTGTTTTTCTTGCAACTAAACTGCCAGTGTACGAACAACAGAAAAATGTATTCAAGCAGCATTTTGAAAGAAATGGATATTCTGTTCAAGGAATTAGTGGTGAAACAGTTGCAAATGTCTCTGTAGAAAAGGTTGTACAGGACAGTGACATCATTGTGATGACACCCCAGATTCTTGTGAATAGCATCGAGGAAGGGATCCTTAGCTCCCTTTCCATCTTCACTCTGATGATATTTGATGAGTGCCACAACACTACAGGCAACCACCCTTATAGTGTGTTAATGACCAGATACCTGGAACAAAAATTTGACTCCTCTGCAAACAAGCTGCCTCAGATTGTAGGTTTAACTGCTTCTGTTGGAGTTGGTAACGCCAAGAGCATCAACGAAACAATAGAGCATATCTGTATGCTCTGCTCCTACCTTGACATACAGGCTATATCTACTGTCAGAGAGAACAAAGAGGATCTCCAGAGATTTGGAAACAAGCCAGAAACATATGTCAGATGGGTTAAAATGCGAGCTCGGAATCACTTTGCAGACATTATCTCAGATCTGATGACTGAGACAGAGGCGTTGATAAGGAAGATTTACTCAGTGGATACTATCTCTCCAATGAACAAGAATGATTTTGGAACACAGAAATATGAACACTGGATAATTACCACTCAGAAGAAATGCAGACTGTTGCAACTGGCAGATAAGGAGAAAGAGAGCAGCATTTGTAGAGACCTTTTCATTTGCACTGAACACCTGCGGAAATTCAATGATGCTCTTATCATCAGTGAAGATGCCCGCATTGAAGACGCTTTGGCCTACCTAACTGAATTTTTCACAAATGTAAAAAATGGACCATATACAGAGTTAGAGAAGCGACTGACAGCCAGATTTCAAGAGAAAGAATCAGAACTCATTGCCCTCTCAAAAGATGAATCAAATGAGAATCCCAAGCTGGAAGAGCTTGCTTGCATCCTGGATGAAGCACACAGATATAACCCACAGACTCGCACTCTTCTCTTTGCTAAGACAAGAGCCTTAGTAGCTGCTTTGAAGAAGTGGATAGAAGCAAACCCTCTGCTTAGCCACATAAAGCCAGATGTGTTGATGGGTCGTGGAAAAAGAGATCAAAAAGCAGGTATGACCCTCCCAATGCAGAAGGGTGTACTGGATGCATTCAAAACCAATGAAGACAGCAGACTGCTAATTGCTACATCTGTTGCTGACGAAGGCATTGATATTTCTGAGTGCAACCTTGTTGTGCTCTATGAATACTTTGGTAATGTCACCAAAATGATTCAAGTCAGAGGTCGTGGAAGGGCAAAAGGCAGCAAGTGCATCCTTGTGACAAGCAAAACAGAAGTGGTTGAAAATGAGAAACACAACCGTTACAAGGAAGAAATGATGAATGAAGCTATTGAAAAACTACAGAATTGGGATGAAACAACATTTACAAGAAAGATATATGACCTGCAAATGAAGGAAAAGGTATTACAAGACTTCAGAAAGAAAGAAACAAGACCTAAGTTAGAGGAAGGGAAAAAAAATCTTCTGTGTGGAAAATGCAAAGTATATGCCTGCAGTACAGATGACATCAGAGTTATAAAGGAATCTCATCACATTGTCCTAGGCGACGCGTTCAAGGAGCGTTACATAACAAAGCCTTCCAAGAAACTCGTCCAATTTGATTGTTTTGAGAAAAAAAGCAAGATGCATTGCCAAAATACTAATTGCCAGCATGACTGGGGAATCATAGTGAAGTACAAGACATTTGATAATCTACCAGTGATCAAAATCAAAAGCTTTGTAGTAGAAAATGTTGAAACTGGGACACAAATGGATTTTCAGAAATGGAGAAATATTAATTTTTCTTTGAAGAATTTTGATGTTGAAGAAATGTCCCGCTGA
>gallirallus_okinawae-gruiformes-rig1_CDS
ATGACGGCGGAGGAGAAGAAGAGCCTGCAGTGCTACAGGCATTACATCGAGAAGAGCCTGAACCCCGTCTTCATCCTGAGCAACATGACGGACTGGCTGTCGGACGAGGTTAAGGAGCGGGTCCTCAAGGAGGAGGAGGAGAAAGGGGTGACGGCGGCCGCCGCGCTGTTCCTGGATGCCGTCCTGCAGCTGGAGGCGGAGGGCTGGCTCCGGGGCTTCCTGGACGCCCTGGTTGCAGCAGGTTACACTGGACTGGCAGAAGCAATTGAAAACTGGGACTTCAGCAAACTGGAAAAACTGGAGCTACACAGACAGCTGTTGAAGCGAATAGAAGCAACAATGCTAGAAGTTGATCCAGTATTGCTCATGCCCTATATAAACATGTGCCTGATAGAAAGGGAGTGTGATGAGATCCTGCAGATCAGCGAATGCAGGAGCAAAGCGGCCGGGATAACTAAACTCATCGAGTGTCTGTGTCGATCAGATAAGGAGAACTGGCCAAAAAGCCTTCAGCTGGCACTGGAAAGTACAAGGTACTACAATGCAAGCGAACTGTGGGATATGAGAGAAGAAAATGGCAAAGATGGTGATGGTGGAATGACCAATGCCTCTGAGAGCAGCTTTGAAACAATATCATTTTCTGAAGAAGCAGAATGTGATAATAATCTCAGTGAAAATCTCTGTTCAGCTTCAGAAGGGGTCTGCCAGTCTCCACCTGTTTATGAACCAAAGAAGGCTCGGAGCTACCAGATTGAACTTGCACAACCTGCTCTCACTGGCAAAAACACGTTGGTGTGTGCCCCCACAGGATCTGGGAAAACTTTTGTGGCACTTATGATTTGTGAGCACCATTTCCAAAACATGCCTGCGGGGCGCAAGGCGAAAGTTGTCTTCCTGGCCACGAAAGTGCCAGTGTACCAACAGCAGCAAACTGTGTTCCAGCAGCATTTTCAAAGAAGTGGATATTCTGTTCAAGGAATTAGTGGTGAAACTGTTGCAAATGTCTCCATAGAGAAGGCTATAGAGAGCAGTGACATTGTTGTGCTGACACCCCAGATTCTTGTGAATAGCATGGAGGAAGGGATCCTTAGCTCCCTCTCCATCTTCACACTGATGATATTTGATGAGTGCCACAACACTACAGGCAACCACCCTTACAATGTGTTAATGACCAGATATCTGGAACAGAAATTTGACTCCCCTGCAAACCCGCTGCCTCAGATTGTAGGTTTAACTGCTTCTGTTGGAGTTGGTAGTGCCAAGACTGTCACCGAAACAATAGAGCACATCTGTACCCTTTGCTCCTACCTTGACATACAGGCCATATCCACTGTTAGAGAGAACATACAGGATCTGCAGACATTTGTGAACAAGCCAGAAACACATGTCAGGTGTGTTAAAATGCGAGCTCAGAATCACTTTGCAGACATTGTCTCAGGCCTGATGTCAGAGACAGAGGCATTGATGAGGAAGATTTACACAGTGGACAGCATCTCTCCAATCAACAAGAATGATTTTGGAACACAGAAATATGAACAATGGATAGTTTCCACTCAGAAGAAATGCAGACTGTTGCAGCTGGAAGATAAGGAGAAAGAGAGCAGCATTTGCAGAGACCTTTTCATCTGCACTGAACACCTGCGAAAACTGAACGATGCCCTCATCATCAGTGAAGATGCCCGCATCGAAGATGCTTTAGCCTACCTAACCGAATTTTTCACCAATGTCAAAAATGGACCATATACAGAGTTAGAGAAGCAACTGACAGGCAAATTTCAAGAGAAAGAACCGAAACTGACTGCCCTTTCAAAAGATGAATCAAATGAGAATCCCAAGCTGGAAGAGCTTGCTTGCATCCTGGATGAAGCATACCACTACAACCCAGAGACTCGCACTCTGGTCTTTGCCAAGACAAGAGCCTTAGTAGCTGCTTTGAAGAAGTGGATGGAAGCAAACCCTCTATTTAGCCACATAAAACCAGGTGTGCTGATGGGTCGTGGAAGAAAAGATCAAAAAACAAGTATGACGCTTCCAATGCAGAAGGGTGTACTGGATGCATTCAAAACCAACAAAGACTGCAAACTGCTAATTGCTACATCTGTTGCTGATGAAGGCATTGATATTTCTAAGTGCAACCTTGTTGTGCTCTATGAATACTATGGTAACGTCACCAAAATGATCCAAGTCAGAGGTCGTGGAAGGGCAAGAGACAGCAAGTGCATCCTTGTGACAAACAAAACAGAAGTGGTTGAGAACGAGAGACAGAACTGTTTTAAGGAAGACATGATGAATGAAGCTATTGAAAAGCTACAGAATTGGGATGAAACAAAATTTACAAGAAAGATACATGACCTGCAAATGAAGGAAAAAGTATTGAGAGATTCCAGGAAGAAAGGCACAATTTGTAAGGTACTGGAAGGGAAAAAAAATCTTCTCTGTGGAAAATGCAAAGCATATGCTTGCAGTACAGATGACATCAGAGTTATAAAGGAATCTCATCATACTGTCCTAGGAGATGCATTCAAGGAGCGTTATATAACGAAGCCTCACCACAGACCAGTCCAGTTCGACTGTTTTGTGAAAAAAAGCAAGATGCACTGCCAAAATACTCACTGCCAGCATGACTGGGGAATCACAGTAAAGTACAAGACATTTGATGATCTACCAGTGATCAAAATCAAAAGCTTTGTAGTAGAGCAAGTTGAAACTGGGGCACAAATGGATTTTCAAAAATGGAGAGATATTAACTTTACTTTGAAGAATTTTGATGCTGAAGAAACAGCCAGCTGA
>grus_nigricollis-gruiformes-rig1_CDS
ATGACGGCGGAGGAGAAGAAGAGCCTGCAGTGCTACAGGCGGTACATCGAGAAGAGCCTGAACCCCGTCTACATCCTAAGCAACATGACGGACTGGCTGTCCGACGAGGTGAAGGAGAGAGTCCGGAAGGAGGAGGAGAAGGGGGTGACGGCGGCCGCCGCGCTGTTTGTGGATACCATCCTGGAGCTGGAGGCGGAGGGCTGGCTGCGGGGCTTCCTGAACGCCCTGGTTGCAGCAGGTTACACTGGACTGGCAGAAGCAATTGAAAACTGGGACTTCAGCAAACTGGAAAAACTGGAACTGTACAGACAGCTGTTGAAGCGGATTGAAGCAACAATGCTAGAAGTTGATCCGGTAGCACTCATGCCCTACATAAACACGTGCCTGATAGAAAGGGAGTGTGATGAGATCCTGCAGATTAGCGAATACAGAAGCAAAGCAGCCGGGATAACTAAGCTCATTGAATGTCTCTGTCGATCGGATAAGGAAAACTGGCCAAAAAGCCTTCAGCTGGCACTAAATAACACAGGATATTACAATGCAAGTGAACTGTGGGATATGAGAGAAGGAAACGGCAAAGATGTTGATGGTGAAGTGACAGATGCCTCTGAGAACAGCTTTGAAACCATGATAACATTTTCTGAAGAAGCAGAACCTGATAATAATCTCAGTGAAAATCTCTGTTCAGCTTCAGAAGGAATCTATCAGCCTTCACCTGTTTATGAACCAAAGAAGGCTCGGAGCTACCAGATTGAACTTGCGCAGCCTGCTATCGATGGGAAAAACACATTGATATGTGCACCCACAGGATCTGGAAAAACTTTTGTGGCAGTTATGATTTGTGAACATCATTTCCAAAACATGCCCACAGGACGAAAGGCAAAAGTTGTTTTTCTTGCAACTAAAGTGCCAGTGTACCAACAACAGAAAAACGTATTCAAGCAGCATTTTGAAAGAAGTGGATATTCTGTTCAAGGAATTAGTGGTGAAACAGTTGCAAATGTCTCTGTAGAAAAGGTTATACAGAACAGTGACATTGTTGTGCTGACGCCCCAGATTCTTGTGAATAGCATTGAGGAAGGGATCCTTAGCTCCCTCTCCATCTTCACTCTGATGATATTTGATGAGTGCCACAACACTACAGGCAACCACCCTTACAGTGTGTTAATGACCAGATACCTGCAACAAAAATTTGACTCCTCTGCAAACCAGCTGCCTCAGATTGTAGGTTTAACTGCTTCTGTTGGAGTTGGTAATGCCAAGAGCATCAAGGAAACAATAGAGCACATCTGCACCCTCTGCTCCTACCTTGACATACAGGCCATATCCACTGTCAGAGAGAACAAAGAGGATCTGCAGAGATTCGGAAACAAGCCAGAAATGTATGTCAGATGGGTTAAAATGCGAGTTCAGAATCACTTTGCAGACATTATCTCAGGTCTGATGTGTGAGACAGAGGAGTTGATGAGGAAGATTTACTCAGTGGATAATATCTCTCAAATCAACAAGAATGATTTTGGAACACAGAAATATGAGCACTGGATAGTTGCCACTCAGAAAAAATGCAGACTGTTGCAACTGGCAGATAAAGAGAAGGAGAGCAGCATTTGTAGAGACCTTTTCATTTGCACTGAACACCTGCGGAAATTCAACGATGCTCTCATCATCAGTGAGGATGCCCGCATCGAAGATGCTTTATTCTACCTAACTGAATTTTTCATAAATGTCAAAAACGGACCATATACGGAGTTAGAGAAGCAACTGACAGCCAAATTTCAAGAGAAAGAACCAGAACTGATTGCCCTTTCAAAAGATGAATCAAATGAGAATCCCAAGCTGGAAGAGCTTGCCTGCATCCTGGATGAAGCATATCGCTATAACCCACAGACTCGCACTCTTCTCTTTGCTAAGACAAGAGCCTTAGTAGCTGCTCTCAAGAAGTGGATAGAAGCAAACCCTCTACTTAACCACATAAAACCAGGTGTGTTGATGGGTCGTGGAAGAAGAGATCAAAAAACAGGTATGACCCTCCCGATGCAGAAGGGTGTACTGGATGCATTCAAAACCAACAAAGACAGCAGACTGCTAATTGCTACATCTGTTGCTGATGAAGGCATTGATATTTCTGAGTGCAACCTTGTTGTGCTCTATGAATACTTCGGTAATGTCACCAAAATGATCCAAGTGAGAGGTCGTGGAAGGGCAAGAGACAGCAAGTGCATCCTTGTGACAAACAAAAAAGAAGTGGTTGACAATGAGAAACAGAACCATTATAAGGAAGAAATGATGAATGAAGCTATTGAAGAGCTACAGAATTGGGATGAAACAACATTTGCAAGAAAGATACATGACCTGCAAATGAAGGAAAAGGTATTAAGAGATTCCAGGAAGAAAGACACAAGATGTAAGGCAGTGGAAGGAAAAAAAAATCTTCTCTGTGGAAAATGCAAAGCATATGCCTGCAGTACAGATGACATCAGAGTTATAAAGGAATCTCATCACACTGTCCTAGGAGATGCGTTCAAGGAGCGTTACATAACAAAGCCTCACCAGAAACCAGTCCGGTTTGACTGTTTTGAGAAAAAAAGCAAGATGCATTGCCAAAATACTAATTGCCAGCATGACTGGGGAATCATAGTAAAGTACAAGACATTTGATGATCTACCGGTGATCAAAATCAAAAGCTTCGTAGTAGAGAATGCTGAAACTGGGGCACAAATGGATTTTCAGAAATGGAAAGATATTAATTTTTCATTGAAGAATTTTGATGAAGAAACATCCAGCTGA
>heliornis_fulica-gruiformes-rig1_CDS
ATGACGGCGGAGCAGAAGAAGAGCCTGCAATGCTACAGGCGTTACATCGAGAGGAGCCTGAACCCCGTCTTCATCCTGAGCAACATGACGGACTGGCTATCGGACGAGGTGAAGGAGAGGGTCCGTAAGGAGGAGGAGGAGAAGGGGGTGACGGCGGCGGCCGCACTGTTCCTGGATGCCATCCTGCAGCTGGAAGCGGAGGGCTGGCTCCGGGGCTTCATGGACGCCCTGTCTGCAGCAGGTTACACTGGACTGGCAGAAGCAATTGAAAACTGGGACTTCAGCAAACTGGAGAAACTGGAGCTGTACAGGCAGTTGTTGAAGCGAATAGAAGCAACAATGCTAGAAATTGATCCGGTAGCACTCATGCCCTATATAAACACATGCCTGATAGAAAGGGAGTGTGATGAGATCCTGCAGATTAGTGAATCCAGAAGCAAAGCATCTGGGATAACTAAACTCATTGAATGTCTCTGTCGATCAGATAAGGAAAACTGGCCAAAAAGCCTTCAGCTGGCACTAGAAAATACTGGATATTACAATGCAAGTGAACTGTGGGATATGAGAGAAGAAAATGGCAAAGATGTTCGTGGTGGAATGTCAGATGCCTCTGAGAGCAGCTTTGAAACAATAACATTTTCTGAAGAAGCAGAATGTGATAATAATCTCAGTGAAAATCTCTGTTCAGCTTCAGCAAGGGTCTATCAGTCTTCAGCTGTTTATGAACCAATGAAGGCTCGGACCTACCAGACTGAACTTGCACAACCTGCTATCAATGGCAAAAACACATTGATATGTGCACCCACAGGATCTGGAAAAACTTTTGTGGCACTTATGATTTGTGAGCACCATTTCCAAAACATGCCTGCAGGACAAAAGGCGAAAGTTGTTTTTCTTGCAACTAAAGTGCCAGTGTACCAACAACAGCAAGCTGTGTTTCAGCAGCATTTCCAAAGAAGTGGGTATAATGTTCAAGGAATTAGTGGTGAAACAGTTGGAAATGTTTCCGTAGAAAAGGTTATAGAGCACAGTGACATCGTTGTGCTGACACCCCAGATTCTTGTGAATAGCATCGAGGAAGGGATCCTTAGCACCCTCTCCATCTTCACACTGATGATATTTGATGAGTGTCACAACACCACTGGCAACCACCCTTACAATGTGTTAATGACCAGATACCTGGAACAAAAATTTGACTCCCCTGCAATCCCACTCCCTCAGATTGTAGGTTTAACTGCTTCTGTTGGAGTCGGCAATGCCAAGACCATCAACGAAACGATAGAGCACATCTGTACCATTTGCTCGTACCTTGACATACAGGTCATATCCACTGTTAGAGAGAACATAGAGGAACTGCAGAGATATGGAAACAAGCCAGAAACACATGTCAGATGTGTTAAAATGCGAGCTCATAATCACTTTGCAGACATTATCTCAGGTCTGATGTGTGAGACAGAGGCATCAATGAGGAAGATTTACTCAGTGGAGAGCACTACCCAGATCAACAAGAATGATTTTGGAACACAGAAATATGAACAGTGGATAGTTTCCACCCAGAAGAAATGCAGACTGTTGCAACTGGAAGATAAGGAGAAAGAGAGCAGCATCTGTAGAGACCTTTTCATTTGCACTGAACACCTGCGGAAATTCAATGATGCTCTCATCATCAGTGAGGATGCCCGCATCGAAGATGCTTTAGCCTACCTAATTGAATTTTTCACAAATGTCAAAAATGGACCATACACAGAGCTAGAGAAGCAACTGACAGGCAAATTCCAAGAGAAAGAAGCAGAACTGACTGCCCTTTCAAAAGATGAATCAAACGAGAATCCCAAACTGGAAGAGCTTGCTTGCATCCTGGATGAAGCATACCACTACAACCCACAGACTCGCACTCTACTCTTTGCTAAGACAAGAGCCTTAGTAGCTGCTTTGAAGAAGTGGATAGAAGCAAACCCTCGATTTAACTACATAAATCCAGGTGTGTTGATGGGTCGTGGAAGAAAAGATCAAACAGGTATGACTCTTCCAATGCAGAAGGGTGTCCTGGATGCATTCAAAACCAACAAAGACTGCAAACTGCTGATTGCTACATCTGTTGCTGATGAAGGCATTGATATTTCTAAGTGCAACCTTGTTGTTCTGTATGAATACTTCGGTAATGTCACCAAAATGATCCAAGTCAGAGGTCGTGGAAGGGCAAAAGACAGCAAATGCATCCTTGTGACAAACAAAGCAGAAGTCGTTGAGAATGAGAAACACAACTGTTACAAGGAGCACATGATGAATGAAGCAATTGAAAAACTACACAATTGGGATGAAGAAAAATTTGCAAGGAAGATACATAACCTGCAAGTGAAGGAGAAGGTATTAAGAGATTCCAGGAAGAAAGGCACGATTTACAAGGTAGTGGAAGGAAAAAAAAATCTTCTCTGTGGAAAATGCAAAGCATATGCCTGCAGTACTGATGACATCAGAATTATAAAGGAATCTCATCACACTGTCATAGGAGATGCATTCAAGGAGCGTTATATAACAAAACCTCACCGGAGACCAATCCAGTTTGACTGTTTTGAGAAAAAAAGCAAGATGCACTGCCAAAATACTAATTGCCAGCATGACTGGGGAATCATAGTAAAGTACAAGACATTTGATGATCTACCAGTGATCAAAATCAAAAGCTTTGTAGTAGAGCATGTTGAAACTGGGACACAAATGGATTTTCAAAAGTGGAAAAATCTTAATTTTTCTTTGAAGAATTTTGATGCTGAAGAAACCATCTATCTGAACTTAGAATCTTAG
>porzana_atra-gruiformes-rig1_CDS
ATGACGGCGGAGGAGAAGAAGAGCCTGCAGTGCTACAGGCATTACATCGAGAAGAGCCTGAACCCCGTCTTCATCCTGAGCAACATGACGGACTGGCTGTCGGACGAGGTGAAGGAGAGGGTCCGCAAGGAGGAGGAGGAGAAGGGGGTGACGGCGGCCGCCGCGCTGTTCCTGGATGCCGTCCTGCAGCTGGAGGCGGAGGGCTGGCTCCGGGGCTTCCTGGACGCCCTGGTTGCAGCAGGTTACACTGGACTGGCAGAAGCAATTGAAAACTGGGACTTCAGCAAACTGGAAAAACTGGAGCTGCACAGACAGCTGTTGAAGCGAATAGAAGCAACAATGCTAGAAGTTGATCCAGTATCACTCATGCCCTACATAAACACGTGCCTGATAGCAAGGGAGTGTGATGAGATCCTGCAGATCAGCGACTACAGGAGCAAAGCAGCTGGGATAACTAAGCTCATTGAATGTCTGTGTCGGTCAGATAAGGAAAACTGGCCAAAAAGCCTTCTACTGGCACTAGAAAGTACAGGATATTACAATGCAAGTGAACTGTGGGATATAAGAGAAGAAAATGACAAAGATGTCGATGGTGGAATGACAAATGCCTCTGAGAGCAGCTTTGAAACAATATCATTTTCTGAAGAAGCAGAATGTGATAATAATCTCAGTGAAAATCTCTGTTCAGCTTCAGAAGGGGTTTGCCAGTCTCCACCTGTTTATGAACCAAAGAAGGCTCGGAGCTACCAGACTGAACTTGCACAACCTGCTATCAATGGCAAAAACACATTGGTGTGTGCCCCCACAGGATCTGGGAAGACTTTTGTGGCACTTATGATTTGTGAGCACCATTTCCAAAACACACCTGCGGGGCGAAAGGCAAAAGTTGTCTTCCTGGCAACAAAAGTGCCAGTGTACCAACAGCAGCAAACTGTATTCCAGCAGCATTTTCAAAGAAGTGGATATTCTGTTCAAGGAGTTAGTGGTGAAACTGTTGCAAATGTCTCCTTAGAAAAGGTTATAGAGGGCAGTGACATTCTTGTGCTGACACCCCAGATTCTTGTGAATAGCATGGAGGAAGGGATCCTTAGCTCCCTTTCCATCTTCACACTGATGATATTTGATGAGTGCCACAACACTAGAGGCAACCACCCTTACAATGTGTTAATGACCAGATACCTGGAACAGAAATTTGACTCCCCTGCAAACCCGCTGCCTCAGATTGTAGGTTTAACTGCTTCTGTGGGAGTTGGAAGTGCCAAGACCGTTACGGAAACGATAGAGCACATCTGTACCCTTTGCTCCTACCTTGACATACAGGCCATATCCACTGTTAGAGAGAACACACAGGATCTGCAGAGATTTGTGAACAAGGCAGAAACATATGTCAGGTGTGTTAAAATGCGAGCTCAGAATCACTTTGCAGACATTATCTCAGGCCTGATGTCAGAGACAGAGGCATTGATGAGGAAGATTTACACAGTGGACAGCATCTCTCCAATCAACCGGAATGATTTTGGAACACAGAAATATGAACAATGGATAGTTTCCACTCAGAAGAAATGCAGACTGTTGCAACTGGAAGATAAGGAGAAAGAGAGCAACATTTGCAGAGACCTTTTCATTTGCACTGAACACCTGCGGAAACTGAATGATGCCCTCATCATCACTGAAGATGCCCGCATCGAAGATGCTTTAGCCTACCTAACCGAATTCTTCACAAATGTCAAAAATGGACCATATACAGAGTTAGAGAAGCAACTGACAGGCAAATTTCAAGAGAAAGAACCGAAACTGACTGCCCTTTCAAAAGATGAATCAAATGAGAATCCCAAACTGGAAGAGCTTGCTTGCATCCTGGATGAAGCATACCACTATAACCCAGAGACTCGCACTCTCGTCTTTGCTAAGACAAGAGCCTTAGTAGCTGCTTTGAAGAAGTGGATGGAAGCAAACCCTCTGCTTAGCCACATAAAACCAGGTGTGCTGATGGGTCGTGGAAGAAAAGATCAAAAAACAAGTATGACGCTTCCAATGCAGAAGGGTGTACTGGATGCATTCAAAACCAACAAAGACTGCAAGCTGCTAATTGCTACATCTGTTGCTGATGAAGGCATTGATATTTCTCAGTGCAACCTTGTTGTGCTCTACGAATACTTTGGTAACGTCACCAAAATGATCCAAGTCAGAGGTCGTGGAAGGGCAAGAGACAGCAAGTGCATCCTTGTGACAAACAAAACAGAAGTGGTTGAGAACGAGAGACAGAACCGTTTTAAGGAAGACATGATGAATGAAGCTATTGAAAAGCTACAGAACTGGGATGAAACAAAATTTACAAAAAAGATACATGGCCTGCAAATGAAGGAAAAAGTATTAAGAGATTCCAGAAAGAAAGACACAAGTTGTAAGGTACTGGAAGGAAAAAAAAATCTTCTCTGTGGAAAATGCAAAGCATATGCCTGCAGTACAGATGACATCAGAGTTATAAAGGAATCTCATCATACTGTCCTAGGAGATGCATTCAAGGAGCGTTATATAACAAAGCCTCACCACAGACCAGTCCAGTTCGACTGTTTTGTGAAAAAAAGCAAGATGCACTGCCAAAATACTAATTGCCAGCATGACTGGGGAATCATAGTAAAGTACAAGACATTTGATGATCTACCAGTGATCAAAATCAAAAGCTTTGTAGTAGAGCAAGTTGAAACTGGGACACAAATGGATTTTCAAAAATGGAGAGATATTAATTTTTCTCTGAAGAATTTTGATGCTGAAGAAACATCCAGCTGA
>tauraco_erythrolophus-musophagiformes-rig1_CDS
ATGACGGCGGAGGAGAAGAGGAGCCTGGAGTGCTACAGGCGGTACATCGAGAAGAGCCTGAACCCCGTCTACATCCTGAGCAACATGACGGACTGGCTGTCCGACGAGGTGAAGGAGAGAGTGCGGAAGGAGGAGGAGAAGGGGGTGACGGCGGCCGCCGCACTGTTTCTGGATGCCATCCTGCAGCTGGAGACCGAGGGCTGGCTCCGGGGCTTCGTGGACTCCCTGGTTGCAGCAGGTTACACTGGACTGGCAGAAGCAATTGAAAACTGGGACTTTAGGAAACTGGAAAAACTGGAGTTGCACAGACAGCTGTTGAAGCGGATAGAAGCAACAATGCTAGAAGTTGATCCAGTAGCCCTCATGCCCTACATAAACACGTGCCTGATAGAAAGGGAGTGTGATGAGATCTTGCAGATTAGCGAATACAGAAGCAAAGCAGCCGGGATAACTAAACTCATTGAATGTCTCTGTCGATCGGATAAGGAAAACTGGCCGAAAAGCCTTCAGCTGGCACTAGATAACACAGGATATTACAATGCAAGCGAACTGTGGAATATGAGAGAAGATAATGGTAAAGATGTTGATGGTGAAATGACGGATGCCTATGAGAACAGCATTGAAACCACAATGACATTTTCTGAAGAAGCAGAATGTGATAATGTCAGTGAAAATCTCTGTTCAGCTTCAGAAAGGATCTATCAGTCTTCACCTGTTTATGAGCCTAAGAAGGCTCGGAGCTACCAGACTGAACTTGCACAACCTGCTATCAATGGGAAAAACACACTGATATGTGCCCCCACAGGCACTGGAAAAACCTTTGTGGCACTTCTGATTTGTGAACACCATTTCCAAAACGTGCCCGGAGGACGAAAGGCAAAAGTTGTCTTTCTTGCAACTAAAGTGCCAGTGTATGAACAACAGAAAACTGTGTTCAAGCAGCATTTTGAAAGAATTGGATATTCTGTTGAAGGACTTAGTGGTGAAACAGTTGCAAATGTCTGTGTAGAAAAGGTTATACATGACAGTGACATCATTGTGCTGACGCCCCAGATTCTTGTGAATAGCATCGAGGAAGGGATTGTTAGCTCCCTCTCCATCTTCACTCTGATGATATTTGATGAGTGCCACCACACTACGGGCAACCACCCTTACAACGTGTTAATGACCAGATACCTGGAACAAAAATTTTACTCCTCTGCAAACCAGCTGCCTCAGATTGTAGGTTTAACAGCTTCTGTTGGAGTTGGTAATGCCAAGAGCATTGAGGAAACAATAGAGCACATCTGTACCCTCTGCTCCTACCTTGACATACAGGCCTTATCCACTGTCAGAGAGAACAAACAGGATCTGGAGAGATTCAGAAACGAGCCAGAAACACATGTCAGATTGGTTAAAATGCGAGTTCAGAATCACTTTGCAGACATTATCTCAGGTCTGATGTCTGAGACAGAGGCGTTGATGAGGAACATTTACTCAGTGGGTACTATCTCTCAAATCAACAAGAATGATTTTGGAACACAGAAATATGAACACTGGATAGTTGCCACTCAGAAAAAATGCAGACTGTTGCAACTGGGAGATAAGGAGGAGGAAAGCAGCGTTTGTAGAGACCTTTTCATTTGCACTGAACACCTGCGGAAATTCAATGATGCTCTCATCATCAGTGAAGATGCCCGCATTGAAGATGCTTTAGCCTACCTAACTGAATTTTTCACAAATGTCAAAAATGGACCATATACAGACTTAGAGAAGCAACTAACAGCCAAATTTCAAGAGAAAGAACCAGAACTGACTGCCCTTTCAAAAGATGAATCAAATGAGAATCCCAAGCTGGAAGAGCTTGCTTGCATCCTGGATGAAGCATACCACTATAACCCACAGACTCGCACTCTTCTCTTTGCTAAGACAAGAGCCTTAGTAGCTGCCTTGAAGAAGTGGGTAGAAGCAAACCCTCTGCTTAGCCACATAAAGCCAGATATGTTGATGGGTCGTGGAAGAAGAGATCAAAAAACAGGTATGACCCTCCCCATGCAGAAGGGTGCACTGGATGCATTCAAAACCAACAAAGAGGGCAGATTGCTAGTTGCTACATCTGTTGCTGATGAAGGCATTGATATTTCTGAGTGCAACCTTGTGGTGCTCTATGAATACTTCGGTAATGTCACCAAAATGATCCAAGTCAAAGGTCGTGGAAGGGCAAGAGACAGCAAGTGCATCCTGGTGACAAGCAAAACAGAAGTGGTTGAGAATGAGAGGCAAAACCGTTTTAAGGAAGAAATGATGAATGAAGCTATTGAAACGCTGCAGAATTGGGATGAAACAACATTTGCAAGAAAGATACATGACCTGCAAATGAAGGAAAAGGTATTACGAGATTCCAGGAAAAAAGAAACAAAACCTAAGGTAGTGGAAGGGAAAAAAAATCTTCTATGTGGAAAATGCAAAGCATATGCCTGCAGTACTGATGACATCAGAGTTATAAAGGAATCTCATCACACTGTCCTAGGAGATGCATTCAAGGAGCGTTACATAACAAAGCCTCATAAGAAACCGGTCCAGGTTGACTGTTTTCTGAAAAAAAGCAAGATGCATTGCCAAAATACTAATTGCCAGCATGACTGGGGAATCATAGTGAAGTACAAGACATTTGATAATCTACCAGTGATCAAAATCAAAAGCTTTGTAGTAGAGAATGTTGAAACTGGGACACAAATGGATTTTCAGAAATGGAAAAATATTAATTTTTCTTTGAAGAATTTTGATGTTGAAGAAACATACAGCTGA
>opisthocomus_hoazin-opisthocomiformes-rig1_CDS
ATGACGGCGGAGGAGAAGAGGAGCCTGCAGTGCTACCGGCGGTACATCGAGAGGAGCCTGAACCCCGTCTACATCCTCAGCAACATGGCGGCCTGGCtGCCCGACGAGGTTGAGGAGCGAGTTCGGAAGGAGGAGGAGAAGGGGGTGACGGCGGCCGCCGCGCTGTTTCTGGATGCCGTCTTGCAGCTGGAGGCCGAGGGCTGGCTCCGCGGCTTCGTGGACGCGCTGGCGGSAGCAGGTTACACTGGACTGGCAGAAGCAATTGAAAACTGGGACTTCAGCAAACTGGAAAAACTGGAGTTGCACAGACAGCTGTTGAAGCGGATAGAAGCAACAATGCTAGAAGTTGATCCAGTAGCACTCATGCCCTATATAAACATGTGCCTGATAGAAAGGGAGTGTGATGAGATCCTGCAGATTAGTGAATACAGAAGCAAAGCAGCTGGCATAACTAAACTCATCGAATGCCTCTGTCGGTCGGATAAGGAAAACTGGCCGAAAAGCCTTCAGCTGGCACTAGATAACACAGGATATTACACTGCTAGTGAACTGTGGGACATGAGAGAAGGTAATGGCAAAGATGTTGATGGTGAAATGACAGATGGCTCTGAGAACAGCTTTGAAACGATGATAACGTTTTCTGAAGAAGCCCAATGTGATAACAATCTCGGTGAAAATCCCTGTTCACCTTCAGAAGGGATCTATCAGTCTTCACATGTTTGTGAACCAAAGAAGCCTAGGAGCTACCAGTCTGAACTTGCGCAGCCTGCTGTCAGTGGGAAAAACACACTGATCTGTGCTCCCACAGGATCTGGAAAAACTTTTGTGGCACTTATGATTTGTGAACATCATTTCCAAAACGTGCCTGCAGAACGGAAGGCGAAAGTTGTCTTTCTTGCAACTAAAGTGCCAGTGTACGAACAACAGAGAACTGTATTCAAGCAGCATTTTGAAAGAAGCGGATATTCTGTTCAAGGAATTAGTGGTGAAACAGTTGCAAATGTCTGTGTAGAAAAGGTTATACAGGACAGTGACATCATTGTGCTGACACCCCAGATTCTTGTGAATAGCATCGAGGAAGGGATCCTTAGCTCTCTCTCCATCTTCACTCTGATGATATTTGATGAGTGCCACAACACTACTGGAAACCACCCTTACAAGGTGTTAATGACCAGATACCTGGAACAAAAATTTGACTCCTCTGCAAACCAGCTGCCTCAGATTGTAGGTTTAACTGCTTCTGTTGGCGTTGGTAATGCCAAGAGCATCAATGAAACGATAGAGCATGTCTGTACCCTCTGCTCCTACCTTGACATACAGGCCATATCCACTGTCAGAGAGAACAAAGAGGAACTGCAGAGATTCGGAAACAAGCCAGAAACTTATGTCAGATGGGTTAAAATGCGAGCTCAGAATCACTTTGCAGACATAATCTCAGGTCTGATGTCTGAGACAGAGTTGTTGATGAGGAAGATTTACTCAGTGGATACTATCTCTCAAATCAACAAGAAGGATTTTGGAACACAGCAATATGAACACTGGATAGTTGCCACTCAGAAGAAATGCAGACTGTTGCAACTGGCAGATAAGGAGAAGGAGAGCAGCATTTGTAGACACCTTTTCGTTTGCACTGAACACCTGCGGAAGTTCAACGATGCTCTCATCATCAGTGAAGATGCCCGCATCGAAGATGCTTTAGCCTACCTAACTGAATTTTTCACAAATGTCAAAAATGGGCCATATACAGAGTTAGAGAAGCAACTGACAGCCAAATTTGAAGAGAAAGAACCAGAACTGACTGCCCTTTCAAAAGATGAATCAAACGGCAATCCCAAGCTGGAGGAGCTTGCTTGCATCCTGGATGAAGCATATCGCTATAACCCACAGACTCGCACTCTTCTCTTTGCTAAGACAAGAGCCTTAGTAGCTGCTTTGAAGAAGTGGATAGAATCAAACCCTCTACTTAGCCATATAAAGCCAGATGTGCTGATGGGTCGTGGAACAAGAGATCAAATAACAGGTATGACCCTGCCAATGCAGAAGGGTGTACTGGATGCATTCAGAACCAACACAGACAGCAGACTGCTAATTGCTACATCTGTTGCTGACGAAGGCATTGATATTTCTGCATGTAACCTTGTTGTGCTCTATGAATACTTCGGTAATGTCATCAAAATGATCCAAGTCAGAGGTCGTGGAAGGGCAAAAGACAGCAAGTGCATCCTTGTGACAAGCAAAACAGAAGTGGTTGAGAGTGAGAGACATAACCGTTATAAGGAAGAAATGATGAATGAAGCTATTGAAAAGCTACAGAATTGGGATGAATCAACATTTGCAAGAAAGGTACATGACCTGCAAATGAAGGAAAAGATATTACGAGATTACAGGAAGAATGAAACCAGACCTAAGATAGTGCAAGGGAAGAAAAACCTTCTGTGTGGAAAATGCAAGGCATATGCCTGCAGTACAGATGACATCAGAGTTATAAAGGAATCTCATCACATCGTCCTAGGAGACGCATTCAAGGAACGTTACATAACAAAGCTGCACACGAAGAAAGCCCAGTTTGATTGTTTTGTGAAAAAAAGCAAGATGCACTGCCAAAATACTAATTGCCAGCATGACTGGGGAATCATAGTGAAGTACAAGACATTCGATAATCTACCAGTGATCAAAATCAAAAGCTTTGTAGTTGAGAACGTTGACACGGGGACACAAATGGATTTTCAGAAATGGAGAAATATTAATTTTTCTTTGAAGAATTTTGATGTTGAAGAAACATCCAGCTGA
>acridotheres_javanicus-passeriformes-rig1_CDS
ATGACGGCGGAGGAGAAGCAGAACCTGCGCTGCTACCGGCGCTACATCGAGAGGAGCCTGAACCCCGTCTACGTCCTCAGCAACATGACGGACTGGCTGTCCGACGAGGTGAAGGAGAGGGTTCGAAAGGAGGAGGAGAAGGGGGTGACGGCGGCCGCCGCGCTGTTCCTGGATGCCGTGCTGCTGCTGGAGGCGGAGGGCTGGCTCCGGGGCTTCCTGGATGCCCTGGTTGCCGCAGGTTACACTGGATTGGCAGAAGCAATTGAAAACTGGGACTTCAGCAAGCTGGAAAAACTTGAGCTGCACAGGCAGCTGTTGAAGCGGATAGAAGCAACAATGCTAGAAATTGATCCTGTAGCAATCATGCCATACATAAACACATGCCTGATAGACAGGGATTGTGATGAGATACTGCAGATCAGTGAATACAGAAGCAAAGCAGCTGGGATAACCAAACTCATTGAATGCCTCTGTCGCTCTGACAAGGAAAACTGGCCCAAAAGTCTTCAGCTGGCACTGGATAATGCAGGATATTACAATGCAAGTGAACTGTGGAATATAAGAGAAGATAATGGCAAAGATGTCGATAGTGAAATGACAGATGCCTCGGAGAATTACTTTGAAACCATGATGACATTTTCTGAAGAAGCAGAATGTGATAATCTTGGTGAAAATCTCTCTCCAGTTTCAGAAAGCGCCTATGAGTCTTCATCTGTTTATAAACCAAAGAAGGCTCGGAGCTACCAGATTGAGCTTGCAGAGCCTGCTATTGATGGGAAAAACACATTGATTTGTGCCCCCACAGGATCTGGAAAAACTTTTGTGGCACTTCTGATTTGCGAACATCATTTGCAAAACGTTCCCTCAGGACGAAAGGCAAAAGTTGTCTTCCTTGCAACCAAAGTGCCAGTGTATGAGCAACAGAAAAATGTATTCAGGCAGCATTTCGAAAGAAGTGGATACTCCGTTCAAGGAATTTGTGGTGAAACAGTAGCAAATATCTCTATAGAAAATGTTATACGGGACAGTGACATCATCGTGCTAACTCCCCAGATTCTTGTGAATAGCATGGAGAAAGGGGTCCTTAGCTCCCTCTCCATCTTCACTCTGATGATATTTGATGAGTGCCACAACACTACAGGCAACCACCCTTACAATGTGTTGATGACCAGATACCTGGATCAAAAATTTGACTCCTCTGCAAACCAGCTGCCTCAGATTGTAGGTTTAACTGCTTCTGTTGGAGTTGGTAATGCCAAGAGCACTAATGAAACTGTGGAGCACATCTGTACCCTCTGCTCCTACCTGGACATACAGGCCATATCCACTGTCAGAGAGAACAAACAAGATCTGCAAAGGTTTGGAAACAAGCCAGAAACACATATCAGATGGGTTAAAACGCGACCTCAGAATCACTTTGCAGACATTATCTCAGGTCTGATGTCTGAGACAGAGATGTTGATGAGGAAGATTTACTCAGTGGATACCATCTCCCAAATCAACAAGAATTACCTTGGAACACAGAGATATGAACAATGGATAGTTTCTACTCAGAAGAAGTGTAGACTATTGCAACTGGAAGATAAAGAGAAGGAGAGCAGTATTTGTAGAGACCTTTTCATTTGTACTGAACACTTGCGGAAATTCAACGATGCTCTGATTATCAGTGAAGATGCCCGCATAGAAGATGCTTTAGCCTACCTAAATGAATTTTTCACAAATGTAAAAAATGGACCATATACAGAGTTGGAGAAGCAACTGACGGAGAAATTTCAAGAGAAAGAGCTAGAACTGACTGCCCTTTCAAAAGATGAGTCAAATGAGAATCCAAAGTTGGAAGAGCTTGCTTGCATCCTGGACGAAGCATACCGCTACAACCCAGAGACTCGCACTATTCTCTTTGCCAAGACAAGAGCCTTAGTAGCTGCTTTGAAGAAGTGGATAGAAGCAAACCCTTTACTTAGCCACATAAAGCCAGATGTGTTGATGGGTAAGGGAAGAAGAGACCATAAAACAGGTATGACCCTGCCAATGCAGAAGGGTGTACTGGATGCATTCAGAAACGACAAAGACATCAGACTGCTAATTGCTACATCTGTTGCTGATGAAGGCATTGATATTACTGCGTGCAACCTTGTCGTGCTCTATGAATACTTTGGTAATGTCACCAAAATGATCCAAGTCAGAGGTCGTGGAAGGGCAAGAGACAGCAAGTGCATCCTTGTGACAAGCAAAACAGAAGTGGTTGAGAATGAAAAACTAAACCGTTACAAGGAAGAAATGATGAATGCAGCTATTGAGAAGCTACAGAACTGGGATGAAACAACATTTGCAAGAACGATATGTCGCCTGCAAAGGAGGGAAAAGGTACTACGAGATTCCAAGAAGAACGAAACAAAACCTGAAGTAGTGGAAGGGAAAAAAAATCTTTTGTGTGGAAAATGCAAAGTGTATGTGTGCAGTACAGATGACATCAGAATTATAAAGGAATCTCATCACACTGTCCTGGGTGACACGTTCAAGGAACGTTATATAACAAAACCCCACAGGAAACCAGTTCAGTTTGACGATTTTCAGAAAAAAAGCAAGATGCATTGCCGAAATGCTGAGTGCCAGCATGACTGGGGGATCACAGTGAAGTACAAGACATTTGATAATCTACCAGTGATCAAAATCAAAAGCTTTGTACTAGAGGACATTGAAACTGGGACACAAATGGATTCTCAGAAATGGAAAAATATTAATTTGTCTTTGAAGAATTTTGATGAAGAAGCATTCAGCTGA
>alauda_arvensis-passeriformes-rig1_CDS
ATGACGGCGGAGGAGAGGGGGAACCTGCGCTGCTACCGGCGGTACATCGAGAGGATCCTGAACCCCGTGTACATCCTCGGCAACATGACGGGCTGGCTGTCCGACGAGGTGAAGGAGAGGGTCCGCAAGGAGGAGGAGAAGGGGGTGACGGCGGCCGCCGCGCTGTTCCTGGACGCCGTGCTGCTGCTGGAGACGGAGGGCTGGCTCCGGGCCTTCCTGGATGCCCTGGTTGCAGCAGGTTACACTGGACTGGCAGAAGCAATTGAAAACTGGGACTTCAGCAAACTGGAAAAACTGGAGCTGCACAGGCAGTTGTTYAAGCGGATAGAAGCAACAATGCTAGAAATTGATCCTGTAGCAATCATGCCATACATAAACACATGCCTGATAGAGAGGGAGTGTGATGAGATCCTGCAGATCAGTGAGTACAGAAGCAAAGCGGCCGGGATCACTAAACTCATTGAATGCCTCTGTCGCTCGGATAAGGAAAACTGGCCCAAAAGCCTTCAGCTGGCATTGGATAATGCAGGATATTACAATGCAAGTGAACTCTGGAATGTAAGAGAAGATAATGGGAAAGATGATGATGTCGAAATGACAGATGCCTCTGATAATCGCTTTGAAACCATGATGACATTTTTTGAAGAAGCAGAATGTGATAATCTCAGTSAAAATCTCTCTTCGGTTTCAGAAAGTGTCTGTGAGTCTTCATCTGTTTATGAACCAAAGAAGGCTAGGAGCTACCAGATTGAGCTTGCACAGCCTGCTATTGATGGGAAAAACACATTGATTTGTGCCCCCACAGGATCTGGAAAAACTTTTGTGGCGCTTCTGATTTGTGAACATCATTTGCAAAACATTCCTTCAGGAAGAAAGGCAAAAGTTGTCTTCCTTGCAACCAAAGTGCCAGTGTATGAGCAACAGAAAAATGTATTCAGGCAGCATTTTGAAAGAAGTGGATATTCTGTTCAAGGAATTTGTGGTGAAACGGTTGCAAATATCTCTGTAGAAAATGTTATACAAGACAGTGACATCATTGTGCTAACGCCACAGATTCTTCTGAATAGCTTGGAGAAAGGGAACCTTAGTTCCCTCTCCATCTTCACTCTGATGATATTTGATGAGTGCCACAACACTACAGGCAACCACCCTTACAATGTGTTGATGGCCAGATACCTGGATCAAAAACTTGACTCCTCTGCAAACCAGCTGCCTCAGATTGTAGGTTTAACTGCTTCTGTTGGGGTTGGTAATGCCAAGAGCACTAATGAAACAGTAGAGCACATCTGTACCCTCTGCTCCTACCTTGACATTCAGGCCATATCCACTGTCAGAGAGAACAAAGAAGATCTGCAAAGGTTTGGAAACAAGCCAGAAACACATATCAGATGGGTTAAAATGCGAGCTCAGAATCACTTTGCAGACATTATCTCAGTTCTGATGTCTGAGACAGAGATGTTGATGAGGAAGACTTACTCAGTGGATACCATCTCCCAAATCAACAAGAATTACTTTGGAACACAGAGATATGAACACTGGATAGTTTCCACTCAGAAGAAATGCAGACTGTTACAACTGGAAGATAAGGAGAAGGAGAGCAGTATTTGTAGAGACATTTTCATTTGTACTGAACATTTGCGGAAATTAAACGACGCTCTCATTATCAGTGAAGATGCCCGCATCGAAGATGCTTTAGCCTACCTAAATGAATTTTTCACAAACGTAAAAAATGGACCATATACAAAATTAGAGAAGCAACTGACGGAGAAATTTCAAGAGAAAGAACCAGAGCTGACTGCCCTCTCAAAAGATGAGTCAAATGAGAATCCCAAGTTGGAAGAGCTCACTTGCATCCTGGATGAGGCGTACCGCTATAACCCAGAGACTCGCACAATTCTCTTTGCCAAGACAAGAGCCTTAGTAACTGCTTTGAAGAAGTGGATAGAAGCAAACCCTGTACTTAGCCACATAAAGACAGATGTGTTGATGGGTAGGGGAAGAAGAGACTGTAAAACAGGTATGACCCTGCCAATGCAGAAGGAYGTACTGCATGCATTCAGAAATGACAAAGACATCAGACTGCTAATTGCTACATCTGTTGCTGATGAAGGCATTGACATTACTGAGTGTAACCTTGTGGTGCTCTATGAATACTTYGGTAATGTCACCAAAATGATCCAAGTTAGAGGTCGTGGAAGGGCAAAAGGCAGCAAGTGCATCCTTGTGACAAGCAAAACAGAAGTGGTTGAGAATGAAAAGCTAAACAATTACAAGGAAGAAATGATGAATGCAGCTATCGAAAAGCTACAGAACTGGGATGAAACAACATTTGCAAGAACGATACGTGGGCTGCAAATTAAGGAAAAAATGCTACGAGATTCCAGGAAGAAAACCAAACATAAAGTAGTGGAAGGGAAAAAAAATCTTTTGTGTGGAAAATGCAAAGCGTATGCCTGCAGTACAGATGACATCAGAATTATAAAGGAATCTCATCACACTGTCGTRGGTGACGCATTCAAGGAGCGTTACATAACAAAGTCCCACGAGAAACCACGTATGTTTGATGGTTTTGAGAAAAAATGCAAGATGCATTGCCGAAATACTGAGTGCCAGCATGACTGGGGGATCACAGTGAAGTACAAGACATTTGATAATTTACCAGTGATCAAAATCAGAAGCTTTGTACTAGAGAATGTTGAAACTGGGACACAAATGGATTTTCAGAAATGGAAAAATCTTAATTTGTCTTTGAAGAATTTTGATGAGGAAACATCCAGCTGA
>camarhynchus_parvulus-passeriformes-rig1_CDS
ATGACGGCGGAGGAGAAGCAGAACCTGCGGTGCTACAGGCATTACATCGAGAGGAGCCTGAACCCCGTATACATCCTCAGCAACATGACGGAATGGCTGTCCGACGAGGTGAAGGAGAGAATCCGAAAGGAGGAGGAGAAGGGCGTGACGGCGGCCGCCGCGCTGTTCCTGGATGCCGTGCTGCAGCTGGAGGCGGAGGGCTGGCTCCGGGGCTTTCTGGATGCCCTGGTTGCAGCAGGTTACACTGGACTGGCAGAAGCAATTGAAAACTGGGACTTCAGCAAACTGGAAAAACTGGAGCTGCACAGGCAGCTGTTGAAGCGGATAGAAGCCACAATGCTAGAAATTGATCCTGTAGAAATCATGCCATACATAAACATATGCCTGATAGACAGGGAGTGTGATGAGATCATGCAGATCAGTGAATACAGAAGCAAGGCAGCCGGGATAACGAAACTCATTGAATGCCTCTGTCGCTCGGATAAGGAAAACTGGCCCAAAAGTCTTCAGCTGGCATTGGATAATACAGGATATTACAATGCAAGTGAACTGTGGAATATAAGAGAAGATAACGGCAAAGACATTGATGGTGAAATGACAGATGCCTCTGAGAATTACTTTGAAACCATGATGACATTTTCTGAAGAAGCAGAATGTGATAATCTGAGCAAAAATCTCTCTTCAGTTTCAGAAAGCATCTCTGAGTCTTCATCTGTTTATGAACCAAAGAAGGCTCGGAGCTACCAGATTGAGCTTGCACAGCCTGCTTTTAATGGGAAAAACACATTGATTTGTGCCCCCACAGGCACTGGAAAAACTTTTGTGGCACTTATGATTTGTGAACATCACTTACAAAATGTTCCCTCAGGACGAAAGGCAAAAGTTGTCTTCCTTGCAACCAAAGTGCCAGTGTATGAGCAACAGAAAAACGTATTCAGGCAGCATTTTGAAAGAAGTGGATATTCTGTTCAAGGAATTTGTGGTGAAACAGTTGCAAATATCTCTGTAGAAAATGTTATACAGGACAGTGACATCATTGTGCTAACGCCCCAGATTCTTGTGAATAGCATGGAGAAAGGTATCCTTAGCTCCCTCTCCATCTTCACTCTGATGATATTTGATGAGTGCCACAACACTACAGGTAACCACCCTTACAATGTGTTGATGACCAGATACCTGGATCAAAAATTTGACTCCTCTGCAAACCAGCTGCCTCAGATTGTAGGTTTAACTGCTTCTGTTGGAGTTGGTAATGCCAAGAGCACTGATGAAACTGTAGAGCACATCTGTACCCTCTGCTCCTACCTTGACATACAGGCCATATCCACTGTCAGAGAGAACAAAGAAGATCTGCAGAGGTTTGGAAACAAGCCAGAAGCGCATATCAGATGGGTTAAAATGCGAGCTCAGAATCACTTTGCAGACATTATCTCTGGTCTGATGTCTGAGACAGAAGTGTTGATGAGGAAGATTTACTCAGTGGATTCCATCTCCCAAATCAACAAGAATTACTTTGGAACACAGAGATATGAACAGTGGATAGTTTATACTCAGAAGAGATGCAGACTATTGCAACTGGAAGATAAGGAGAAGGAGAGCAGTATTTGTAGAGACCTTTTCATTTGTACTGAACACTTGCGGAAATTCAATGATGCTCTCATTATCAGTGAAGATGCCCGCATCGAAGATGCTTTAGCCTACCTAAATGAATTTTTCACAAATGTAAAAAATGGACCATTTACAGAGTTAGAGAAGCAGCTGACGGAGAAATTTCAAGAGAAAGAACAAGAGCTGACTGCCCTTTCAAAAGATGAGTCAAATGAGAATCCAAAGTTGGAAGAGCTTGCTTGCATCCTGGATGAAGCATACCACTATAACCCAGAGACTCGCACTATTCTCTTTGCCAAGACAAGAGCCTTAGTAGCTGCTTTGAAGAAGTGGATAGAAGGAAACCCTCTTCTTAGCCACATAAAGCCAGATGTGTTGATGGGTAAAGGAAGAAGAGATCAGAAAACAGGTATGACCTTGCCAATGCAGAAGGGTGTACTGGATGCGTTCAGAAATGACAAAGACATCAGACTGCTAATTGCTACATCTGTTGCTGACGAAGGCATTGATATTACTGAGTGCAACCTTGTGGTGCTCTATGAATACTTCGGAAATGTCACCAAAATGATCCAAGTCAGAGGTCGTGGAAGGGCAAGAGACAGCAAGTGCATCCTTGTGACAAGCAAAACAGAAGTGGTTGAGAATGAAAAACGAAACCGTTACAAGGAAGAAATGATGAATGCAGCTATTGAAAAGCTACAGAACTGGGATGAAACAACATTTGTGAGAAAGATACGTAGCCTGCAAATGAAGGAAAAGATGCTACGAGATTCCAGGAAGAACAAAACAAAACAAGAAATAGTAGAAGGGAAAAAAAATCTTTTGTGTGGAAAATGCAAGGCATATGTGTGCAGTACAGATGATATCAGAATTATAAAGGAATCTCATCACACTGTCTTAGGTGATGCATTCAAGGAGCGTTATACAACAAAGCCCCACAGGAAACCTTTTCAGTTTGATGGTTTTCAGAAAAAAAGCAAGATGCATTGCCGAAATACTGAGTGTCAGCATGACTGGGGGATCACAGTGAAGTACAAGATATTTGATAATCTACCAGTGATCAAAATCAGAAGCTTTGTACTAGAGGATGTTGAAACAGGGACACAAATGGATTTTCAGAAATGGAAAAGTATTAATTTGTCTTTGAAAGAGTTTGATGAAGAAACATCCAGCTGA
>catharus_ustulatus-passeriformes-rig1_CDS
ATGACGGCGGAGGAGAAGCAGAGCCTGCGGTGCTACCGGCGGTACATCGAGAGGAGCCTGAACCCCGTGCACGTCCTCAGCAACATGACGGACTGGCTGTCCGACGAGGTGAAGGAGAGGGTCCGCAAGGAGGAGGAGCGGGGGGTGACGGCGGCCGCCGCGCTGTTCCTGGATGCCGTGCTGCTGCTGGAGGCGGAGGGCTGGCTCCGCGGATTCCTGGACGCCCTGGTCGCTGCAGGTTACACTGGACTGGCAGAAGCAATTGAAAACTGGGACTTCAGCAAGCTTGAAAAACTAGAGCTGCACAGGCAGCTGTTGAAGCGGATAGAAGCAACAATGCTAGAAGTTGATCCTGTAGCAATCATGCCATACATAAACACATGCCTGATAGAGAGGGATTGTGATGAGATCCTGCAGATCAGTGAATACAGAAGCAAGGCAGCGGGGATAACCAAACTCATTGAATGCCTCTGTCGCTCGGATAAGGAAAACTGGCCCAAAAGTCTTCAGCTGGCACTGGATAATGCAGGATATTATAATGCAAGTGAACTGTGGAATATAAAAGAAGATAATGGCAAAGATGTGGATGGTGAAATGACAGATACTTCTGAGAATTACTTTGAAACCGTGATGACATTTTCTGAAGAAACAGAATGTGATAATCTCAGCGAAAATCTCTCTTCAGTTTCAGAAAGTGCCAATGAATCTTCATCTGTTTATACACCAAAGAAGGCTCGGAGCTACCAGATTGAGCTTGCACAACCTGCTATTGATGGGAAAAACACTTTGATTTGTGCCCCCACAGGATCTGGAAAAACCTTTGTGGCACTTCTGATTTGTGAACATCATTTGCAAAACGTTCCCTCAGGACAAAAGGCAAAAATTGTCTTCCTTGCAACCAAAGTGCCAGTGTATGAGCAACAGAAAAATGTATTCAGGCAGCATTTTGAAAGAAGTGGATACTCTGTTCAAGGAATTTGTGGTGAAACAGTTGCAAGTATCTCTGTAGAAAGCGTTATAAGGGACAGTGACATCATTGTGCTAACTCCCCAGATTCTTGTGAACAGCATGGAGAAGGGGATCCTTAGCTCCCTCTCCATCTTCACTCTGATGATATTTGATGAGTGCCACAACACCACAGGCAACCACCCTTACAATGTGCTGATGACCAGATACCTGGACCAAAAATTTGACTCCTCGGCAAACGAGCTGCCTCAGATTGTAGGTTTAACTGCTTCTGTTGGAGTTGGTAATGCCAAGAGCACTGATGAAACTATAGAGCACATCTGTACCCTCTGCTCCTACCTTGACATACAGGCCATATCCACTGTCAGAAAGAACAAAGAAGATCTGCAGAGGTTTGGAAACAAGCCTGAAACACATATCAGATGGGTTAAAATGCGAGCTCAGAATCACTTTGCAGACATTATCTCAGGTCTGATGTCTGAGACAGAGGTGTTGATGAGGAAGATTTACTCAGTGGATACCATCCCCCAAATCAACAAGAATTACTTTGGAACACAGAGATATGAACAATGGATAGTTTCCACTCAGAAGAAGTGCAGGCTGTTGCAACTGGAAGATAAGGAGAAGGAGAGCAGTATTTGTAGAGACCTTTTCATTTGTACTGAACACTTGCGGAAATTCAACGACGCTCTGATTATCAGTGAAGATGCCCGCATCGAAGATGCTTTAGCCTACCTAAATGAATTTTTCACAAATGTGAAAAATGGACCTTTTACAGAGTTAGAGAAGCAACTAACGCAGAAATTTCAAGAGAAAGAACTAGAGCTGACTGCGCTTTCAAAAGATGAGTCAAATGAGAATCCAAAGTTGGAAGAACTTGCTTGCATCCTGGACGAAGCATACCGCTATAACCCGGAGACTCGCACTATTCTCTTTGCCAAGACAAGAGCCTTAGTAGCTGCTTTGAAGAAGTGGATAGAGGCAAACCCTGTACTTAGCCACATAAAGCCAGATGTGTTGATGGGTAGAGCAAGAAGAGACTATAAAACAGGTATGACCCTGCCAATGCAGAAGGGTGTACTGGACGCATTCAGAAATGACAAAGACATCAGACTGCTGATTGCTACATCTGTTGCTGATGAAGGCATTGATATTACTGAGTGCAACCTTGTGGTGCTTTATGAATACTTCGGTAATGTCACCAAAATGATCCAAGTCAGAGGTCGTGGAAGGGCAAGAGGCAGCAAGTGCATCCTTGTGACAAGCAAAACTGAAGTGGTTGAGAATGAAAAACTAAACTGTTACAAGGAAGAAATGATGAATGCAGCTATTGAAGAGCTACAGAACTGGGATGAAACAACATTTGCAAGAACGGTATGTCGCCTGCAAAAGAGGGACAAGGTACTACGAGATTCCAGGAAGAACGAAACAAAATGTGAAGTAGTGAAAGGGAAAAAAAATCTTTTGTGTGGAAAATGCAAAGTGTATGTGTGCAGTACAGACGACATCAGAATTATAAAGGAATCTCATCACACTGTCCTGGGTGACACGTTCAAGGAGCGTTACATAACAAAGCCCCACAGGAAACCAGTTAAGTTTGATGATTTTCTGAAAAAAGGCAAGATGCATTGCCAAAATGCTGAGTGCCAGCATGACTGGGGGATCACAGTGAAGTACAAGACATTCGATAATCTACCAGTGATCAAAATCAAAAGCTTTGTACTAGAGGACGTTGAAACTGGGACACAAATGGAGTTTCAGAAATGGAAAAGTATTAATTTGTCTTTGAAGAATTTTGATGAAGAAGCATTCAGCTGA
>chiroxiphia_lanceolata-passeriformes-rig1_CDS
ATGACGGCGGAGGAGAAGAGAAACCTGCGGTGCTACAGGCGGTACATCGAGAGGATCCTGAACCCCGTCTACATCCTGAGCCACATGACGGACTGGCTGTCGGACGAGATGAAGGAGAGAGTGCGAAAGGAGGAGGAGAAGGGGGTGACGGCGGCCGCCGCGCTGTTCCTGGATACTGTGCTGCTGCTGGAGGCGGAAGGCTGGCTCCGGGGCTTTCTGGACGCCCTTGTTGCAGCAGGTTACACTGGACTGGCAGAAGCAATAGAAAACTGGGACTTCAGCAAACTGGAAAAACTGGAACTGCACAGACAGCTGTTGAAGCGGATAGAAGCAACAATGCTAGAAATTGACCCAGTAGCACTCATGCCTTACATAAACACATGCCTGATAGAGAGGGAGTGTGATGAGATCCTGCAGATTTGTGAATACAGAAGCAAAGCAGCGGGGATAACTAAACTCATTGAATGTCTCTGTCGCTCGGATAAGGAAAACTGGCCGAAAAGTCTTCATCTGGCATTGGATATGGCAGGATATTACAATGCAAGTGAACTGTGGAACTTAAGAGAAGATAATGGCAAAGATGTTGATGGTGAAATGACAGGTGCCTCTGAGAATTGTTTTGAAACCACAATAACATTTGCTGAAGAAGCAGAGTGTGATAATAATCTCAGTGAAAATCTTTCTTCGTGTTCAGGAATGGTCCATCGGTCTTCATCTGTTTATGAACCAAAGAAGGCTCGAAGCTACCAGATTGAACTTGCACAGCCTGCTATCAATGGGAAAAACACATTGATATGTGCCCCTACAGGATCTGGAAAAACTTTTGTGGCGCTTCTGATTTGTGAACACCATTTGCAAAACATGCCCTCTGGAAAAAAGCCAAAAGTTGTCTTTCTTGCAACCAAAGTGCCAGTGTATGAACAACAGAAAAATGTATTCAGACAGCATTTTGAAAGAAGTGGATATTCTGTTCAAGGAATATGTGGTGAAACAGTTGCAAGTGTCTCGGTAGAACACGTTATACAGGACAGTGACATCATTGTGCTCACGCCCCAGATTCTTGTGAATAGCATCGAGACTGGGATCCTTAGGTCTCTCTCCATCTTCACTCTGATGATATTTGATGAGTGTCACAACACCACAGGCAACCACCCTTACAATGTGTTAATGACCAGATACCTGGAACAAAAATTTAACTCCCCTGCAAACCAACTGCCTCAGATTGTAGGTTTAACTGCTTCTGTTGGAGTTGGTAATGCCAAGAACATCAAGGAAACTATAGAGCACATATGTACCCTCTGCTCCTGCCTTGACATACAGGCCATATCCACTGTCAGAGAGAACAAAGAGGATCTGCAGAGATTCGGAAACAAGCCAGAATCACATGTCAGATGGGTTAAAATGCGAGCTCAGAATCACTTTGCAGACATTATCTCAGGTCTGATGTCTGAAACAGAGGCGATGATGAGGAAGATTTACTCATCAGATACTATCTCCCAAATCAACAAGAATGATTTTGGAACACAGAAATATGAACAGTGGATAGTTCTCACTCAGAAGAAATGCAGACTGTTGCAGCTGGCAGATAAGGAGAAGGAGAGCAACATTTGTAGAGACCTTTTCATTTGTACCGAACACTTGCGGAAATTCAACGATGCTCTCATTATCAGTGAAGACGCACGCATCGAAGATGCTTTAGCCTACCTAAATGAATTTTTCACAAATGTGAAAAATGGACCATATACAGAGTTAGAGAAGCAACTGACGGACAAATTTCAAGAGAAAGAACCAGAACTGACTGCCCTTTCAAAAGATGAATCAAATGAGAATCCCAAGCTGGAAGAGCTTGCTTCCATCCTGGACGAAGCATACCGCTACAACCCACAAACTCGCACTATTCTCTTTGCCAAGACAAGAGCCTTAGTAGCTGCTTTGAAGAAGTGGATGGAAGCAAACCCTCTACTTAGCCACATAAAGCCAGATGCGTTGATGGGTCAGGGAAGAAAAGAACATAAAACAGGTATGACCCTGCCAATGCAGAAGGGTGTGCTGGATGCCTTCAAAACTGACAAAGACAGCAGACTGCTAATTGCTACATCTGTTGCTGATGAAGGCATTGATATTTCTGAGTGCAACCTTGTTGTGCTCTATGAATACTTCGGTAATGTCACCAAAATGATCCAAGTCAGAGGTCGTGGAAGGGCAAAAGACAGCAAGTGCGTCCTTGTGACAAGCAAAGTGGAAGTGGTTGAGAATGAAAAACAGAACCGTTATAAGGAAGAAATGATGAATGCAGCTATTGAAAACCTGCAGAACTGGGATGAAACAACATTTGCAAGAAAGATACGTGACCTGCAAATGAAGGAAAAGGTATTACGAGATTGCAGGAAGAAAGAAACTATGAAACATGAAGTAGTGGAAGGGAAAAAGAATCTTCTGTGTGGAAAATGCAAAGCCTATGCCTGCTGTACAGATGACATCAGAATTATAAAGGACTCTCATCACACTGTCCTAGGAGATGCATTCAAGGAGCGTTATATAATGAAGCCTCACCAGAAACCACGTCCATTTGATGTTTTTGAGAAAAAAAGCAAGATGCATTGCCAAAAAACTAATTGCCAGCATGACTGGGGGATCACAGTGAAGTACAAGACATTTGATAATCTACCAATCATCAAAATCAGAAGCTTTGTAGTAGAGGACATTGAAACTGGGACACAGATGGATTTTCAGAAATGGAAAAATATTAATTCTTCTTTGAAGAATTTTGATGAAGAAACATCCAGCTGA
>cicinnurus_regius-passeriformes-rig1_CDS
ATGACGGCGGACGAGAAGAGGAACCTGCGGTGCTACAGGCGGTACATCGAGAGGAGCCTGAACCCCGTGTACATCCTCGGCAACATGACGGACTGGCTGTCCGACGAGGTGAAGGAGAGAGTCCGAAAGGAGGAGGAGAAGGGGGTGACGGCGGCCGCCGCGCTGTTCCTGGATGCCGTGCTGCTGCTGGAGGCGGAGGGCTGGCTGCGGGGCTTCCTGGATGCCCTGGTTGCCGCAGGTTACACTGGACTGGCAGAAGCAATTGAAAACTGGGACTTCAGCAGGCTGGAAAAACTGGAGCTGCACAGGCAGCTGTTGAAGCGGATAGAAGCAACAATGCTAGAAATTGATCCAATAGCAATCATGCCATACATAAACACATGCCTGATAGAGAGGGAGTGTGATGAGATCCTGCAGATCAGTGAATACAGAAGCAAAGCAGCCGGGATAACTAAACTCATTGAATGCCTCTGTCGCTCGGACAAAGAAAACTGGCCCAAAAGTCTTCAGCTGGCATTGGATAATGCAGGGTATTACAATGCAAGTGAACTGTGGAATATAAGAGAAGTTAACAGCAAAGATATTGATGATGAAATAACAGGTGCCTCTGAGAATTACTTTGAAACCATGGTGACATTTTCTGAAGAAGCAGAATGTGATAATCTCAGTGAAAATCTCTCTTCAGCTTCAGAAAGGGTCTGTGAGTCTTCATCTGTTTATGAACCAAAGAAGGCTCGGAGCTACCAGATTGAGCTTGCACAGCCTGCAATTGATGGGAAAAACACATTGATTTGTGCCCCCACAGGATCTGGAAAAACTTTTGTGGCACTTCTGATTTGTGAACATCATTTGCAAAACATTCCTTCAGGACGAAAGGCAAAAGTTGTCTTCCTTGCAACCAAAGTGCCAGTATATGAGCAACAGAAAAATGTATTCAGGCAGCATTTTGAAAGAAGTGGATACTCTGTTCAGGGAATTTGTGGTGAAACAGTTGCAAATATCTGTGTAGAAAATGTTATACAGGACAGCGACATCATTGTGCTAACGCCCCAGATTCTTGTGAATAGCATGGAGAAAGGGATCCTTAGCTCCCTCTCCATCTTCACTCTGATGATATTTGATGAGTGCCACAACACTACAGGCAACCACCCTTACAATGTGTTGATGACCAGATACCTGGATCAAAAATTTGACTCCTCTGCAAACCAGCTGCCTCAGATTGTAGGTTTAACTGCTTCTGTTGGAGTTGGTAATGCCAAGAGCATCAATGAAACTGTAGAGCACATCTGTACCCTCTGCTCCTACCTTGACATACAGGCCATATCCACTGTCAGAGAGAACAAACAAGATCTGCAGAGGTTCGGAAATAAGCCGGAAACACATATCAGATGGGTTAAAATGCGAGCTCAGAATCACTTTGCAGACATTATCTCAGGTCTGATGTCTGAGACAGAGGTGTTGATGAGGAAGATTTACCCAGTGGATACCGTCTCTCAAATCAACAAGAATTACTTTGGGACACAGAGATATGAACACTGGATAGTTTTCACTCAGAAGAAATGCAGACTGCTGCAACTGGAAGATAAGGAGAAGGAGAGCAACATTTGTAGAGACCTTTTCATTTGTACTGAACACTTGCGGAAATTCAACGACGCTCTCATTATCAGTGAAGATGCCCGCATCGAAGATGCTTTAGCCTACCTAAATGAATTTTTCACAAATGTAAAAAATGGACCATATACAGAGTTAGAGAAGCAACTGACGGACAAATTTCAAGAGAAAGAACCAGAGCTGACTGCCCTTTCAAAAGATGAGTCAAATGAGAATCCAAAGCTGGAAGAGCTTGCTTGCATCCTGGACGAAGCATACCGCTATAACCCACAGACTCGCACTATTCTCTTTGCCAAGACGAGAGCCTTAGTAGCCGCTTTGAAGAAGTGGATACAAGCAAACCCTCTACTTAGCCACATAAAGCCAGATGTGTTGATGGGTAAGGGAAGTAAAGATCATAAAACAGGTATGACTCTGCCAATGCAGAAGGGTGTACTGGATGCATTCAGAAATGACAAAGACATCAGACTGCTAATTGCTACATCTGTTGCTGACGAAGGCATTGATATTACCGAGTGCAACCTTGTGGTGCTCTATGAATACTTCGGTAATGTCACCAAAATGATCCAAGTCAGAGGTCGTGGAAGGGCAAGAGACAGCAAGTGCATCCTTGTGACAAGCAAAAGAGAAGTGGTTGAGAATGAAAAACAAAACAGTTATAAGGAAGAAATGATGAATGCAGCTATTGAAAAGCTACAGAACTGGGATGAAACAACATTTGCAAGAAAGATACGTGACCTGCAAATGAAGGAAAAGAAACTACGAGATTCCAGGAAGAAGGAAACAAAACATAAAGTAGTGGAAGGGAAAATAAATCTTTTGTGTGGAAAATGCAAAGCATATGCCTGCAGTACAGATGACATCAGAGTTATAAAGGAATCTCATCACACTGTCCTAGGTGACGCATTCAAGGAGCGTTATATAACAAAGCCCCACAGCAAACTGCTTCAGTTTGATGGTTTTGAGAAAAAAAGCAAGATGCATTGCCGAAATACTGACTGCCAGCATGACTGGGGGATCACAGTGAAGTACAAGACATTTGATAATCTACCAGTGATCAAAATCAAAAGCTTTGTACTAGAGAACGTTGAAACTGGGACACAAATGGATTTTCAGAAATGGAGAAGTATTAATTTCTCTTTGAAGAATTTTGATGAAGAAAATGAGCTGAACTCAACATTTTAA
>corapipo_altera-passeriformes-rig1_CDS
ATGACGGCGGAGGAGAAGAGAAACCTGCGGTGCTACAGGCGGTACATCGAGAGGATCCTGAACCCCGTCTACATCCTGAGCAACATGACGGACTGGCTGTCGGACGAGATGAAGGAGAGAGTGCGAAAGGAGGAGGAGAAGGGGGTGACGGCGGCCGCCGCGCTGTTCCTGGATACCGTGCTGCTGCTGGAGGCGGAAGGCTGGCTCCGGGGCTTTCTGGACGCCCTTGTTGCAGCAGGTTACACTGGACTGGCAGAAGCAATAGAAAACTGGGACTTCAGCAAACTGGAAAAACTGGAACTGCACAGACAGCTGTTGAAGCGGATAGAAGCAACAATGCTAGAAATTGACCCAGTAGCACTCATGCCTTACATAAACACATGCCTGATAGAGAGGGAGTGTGATGAGATCCTGCAGATTTGTGAATACAGAAGCAAAGCAGCGGGGATAACTAAACTCATTGAATGTCTCTGTCGCTCGGATAAGGAAAACTGGCCGAAAAGTCTTCATCTGGCATTGGATATGGCAGGATATTACAATGCAAGTGAACTGTGGAATTTAAGAGAAGATAATGGCAAAGATGTTGATGGTGAAATGACAGGTGCCTCTGAGAATTGCTTTGAAACCACGATAACATTTGCTGAAGAAGCAGAGTGTGATAATAATCTCAGTGAAAATCTTTCTTCGGGTTCAGGAATGGTCCATCGGTCTTCATCTGTTTATGAACCAAAGAAGGCTCGAAGCTACCAGATTGAACTTGCACAGCCTGCTATCAATGGGAAAAACACATTGATATGTGCCCCTACAGGATCTGGAAAGACTTTCGTGGCGCTTCTGATTTGTGAACACCATTTGCAAAACATGCCCTCTGGAAAAAAGCCAAAAGTTGTCTTTCTTGCAACCAAAGTGCCAGTGTATGAACAACAGAAAAATGTATTCAGACAGCATTTTGAAAGAAGTGGATATTCTGTTCAAGGAATATGTGGTGAAACAGTTGCAAATGTCTCGGTAGAACATGTTATACAGGACAGTGACATCATTGTGCTCACGCCCCAGATTCTTGTGAATGTCATCGAGACTGGGATCCTTAGCTCTCTCTCCATCTTCACTCTGATGATATTTGATGAGTGTCACAACACCACAGGCAACCACCCTTACAATGTGTTAATGACCAGATACCTGGAACAAAAATTTAACTCCTCTGCAAACCAACTGCCTCAGATTGTAGGTTTAACTGCTTCTGTTGGAGTTGGTAATGCCAAGAACATCAAGGAAACTATAGAGCACATATGTACCCTCTGCTCCTGCCTTGACATACAGGCCATATCTACTGTCAGAGAGAACAAAGAGGATCTGCAGAGATTCGGAAACAAGCCAGAATCACATGTCAGATGGGTTAAAATGCGAGCTCAGAATCACTTTGCAGACATTATCTCAGGTCTGATGTCTGAAACAGAGGCGATGATGAGGAAGATTTACTCATCAGATACTATCTCCCAAATGAACAAGAATGATTTTGGAACACAGAAATATGAACAGTGGATAGTTCTCACTCAGAAGAAATGCAGACTGTTGCAGCTGGCAGATAAGGAGAAGGAGAGCAACATTTGTAGAGACCTTTTCATTTGTACCGAACACTTGCGGAAATTCAACGATGCTCTCATTATCAGTGAAGATGCACGCATTGAAGATGCTTTAGCCTACCTAAATGAATTTTTCACAAATGTGAAAAATGGGCCATATACAGAGTTAGAGAAGCAACTGACGAACAAATTTCAAGAGAAAGAACCAGAACTGACTGCCCTTTCAAAAGATGAATCAAATGAGAACCCCAAGCTGGAAGAGCTTGCTTCCATCCTGGACGAAGCATACCGCTATAACCCACAAACTCGCACTATTCTCTTTGCCAAGACAAGAGCCTTAGTAGCTGCTTTGAAGAAGTGGATGGAAGCAAACCCTCTACTTAGCCACATAAAGCCAGATGCGTTGATGGGTCAGGGAAGAAAAGAACATAAAACAGGTATGACCCTGCCAATGCAGAAGGGTGTGCTGGATGCCTTCAAAACCGACAAAGACAGCAGACTGCTAATTGCTACATCTGTTGCTGATGAAGGCATTGATATTTCTGAGTGCAACCTTGTTGTGCTCTATGAATACTTCGGTAATGTCACCAAAATGATCCAAGTCAGAGGTCGTGGAAGGGCAAAAGACAGCAAGTGCGTCCTTGTGACAAGCAAAGTGGAAGTGGTTGAGAATGAAAAACAGAACCGTTATAAGGAAGAAATGATGAATGCAGCTATTGAAAACCTGCAGAACTGGGATGAAACAACATTTGCAAGAAAGATACGTGGCCTGCAAATGAAGGAAAAGGTATTACGAGATTGCAGGAAGAAAGAAACTATAAAACATGAAGTAGTGGAAGGGAAAAAAAATCTTCTGTGTGGAAAATGCAAAGCCTATGCCTGCTGTACAGATGACATCAGAATTATAAAGGACTCTCATCACACTGTCCTAGGAGATGCATTCAAGGAGCGTTATATAATGAAGCCTCACCAGAAACCACGTCCATTTGATGTTTTTGAGAAAAAAAGCAAGATGCATTGCCAAAAAACTAATTGCCAGCATGACTGGGGGATCACAGTGAAGTACAAGACATTTGATAATCTACCAATCATCAAAATCAGAAGCTTTGTAGTAGAGGACATTGAAACTGGGACACAGATGGACTTTCAGAAATGGAAAAATATTAATTCTTCTTTGAAGAATTTTGATGAAGAAACATCCAGCTGA
>corvus_moneduloides-passeriformes-rig1_CDS
ATGACGGCGGAGGAGAAGAGGAACCTGCGGTGCTACAGGCGGTACATCGAGAGGAGCCTGAACCCCGTGTACATCCTCGGCAACATGACGGACTGGCTGTCCGACGAGGTGAAGGAGAGAATCCGAAAGGAGGAGGAGAAGGGGGTGACGGCGGCCGCCGCGCTGTTCCTGGATGCCGTGCTGCTGCTGGAGGCGGAGGGCTGGCTGCGGGGCTTCCTGGATGCTCTGGTTGCCGCAGGTTACACTGGACTGGCAGAAGCAATCGAAAACTGGGACTTCAGCAAGCTGGAAAAACTGGAGCTGCCCAGGCAGCTGTTGAAGCGGATAGAAGCAACAATGCTAGAAATTGATCCGGTAGCAATCATGCCATACATAAACACGTGCCTGATAGAGAGGGAGTGTGATGAGATCCTGCAGATCAGTGAATACAGAAGCAAAGCAGCCGGGATAACTAAACTCATTGAATGCCTCTGTCGCTCGGATAAGGAAAACTGGCCCAAAAGTCTTCAGCTGGCATTGGATAATGCAGGGTATTACAATGCAAGTGAACTGTGGAATATAACAGAAGATAATGGCGAAGGTGTTGATGGTGAAATAACAGATGCCTCTGAGAATTACTTTGAAACCATTATGACATTTTCTGAAGAAGCAGAATGTGATAATCTCAGTGAAAATCTCTCTTCAGTTTCAGAAAGGGTCTATGAGTCTTCATCTGTTAATGAACCAAAGAAGGCTCGGAGCTACCAGATTGAGCTTGCACAGCCTGCCATTGATGGGAAAAACACATTGATTTGTGCCCCCACAGGATCTGGAAAAACTTTTGTGGCACTTCTGATTTGTGAGCATCATTTGCAAAACGTTCCTTCAGGACGAAAGGCAAAAGTGGTCTTCCTTGCAACCAAAGTGCCAGTGTATGAGCAACAGAAAAATGTATTCAGGCAGCATTTTGAAAGAAGTGGATACTCTGTTCAGGGAATTTGTGGTGAAACAGTTGCAAATATCTGTGTAGAAAATGTTATACAGGACAGTGACATCATTGTGCTAACACCCCAGATTCTTGTGAATAGCATAGAGAAAGGGATCCTTAGCTCCCTCTCCATCTTCACTCTGATGATATTTGATGAGTGCCACAACACTACAGGCAACCACCCTTACAATGTGTTGATGACCAGATACCTGGATCAAAAATTTGACTCCTCAGGAAACCAGCTGCCTCAGATTGTAGGTTTAACTGCTTCTGTTGGAGTTGGTAATGCCAAGAGCATGAATGAAACTGTAGAGCACATCTGTACCCTCTGCTCCTACCTTGACATACAGACCATATCCACTGTCAGAGAGAGCAAACAAGATCTGCAGAGGTTTGGAAACAAGCCAGAAACACATATCAGGTGGGTTAAAATGCGAGCTCAGAATCACTTTGCAGACATTATCTCAGGTCTGATGTCTGAGACACAGGTGTTGATGAGGAAGATTTACTCAGTGGATACCATCTCCCAAATCAACAAGAATTACTTTGGGACACAGAGATATGAACACTGGATAGTTTTCACTCAGAAGAAATGCAGACTGCTGCAACTGGAAGATAAGGAGAAGGAGAGCAACATTTGTAGAGACCTTTTCATTTGTACTGAACACTTGCGGAAATTCAACGACGCTCTCATTATCAGTGAAGATGCCCGCATCGAAGATGCTTTAGCCTACCTAAATGAATTTTTCACAAATGTAAAAAATGGACCATATACAGAGTTAGAGAAGCAACTGACAGACAAATTTCAAGAGAAGGAACCAGAGCTGACTGCCCTTTCAAAAGATGAGTCAAATGAGAATCCAAAGCTGGAAGAGCTTGCTTGCATCCTGGACGAAGCATACCGCTATAATCCACAGACTCGCACTATTCTCTTTGCCAAGACAAGAGCTTTAGTCGCTGCTTTGAAGAAGTGGATAGAAGCAAACCCTCTACTTAGCCACATAAAGCCAGATGTGTTGATGGGTAAGGGAAGTAAAGATCATACAACAGGTATGACCCTGCCAATGCAGAAGGGTGTACTGGATGCATTCAGAAATGACAAGGATATCAGACTGCTAATTGCTACATCTGTTGCTGACGAAGGCATTGATATTGCTGAGTGCAACCTTGTGGTGCTCTATGAATACTTCGGTAATGTCACCAAAATGATCCAAGTGAGAGGTCGTGGAAGGGCAAGAGACAGCAAGTGCATCCTTGTGACAAGCAAAAGAGAAGTGGTTGAGAATGAAAAACAAAACAGTTATAAGGAAGAAATGATGAATGCAGCTATTGAAAAGCTACAGAACTGGGATGAAACAACATTTGCAAGAAAGATACGTGACCTGCAAATGAAGGAAAAGAAACTACGAGATTCCAGGAAGAATGAAACAAAATATAAAGTAGTGGAAGGGAAAATAAATCTTTTATGTGGAAAATGCAAAGCATATGCCTGCAGTACAGATGACATCAGAGTTATAAAGGAATCTCATCACACTGTCCTAGGTGATGCATTCAAGGAGCGTTATATAACAAAGCCCCACAGCAAACTGGTTCAGTTTGATGGTTTTGAGAAAAAAAGCAAGATGCATTGCCGAAATACTGACTGCCAGCATGATTGGGGGATTACAGTGAAGTACAAGACATTCGATAACCTACCAGTGATCAAAATCAAAAGCTTTGTACTAGAGAATGTTGAAACTGGGACACAAATGGATTTTCAGAAATGGAGAAGTATTAATTTCTTTTTGAAGAATTTTGATGAAGAAAATGACCTCAACTCAACATTTTAA
>cyanoderma_ruficeps-passeriformes-rig1_CDS
ATGACGGCGGAGGAGAAGCGGAACCTGCAGTGCTACAGGCGGTACATCGAGAGGATCCTGAACCCCGTGTACATCCTCAGCAACATGACGGACTGGCTGTCCGACGAGCTGAGGGAGAGAGTCCGAAAGGAGGAGGAGAAGGGAGTGACGGCGGCCGCCGCGCTGTTCCTGGATGCCGTGCTGCTGCTGGAGGCGGAAGGCTGGCTCCGGGGCTTCCTGGATGCCCTGGTTGCAGCAGGTTACACTGGACTGGCAGAAGCAATTGAAAACTGGGACTTCAGCAAACTGGAAAAACTGGAGCTGCACAGGCAGCTGTTGAAGCGGATAGAAGCAACAATGCTAGAAATTGATCCTGTAGCAATCATGCCATACATAAACACATGCCTGATAGAGAGGGAGTGTGATGAGATCCTGCAGATCAGTGAATACAGAAGCAAAGCAGCTGGGATAACTAAACTCATTGAATGCCTCTGTCGCTCGGATAAGGAAAACTGGCCCAAAAGCCTTCAGCTGGCATTGGATAATGCAGGATATTACAATGCAAGTGAACTGTGGAATATAAGAGAAGATAATGGCAAAGATGTTCATGGTGAAATGACAGATGCCTCTGAGACTCACTTTGAAACCTTGATGACATTTTCTGAAGAAGCAGAATGTGATAATCTCAGTGAAAATCTCTCTTCAGTTTCAGACAGCGTCTATGAGCCTTCATTTGTTTATCAACCGAAGAAGGCTCGGAGCTACCAGATTGAGCTTGCACAGCCTGCTATTGATGGCAAAAACACGTTGATTTGTGCCCCCACAGGCTCTGGAAAAACTTTTGTGGCACTTCTGATTTGTGAACATCATTTGCAAAACGTTCCCTCTGGGCGAAAGGCAAAAGTTGTCTTCCTTGCAACCAAAGTGCCAGTGTATGAGCAACAGAAAAATGTATTCAGGCAGCATTTTGAAAGAAGTGGATACTCCGTTCAAGGAATTTGTGGTGAAACAGTTGCAAGTATGTCTGTAGAAAATGTTATACAGGATAGTGACATCATTGTGCTAACGCCACAGATTCTTGTGAATAGCATGGAGAAAGGCATCCTTAGCTCCCTCTCCATCTTCACTCTGATGATATTTGATGAGTGCCACAACACTACAGGCAACCACCCCTACAATGTGTTGATGGCCAGATACCTGGATCAAAAATTTGACTCCTCTGCAAACCAGCTGCCCCAGATTGTAGGTTTAACTGCTTCTGTTGGAGTTGGTAATGCCAAGAGCACTAATGAAACTGTAGAGCACATCTGTACTCTCTGCTCCTACCTTGACATACAGGCCATATCCACTGTCAGAGAGAACAAACAAGATCTGCAGAGGTTTGGAAACAAGCCAGAAACACATATCAGATGGGTTAAAATGCAAGCTCGGAATCACTTTGCAGACATTATCTCAGGACTGATGTCTGAGACAGAGCTGTTGATGAAGAGGACTTATTCATTGGATAACATCTCCCAAATCAACAAGAATTACTTTGGAACACAGAGATATGAACACTGGATAGTTTCCACTCAGAGGAAATGCAGACTGTTGCAACTGGAAGATAAGGAGGAGGAGAGCAATATTTGTAGACACATTTTCATTTGTACGGAACATTTGCGGAAGTTCAACGATGCTCTCATTATCAGTGAAGATGCTCGCATCGAAGATGCTTTAGCCTACCTAAATGAATTTTTCACAAATGTGAAAAATGGACCATATACAGAGTTAGAGAAGCAACTGACGGAGAAATTTCAAGAGAAAGAACAAGAGCTGACTGCCCTTTCAAAAGATGAGTCAAATGAGAATCCAAAGTTGGAAGAGCTCACTTGCATCCTGGATGAGGCATACCGCTATAACCCAGAGACTCGCACTATTCTCTTTGCCAAGACAAGAGCCTTAGTAGCTGCTTTGAAGAAGTGGATAGAAGCAAACCCTGTACTTAGCCACATAAAGACAGATGTGTTGATGGGTAAGGGCAGAAGAGATCATAAAACAGGTATGACCCTGCCAATGCAGAAGGGTGTACTGGATGCATTCAGAAATGACAAAGACATCAGACTGCTAATTGCTACATCTGTTGCTGACGAAGGCATTGATATTAGTGAGTGCAACCTTGTGGTTCTCTATGAATACTTTGGAAATGTCACCAAAATGATCCAAGTCAGAGGTCGCGGAAGGGCAAAAGACAGCAAGTGCATCCTTGTGACAAGCAAAACAGAAGTGGTTGAGAATGAAAAACGAAACTGTTACAAGGAAGAAATGATGAATGCGGCTATCGAAAAGCTACAGAACTGGGATGAAACAACATTTGCAAGAACGATACATCAGCTGCAAATTAAGGAAAAGACACTACGAGATTCCAGGAAGAAAGAAACAAAACATAAAGTAGTGGAAGGGAAAAAAAACCTTTTGTGTGGAAAATGCAAAGCATATGTCTGCAGTACAGATGACATCAGAATTATAAAGGAATCTCATCACACTGTCCTAGGTGATGCGTTCAAGGAGCGTTATATAACAAAGCCCCACAGGAAACCGGTTCAGTTTGATGGTTTTGAGAAAAAAAGCAAGATGCATTGCCGAAATACTGAGTGCCAGCATGACTGGGGGATCACAGTGAAGTACAAGACATTTGATAATCTACCAGTGATCAAAATCAAAAGCTTTGTACTAGAGAATGTTGAAACTAGGACACAAATGGATTTTCAGAAATGGAAAAGTATTAATTTGTCTTTGAAGAATTTTGATGAAGAAACATCCAGCTGA
>diphyllodes_magnificus-passeriformes-rig1_CDS
ATGACGGCGGACGAGAAGAGGAACCTGCGGTGCTACAGGCGGTACATCGAGAGGAGCCTGAACCCCGTGTACATCCTCGGCAACATGACGGACTGGCTGTCCGACGAGGTGAAGGAGAGAGTCCGAAAGGAGGAGGAGAAGGGGGTGACGGCGGCCGCCGCGCTGTTCCTGGATGCCGTGCTGCTGCTGGAGGCGGAGGGCTGGCTGCGGGGCTTCCTGGATGCCCTGGTTGCCGCAGGTTACACTGGACTGGCAGAAGCAATTGAAAACTGGGACTTCAGCAAGCTGGAAAAACTGGAGCTGCACAGGCAGCTGTTGAAGCGGATAGAAGCAACAATGCTAGAAATTGATCCAATAGCAATCATGCCATACATAAACACATGCCTGATAGAGAGGGAGTGTGATGAGATCCTGCAGATCAGTGAATACAGAAGCAAAGCAGCCGGGATAACTAAACTCATTGAATGCCTCTGTCGCTCGGACAAAGAAAACTGGCCCAAAAGTCTTCAGCTGGCATTGGATAATGCAGGGTATTACAATGCAAGTGAACTGTGGAATATAAGAGAAGTTAACGGCAAAGATATTGATGATGAAATAACAGGTGCCTCTGAGAATTGCTTTGAAACCGTGGTGACATTTTCTGAAGAAGCAGAATGTGATAATCTCAGTGAAAATCTCTCTTCAGCTTCAGAAAGGGTCTGTGAGTCTTCATCTGTTTATGAACCAAAGAAGGCTCGGAGCTACCAGATTGAGCTTGCACAGCCTGCAATTGATGGGAAAAACACATTGATTTGTGCCCCCACAGGATCTGGAAAAACTTTTGTGGCACTTCTGATTTGTGAACATCATTTGCAAAACATTCCTTCAGGACGAAAGGCAAAAGTTGTCTTCCTTGCAACCAAAGTGCCAGTATATGAGCAACAGAAAAATGTATTCAGGCAGCATTTTGAAAGAAGTGGATACTCTGTTCAGGGAATTTGTGGTGAAACAGTTGCAAATATCTGTGTAGAAAATGTTATACAGGACAGCGACATCATTGTGCTAACGCCCCAGATTCTTGTGAATAGCATGGAGAAAGGGATCCTTAGCTCCCTCTCCATCTTCACTCTGATGATATTTGATGAGTGCCACAACACTACAGGCAACCACCCTTACAATGTGTTGATGACCAGATACCTGGATCAAAAATTTGACTCCTCTGCAAACCAGCTGCCTCAGATTGTAGGTTTAACTGCTTCTGTTGGAGTTGGTAATGCCAAGAGCATCAATGAAACTGTAGAGCACATCTGTACCCTCTGCTCCTACCTTGACATACAGGCCATATCCACTGTCAGAGAGAACAAACAAGATCTGCAGAGGTTCGGAAATAAGCCAGAAACACATATCAGATGGGTTAAAATGCGAGCTCAGAATCGCTTTGCAGACATTATCTCAGGTCTGATGTCTGAGACAGAGGTGTTGATGAGGAAGATTTACCCAGTGGATACCGTCTCTCAAATCAACAAGAATTACTTTGGGACACAGAGATATGAACACTGGATAGTTTTCACTCAGAAGAAATGCAGACTGCTGCAACTGGAAGATAAGGAGAAGGAGAGCAACATTTGTAGAGACCTTTTCATTTGTACTGAACACTTGCGGAAATTCAACGACGCTCTCATTATCAGTGAAGATGCCCGCATTGAAGATGCTTTAGCCTACCTAAATGAATTTTTCACAAATGTAAAAAATGGACCATATACAGAGTTAGAGAAGCAACTGACGGACAAATTTCAAGAGAAAGAACCAGAGCTGACTGCCCTTTCAAAAGATGAGTCAAATGAGAATCCAAAGCTGGAAGAGCTTGCTTGCATCCTGGACGAAGCATACCGCTATAACCCACAGACTCGCACTATTCTCTTTGCCAAGACGAGAGCCTTAGTAGCCGCTTTGAAGAAGTGGATACAAGCAAACCCTCTACTTAGCCACATAAAGCCAGATGTGTTGATGGGTAAGGGAAGTAAAGATCATAAAACAGGTATGACTCTGCCAATGCAGAAGGGTGTACTGGATGCATTCAGGAATGACAAAGACATCAGACTGCTAATTGCTACATCTGTTGCTGACGAAGGCATTGATATTACCGAGTGCAACCTTGTGGTGCTCTATGAATACTTCGGTAATGTCACCAAAATGATCCAAGTCAGAGGTCGTGGAAGGGCAAGAGACAGCAAGTGCATCCTTGTGACAAGCAAAAGAGAAGTGGTTGAGAATGAAAAACAAAACAGTTATAAGGAAGAAATGATGAATGCAGCTATTGAAAAGCTACAGAACTGGGATGAAACAACATTTGCAAGAAAGATACGTGACCTGCAAATGAAGGAAAAGAAACTGCGAGATTCCAGGAAGAACGAAACAAAACATAAAGTAGTGGAAGGGAAAATAAATCTTTTGTGTGGAAAATGCAAAGCATATGCCTGCAGTACAGATGACATCAGAGTTATAAAGGAATCTCATCACACTGTCCTAGGTGACGCATTCAAGGAGCGTTATATAACAAAGCCCCACAGCAAACTGCTTCAGTTTGATGGTTTTGAGAAAAAAAGCAAGATGCATTGCCGAAATACTGACTGCCAGCATGACTGGGGGATCACAGTGAAGTACAAGACATTTGATAATCTACCAGTGATCAAAATCAAAAGCTTTGTACTAGAGAATGTTGAAACTGGGACACAAATGGATTTTCAGAAATGGAGAAGTATTAATTTCTCTTTGAAGAATTTTGATGAAGAAAATGAGCTGAACTCAACATTTTAA
>empidonax_traillii-passeriformes-rig1_CDS
ATGACGGCGGAGGAGAAGAGAAACCTGCAGTGCTACAGGCGGTACATCGAGAGGATCCTAAACCCCGTCTACATTCTGAGCAACATGACGGACTGGCTGTCGGACGAGATGAAGGAGAGAGTGCGGAAGGAGGAGGAGAAGGGGGTGACGGCGGCCGCCGCGCTGTTCCTGGATACCGTGCTGCTGCTGGAGGCGGAAGGCTGGCTCCGGGGCTTCCTGGATGCCCTTGTTGCAGTAGGTTACACTGGACTGGCAGAAGCAATAGAAAACTGGGACTTCAGCAAACTGGAAAAACTGGAGCTGCACAGACAGCTGTTGAAGCGGATAGAAGCAACAATGCTAGAAATTGATCCAGTAGCACTCATGCCTTACATAAACACATGCCTGATAGAGAGGGAGTGTGATGAGATCCTGCAGATTAGTGAATACAGAAGCAAAGCAGCTGGGATAACTAAACTCATTGAATGTCTCTGTCGCTCGGATAAGGAAAACTGGCCGAAAAGTCTTCAGCTGGCATTGGATGAGGCAGGATATTACAGTGCAAGTGAACTGTGGGATTTAAGAGAAGATAATGGCAAAGATGTTGATGGTGAAATGACAGGTGCCTCTGAGAACTGCTTGGAAACCACGATGACATTTGCTGAAGAAGCAGAGTGTGATAATAATTTCAGTGAAAATCTTTCTTCAGTTTCAGGAATGGTCCATCAGCCTTCAACTGTTTATGAACCAAAGAAGGCTCGGACCTACCAGATTGAACTTGCACAGCCTGCTATTGATGGGAAAAACACATTGATATGTGCCCCTACAGGATCCGGAAAAACTTTTGTATCTCTTCTGATTTGTGAACACCATTTGCAAAATGTGCCCTCAGGACAAAAGGCAAAAGTTGCCTTTCTTGCAACCAAATTGCCAGTGTATGAACAACAGAAAAACGTATTCAGGCAGCATTTTGAAAGAAGTGGATATTCTGTTCAAGGAATATGTGGTGAAACAGTTGCAAATGTCTCTGTAGAACACGTTATACAGGACAGTGACATCATTGTGCTCACGCCCCAGATTCTTGTGAATAGCATCGAGACTGGGATCCTTAGCTCTCTCTGCATCTTCACTCTGATGATATTTGATGAGTGTCACAATACCACAGGCAACCACCCTTACAATGTGTTAATGACCAGATACCTGGAACAAAAATTTGGCTCCTCTGCAAACTCACTGCCTCAGATTGTAGGTTTAACTGCTTCTGTTGGAGTTGGGAATGCCAAGACCATCAAGGAAACGATAGAGCACATATGTACCCTTTGTTCCTGCCTTGACATACAGGCCATATCCACTGTCAGAGAGAACAAAGAGGACCTACAGAGATTTGTAAACAAGCCAGAAACACATGTCAGATGGGTTAAAATGCGAGCTCAGAATCACTTTGCAGACATTATCTCAGGTCTGATGTCTGAGACAGAGGCGTTGATGAGGAAGATTTACTCAGAGGATACTATCTCCCAAACCAACAAGAATTATTTTGGAACACAGAAATATGAACAGTGGATAGTTCACACTCAGAAGAAATGCAGACTGTTGCAGCTGGCAGATAAGGAGAAGGAGAGCAACATTTGTAGAGACCTTTTCATTTGTACCGAGCACTTGCGGAAATTCAACGACGCTCTCATTATCAGTGAAGATGCACGCATCGAAGATGCTTTAGCCTACCTAAAGGAATTTTTCGCAAATGTGAAAAATGGACCATATACAGAGCTAGAGAAGCAACTGACGGACAAATTTCAAGAGAAAGAACCAGAACTGACTGCCCTTTCAAAAGATGAATCAAATGAGAATCCCAAGCTGGAAGAGCTTGCTTCCATCCTGGACGAAGCATACCGCTACAACCCACAAACTCGCACTATTCTCTTTGCCAAGACAAGAGCCTTAGTAGCTGCTTTGAAGAAGTGGATGGAAGCAAACCCTCTGCTTAGCCACGTAAAGCCAAATGTGTTGATGGGTCAGGGAAGAAAAGAATATAAAACAGGTATGACCCTGCCAATGCAGAAGGTGGTGCTGGATGCATTCAAAACCGACAAAGAAAGCAGACTACTAATTGCTACATCTGTTGCTGATGAAGGCATTGACATTTCTGAGTGCAACCTTGTTGTGCTCTATGAATACTTTGGTAACGTCACCAAAGCAATCCAAGTCAGAGGTCGTGGAAGGGCAAGAGACAGCAAGTGTATCCTTGTGACAAGCAAGATAGAAGTGGTTGAGAATGAAAAACAGAACCATTATAAAGAAGAAATGATGAATGCAGCTATTGAAAACCTGCAGAACTGGGATGAAACAACATTTGCAAGAAAGATACGTGACCTGCAAATGAAGGAAAAAGTATTACGAGATTGTAGGAAGAAAGAAACTAAAAAACTCGAAGTCGTGGAAGGGAAAAAAAATCTTCTGTGTGGAAAATGCAAAGCCTATGCCTGCTGTACAGATGACATCAGAATTATAAAGGACTCTCACCACACTGTCCTAGGAGATGCATTCAAGGAGCGTTATATAACAAAGTCTCACCAGAAACCACAACAATTTGATGGTTTTGAGAAAAAAAGCAAGATACATTGCCAAAAAACTATCTGCCAGCATGACTGGGGGATCACAGTAAAGTACAAGACATTTGATAATCTACCAATCATCAAAATCAGAAGCTTTGTAGTAGAGGATGTTGAAACTGGGACACAAATGGATTTTCAGAAATGGAAAGGTATTAATTCTTCTTTGAAGAGTTTTGATGAAGAAACATCCAGCTGA
>eopsaltria_australis-passeriformes-rig1_CDS
ATGACGGCGGAGGAGAAGCAGAATCTGCGCTGCTACAGGCGGTACATCGAGAGGAGCCTGAACCCCGTGTACATCCTCGGCAACATGACGGACTGGCTGTCCGACGAGCTGAAGGAGAGGGTCCGGAAGGAGGAGGAGAAGGGGGTGACGGCGGCCGCCGCGCTATTCCTGGATGCCGTGCTGCTGCTGGAGGCGGAGGGCTGGCTCCGGGGCTTCCTGGATGCGCTGTTTGCAGCAGGTTACACTGGGCTGGCAGAAGCAATAGAGAACTGGGACTTCAGCAAACTGGAAAAACTGGAGCTGCACCGGCAGCTGTTGAAGCGGATAGAAGCAACAATGCTAGAAGTTGACCCAGTAGTTATCATGCCTTACATAAACTCATGCCTGATAGAGAGGGAGTGTGATGAGATCCTGCAGATCAGTGAATACAGAAGCAAAGCAGCCGGGATAACCAAACTCATTGAATGCCTCTGTCGCTCGGATAAGGAAAACTGGCCCAAAAGTCTTCAGCTGGCTTTGGATAATGCAGGGTATTACAATGCAAGTGACCTGTGGAATATAAGAGAAGATAATGGCAAAGATGTTGATGGTGAAATGACAGATACCCCTGAGAATTACTTTGAAACCATGATGACATTTTCTGAAGAAGGAGAATGTGATAATCTCAGTGAAAATCTCTCTTCAGTTTCAGAAAGCGCCTATGAGTCTTCATCTGTTTATGAACCAAAGAAGGCTCGGAGCTACCAGATTGAGCTTGCACAGCCTGCTATTGATGGGAAAAACACATTGATTTGTGCACCCACAGGATCTGGAAAAACCTTTGTGGCACTTCTGATTTGTGAGCATCATTTGCAAAACGTTCCCTCAGGACAAAAGGCGAAAGTTGTCTTCCTTGCAACTAAAGTGCCAGTGTATGAGCAACAGAAAAATGTGTTCAGGCAGCATTTTGAAAGAAGTGGATACTCTGTTCAAGGAATTTGTGGTGAAACAGTTGCAAATATCTCTGTCGAAAATGTTATACAGGACAGTGACATCATTGTGCTGACGCCCCAGATTCTTGTGAATAGCATGGAGAAAGGAATCCTTAGCTCCCTCTCTGTCTTCACTCTGATGATATTTGATGAGTGCCACAACACCACAGGCAACCACCCTTACAATGTGTTGATGACCAGATACCTGGACCAAAAATTTGATTCTTCTGCAAACCAGCTGCCTCAGATTGTAGGTTTAACTGCTTCTGTTGGAGTTGGTAGTGCCAAGAGCATCAAAGAAACTGTACAGCACATCTGTACCCTCTGCTCCTACCTTGACATACAGGCCATATCCACTGTCAGAGAGAACAAACAAGACCTGCAGAGATTTGGAAACAAGCCAGAAACACATATCAGATGGGTTAAAATGCGAGCTCAGAATCACTTTGCAGACATTATCTCAGATCTGATGTCGGAGACAGAGGTGTTGATGAGGAAGATTTACTCAGTGGACACCATATCCCGGATCAACAGAAATTACTTTGGAACACAGAGATATGAACAATGGATAGTTTTTACTCAGAAGAAATGCAGACTGTTGCAACTGGAAGATAAGGAGAAGGAGAGCAATATTTGTAGAGACCTTTTCATTTGTACCGAACACTTGCGGAAATTCAACGACGCTCTCATTATCAGTGAAGATGCCCGCATCGAAGATGCTTTAGCCTACCTAAAGGAATTTTTCACCAATGTAAAAAATGGACCATATACGGAGTTAGAGAAGCAATTGACGGAGAAATTTCAAGAGAAAGAACTTGAGCTGACTGCCCTTTCAAAAGATGAGTCAAATGAGAATCCAAAGCTGGAAGAGCTTGCCTGCATCCTGGACGAAGCATACCGCTATAACCCACAGACTCGCACTATTCTCTTTGCTAAGACAAGAGCCTTAGTAGCTGCCTTGAAGAAGTGGATAGAAGCAAACCCCCTACTTAGCCACATAAAGCCAGATGTGCTGATGGGTAAGGGAAGAAGAGATCATAAAACAGGTATGACCCTGCCAATGCAGAAGGATGTACTGGATGCATTCAGAAATGACAAAGACATCAGACTGCTGATTGCTACATCTGTTGCTGATGAAGGCATTGATATTACCGAGTGCAACCTTGTGGTACTCTATGAATACTTCGGGAATGTCACCAAAATGATCCAAGTCAGAGGTCGTGGAAGGGCAAAGGACAGCAAGTGCATCCTTGTGACAAGCAAAACAGAAGTGGTTGAGAATGAAAAACTAAACAATTACAAGGAAGAAATGATGAATGCAGCTATTGAAAAGCTACAGAACTGGGATGAAACAACATTTGCAAGACAGATTCATGACATGCAAATGAAGGAAAAGATGCTACGAGATTCCAGGAAGAACGAAACAAAACATGAAGTAGTGGAAGGGAAAAAAAATCTTTTGTGTGGAAAATGCAAAGTGTATGCCTGCAGTACAGATGACATCAGAATTATAAAGGAATCTCATCACACTGTCCTAGGTGACGCATTCAAGGAGCGTTATATGACAAAGCCCCACAGGAAACCAGTTCAGTTTGATGGTTTTGAGAAAAAAAGCAAGATGCATTGCCAAAATACTGAGTGCCAGCACGACTGGGGGATCACTGTGAAGTACAAGACATTTGATAATCTACCAGTGATCAAAATCAAAAGCTTTGTACTGGAGGATGTTGAAACTGGGACACAAATGGATTTTCGGAAATGGAAAAGTCTTAATTTGTCTTTGAAGAATTTTGATGAAGAAACATCCTGCTGA
>eremophila_alpestris-passeriformes-rig1_CDS
ATGACGGCGGAGGAGAGGCGGAACCTGCGCTGCTACAGGCGGTACATCGAGAGGAGCCTGAACCCCGTGTACATCCTCGGCAACATGACGGACTGGCTGTCCGACGAGGTGAAGGAGAGGGTCCGCAAGGAGGAGGAGAAGGGGGTGACGGCGGCCGCCGCGCTGTTCCTGGACGCCGTGCTGCTGCTGGAGGCGGAGGGCTGGCTCCGGGCCTTCGTGGATGCCCTGGTTGCAGCAGGTTACACTGGACTGGCAGAAGCAATTGAAAACTGGGACTTCAGCAAACTGGAAAAACTGGAGCTGCACAGGCAGTTGTTGAAGCGGATAGAAGCAACAATGCTAGAAATTGATCCTGTAGCAATCATGCCATACATAAACACATGCCTGATAGAGAGGGAGTGTGATGAGATCCTGCAGATCAGTGAGTACAGAAGCAAAGCAGCTGGGATCACTAAACTCATTGAATGCCTCTGTCGCTCGGATAAGGAAAACTGGCCCAAAAGCCTTCAGCTGGCATTGGATAATGCAGGATATTACAATGCAAGTGAACTCTGGAATGTAAGAGAAGATAATGGCAAAGATGTTGATGGCAAAATGACAAATGCCTCTGAGAATCACTTTGAAACCACGATGACATTTTTTGAAGAAGCAGAATGTGATAATCTCAGTGAAAATCTCTCTTCGGTTTCAGAAAGCGTCTATGAGTCTTCATCTGTTTATGAACCAAAGAAGGCTAGGAGCTACCAGATTGAGCTTGCACAGCCTGCTATTGATGGGAAAAACACATTGATTTGTGCCCCCACAGGATCTGGAAAAACTTTTGTGGCGCTTCTGATTTGTGAACATCATTTGCAAAACGTTCCCTCAGGACGAAAGGCAAAAGTTGTCTTCCTTGCAACCAAACTGCCAGTGTATGAGCAACAGAAAAATGTATTCAGGCAGCATTTTGAAAGAAGTGGATATTCTGTTCAAGGCATTTGTGGTGAAACAGTTGCAAATATCTCTGTAGAAAATGTTATACAGGACAGTGACATCATTGTGCTAACGCCCCAGATTCTTCTGAATAGCATGGAGAAAGGGATCCTTAGCTCCCTCTCCATCTTCACTCTGATGATATTTGATGAGTGCCACAACACTACAGGCAACCACCCTTACAATGTGTTGATGGCCAGATACCTGGATCAAAAACTTGACTCCTCTGCAAACCAGCTGCCTCAGATTGTAGGTTTAACTGCTTCTGTTGGGGTTGGTAGTGCCAAGAGCACTAATGAAACAGTAGAGCACATCTGTACCCTCTGCTCCTACCTTGACATTCAGGCCATATCCACTGTCAGAGAGAACAAAGAAGATCTGCAAAGGTTTGGAAACAAGCCAGAAACACATATCAGATGGGTTAAAATGCGAGCTCAGAATCACTTTGCAGACATTATCTCAGTTCTGATGTCTGAGACAGAGGTGTTGATGAGGAAGACTTACTCAGTGGATACCATCTCCCAAATCAACAAGAGTTACTTTGGAACACAGAGATATGAACATTGGATAGTTTCCACTCAGAAGAAATGCAGACTGTTGCAACTGGAAGATAAGGAGAAGGAGAGCAGTATTTGTAGAGACCTTTTCATTTGTACTGAACATTTGCGGAAATTAAACGACGCTCTCATTATCAGTGAAGATGCCCGCATCGAAGATGCTTTAGCCTACCTAAATGAATTTTTCACAAATGTAAAAAATGGACCATATACAAAATTAGAGAAGCAACTGACGGAGAAATTTCAAGAGAAAGAACCAGAGCTGACTGCCCTCTCAAAAGATGAGTCAAATGAGAATCCCAAGTTGGAAGAGCTCACTTGCATCCTGGATGAAGCGTACCGCTATAACCCAGAGACTCGCACAATTCTCTTTGCCAAGACAAGAGCCTTAGTAACTGCTTTGAAGAAGTGGATAGAAGCAAACCCTGTACTTAGCCACATAAAGACAGATGTGTTGATGGGTAAGGGAAGAAGAGACCATAAAACAGGTATGACCCTGCCAATGCAGAAGGATGTACTGGATGCATTCAGAAATGACAAAGACATCAGACTACTAATTGCTACATCTGTTGCTGATGAAGGCATTGATATTACTGAGTGTAACCTTGTGGTGCTCTATGAATACTTCGGTAATGTCACCAAAATGATCCAAGTTAGAGGTCGTGGAAGGGCAGAAGGCAGCAAGTGCATCCTTGTGACAAGCAAAACAGAAGTGGTTGAGAATGAAAAACTAAACAATTACAAGGAAGAAATGATGAACGCAGCTATCGAAAAGCTACAGAACTGGGATGAAACAACATTTGCAAGAACGATACGTGGGCTGCAAATTAGAGAAAAAATGCTACGAGATTCCAGAAAGAAGGAAACCAAACATAAAGTAGTGGAAGGGAAAAAAAATCTTTTGTGTGGAAAATGCAAAGCATATGTCTGCAGTACAGATGACATCAGAATTATAAAGGAATCTCAGCACACTGTCCTAGGTGACGCATTCAAGGAGCGTTACATAACAAAGCCCCACAAGAAACCACGTATGTTTGATGGTTTTGAGAAAAAAAGCAAGATGCATTGCCGAAATACTGAGTGCCAGCATGACTGGGGGATCACAGTGAAGTACAAGACATTTGATAATCTACCAGTGATCAAAATCAAAAGCTTTGTACTAGAGAATGTTGAAACTGGGACACAAATGGATTTTCAGAAATGGAAAAGTATTAATTTGTCTTTGAAGAATTTTGATGAAGAAACATCCAGCTGA
>erythrura_gouldiae-passeriformes-rig1_CDS
ATGACGGCGGAGGAGAAGCAGAGCCTGCGGTGCTACAGGCGCTACATCGAGAGGAGCCTGAACCCCGTGTACATCCTCAGCAACATGACGGAGTGGCTGTCCGATGAGGTGAGGGAGAGAGTCCGGAAGGAGGAGGAGAAGGGAGTGACGGCGGCCGCCGCGCTGTTCCTGGATGCCGTGCTGCTGCTGGAGGCGGAGGGCTGGTTCCGGGGCTTCCTGGATGCTCTGGCTGCCGCAGGTTACACTGGACTGGCAGAAGCAATTGAAAACTGGGACTTCGGCAAACTGGAAAAACTGGAGCTGCACAGGCAGCTGTTGAAGCGGATAGAATCAACAATGCTAGAAATTGATCCTGTAGCAATCATGCCATACATAAACACATGCCTGATAGAGAGGGAATGTGATGAGATCATGCAGATCAGTGAATACAGAAGCAAAGCAGCTGGGATAACTAAACTCATTGAATGCCTCTGTCGCTCGGATAAGGAAAACTGGCCCAAAAGTCTTCAGCTGGCATTGGATAGTGCAGGATATTACAATGCAAGTGAACTGTGGAATATAAGAGAAGATAATGGCAAAGATGTTGATGGTGAAATTACAGATGCCTCTGAGAATTACTTTGAAACCATAATGACATTTTCTGAAGAAGCAGAATGTGATAATCTGAGCAAAAATCTCTCTTCAGTTTCAGAAAGCATCTATGAGTTTTCATCTGTTTATGAACCAAAGAAGGCTCGGAGCTACCAGATTGAGCTTGCACAGCCTGCTATTGCTGGGAAAAACACATTGATTTGTGCCCCCACAGGATCTGGAAAAACTTTTGTGGCAGTTCTGATTTGTGAACATCATTTGCAAAACATTCCCTCAGGACGAAAGGCAAAAGTTGTCTTCCTTGCAACCAAAATGCCAGTGTATGAGCAACAGAAAAATGTATTCAGGCAGCATTTTGAAAGAAGTGGATACTCTGTTCAAGGAATTTGTGGTGAAACAGTTGCAAATATCTCTGTAGAAAATGTTATACAGGACAGTGACATCATTGTGCTAACGCCCCAGATTCTTGTGAATATCATGGAAAAAGAGATCCTTAGCTCCCTTTCCATCTTCACTCTGATGATATTTGATGAATGCCACAACACTACAGGCAACCACCCTTATAATGTGTTGATGACCAGATACCTGGATCAAAAATTTGACTCCTCTGCAAAACCGCTGCCTCAGATTGTAGGTTTAACTGCTTCTGTTGGAGTTGGTAATGCCAAGAACACTAATGAAACTGTAGAGCACATCTGTACCCTCTGCTCCTACCTTGACATACAGGCTATATCCACCGTCAGAGAGAACAAACAAGATCTGCAGAGGTTTGGAAACAAGCCAGAAACACATATCAGATGGGTTAAAATGCGAGCTCAGAATCGTTTTGCAGACATTATCTCAGGTCTGATGTCTGAGACAGAGGTTTTGATGAGGAAGATTTACTCAGTGGATACCATCTCCCAAATCAACAAGATTTACTTTGGAACACAGAGATATGAACACTGGATAGTTTCCACTCAGAAGAAATGCAGACTATTGCAACTGGAAGATAAGGAGAAGGAGAGCAGTATTTGTAGAGACCTTTTCATTTGTACTGAACACTTGCGGAAATTCAACGATGCTCTCATTATCAGTGAAGATGCCCGCCTCGAAGATGCTTTAGCCTATCTGAATGAATTTTTCACAAATGTGAAAAACGGACCATATACAGAGTTAGAGAAGCAGCTGACGGAGAAATTTCAAGAGATAGAACTAGAGCTGACTGCCCTTTCAAAAGATGAGTCAAATGAGAATCCAAAGTTGGAAGAGCTTGCTTGCATCCTGGATGAAGCATACCACTATAACCCACAGACTCGCACTATTCTCTTTGCCAAGACCAAAGCTTTAGTAGCTGCTTTGAAGAAGTGGATAGAAGCAAACCCTCTTCTTAGCCACATAAAGCCAGATGTGTTGATGGGTAAGGGAAGAAGAGATCAAAAAACAGGTATGACCCTGCCAATGCAGAAGGGTGTCCTGGATGCATTCAGAAATAACAAAGACATCAGACTGCTAATTGCTACATCTGTTGCTGATGAAGGCATTGATATTACTGAGTGCAATCTTGTGGTGCTCTATGAATACTTCGGTAATGTCACCAAAATGATCCAAGTCAGAGGTCGTGGAAGGGCAAAAGACAGCAAGTGCATCCTTGTGACAAGCAAAACTGAAGTGGTTGAGAATGAAAAATTAAACAGTTACAAGGAAGAAATGATGAATGCAGCTATTGAAAAGCTACAGAACTGGGATGAAACAACATTTGCAAGAAAGATACATGGCCTCCAAATGAAGGAAAAGATGCTAAGAGATTCCAGGAAGAATGAAACAAAACACGAAATAGTAGAAGGGAAAAAAAATCTTTTGTGTGGAAAATGCAAATCATATGCCTGCAGTACTGATGACATCAGAATTATAAAGGGATCTCATCACATTGTCTTAGGTAACGCATTCCAGGAGCGTTATACAACAAAACCCCACAGGAAACCGGTTCAGTTTGATGATTTCGTGAAAAAAAGCAAGATGCATTGCCGAAATACCGAGTGCCAGCATGACTGGGGGATCATAGTGAAGTACAAGATATTTGATAATCTACCCGTGATCAAAATCAGAAGCTTTGTACTACAGGATGTTGAAAGTGGGACACAAATGGATTTACAGAAATGGAGAAGTATTAATTTGTCTTTGAAGAATTTTGATGAAGAAACATCCAACTAA
>ficedula_albicollis-passeriformes-rig1_CDS
ATGACGGCGGAGGAGAAGCAGAACCTGCGGTGCTACCGGCGGTACATCGAGAGGAGCCTGAACCCCGTGTACGTCCTCAGCAACATGACGGACTGGCTGTCCGACGAGGTGAAGGAGAGGGTCCGTAAGGAGGAGGAGAGGGGGGTGACGGCGGCCGCCGCGCTGTTCCTGGATGCCGTGCTGCTGCTGGAGGCGGAGGGCTGGCTCCGGGGGTTCCTGGATGCGCTGGTGGCTGCAGGTTATACTGGGTTGGCAGAAGCAATTGAAAACTGGGACTTCAGCAAGCTGGAAAAACTGGAGCTGCACAGGCAGCTGTTGAAGCGGATAGAAGCAACAATGCTAGAAGTTGATCCTGTAGCAATCATGCCATATATAAACACGTGCCTGATAGAGAGGGATTGCGATGAGATCCTGCAGATCAGTGAATACAGAAGCAAAGCAGCTGGGATAACCAAACTCATTGAGTGCCTCTGTCGCTCGGATAAGGAAAACTGGCCCAAAAGTCTTCAGCTGGCACTGGATAATGCAGGATATTACAATGCTAGTGAACTGTGGAATATAAGAGAAGAGAATGGCAAAGATGTGGATGGTGAAATGACAGATGCTTCTGAGAATTACTTTGAAACCATGGTGACATTTTCTGAAGAAGCAGAATGTGATAATCTCAGTGAAAATCTCTCTTCAGTTTCAGAAAGCACGTATGAGTCTTCATCTGTTTATAAACCAAAGAAGGCCCGGAGCTACCAGATTGAGCTTGCACAGCCTGCTATTGATGGGAAAAACACAATGATTTGTGCCCCCACAGGATCTGGAAAAACTTTTGTGGCACTTATGATTTGTGAACATCATTTGCAAAACGTTCCCTCAGGACAAAAGGCAAAAGTTGTCTTCCTTGCAACCAAAGTGCCAGTGTATGAGCAACAGAAAAATGTGTTCAGGCAGCATTTTGAAAGGAGTGGATACTCTGTTCAAGGAATTTGTGGTGAAACAGTTGCAAATATGTCTGTAGAAAATGTTATACAGGACAGTGACATCATTGTGCTAACTCCCCAGATTCTTGTGAATAGCATGGAGAAAGGGATCCTTAGCTCCCTCTCCATCTTCACTCTGATGATATTCGATGAGTGCCACAACACTACAGGCAACCACCCTTACAATGTGTTGATGACCAGATACCTGGATCAAAAATTTGACTCCTCTGCAAAACAGCTGCCTCAGATTGTAGGTTTAACTGCTTCTGTTGGAGTTGGCAGTGCCAAAAGCACTAATGAAACTGTAGAGCACATCTGTACCCTCTGCTCCTACCTTGATATACAGGCCATATCCACTGTCAGAGAGAACAAACAAGATCTGCAGAGGTTTGGAAACAAGCCTGAAACACATATCAGATGGGTTAAAATGCGAGCTCAGAATCGCTTTGCAGACATTATCTCAGGTCTGATGTCTGAGACAGAGGTGTTGATGAGGAAGATTTACTCAGTGGATACCATCTCCCAAATCAACAAGAATTACCTTGGAACACAGAGATATGAGCAATGGATAGTTTCCACTCAGAAGAAATGCAGACTGTTGCAACTGGAAGATAAGGAGAAGGAGAGCAGTATTTGTAGAGACCTGTTCATTTGTACTGAACACTTGCGGAAATTCAACGACGCTCTGATTATCAGTGAAGATGCCCGCATCGAAGATGCTTTAGCCTACCTGAATGAATTTTTCACAAATGTTAAAAATGGACCATATACAGAGTTAGAGAAGCAACTGACAGAGAAATTTCAAGAGAAAGAACCAGAGCTGACTGCCCTTTCAAAAGATGAGTCAAATGAGAATCCAAAGTTGGAAGAGCTTGCTTGCATCCTGGACGAAGCATACCGCTATAACCCGGAGACTCGCACTATTCTCTTTGCCAAGACAAGAGCCCTAGTAGCTGCTTTGAAGAAGTGGATAGAAGCAAACCCTGTACTTAGCCACATAAAGCCAGATGTGTTGATGGGTAGGGCAAGAAGAGACCATAAAACAGGTATGACCCTGCCAATGCAGAAGGGTGTACTGGATGCATTCAGAAATGACAAAGACATCAGACTCCTAATTGCTACATCTGTTGCTGATGAAGGCATTGATATTACTGAGTGCAACCTTGTGGTGCTCTATGAATACTTCGGTAATGTCACCAAAATGATCCAAGTCAGAGGTCGTGGAAGGGCAAGAGACAGCAAGTGCATCCTGGTGACAAGCAAAACAGAAGTGGTTGAAAATGAAAAACTAAACCGTTACAAGGAAGAAATGATGAATGCAGCTATTGAAAAGCTACAGAACTGGGATGAAACAACATTTGCGAGAACGATATGTCGCCTGCAAAGGAGGGAAAAGGTACTACGAGATTCCAAGAAGAACGAAACAAAACCTGAAGTACTGAAAGGGAAAAAAAATCTTTTGTGTGGAAAATGTAAAGTGTATGTATGCAGTACAGATGACATCAGAATTATAAAGGAATCTCATCACACTGTCCTGGGTGACACGTTCAAGGAGCGTTACATAACAAAGCCCCACAGGAAACCGGTTCAGTTTGATGGTTTTGAGAAAAAAAGCAAGATGCATTGCCAAAATGCTGAGTGCCAGCACGACTGGGGGATCACAGTGAAGTACAAGACATTTGATAATCTACCAGTGATCAAAATCAAAAGCTTTGTACTAGAGGACATTGAAACTGGGACACAAATGGATTTTCAGAAATGGAAAAGTATTAATTTGTCTTTGAAGAATTTTGATGAAGAAACATTCAGCTGA
>geothlypis_trichas-passeriformes-rig1_CDS
ATGACGGCGGAGGAGAAGCGGAACCTGCAGTGCTACAGGCGCTACATCGAGAGGAGCCTGAACCCCGTGTACATCCTCAGCAACATGACGGAATGGCTGTCCGACGACGTGAAGGAGAGAGTCCGAAAGGAGGAGGAGAAGGGCGTGACGGCGGCCGCCGCGCTGTTCCTGGATGCCGTGCTGCTGCTGGAGGAGGAGGGCTGGCTCCGGGGCTTTCTGGATGCCCTGGTTGCAGCAGGTTACACTGGACTGGCAGAAGCAATTGAAAACTGGGACTTCAGCAAACTGGAAAAACTGGAGCTGCACAGGCAGCTGTTGAAGCGGATAGAAGCAACAATGCTCGAAATTGATCCTGTAGCAATCATGCCATACATAAACACATGCCTGATAGAGAGGGAGTGTGATGAGATCCTGCAGATCAGTGAATACAGAAGCAAGGCAGCCGGCATAACGAAACTCATTGAATGCCTCTGTCGCTCGGATAAGGAAAACTGGCCCAAAAGTCTTCAGCTGGCATTGGATAATGCAGGATATTACAATGCAAGTGAACTGTGGAATATAAGAGAAGATAATGGCAAAGACATTGATGGTGAAACGACATATGCCTCTGAGAATTACTTTGAAACCATGATGACATTTTCTGAAGAGGCAGAATGTGATAATCTGAGCAAAAATCTCTCTTCAGTTTCAGAAAGCATCTATGAATCTTCATCTGTTTATGAACCAAAGAAGGCTCGGAGCTACCAGATTGAGCTTGCACAGCCTGCTTTTGATGGGAAAAACACATTGATTAATGCCCCCACAGGATCTGGAAAAACTTTTGTGGCACTTATGATTAGTGAACATCACTTGCAAAATGTTCCCTCAGGACGAAAGGCAAAAGTTGTCTTCCTTGCAACCAAAGTGCCTGTGTATGAGCAGCAGAAAAATGTATTCAGGCAGCATTTTGAAAGAAGTGGATACTCAGTTCAAGGAATTTGTGGTGAAACAGTTGCAAATATCTCTGTAGAAAATGTTATACAGGACAGTGACATCATTGTGCTAACACCCCAGATTCTTGTGAATAGCATGGAGAAAGGGATCCTTAGCTCCCTCTCCATCTTCACTCTGATGATATTTGATGAGTGCCACAACACTACAGGCAACCACCCTTACAATGTGTTGATGACCAGATACCTGGATCAAAAATTTGACTCCTCTGCAAACCAGCTGCCTCAGATTGTAGGTTTAACTGCTTCTGTTGGAGTTGGTAATGCCAAGAGCACTAATGAAACTGTAGAGCACATCTGTACCCTCTGCTCCTACCTTGACATACAGGCCATATCCACTGTCAGAGAGAACAAAGAAGATCTGCAGAGGTTTGGAAACAAGCCAGAAACACATATCAGATGGGTTAAAATGAGACCTCAGAATCACTTTGCAGACATTATCTCAGGTCTGATGTCTGAGACTGAAGTGTTGATGAGGAAGATTTACTCAGTGGATACCATCCCCCAGATCAACAAGAATTACTTTGGAACACAGAGATATGAACAGTGGATAGTTTCCACTCAGAAGAAATGCAGACTATTGCAACTGGAAGATAAGGAGAAGGAGAGCAGTATTTGTAGAGACCTTTTCATTTGTACTGAACACTTGCGGAAATTCAACGATGCTCTCATTATCAGTGAAGATGCCCGCATTGAAGATGCTTTAGCCTACCTAAATGAATTTTTCACAAATGTAAAAAATGGACCATTTACAGAGTTAGAGAAGCAGCTGACAGAGAAATTTCAAGAGAAAGAACAAGAGCTGACTGCCCTTTCAAAAGATGAGTCAAATGAGAATCCGAAGTTGGAAGAGCTTGCTTGCATCCTGGATGAAGCATACCACTATAACCCAGAGACTCGCGCTATTCTCTTTGCCAAGACAAGAGCCTTAGTAGCTGCCTTGAAGAAGTGGATAGAAGGAAACCCTCTTCTTAGCCACATAAAGCCGGATGCGTTGATGGGTAAGGGAAAAAGAGATCAGAAAACAGGTATGACCTTGCCAATGCAGAAGGGTGTACTGGATGCATTCAGAAATGACAAAGACGTCAGACTGTTAATTGCTACATCTGTTGCTGACGAAGGCATTGATATTATTGAGTGCAACCTTGTGGTGCTCTATGAATACTTCGGAAATGTCACCAAAATGATCCAAGTCAGAGGTCGTGGAAGGGCAAGAGACAGCAAGTGCATCCTTGTGACAAGTAAAATAGAAGTGGTTGAGAATGAAAAACTAAACAGTTACAAGGAAGAAATGATGAATACAGCTATTGAAAAACTACAGAACTGGGATGAAACAACATTTGCAAGAAAGATACGTGGCCTGCAAATGAAGGAAAAGATGCTACGAGATTCCAGGAAGAACAAAACAAAAGAAGAAATAGTAAAAGGGAAAAAAAATCTTCTGTGTGGAAAATGCAAAGCATATGTCTGCAGTACAGATGACATCAGAATTATAAAGGAATCTCATCACACTGTCTTAGGTGATGCGTTCAAGGAGCGTTATACAACAAAGCCCCACAGGAAACCTTTTCAGTTTGATGGTTTTGAGAAAAAAAGCAAGATGCATTGCCGAAATACTGAGTGTCAGCATGACTGGGGGATCATAGTGAAGTACAAGATATTTGATAATCTACCAGTGATCAAAATCAGAAGCTTTGTACTAGAGGATGTTGAAACAGGGACACAAATGGATTTTCAGAAATGGAAAAGTATTAATTTGTCTTTGAAGGAGTTTGATGAAGAAACATCCAGCTGA
>hemignathus_wilsoni-passeriformes-rig1_CDS
ATGACGGCGGAGGAGAAGGAGAACCTGCGGTGCTACAGGCGCTATATCGAGAGGAGCCTGAACCCCGTGTACATCCTCAGCAACATGACGGATTGGCTGTCCGACGAGGTGAAGGAGAGAGTCCGAAAGGAGGAGGAGAAGGGCGTGACGGCGGCCGCCGCGCTGTTCCTGGATGCCGTGCTGCTGCTGGAGGCGGAGGGCTGGCTTCGGGGCTTTCTGGATGCCCTGGTTGCAGCAGGTTACACTGGACTGGCAGAAGCAATTGAAAACTGGGACTTCAGCAAACTGGAAAAACTGGAGCTGCACAGGCAGCTGTTGAAGCGGATAGAAGCAACAATGTTAGAAATTGATCCTGTAAAAATCATGCCATACATAAACACATGCCTGATAGAGAGGGAGTGTGATGAGATCCTGCAGATCAGTGAACGCAAAAGCAAGGCAGCCGGGATAACTAAACTCATTGAATGCCTCTGTCGCTCGGATAAGGAAAACTGGCCCAAAAGTCTTCAGCTGGCATTGGATAATGAAGAATATTACAATGCAAGTGAACTGTGGAATATAAGAGAAGATAATGGCAAAGACATTGATGGTGAAATGACAGATGCCTCTGGGAATTACTTTGAAACCATGATGACATTTTCTGAAGAAGCAGAATGTGATAATCTGAGCAAAAATCTCTCTTCAGCTTCAGAAAGCATCTATGAGTCTTCATCTGTTTATGAACCAAAGAAGGCTCGGAGCTATCAGATTGAGCTTGCACAGCCTGCTATTGAGGGGAAAAACACATTGATTTGTGCCCCCACAGGATCTGGAAAAACTTTTGTGGCACTTATGATTTGTGAGCATCATTTGCAAAACGTTTCCTCAGGACGAAAGGCAAAAGTTGTCTTCCTTGCAACCAAAGTGCCAGTGTATGAGCAACAGACAAATGTATTCAGGCAGTATTTTGAAAGAAGTGGATACTCCATTCAAGGAATTTGTGGTGAAACAGTTGCAAATATCTCTGTAGAAAATGTTATACAGGACAGTGACATCATTGTGCTAACGCCCCAGATTCTTGTGAATAGCATGGAGAAAGGGATCCTTAGCTCCCTCTCCATCTTCACGCTGATGATATTTGATGAGTGCCACAACACGACAGGCAACCACCCTTACAATGTGTTGATGGCCAGATACCTGGATCAAAAATTTGACTCCTCTGCAAACCAGCTGCCTCAGATTGTAGGTTTAACTGCTTCTGTTGGAGTTGGTAATGCCAAGAGCACTAATGAAACTGTAGAGCACATCTGTACCCTCTGCTCCTACCTTGACATACAGGCCATATCCACTGTCAGAGAGAACAAAGAAGATCTGCAGAGGTTTGGAAACAAGCCAGAAACACATATCAGATGGGTTAAAATGCGAACTCAGAATCACTTTGCAGGCATTATCTCAGGTCTGATGTCTGAGACAGAGGTGTTGATGAGGAAGATTTACTCAGTGGATACCATTTCCCAAATCAACAAGAATTACTTTGGAACACAGAGATATGAACAGTGGATAGTTTCGACTCAGAAGAAATGCAGACTATTGCAACTGGAAGATAAGGAGAAGGAGAGCAGTATTTGTAGAGACCTTTTCATTTGTACTGAACACTTGCGGAAATTCAACGATGCTCTCATTATCAGTGAAGATGCCCGCATTGAAGATGCTTTAGCCTACCTAAATGAATTTTTCAAAAATGTAAAAAATGGACCATTTACAGAGTTAGAGAAGCAGCTGACCGAGAAATTTCAAGAGAAAGAACTAGAGCTGACTGCCCTTTCAAAAGATGAGTCAAATGAGAATCCAAAGTTGGAAGAGCTTGCTTGCATCCTGGACGAAGCATACCACTATAACCCACAGACTCGTACTATTCTCTTTGCCAAGACGAGAGCCTTAGTAGCTGCTTTGAAGAAGTGGATAGAAGGAAACCCTCTTCTTAGCCACATAAAGCTGGATGTGTTGATGGGTAAGGGAAGAAGAGATCAGAAAACAGGTATGACCCTGCCAATGCAGAAGGGTGTACTGGATGCATTCAGAAATGACAAAGACATCAGACTGCTAATTGCTACATCTGTTGCTGACGAAGGCATTGATATTACTGGGTGCAACCTTGTGGTGCTCTATGAATACTTTGGTAATGTCACCAAAATGATCCAAGTCAGAGGTCGTGGAAGGGCAAGAGACAGCAAGTGCATCCTTGTGACAAGCAAAACAGAAGTGGTTGAGAATGAAAAACTAAACAGTTACAAGGAAGAAATGATGAATGCAGCTATTGAAAAGCTACAGAACTGGGATGAAACAACATTTGCAAGAAAGATATGTGGCCTGCAAATGAAGGAAAAGATGCTACGAGATTCCAGGAAGAACAAAACAAAACCTGAAGTAGTGGAAGGGAAAAAAAATCTTTTGTGTGGAAAATGCAAAGCATATGTCTGCAGTACAGATGACATCAGAATTATAAAGGAATCTCATCACATTGTCTTAGGTGATGCGTTCAAGGAGCGTTATACAACAAAGCCCCACAGGAAACCTTTTCAGTTTGATGGTTTTGAGAAGAAAAGCAAGATGCATTGCCGAAATACTGAGTGCCAGCATGACTGGGGGATCATAGTGAAGTACAAGATATTTGATAATCTACCAGTGATCAAAATCAGAAGCTTTGTACTAGAGGATGTTGAAACTGGGACACAAATGGATTTTCAGAAATGGAAAAGTATTAATTTGTCTTTGAAGAAGTTTGATGAAGAAACATCCAGCTGA
>hirundo_rustica-passeriformes-rig1_CDS
ATGACGGCGGAGGAGAAGCGTAACCTGCGGTGCTACCGGCGGTACATCGAGAGGAGCCTGAACCCCGTGTACATCCTCAGCAACATGACGGACTGGCTGTCCGACGAGGTGAAGGAGAGAGTCCGAAAGGAGGAGGAGAAGGGAGTGACGGCGGCCGCCGCGCTGTTCCTGGATGCCGTGCTGCTGCTGGAGGCGGAGGGCTGGCTCCGGGGCTTCCTGGATGCCCTGGTTGCAGCAGGTTATACTGGACTGGCAGAAGCAATTGAAAACTGGGACTTCAGCAAACTGGAAAAACTGGAGCTGCACAGGCAGCTGTTGAAGCGGATAGAAGCAACAATGCTAGAAATTGATCCTGTAGCAATCTTGCCATACATAAACACATGCCTGATAGAGAGGGAGTGTGATGAGATCCTGCAGATCAGTGAATACAGAAGCAAAGCAGCCGGGATAACTAAACTCATTGAATGCCTCTGTCGCTCGGATAAGGAAAACTGGCCCAAAAGTCTGCAGCTGGCATTGGATGATGCAGGCTATTACAACGCAAGTCAACTGTGGAATATAAGAGAAGACAGTGGCAAAGATGTTGATGGTGAAATGACGGATGCCTCCGAGAATCACTTTGAAACCATGATGACATTTTCTGAAGAAGCAGAATGTGATAATCTCAGCGAAAATATCTCTTCAATTTCAGAAAGCATCTATGAGTCTTCATCTGTCTATGAACCAAAGAAGGCTCGGAGCTACCAGATTGAGCTTGCACAGCCTGCTATTGATGGGAAGAACACATTGATTTGTGCCCCAACAGGATCTGGAAAAACTTTTGTGGCACTTCTGATTTGTGAACATCATTTGCAAAGCGTTTCCTCAGAACGAAAGGCAAAAGTTGCCTTCCTTGCAACCAAAGTGCCAGTGTATGAGCAACAGAAAAATGTATTTAGGCAGCATTTTGAAAGAAGTGGATACTCTGTTCAAGGAATTTGTGGTGAAACGGTTGCAAATATCTCTGTAGAAAAAGTTATACAGGACAGTGACATCACTGTGCTAACACCCCAGATTCTTGTGAATAGCATGGAGAAAGGGATCCTTAGCTCCCTCTCCGTCTTCACTCTGATGATATTTGATGAGTGCCACAACACTACAGGCAACCACCCTTACAATGTGTTGATGGCTAGATACCTGGATCAAAAATTAGACTCCCCTGCAAGCCAGCTGCCTCAGATTGTAGGATTAACTGCTTCTGTTGGAATTGGTAATGCCAAGACCACTGATGAAACTGTAGACCACGTCTGTACCCTTTGCTCCTGCCTAGACATACAGGCCATATCCACTGTCAGAGAGAACAAAGAAGATCTTCAGAGGTTTAGAAACAAGCCAGAAACACATATCAGGTGGGTTAAAATGCGAGCTCAGAATCACTTTGCAGACATTATCTCATATCTGATGTCTGAGACAGAGGTGTTGATGAGGAAGACTTTCTCAGTGGATACCATCTCCCAAATCAACAAGAATTACTTTGGAACACAGAGATATGAACACTGGATAATTTCCACTCAGAGGAAATGCAGACTGTTGCAACTGGAAGATAAGGAGAAGGAGAGCAATATTTGTAGACACATTTTCATTTGTACTGAACATTTGCgGAAATTCAATGATGCTCTCATTATTAGTGAAGATGCCCGCATCGAAGATGCTTTAGCCTACCTAAATGAATTTTTCACAAATGTAAAAAATGGACCATATACAGCGTTAGAGAAGCAACTGATGGAGAAATTTCAAGAGAAAGAGCAAGAGCTGACTGCCCTTTCAAAAGATGAGTCAAATGAGAATCCAAAGTTGGAAGAGCTTGCTTGCATCCTGGACGAAGCATACCGCTATAACCCACAGACTCGCACTATTCTCTTTGCCAAGACAAGAGCCTTAGTAACTGCTTTGAAGAAGTGGATAGAAGCAAACCCTCTACTTAGTCACATAAAGACAGATGTGTTGATGGGTAAGGGAAGAAAAGATCATAAAACAGGTATGACCCTGCCAATGCAGAAGGATGTACTGGATGCATTCAGAAATGACAAAGATACCAGACTGCTAATTGCTACATCTGTTGCTGATGAAGGCATTGATATTACTGAATGCAACCTTGTGGTGCTCTATGAATACTTTGGTAATGTCACCAAAATGATCCAAGTCAGAGGTCGTGGAAGGGCAAGAGGCAGCAAGTGCATCCTTGTGACGAGCAAAACAGAAGTGGTTGAGAATGAAAAACAAAACAGTTACAAGGAAGAAATGATGAATGCAGCTATCGAAAAGCTACAGAACTGGGATGAAGCAAAATTTGCAAGAAGGATACATCAGCTGCAAATCAAAGAAAAGATACAACGAGATTCCAGGAGGAATGAAACAAAACATAAAGTAGTCGGGGGGAAAAAAAACCTTTTGTGTGGAAAATGCAAAGCCTATGTCTGCAGTACAGATGATATCAGAATTATAAAGGAATCTCATCATACTGTCCTAGGTGACGCATTCAAGGAGCGTTATATATCAAAGCCCCACAGGAAACCAGTTCAGTTTGATGGTTTTGAGAAAAAAAGCAAGATGCATTGCCGAAATATTGAGTGCCAGCATGACTGGGGGATCACAGTGAAGTACAAGACATTTGATAATCTACCAGTGATCAAAATCAGAAGCTTTGTACTAGAGAATGTTGAAACTGGGACACAAATGGATTTTCAGAAATGGAAAAGTATTAATTTATCTTTGAAGGATTTTGATGAAGAAACATCCAGCTGA
>junco_hyemalis-passeriformes-rig1_CDS
GTGACGGCGGAGGAGAAGCAGAACCTGCAGTGCTGCAGGCGCTACATCGAGAGGAGCCTGAACCCCGTGTACATCCTCAGCAACATGACGGAATGGCTGTCCGACGAGGTGAAGGAGAGAGTCCGCAAGGAGGAGGAGGAGaAGGGCGTGACGGCGGCCGCCGTGCTGTTCCTGGATGCCGTGCTGCTGCTGGAGGCGGAGGGCTGGCTCCGGGGCTTTCTGGATGCCCTGGTTGCAGCAGGTTACACTGGACTGGCAGAAGCAATTGAAAACTGGGATTTCAGCAAACTGGAAAAACTGGAGCAGCACAGGCAGCTGTTGAAGCGGATAGAAGCAACAATGCTAGAAATTGATCCAGTAGCAATCATGCCATACATAAACACATGCCTGATAGAGAGGGAGTGTGATGAGATCATGCAGATCAGTGAAAACAGAAGCRAGGCAGCCGGGATAACGAAACTCATTGAATGCCTCTGTCGCTCGGATAAGGAAAACTGGCCCAAAAGTCTTCAGGTGGCATTGGATAGTGCTGAATATTACAATGCAAGTGAACTGTGGAATATAAGAGAAGATAATGGCAAAGACATTGATGGTGAAATGACAGATGCCTCTGAGAATTACTTTGAAACCATGATGACATTTTCTGAAGAAGCAGAATGTGATAATCTGAGCAAAAATCTCTCTTCAGTTTCAGAAAGCATCTATGAGTCTTCATCTGTTTATSAACCAAAGAAGGCTCGGAGCTACCAGATTGAGCTTGCACAGCCTGCTTTTGGTGGGAAAAACACATTGATTTGTGCCCCCACAGGATCTGGAAAAACTTTTGTGGCACTTATGATTTGTGAACATCACTTGCAAAACGTTCCCTCAGGACGAAAGGCAAAAGTTGTCTTCCTTGCAACCAAAGTGCCAGTGTATGAGCAACAGAAAAATGTATTCAGGCAGCATTTTGAAAGAAGTGGATACTCTGTTCAAGGAATTTGTGGTGAAACAGTTGCAAATATCTCTATAGAAAATGTTATACAGGACAGTGACATCATTGTGTTAACGCCCCAGATTCTTGTGAATAGCATGGAGAAAGGGATCCTTAGCTCCCTCTCTGTCTTCACTCTGATGATATTTGATGAGTGCCACAACACTACAGGCAACCACCCTTAYAATGTGTTGATGACCAGATACCTGGATCAAAAATTTGACTCCTCTGCAAACCAGCTACCTCAGATTGTAGGTTTAACTGCTTCTGTTGGAGTTGGTAATGCCAAGAGCACTAATGAAACTGTAGAGCACATCTGTACCCTCTGCTCCTACCTTGACATACAGGCCATATCCACTGTCAGAAAGAACAAAGAAGATCTGCAGAGGTTTCAAAACAAGCCAGAAACACATATCAGATGGGTTAAAATGCGAGCTCAGAATCACTTTGCAGACATTATCTCAGGTCTGATGTCTGAGACAGAAATGTTGATGAGGAAGATTTACTCAGTGGATTCCATCTCCCAAATCAACAAGAATTACTTTGGAACACAGAGATATGAACAGTGGATAGTTTCCACTCAGAAGAAATGCAGACTGTTGCAACTGGAAGACAAGGAGAAGGAGAGCAGTATTTGTAGAGACCTTTTCATCTGTACTGAGCACTTGCGGAAATTCAACGATGCTCTCATTATCAGTGAAGATGCCCGCATTGAAGATGCTTTAGCCTACCTAAATGAATTTTTCACAAATGTAAAAAACGGACCATTTACAGAGTTAGAGAAGCAGCTGACGGAGAAATTTCAAGAGAAAGAACAAGAGCTGAATGCCCTTTCAAAAGATGAGTCAAATGAGAATCCAAAGTTGGAAGAGCTTGCTTGCATTCTGGATGAAGCATACCACTATAACCCAGAGACTCGCACCATTCTCTTTGCCAAGACAAGAGCCTTAGTAGCTGCTTTGAAGAAGTGGATAGAAGGAAACCCTCTTCTTAGCCACATAAAGCCAGATGTGTTGATGGGTAAAGGAAGAAGAGATCAGAAAACAGGTATGACCTTGCCAATGCAGAAGGGTGTACTGGATGCATTCAGAAATGACAAAGACATCAGACTGCTAATTGCTACATCTGTTGCTGAYGAAGGCATTGATATTACTGAGTGCAACCTTGTGGTGCTCTATGAATACTTTGGAAATGTCACCAAAATGATCCAAGTCAGAGGTCGTGGAAGGGCAAGAGACAGCAAGTGCATCCTTGTGACAAGCAAGACAGAAGTGGTTGAGAATGAAAAACGAAACAGTTACAAGGAAGAAATGATGAATGCAGCTATTGAAAAGCTACAGAACTGGGATGAAACAACATTTGCAAGAAAGATACGTGGCCTGCAAATGAAGGAAAAGATGGTACGAGATTCCAGGAAGAACAAAACAAAACAAGAAATAGTAGAAGGGAAAAAAAATCTTTTGTGTGGAAAATGCAAAGCATATGTCTGCAGTACAGATGACATCAGAATTATAAAGGAATCTCATCATACTGTCTTAGGTGATGCATTCAAGGAGCGTTATACAACAAAGCCCCACAGGAAACCTTTGCAATTTGATGGTTTTGAGAAAAAAAGCAAGATGCATTGCCGAAATACTGAGTGTCAGCATGACTGGGGGATCATAGTGAAGTACAAGATATTTGACAATCTACCAGTGATCAAAATCAGAAGCTTTGTACTAGAGGATGTTGAAACAGGGACACAAATGGATTTTCAGAAATGGAAAAGTATTAATTTGTCTTTGAAGGAGTTTGATGAAGAAACATCCAGCTGA
>lepidothrix_coronata-passeriformes-rig1_CDS
ATGACGGCGGAGGAGAAGAGAAACCTGCGCTGCTACAGGCGGTACATCGAGAGGATCCTGAACCCCATCTACATCCTGAGCAACATGACGGACTGGATGTCGGACGAGATGAAGGAGAGAGTGCGAAAGGAGGAGGAGAAGGGGGTGACGGCGGCCGCCGCGCTGTTCCTGGATACCATGCTGCTGCTGGAGGCGGAAGGCTGGCTCCGGGGCTTTCTGGACGCCCTTGTTGCAGCAGGTTACACTGGACTGGCAGAAGCAATAGAAAACTGGGACTTCAGTAAACTGGAAAAACTGGAACTGCACAGACAGCTGTTGAAGCGGATAGAAGCAACAATGCTAGAAATTGACCCAGTAGCACTCATGCCTTACATAAACACATGCCTGATAGAGAGGGAGTGTGATGAGATCCTGCAGATTTGTGAATACAGAAGCAAAGCAGCGGGGATAACTAAACTCATTGAATGTCTCTGTCGCTCGGATAAGGAAAACTGGCCGAAAAGTCTTCAGCTGGCATTGGATATGGCAGGGTATTACAATGCAAGTGAACTGTGGAATTTAAGAGAAGATAATGGCAAAGATGTTGATGGTGAAATGACAGGTGCCTCTGAGAATTGCTTTGAAACCACAATTACATTTGCTGAAGAAGCAGAGTGTGATAATAATCTCAGTGAAAATCTTTCTTCGGGTTCAGGAATGGTCCATCAGTCTTCATCTGTTTATGAACCAAAGAAGGCTCGAACCTACCAGACTGAACTTGCGCAGCCTGCTATCAATGGGAAAAACACATTGATATGTGCCCCTACAGGATCTGGAAAAACTTTTGTGGCGCTTCTGATTTGTGAACACCATTTGCAAAACGTGCCCTCTGGAAAAAAGCCAAAAGTTGTCTTTCTTGCAACCAAAGTGCCAGTGTATGAACAACAGAAAAATGTATTCAGACAGCATTTTGAAAGAAGTGGATATTCTGTTCAAGGAATATGTGGTGAAACAGTTGCAAACGTCTCAGTAGAACACGTTATACAGGACAGTGACATCATTGTGCTCACGCCCCAGATTCTTGTGAATAGCATCGAGACTGGGATCCTTAGCTCTCTCTCCATCTTCACTCTGATGATATTTGATGAGTGTCACAACACCACAGGCAACCACCCTTACAATGTGTTAATGACCAGATACCTGGAACAAAAATTTAACTCCTCTGCAAACCAACTGCCTCAGATTGTAGGTTTAACTGCTTCTGTTGGAGTTGGTAATGCCAAGAACATCAAGGAAACTGTAGAGCACATATGTACCCTCTGTTCCTGCCTTGACATACAGGCCATATCCACTGTCAGAGAGAACAAAGAGGATCTGCAGAGATTCAGAAACAAGCCAGAATCACATGTCAGATGGGTTAAAATGCGAGCTCAGAATCACTTTGCAGACATTATCTCAGGTCTGATGTCTGAAACAGAGGCGATGATGAGGAAGATTTACTCATCAGATACTATCTCCCAAATCAACAAGAATGATTTTGGAACACAGAAATATGAACAGTGGATAGTTCTAACTCAGAAGAAATGCAGACTGTTGCAGCTGGCAGATAAAGAGAAGGAGAGCAACATTTGTAGAGACCTTTTCATTTGTACCGAACACTTGCGGAAATTCAACGATGCTCTCATTATCAGTGAAGATGCACGCCTCGAAGATGCTTTAGCCTACCTAAATGAATTTTTCACGAATGTGAAAAATGGACCATATACAGAGTTAGAGAAGCAACTGACAGACAAATTTCAAGAGAAAGAACCAGAACTGACTGCCCTTTCAAAAGATGAATCAAATGAGAATCCCAAGCTGGAAGAGCTTGCTTCCATCCTGGACGAAGCATACCGCTATAACCCACAAACTCGCACTATTCTCTTTGCCAAGACAAGAGCCTTAGTAGCCGCTTTGAAGAAGTGGATGGAAGCAAACCCTCTACTTAGCCACATAAAGCCAGATGCGTTGATGGGTCAGGGAAGAAAAGAACATAAAACAGGTATGACCCTGCCAATGCAGAAGGGTGTGCTGGATGCCTTCAAAAGCGACAAAGACAGCAGACTGCTAATTGCTACATCCGTTGCTGATGAAGGCATTGATATTTCTGAGTGCAACCTTGTTGTGCTCTATGAATACTTCGGTAATGTCACCAAAATGATCCAAGTCAGAGGTCGTGGAAGGGCAAAAGACAGCAAGTGCGTCCTTGTGACAAGCAAAGTGGAGGTGGTTGAGAATGAAAAACAGAACCATTATAAGGAAGAAATGATGAATGCAGCTATTGAAAACCTGCAGAACTGGGATGAAACAACATTTGCAAGAAAGATACGTGACCTGCAAGTGAAGGAAAAGGTATTACGAGATTGCAGGAAGAAAGAAACTATAAAACATGAAGTAGTGGAAGGGAAAAAAAATCTTCTGTGTGGAAAATGCAAAGCCTATGCCTGCTGTACAGATGACATCAGAATTATAAAGGACTCTCATCACACTGTCCTAGGAGATGCATTCAAGGAGCGTTATATAATGAAGCCTCACCAGAAACCACGTCCATTTGATGTTTTTGAGAAAAAGAGCAAGATGCATTGCCAAAAAACTAATTGCCAGCATGACTGGGGGATCACAGTGAAGTACAAGACATTTGATAATCTACCAATCATCAAAATCAGAAGCTTTGTAGTAGAGGACATTGAAACTGGGACACAGATGGATTTTCAGAAATGGAAAAATATTAATTCTTCTTTGAAGAATTTTGATGAAGAAACATCCAGCTGA
>lichenostomus_cassidix-passeriformes-rig1_CDS
ATGACGGCGGAGGAGAAGCAGAACCTGCGGTGCTACCGGCGGTACATCGAGAGGAGCCTGAACCCCGTGTACATCCTGAGCAACATGACGGACTGGCTGTCGGACGAGCTGAAGGAGCGGGTCCGAAAGGAGGAGGAGAAGGGGGTGACGGCGGCCGCCGCGCTGTTCCTGGATGCCATGCTGCTGCTGGAGGCGGAGGGCTGGCTGCGGGGCTTCCTGGACGCGCTGGTCGCAGCAGGTTACACTGGACTGGCAGAAGCAATCGAAAACTGGGACTTCAGCAAACTGGAAAAACTGGAGCTGCACAGGCAGCTGTTGAAGCGGATAGAAGCAACAATGCTAGAAGTTGATCCAGTAGCACTCATGCCATACATAAACACATGCCTGCTAGAGAGGGAGTGTGATGAGATCCTGCAGATCAGTGAATACAGAAGCAAAGCAGCTGGGATAACTAAACTCATTGAATGCCTCTGTCGCTCGGATAAGGAAAACTGGCCAAAAAGTCTTCAGCTGGCATTGGATAATGCAGGATATTACAATGCAAGTGAACTGTGGAATATAAGAGAAGATAATGGCAAAGATATTGATGGTGAAATGACCGATGCTTCTGAAAACTATGAAACCATGGTGACATTTTCTGAAGAAGCAGAATGTGATAATCTCAGTGAAAATCTCTCTTCAGTTCCAGAAAAGGTCTGTGAGTCTTCATCTGTTTATGAACCAAAGAAGGCTCGGAGCTACCAGATTGAGCTTGCACAGCCTGCTATCAATGGGAAAAACACATTGATTTGTGCCCCCACAGGATCTGGAAAAACTTTTGTGGCACTTCTTATTTGTGAACATCATTTGCAAAACGTTCCCTTAGGACGAAAGGCAAAAGTTGTCTTCCTTGCAACAAAAGTGCCTGTATATGAGCAGCAGAAGGACGTATTCAGGCAGCATTTTGAAAGAAGGGGATATTCTGTTCAAGGAATTTGTGGTGAAACAGCTGCAAATATCTGTGTAGAAAGTGTTATTCAGGACAGTGACATCATTGTGTTAACACCCCAGATTCTTGTGAATAGCATGGGAAAAGGGATTCTTAGCTCCCTGTCCATCTTCACTCTGTTGATATTTGATGAGTGCCACAACACTACAGGCAACCACCCTTACAATGTGTTGATGACCAGATACCTGGATCAAAAATTTGACTCCTCTACAAACCCGCTGCCTCAGATTGTAGGTTTAACTGCGTCTGTAGGAGTTGGTAATGCCAAGACTGTCGATGAAACCGTAGAGCACATCTGTACCCTCTGCTCCTACCTTGACATACAAGCCATATCCACTGTCAGAGAGAACAAACAAGATCTGCAGAGATTCAGAAACAAGCCAGAAACACATGTCAGATGGGTTAAAATGCGAGCTCAGAATCCCTTTGCAGACATTATCTCTGGTCTGATGTCTGAGACAGAGGCGTTGATGAGGAAGATTTACTCAGTGGATACCATCTCCCAAATCAACAAGGTTGACTTTGGAACACAGAAATATGAACAATGGATAGTCTCCACTCAGAGGAAATGCAGACTGTTGCAACTGGAAGATAAGGAGAAGGAGAGCAACATTTGTAGAAACCTTTTCATTTGTACTGAACACTTGCGGAAATTCAATGACGCTCTCATTATCAGTGAAGATGCCCGTATCGAAGATGCTTTAGCCTACCTAAATGAATTTTTCACAAATGTAAAAAATGGACCATATACTGAGTTAGAGAAGCAGCTGACGGACAAATTTCAAGAGAAAGAAACAGAGCTGACTGCCCTTTCAAAAGATGAGTCAAATGAGAATCCAAAGCTGGAAGAGCTTGCTTGCATCCTGGACGAAGCATATCGCTATAACCCAGAGACTCGCACGATTCTCTTTGCCAAGACAAGAGCCTTAGTAGCTGCTTTGAAGAAGTGGATAGAAGCAAACCCTCTACTTAGCCACATAAAGCCAGATATGTTGATGGGGAAGGGAAGAAAAGATCATAAAACAGGTATGACCCTGCCAATGCAGAAGGGGGTACTGGAAGCATTCAGAAATGACAAAGACATCAGACTGCTAATTGCTACATCTGTTGCTGATGAAGGCATTGATATTACTGAGTGCAACCTTGTGGTGCTCTATGAATACTTTGGTAACGTCACCAAAATGATCCAAGTCAGAGGTCGTGGAAGGGCAAGAGACAGCAAGTGCATTATTGTGACAAGCAAAACAGAAGTGGTTGAGAATGAAAAACAGAACAATTACAAGGAAGAAATGATGAATGCAGCTATTGAAAATCTACAAGACTGGGATGAAACAACATTTGCCAGAGAGATACATGGCCTGCAAATGAAGGAAAAGGTACTACGAGATTCCAGGAAGAAAGAAACAAAACAAAAAGTAGTGGAAGGGAAAAAAAATCTTTTGTGTGGAAAATGCAAAGCATATGTCTGCAGTACAGATGACATCAGAATTATAAAGGAATCTCATCACACTGTCCTAGGTGATGCATTCAAGGAACGTTACATAACAAAGCCCCACGGGAAACCAATTCAGTTTGATGGTTTTGAGAAAAAAAGCAAGATGCATTGCCGAAATACCACCTGCCAGCATGACTGGGGGATCACAGTGAAGTACAAAACATTTGATAATATACCAGTGATCAAAATCAAAAGCTTTGTGCTAGAGAACATTGAAACTGGGGCACAAATGGATTTTCAAAAATGGAAAGACATTAATTTGTCTTTGAAAAATTTTGATGAAGAAACATCCAGCTGA
>manacus_vitellinus-passeriformes-rig1_CDS
ATGACGGCGGAGGAGAAGAGAAACCTGCGCTGCTACAGGCGGTACATCGAGAGGATCCTGAACCCCGTCTACATCCTGAGCAACATGACGGACTGGATGTCGGACGAGATGAAGGAGAGAGTGCGAAAGGAGGAGGAGAAGGGGGTGACGGCGGCCGCCGCGCTGTTCCTGGATACCGTGCTGCTGCTGGAGGCGGAAGGCTGGCTCCGGGGCTTTCTGGACGCCCTTGTTGCAGCAGGTTACACTGGACTGGCAGAAGCAATAGAAAACTGGGACTTCAGCAAACTGGAAAAACTGGAACTGTACAGACAGCTGTTGAAGCGGATAGAAGCAACAATGCTAGAAATTGACCCAGTAGCACTCATGCCTTACATAAACACATGCCTGATAGAGAGGGAGTGTGATGAGATCCTGCAGATTTGTGAATACAGAAGCAAAGCAGCGGGGATAACTAAACTCATTGAATGTCTCTGTCGCTCGGATAAGGAAAACTGGCCGAAAAGTCTTCAGTTGGCATTGGATATGGCAGGGTATTACAATGCAAGTGAACTGTGGAATTTAAGAGAAGATAATGGCAAAGATGCTGATGGTGAAATGACAGGTGCCTCTGACAATTGCTTTGAAACCACGATAACATTTGCTGAAGAAGCAGAGTGTGATAATAATCTCAGTGAAAATCTTTCTTCGGGTTCAGGAATGGTCCATCAGTCTTCATCTGTTTATGAACCAAAGAAGGCTCGAACCTACCAGATTGAACTTGCACAGCCTGCTATCAATGGGAAAAACACATTGATATGTGCCCCTACAGGATCTGGAAAAACTTTTGTGGCGCTTCTGATTTGTGAACACCATTTGCAAAACATGCCCTCTGGAAAAAAGCCAAAAGTTGTCTTTCTTGCAACCAAAGTGCCAGTGTATGAACAACAGAAAAATGTATTCAGACAGCATTTTGAAAGAAGTGGATATTCTGTTCAAGGAATATGTGGTGAAACAGTTGCAAATGTGTCGGTAGAACACGTTATACAGGACAGTGACATCATTGTGCTCACGCCCCAGATTCTTGTGAATACCATCGAGACTGGGATCCTTAGCTCTCTCTCCATCTTCACTCTGATGATATTTGATGAGTGTCACAACACCACAGGCAACCACCCTTACAATGTGTTAATGACCAGATACCTGGAACAAAAATTTAACTCCTCTGCAAACCAACTGCCTCAGATTGTAGGTTTAACTGCTTCTGTTGGAGTTGGTAATGCCAAGAACATCAAGGAAACTATAGAGCACATATGTACCCTCTGCTCCTACCTTGACATACAGGCCATATCCACTGTCAGAGAGAACAAAGAGGATCTGCAGAGATTCAGAAACAAGCCAGAATCATATGTCAGATGGGTTAAAATGCGAGCTCAGAATCACTTTGCAGACATTATCTCAGGTCTGATGTCTGAAACAGAGGCGATGATGAGGAAGATTTACTCATCAGATACTATCTCCCAAATCAACAAGAATGATTTTGGAACACAGAAATATGAACAGTGGATAGTTCTCACTCAGAAGAAATGCAGACTGTTGCAGCTGGCAGATAAGGAGAAGGAGAGCAACATTTGTAGAGACCTTTTCATTTGTACCGAACACTTGCGGAAATTCAACGATGCTCTCATTATCAGTGAAGACGCACGCATCGAAGATGCTTTAGCCTACCTAAATGAATTTTTCACAAATGTGAAAAATGGACCATATACAGAGTTAGAGAAGCAACTGACGGACAAATTTCAAGAGAAAGAACCAGAACTGACTGCCCTTTCAAAAGATGAATCAAATGAGAATCCCAAGCTGGAAGAGCTTGCTTCCATCCTGGACGAAGCATACCGCTATAACCCACAAACTCGCACTATTCTCTTTGCCAAGACAAGAGCCTTAGTAGCTGCTTTGAAGAAGTGGATAGAAGCAAACCCTCTACTTAGCCACATAAAGCCAGATGCGTTGATGGGTCAGGGAAGAAAAGAACATAAAACAGGTATGACCCTGCCAATGCAGAAGGGTGTGCTGGATGCCTTCAAAACCGACAAAGACAGCAGACTGCTAATTGCTACATCCGTTGCTGATGAAGGCATTGATATTTCTGAGTGCAACCTTGTTGTGCTCTATGAATACTTCGGTAATGTCACCAAAATGATCCAAGTCAGAGGTCGTGGAAGGGCGAAAGACAGCAAGTGCGTCCTTGTGACAAGCAAAGTGGAAGTGGTTGAGAATGAAAAACAGAACCGTTATAAGGAAGAAATGATGAATGCAGCTATTGAAAACCTGCAGAACTGGGATGAAACAACATTTGCAAGAAAGATACGTGACCTGCAAGTGAAGGAAAAGGTATTACGAGATTGCAGGAAGAAAGAAACTATAAAACATGAAGTAGTGGAAGGGAAAAAAAATCTTCTGTGTGGAAAATGCAAAGCCTATGCCTGCTGTACAGATGACATCAGAATTATAAAGGACTCTCATCACACTGTCCTAGGAGATGCATTCAAGGAGCGTTATATAATGAAGCCTCACCAGAAACCACGTCCATTTGATGTTTTTGAGAAAAAAAGCAAGATGCATTGCCAAAAAACTAATTGCCAGCATGACTGGGGGATCACAGTGAAGTACAAGACATTTGATAATCTACCAATCATCAAAATCAGAAGCTTTGTAGTAGAGGACATTGAAACTGGGACACAGATGGATTTTCAGAAATGGAAAAATATTAATTCTTCTTTGAAGAATTTTGATGAAGAAACATCCAGCTGA
>melospiza_melodia-passeriformes-rig1_CDS
ATGACGGCGGAGGAGAAGGCGAACCTGCGGTGCTACAGGCGCTACATCGAGAGGAGCCTGAACCCCGTGTACATCCTCAGCAACATGACGGAATGGCTGTCCGACGAGGTGAAGGAGAGAGTCCGCAAGGAGGAGGAGGAGAAGGGCGTGACGGCGGCCGCCGCGCTGTTCCTGGATGCTGTGCTGCTGCTGGAGGCGGAGGGCTGGCTCCGGGGCTTTCTGGACGCCCTGGTTGCAGCAGGTTACACTGGGCTGGCAGAAGCAATTGAAAACTGGGACTTCAGCAAACTGGAAAAACTGGAGCAGCACAGGCAGCTGTTGAAGCGGATAGAAGCAACAATGCTAGAAATTAATCCAGTAGCAATCATGCCATACATAAACACATGCCTGATAGAGAGGGAGTGTGATGAGATCATTCAGATCAGTGAAAACAGAAGCAAGGCAGCCGGGATAACAAAACTCATTGAATGCCTCTGTCGCTCGGATAAGGAAAACTGGCCCAAAAGTCTTCAGATGGCATTGGATTGTGCCGAATATTACAATGCAAGTGAACTGTGGAATATAAGAGAAGATAATGGCAAAGACATTGATGGTGAAATGACAGATGCCTCTGAGAATTACTTTGAAACCATGATGACATTTTCTGAAGAAGCAGAATGTGATAATCTGAGCAAAAATCTCTCTTCAGTTTCAGAAAGCATCTGTGAGTCTTCATCTGTTTATGAACCAAAGAAGGCTCGGAGCTACCAGATTGAGCTTGCACAGCCTGCTTTTGGTGGGAAAAACACATTGATTTGTGCCCCCACAGGATCTGGAAAAACTTTTGTGGCACTTATGATTTGTGAACATCACTTGCAAAACGTTCCCTCAGGACGAAAGGCAAAAGTTGCCTTCCTTGCAACCAAAGTGCCAGTGTATGAGCAACAGAAAAATGTATTCAGGCAGCATTTTGAAAGAAGTGGATACTCTGTTCAAGGAATTTGTGGTGAAACAGTTGCAAATATCTCTATAGAAAATGTTATACAGGACAGTGACATCATTGTGTTAACGCCCCAGATTCTTGTGAATAGCATGGAGAAAGGGATTCTTAGCTCCCTCTCTGTCTTCACTCTGATGATATTTGATGAGTGCCACAACACTACAGGCAACCACCCTTACAGTGTGTTGATGACCAGATACCTGGATCAAAAATTTGACTCCTCTGCAAACCAGCTACCTCAGATTGTAGGTTTAACTGCTTCTGTTGGAGTTGGTAATGCCAAGAGCACTAATGAAACTATAGAGCACATCTGTACCCTCTGCTCCTACCTTGACATACAGGCCATATCCACTGTCAGAAAGAACAAAGAAGATCTGCAGAAGTTTCAAAACAAACCAGAAACACATATCAGATGGGTTAAAATGCGAGCTCAGAATCACTTTGCAGACATTATCTCAGGTCTGATGTCTGAGACAGAAGTGTTGATGAGGAAGATTTACTCAGTGGATTCCATCTCCCAAATCAACAAGAATTACTTTGGAACACAGAGATATGAACAGTGGATAGTTTCCACTCAGAAGAAATGCAGACTATTGCAACTGGAAGACAAGGAGAAGGAGAGCAGTATTTGTAGAGACCTTTTCATTTGTACTGAACACTTGCGGAAATTCAATGATGCTCTCATTATCAGTGAAGATGCCCGCATTGAAGATGCTTTAGCCTACCTAAATGAATTTTTCACAAATGTAAAAAACGGACCATTTACAGAGTTAGAGAAGCAGCTGACGGAGAAATTTCAAGAGAAAGAACAAGAGCTGAATGCTCTTTCAAAAGATGAGTCAAATGAGAATCCAAAGTTGGAAGAGCTTGCTTGCATCCTGGATGAAGCATACCACTATAACCCAGAGACTCGCACTATTCTCTTTGCCAAGACAAGAGCCTTAGTAGCTGCTTTGAAAAAGTGGATTGAAGGAAACCCTCTTCTTAGCCATATAAAGCCAGATGTGTTGATGGGTAAAGGAAGAAGAGATCAGAAAACAGGTATGACCTTGCCAATGCAGAAGGGTGTACTAGATGCATTCAGAAATGACAAAGACATCAGACTGCTAATTGCTACATCTGTTGCTGACGAAGGCATTGATATTACCGAGTGCAACCTTGTGGTGCTCTATGAATACTTTGGAAATGTCACCAAAATGATCCAAGTCAGAGGTCGTGGAAGGGCAAGAGACAGCAAGTGCATCCTTGTGACAAGCAAGACAGAAGTGGTTGAGAATGAAAAACGAAACAGTTACAAGGAAGAAATGATGAATGCAGCTATTGAAAAGCTACAGAACTGGGATGAAACAACATTTGCAAGAAAGATACGTGGCCTGCAAATGAAGGAAAAGATGGTACGAGATTCCAGGAAGAACAAAACAAAACAAGAAATAGTAGAAGGGAAAAAAAATCTTTTGTGTGGAAAATGCAAAGCATATGTCTGCAGTACAGATGACATCAGAATTATAAAGGAATCTCATCATACTGTCTTAGGTGATGCATTCAAGGAGCGTTATACAACAAAGCCCCACAGGAAACCTTCTCAATTTGATGGTTTTGAGAAAAAAAGCAAGATGCATTGCCGAAATACTGAGTGTCAGCATGACTGGGGGATCATAGTGAAGTACAAGATATTTGATAATCTACCAGTGATCAAAATCAGAAGCTTTGTACTAGAGGATGTTGAAACAGGGACACAAATGGATTTTCAGAAATGGAAAAGTATTAATTTGTCTTTGAAGGAGTTTGATGAAGAAACATCCAGCTGA
>mixornis_gularis-passeriformes-rig1_CDS
ATGACGGCGGAGGAGAAGCGGAACCTGCAGTGCTACAGGCGCTACATCGAGAGGATCCTGAACCCCGTGTACATCCTCAGCAACATGACGGACTGGCTGTCCGACGAGCTGAAGGAGAGAGTCAAAAAGGAGGAGGAAAAGGGAGTGACGGCGGCCGCCGCGCTGTTCCTGGATGCCGTGCTGCTGCTGGAGGAGGAGGGCTGGCTCCGGGGCTTCCTGGATGCCCTGGTTGCAGCAGGTTACACTGGACTGGCAGAAGCAATTGAAAACTGGGACTTCAGTAAACTGGAAAAACTGGAGCTGCACAGGCAGCTGTTGAAGCGGATAGAAGCAACAATGCTAGAAATTGATCCTGTAGCAATCATGCCATACATAAACACATGCCTGATAGAGAGGGAGTGTGATGAGATCCTGCAGATCAGTGAATACAGAAGCAAAGCAGCCGGGATAACTAAACTCATTGAATGCCTCTGTCGCTCGGATAAGGAAAACTGGCCCAAAAGCCTTCAGCTGGCATTGGATAATGCAGGATATTACAATGCAAGTGAACTGTGGAATATAAGAGAAGATAATGGCAAAGATGTTGATGGTGAAATGACAGATGCCTCTGAGAATCACTTTGAAACCTTGATAACATTTTCTGAAGAAGCAGAATGTGATAATCTCAGTGAAAATCTCTCTTCAGGTnnAAAAAGCATCTATGAGTCTTCRTTTGTTTATCAACCAAAGAAGGCTCGGAGCTACCAGATTGAGCTTGCACAGCCTGCTATTGATGGGAAAAACACGTTGATTTGTGCCCCCACAGGATCTGGAAAAACTTTTGTGGCACTTCTGATTTGTGAACATCATTTGCAAAACGTTCCCTCTGGACGAAAGGCAAAAGTTGTCTTCCTTGCAACCAAAGTGCCAGTGTATGAGCAACAGAAAAATGTATTCAGGCAGCATTTTGAAAGAAGTGGATACTCCGTTCAAGGAATTTGTGGTGAAACAGTTGCAAATATGTCTGTAGAAAATGTTATACAGGATAGTGACATCATTGTGCTAACACCCCAGATTCTTGTGAATAGCATGGAGAAAGGCATCCTTAGCTCCCTCTCCATCTTCACTCTGATGATATTTGATGAGTGCCACAACACTACAGGCAACCACCCCTACAATGTGTTGATGGCCAGATACCTGGATCAAAAATTTGACTCCTCTGCAAACCAGCTGCCCCAGATTGTAGGTTTAACTGCTTCTGTTGGAGTTGGTAATGCCAAGAGCACTAATGAAACTGTACAGCACATCTGTACCCTCTGCTCCTACCTTGACATACAGGCCATATCCACTGTCAGAGAGAACAAACAAGATCTGCAGAGGTTTGGAAACAAGCCAGAAACACATATAAGATGGGTTAAAATGCAAGCTCGGAATCACTTTGCAGACATTATCTCAGGTCTGATGTCTGAGACAGAGGTGTTGATGAAGAGGACTTATTCACTGGATAACATCTCCCAAATCAACAAGAATTACTTTGGAACACAGAGATATGAACACTGGATAGTTTCCACTCAGAGGAAATGCAGACTGTTGCAACTGGAAGATAAGGAGAAGGAGAGCAATATTTGTAGACACATTTTCATTTGTACTGAACATTTGCGGAAATTCAACGATGCTCTCATTATCAGTGAAGATGCCCGCATTGAAGATGCTTTAGCCTACCTAAATGAATTTTTCACAAATGTAAAAAATGGACCATATACAGAGTTYGAGAAGCAACTGACGGAGAAATTTCAAGAGAAAGAACAAGAGCTGACTGCCCTTTCAAAAGATGAGTCAAATGAGAATCCAAAGTTGGAAGAGCTCACTTGCATCCTGGATGAAGCATACCGCTATAACCCAGAGACTCGCACTATTCTCTTTGCCAAGACAAGAGCCTTAGTAGCTGCTTTGAAGAAGTGGATAGAAGCAAACCCTGTACTTAGCCACATAAAGACAGATGTGTTYATGGGTAAGGGAAGAAGAGATCATAAAACAGGTATGACCCTGCCAATGCAGAAGGGTGTACTGGATGCATTCAGAAATGACAAAGACATCAGACTGCTAATTGCTACATCTGTTGCTGACGAAGGCATTGATATTAGTGAGTGCAACCTTGTGGTTCTCTATGAATACTTCGGAAATGTCACCAAAATGATCCAAGTCAGAGGTCGTGGAAGGGCAAAAGACAGCAAGTGCATCCTTGTGACAAGCAAAACAGAAGTGGTTGAGAATGAAAAATTAAACTGTTACAAGGAAGAAATGATGAATGCAGCTATCGAAAAGCTACAGAACTGGGATGAAACAACATTTGCAAGAACGATACATCAGCTGCAAATTAAGGAAAAGACACTACGAGATTCCAGGAAGAAAGAAACAAAACATAAAGTAGTGGAAGGGAAAAAAAACCTTTTGTGTGGAAAATGCAAAGCATWTGTCTGCAGTACAGATGACATCAGAATTATAAAGGAATCTCATCACACTGTCCTAGGTGACGCGTTCAAGGAGCGTTATATAACAAAGCCCCACAGGAAACCGGTTCAGTTTGATGGTTTTGAGAAAAAAAGCAAGATGCATTGCCGAAATACTGAGTGCCAGCATGACTGGGGGATCACAGTGAAGTACAAGACATTTGATAATCTACCAGTGATCAAAATCAAAAGCTTTGTACTAGAGAATGTTGAAACTAGGACACAAATGGATTTTCAGAAATGGAAAAGTATTAATTTGTCTTTGAAGAATTTTGATGAAGAAACATCCAGCTGA
>neopelma_chrysocephalum-passeriformes-rig1_CDS
ATGACGGCGGAGGAGAAGAGAAACCTGCGGTGCTACAGGCGGTACATCGAGAGGATCCTGAACCCCGTCTACATCCTGAGCAACATGACGGACTGGCTGTCGGACGAGATGAAGGAGAGAGTGCGAAAGGAGGAGGAGAAGGGGGTGACGGCGGCCGCCGCGCTGTTCCTGGATACCGTGCTGCTGCTGGAGGCGGAAGGCTGGCTCCGGGGCTTTCTGGACGCCCTTGTTGCAGCAGGTTACACTGGACTGGCAGAAGCAATAGAAAACTGGGACTTCAGCAAACTGGAAAAACTGGAACTGCACAGACAGCTGTTGAAGCGGATAGAAGCAACAATGCTAGAAATTGACCCAGTAGCACTCATGCCTTACATAAACACATGCCTGCTAGAGAGGGAGTGTGATGAGATCCTGCAGATTAGTGAATACAGAAGCAAAGCAGCGGGGATAACTAAACTCATTGAATGTCTCTGTCGCTCGGATAAGGAAAACTGGCCGAAAAGTCTTCAGCTGGCATTGGATATGGCAGGATATTACAATGCAAGTCAACTGTGGGATTTAAGAGAAGATAATGGCAAAGATGTTGATGGTGAAATGACAGGTGCCTCTGAGAATTGCTTTGAAACCACGATAACATTTGCTGAAGAAGCAGAGTGTGATAATAATCTCAGTGAAAATATTTCTTCAGTTTCAGGAATGGTCCATGGGTCTTCATCTGTTTATGAACCAAAGAAGGCTCGAACCTACCAGATTGAACTTGCACAGCCTGCTATCAATGGGAAAAACACATTGATATGTGCCCCTACAGGATCTGGAAAAACTTTTGTGGCGCTTCTGATTTGTGAACACCATTTGCAAAACGCGCCCTCTGGAAAAAAGCCAAAAGTTGTCTTTCTTGCAACCAAAGTGCCAGTGTATGAACAACAGAAAAATGTATTCAGGCAGCATTTTGAAAGAAGTGGATATACTGTTCAAGGAATATGTGGTGAAACAGTTGCAAATGTCTCGGTAGAACACATTATACAGGACAGTGACATCATTGTGCTCACGCCCCAGATTCTTGTGAATAGCATCGAGACTGGGATCCTTAGCTCTCTCTCCATCTTCACTCTGATGATATTTGATGAGTGTCACAACACCACAGGCAACCACCCTTACAATGTGTTAATGACCAGATACCTGGAACAAAAATTTAACTCCTCTGCAAACCAGCTGCCTCAGATTGTAGGTTTAACTGCCTCTGTTGGAGTTGGTAATGCCAAGAACATCAAGGAAACTATAGAGCACATATGTACCCTTTGCTCCTACCTTGACATACAGGCCATATCCACTGTCAGAGAGAACAAAGAGGATCTGCAGAGATTCGGAAACAAACCAGAATCACATGTCAGATGGGTTAAAATGCGAGCTCAGAATCACTTTGCAGACATTATCTCAGGTCTGATGTCTGAGACAGAGGCGATGATGAGGAAGATTTACTCAGAGGATACTATCTCCCAAATCAACAGGAATGATTTTGGAACACAGAAATATGAACACTGGATAGTTCTCACCCAGAAGAAATGCAGACTGTTGCAGCTGGCAGATAAGGAGAAGGAGAGCAACATTTGTAGAGACCTTTTCATTTGTACCGAACACTTGCGGAAATTCAACAATGCTCTCATTATCAGTGAAGATGCACGCATCGAAGATGCTTTAGCCTACCTAAATGAATTTTTCACAAATGTGAAAAATGGACCATATACAGAGTTAGAGAAGCAACTGACGGACAAATTTCAAGAGAAAGAACCAGAACTGACTGCCCTTTCAAAAGATGAATCAAATGAGAATCCCAAGCTGGAAGAGCTTGCTTCCATCCTGGACGAAGCATATCGCTATAACCCACAAACTCGCACTATTGTCTTTGCCAAGACAAGAGCCTTAGTAGCTGCTTTGAAGAAGTGGATGGAAGCAAACCCTCTACTTAGCCACATAAAGCCAGATGCGTTGATGGGTCAGGGAAGAAGAGAACATAAAACAGGTATGACCCTGCCAATGCAGAAGGGTGTGCTGGATGCCTTCAAAACCGACAAAGACAGCAGACTGCTAATTGCTACATCTGTTGCTGATGAAGGCATTGATATTTCTGAGTGCAACCTTGTTGTGCTCTATGAGTACTTCGGTAATGTCACCAAAATGATCCAAGTCAGAGGTCGTGGAAGGGCAAAAGACAGCAAGTGTGTCCTTGTGACAAGCAAAGTGGAAGTGGTTGAGAATGAAAAACAGAACCGTTATAAGGAAGAAATGATGAATGCAGCTATTGAAAACCTGCAGAACTGGGACGAAACAACATTTGCAAGAAAGATACGTGACCTGCAAATGAAGGAAAAGATATTACGAGATTGCAGGAAGAGAGAAACTATAAAACATGAAGTAGTGGAAGGGAAAAAAAATCTTCTGTGTGGAAAATGCAAAGCCTATGCCTGCTGTACAGATGACATCAGAATTATAAAGGACTCTCATCACACTGTCCTAGGAGATGCATTCAAGGAGCGTTATATAACAAAGCCTCACCAGAAACCACATGCATTTGATGTTTTTGAGAAACAAAGCAAGATGCATTGCCAAAAAACTAATTGCCAGCATGACTGGGGGATCACAGTGAAGTACAAAACATTTGATAATCTACCAATCATCAAAATCAGAAGCTTTGTAGTGGAGGACATTGAAACTGGGACACAGATGGATTTTCAGAAATGGAAAAATATTAATTCTTCTTTGAAGAATTTTGATGAAGAAACATCCAGCTGA
>paradisaea_rubra-passeriformes-rig1_CDS
ATGACGGCGGACGAGAAGAGGAACCTGCGGTGCTACAGGCGGTACATCGAGAGGAGCCTGAACCCCGTGTACATCCTCGGCAACATGACGGACTGGCTGTCCGACGAGGTGAAGGAGAGAGTCCGAAAGGAGGAGGAGAAGGGGGTGACGGCGGCCGCCGCGCTGTTCCTGGATGCCGTGCTGCTGCTGGAGGCGGAGGGCTGGCTGCGGGGCTTCCTGGATGCCCTGGTTGCCGCAGGTTACACTGGACTGGCAGAAGCAATTGAAAACTGGGACTTCAGCAAGCTGGAAAAACTGGAGCTGCACAGGCAGCTGTTGAAGCGGATAGAAGCAACAATGCTAGAAATTGATCCAGTAGCAATCATGCCGTACATAAACACATGCCTGATAGAGAGGGAGTGTGATGAGATCCTGCAGATCAGTGAATACAGAAGCAAAGCAGCCGGGATAACTAAACTCATTGAATGCCTCTGTCGCTCGGATAAAGAAAACTGGCCCAAAAGTCTTCAGCTGGCATTGGATAATGCAGGGTATTACAATGCAAGTGAACTGTGGAATATAAGAGAAGGTAATGGCAAAGATATTGATGATGAAATAACAGGTGCCTCTGAGAATTACTTTGAAACCATGGTGACATTTTCTGAGGAAGCAGAATGTGATAATCTCAGTGAAAATCTCTCTTCAGCTTCAGAAAGGGTCTGTGAGTCTTCATCTGTTTATGAACCAAAGAAGGCTCGGAGCTACCAGATTGAGCTTGCACAGCCTGCAATTGATGGGAAAAACACATTGATTTGTGCCCCCACAGGATCTGGAAAAACTTTTGTGGCACTTCTGATTTGTGAACATCATTTGCAAAACATTCCTTCAGGACGAAAGGCAAAAGTTGTCTTCCTTGCAACCAAAGTGCCAGTATATGAGCAACAGAAAAATGTATTCAGGCAGCATTTTGAAAGAAGTGGATACTCTGTTCAGGGAATTTGTGGTGAAACAGTTGCAAATATCTGTGTAGAAAATGTTATACAGGACAGCGACATCATTGTGCTAACGCCCCAGATTCTTGTGAATAGCATGGAGAAAGGGATCCTTAGCTCCCTCTCCATCTTCACTCTGATGATATTTGATGAGTGCCACAACACTACAGGCAACCACCCTTACAATGTGTTGATGGCCAGATACCTGGATCAAAAATTTGACTCCTCTGCAAACCAGCTGCCTCAGATTGTAGGTTTAACTGCTTCTGTTGGAGTTGGTAATGCCAAGAGCATCAATGAAACTGTAGAGCACATCTGTACCCTCTGCTCCTACCTTGACATACAGGCCATATCCACTGTCAGAGAGAACAAACAAGATCTGCAGAGGTTCGGAAATAAGCCAGAAACACATATCAGATGGGTTAAAATGCGAGCTCAGAATCACTTTGCAGACATTATCTCAGGTCTGATGTCTGAGACAGAGGTGTTGATGAGGAAGATTTACCCAGTGGATACCATCTCTCAAATCAACAAGAATTACTTTGGGACACAGAGATATGAACACTGGATAGTTTTCACTCAGAAGAAATGCAGACTGCTGCAACTGGAAGATAAGGAGAAAGAGAGCAACATTTGTAGAGACCTTTTCATTTGTACTGAACACTTGCGGAAATTCAACGACGCTCTCATTATCAGTGAAGATGCCCGCATCGAAGATGCTTTAGCCTACCTAAATGAATTTTTCACAAATGTAAAAAATGGACCATATACAGAGTTAGAGAAGCAACTGACGGACAAATTTCAAGAGAAAGAACCAGAGCTGACTGCCCTTTCAAAAGATGAGTCAAATGAGAATCCAAAGCTGGAAGAGCTTGCTTGCATCCTGGATGAAGCATACCGCTATAACCCACAGACTCGCACTATTCTCTTTGCCAAGACGAGAGCCTTAGTAGCCGCTTTGAAGAAGTGGATACAAGCAAACCCTCTACTTAGCCACATAAAGCCAGATGTGTTGATGGGTAAGGGAAGTAAAGATCATAAAACAGGTATGACTCTGCCAATGCAGAAGGGTGTACTGGATGCATTCAGGAATGACAAAGACATCAGACTGCTAATTGCTACATCTGTTGCTGACGAAGGCATTGATATTACTGAGTGCAACCTTGTGGTGCTCTATGAATACTTCGGTAATGTCACCAAAATGATCCAAGTCAGAGGTCGTGGAAGGGCAAGAGACAGCAAGTGCATCCTTGTGACAAGCAAAAGAGAAGTGGTTGAGAATGAAAAACAAAACAGTTATAAGGAAGAAATGATGAATGCAGCTATTGAAAATCTACAGAACTGGGATGAAACAACATTTGCAAGAAAGATACGTGACCTGCAAATGAAGGAAAAGAAACTACGAGATTCCAGGAAGAACGAAACAAAACATAAAGTAGTGGAAGGGAAAATAAATCTTTTGTGTGGAAAATGCAAAGCATATGCCTGCAGTACAGATGACATCAGAGTTATAAAGGAATCTCATCACACTGTCCTAGGTGATGCATTCAAGGAGCGTTATATAACAAAGCCCCACAGCAAACTGCTTCAGTTTGATGGTTTTGAGAAAAAAAGCAAGATGCATTGCCGAAATACTGACTGCCAGCATGACTGGGGGATCACAGTGAAGTACAAGACATTTGATAATCTACCAGTGATCAAAATCAAAAGCTTTGTACTAGAGAATGTTGAAACTGGGACACAAATGGATTTTCAGAAATGGAGAAGTATTAATTTCTCTTTGAAGAATTTTGATGAAGAAAATGAGCTGAACTCAACATTTTAA
>parotia_lawesii-passeriformes-rig1_CDS
ATGACGGCGGACGAGAAGAGGAACCTGCGGTGCTACAGGCGGTACATCGAGAGGAGCCTGAACCCCGTGTACATCCTCGCCAACATGACGGACTGGCTGTCCGACGAGGTGAAGGAGAGAGTCCGAAAGGAGGAGGAGAAGGGGGTGACGGCGGCCGCCGCGCTGTTCCTGGATGCCGTGCTGCTGCTGGAGGCGGAGGGCTGGCTGCGGGGCTTCCTGGATGCCCTGGTTGCCGCAGGTTACACTGGACTGGCAGAAGCAATTGAAAACTGGGACTTCAGCAAGCTGGAAAAACTGGAGCTGCACAGGCAGCTGTTGAAGCGGATAGAAGCAACAATGCTAGAAATTGATCCAGTAGCAATCATGCCATATATAAACACATGCCTGATAGAGAGGGAGTGTGATGAGATCCTGCAGATCAGTGAATACAGAAGCAAAGCAGCCGGGATAACTAAACTCATTGAATGCCTCTGTCGCTCGGATAAAGAAAACTGGCCCAAAAGTCTTCAGCTGGCATTGGATAATGCAGGGTATTACAATGCAAGTGAACTGTGGAATATAAGAGAAGGTAATGGCAAAGATATTGATGATGAAATAACAGGTGCCTCTGAGAATTACTTTGAAACCATGGTGACATTTTCTGAAGAAGCAGAATGTGATAATCTCAGTGAAAATCTCTCTTCAGCTTCAGAAAGGGTCTATGAGTCTTCGTCTGTTTATGAACCAAAGAAGGCTCGGAGCTACCAGATTGAGCTTGCACAGCCTGCAATTGATGGGAAAAACACATTGATTTGTGCCCCCACAGGATCTGGAAAAACTTTTGTGGCACTTCTGATTTGTGAACATCATTTGCAAAACATTCCTTCAGGACGAAAGGCAAAAGTTGTCTTCCTTGCAACCAAAGTGCCAGTATATGAGCAACAGAAAAATGTATTCAGGCAGCATTTTGAAAGAAGTGGATACTCTGTTCAGGGAATTTGTGGTGAAACAGTTGCAAATATCTGTGTAGAAAATGTTATACAGGACAGCGACATAATTGTGCTAACGCCCCAGATTCTTGTGAATAGCATAGAGAAAGGGATCCTTAGCTCCCTCTCCATCTTCACTCTGATGATATTTGATGAGTGTCACAACACTACAGGCAACCACCCTTACAATGTGTTGATGACCAGATACCTGGATCAAAAATTTGACTCCTCTGCAAACCAGCTGCCTCAGATTGTAGGTTTAACTGCTTCTGTTGGAGTTGGTAATGCCAAGAGCATCAATGAAACTGTAGAGCACATCTGTACCCTCTGCTCCTACCTTGACATACAGGCCATATCCACTGTCAGAGAGAACAAACAAGATCTGCAGAGGTTCGGAAATAAGCCAGAAACACATATCAGATGGGTTAAAATGCGAGCTCAGAATCACTTTGCAGACATTATCTCAGATCTGATGTCTGAGACAGAGGTGTTGATGAGGAAGATTTACCCAGTGGATACCATCTCTCAAATCAACAAGAATTACTTTGGGACACAGAGATATGAACACTGGATAGTTTTCACTCAGAAGAAATGCAGACTGCTGCAACTGGAAGATAAGGAGAAGGAGAGCAACATTTGTAGAGACCTTTTCATTTGTACTGAACACTTGCGGAAATTCAACGACGCTCTCATTATCAGTGAAGATGCCCGCATCGAAGATGCTTTAGCCTACCTAAATGAATTTTTCACAAATGTAAAAAATGGACCATATACAGAGTTAGAGAAGCAACTGACGGACAAATTTCAAGAGAAAGAACCAGAGCTGACTGCCCTTTCAAAAGATGAGTCAAATGAGAATCCAAAGCTGGAAGAGCTTGCTTGCATCCTGGACGAAGCATACCGCTATAACCCACAGACTCGCACTATTCTCTTTGCCAAGACGAGAGCCTTAGTAGCTGCTTTGAAGAAGTGGATACAAGCAAACCCTCTACTTAGCCACATAAAGCCAGATGTGTTGATGGGTAAGGGAAGTAAAGATCATAAAACAGGTATGACCCTGCCAATGCAGAAGGGTGTACTGGATGCATTCAGGAATGACAAAGACATCAGACTGCTAATTGCTACATCTGTTGCTGACGAAGGCATTGATATTACTGAGTGCAACCTTGTGGTGCTCTATGAATACTTCGGTAATGTCACCAAAATGATCCAAGTCAGAGGTCGTGGAAGGGCAAAAGACAGCAAGTGCATCCTTGTGACAAGCAAAAGAGAAGTGGTTGAGAATGAAAAACAAAACAGTTATAAGGAAGAAATGATGAATGCAGCTATTGAAAAGCTACAGAACTGGGATGAAACAACATTTGCAAGAAAGATACGTGACCTGCAAATGAAGGAAAAGAAACTACGAGATTCCAGGAAGAACGAAACAAAACATAAAGTAGTGGAAGGGAAAATAAATCTTTTGTGTGGAAAATGCAAAGCATATGCCTGCAGTACAGATGACATCAGAGTTATAAAGGAATCTCATCACACTGTCCTAGGTGACGCATTCAAGGAGCGTTATATAACAAAGCCCCACAGCAAACTGCTTCAGTTTGATGGTTTTGAGAAAAAAAGCAAGATGCATTGCCGAAATACTGACTGTCAGCATGATTGGGGGATCACAGTGAAGTACAAGACATTTGATAATCTACCAGTGATCAAAATCAAAAGCTTTGTACTAGAGAATGTTGAAACTGGGACACAAATGGATTTTCAGAAATGGAGAAGTATTAATTTCTCTTTGAAGAATTTTGATGAAGAAAATGAGCTGAACTCAACATTTTAA
>parus_major-passeriformes-rig1_CDS
ATGACGGCGGAGGAGAAGCAGAGCTTGCGGTGCTTCAGGCGGTACATCGAGAGGATCCTGAACCCCGTGCACATCCTCGGCAACATGACGGCCTGGCTGTCCGACGAGGTGAAGGAGAGGGTCCGAAAGGAGGAGGAGAAGGGGGTGACGGCGGCCGCCGCGCTGTTCCTGGATGCCGTGCTGCTGCTGGAGGAGGAGGGCTGGCTGCGGGGCTTCCTGGATGCCCTGGTGGCAGCAGGTTACACTGGACTGGCAGAAGCAATTGAAAACTGGGACTTCAGCAAGCTGGAAAAACTGGAGCTGCACAGGCAGCTGTTGAAGCGGATAGAAGCAACAATGATAGAAATTGATCCTGTAGTAATCATGCCATACATAAACACATGCCTGATAGACAGGGAGTGTGATGAGATCCTGCAGATCAGTGAATACAGAAGCAAAGCGGCCGGGATAACTAAACTCATTGACTGCCTCTGTCGCTCAGATAAGGAAAACTGGCCCAAAAGTCTTCAGCTGGCATTGGATAATGCAGGATATTACAATGCAAGTGTACTGTGGAATATAAGAGAAGATAATGGCAAAGATGTGGATAGTGAAATGACAGATGCCTCTGAGAATTACTTTGAAACCATGGTGACCTTTTCTGAAGAAGCAGATTGTGATAATCTCAGCAAAAATCTCTCTTCGGCTTCAGAAAGCGTCTATGCATCTCCGTCTGTTTATGAACCAAAGAAGGCTCGGAGCTACCAGATTGAGCTTGCACAGCCTGCTACTGATGGGAAAAACACATTGATTTGTGCCCCCACAGGATCTGGAAAAACTTTTGTGGCACTTATGATTTGTGAACATCATTTGCAAAACATTCCGTCAGGACGAAAGGCAAAAGTTGTCTTCCTTGCAACCAAAGTGCCAGTGTATGAGCAACAGAAAAATATATTCAGGCAGCATTTTGAAAGAAGTGGATACTCCGTTCAAGGAATTTGTGGTGAAACAGTTGCAAATATCTCTGTAGAAAATATTATACAGGACAGTGATATCATTGTGATAACACCCCAGATTCTTGTGAATAGCATGGAGAAAGGGATCCTTAGCTCCCTCTCCATCTTCACTCTGATCATATTTGATGAGTGCCACAACACTACAGGCAACCACCCTTACAATGTGTTGATGACCAGGTATCTGGATGAAAAATTGGACTCCTCTGCAAACCAGCTGCCTCAGATTATAGGTTTAACTGCTTCTATTGGAGTTGGTAATGCCAAGAGCACTAATGAAACTGTAGAGCACATCTGTACCCTCTGCTCCAACCTTGACATACAGACCATATCCACTGTCAGAGTGAACAAAGAAGATCTGCAGAGGTTTGGAAACAAGCCAGAAACACATATCAGATGGGTTAAAATGCGAGCTCAGAATCATTTTGCAGACATTATCTCAGGTCTGATGTCTGAGACGGAGATGTTGATGAGGAAGATTTATTCAGCGGATATCATCTCCCAAATCAACAAGAATTACTTTGGAACACAGAGATATGAACAGTGGATAGTTTCCACTCAGAAGAAATGCAGACTGTTGCAACTGGAAGATAAGGAGAAGGAGAGCAGTATTTGTAGAGAACTTTTCATTTGTACTGAACACTTGCGGAAATTCAATGATGCTCTCATTATCAGTGAAGACGCTCGCATTGAAGATGCTTTAGCCTATCTAAATGAATTTTTCACAAATGTGAAAAATGGACCATATACAGAGTTAGAGAAGCAGCTGACGGAGAAATTTCAAGAGAAAGAGCTAGAGCTCACTGCTCTTTCAAAAGATGAGTCAAATGAGAATCCAAAGTTGGAAGAGCTCACTTGTATCCTGGACGAAGCATACCACTATAATCCAGAGACTCGCACTATTCTCTTTGCCAAGACAAGAGCCTTAGTAGCTGCTTTGAAGAAGTGGATAGAAGCAAACCCTGTACTTAGCCACATAAAGACAGATGTGTTGATGGGTAAGGGAAGAAGAGATCATAAAACAGGTATGACCCTGCCAATGCAGAGGGATGTACTGGATGCATTCAGAAATGATAAAAACATCAGACTGCTGATTGCTACATCTGTTGCTGACGAAGGCATTGATATTACTGAGTGCAACCTTGTGGTGCTCTATGAATACTTCGGTAATGTCACCAAAATGATCCAAGTCAGAGGTCGTGGAAGGGCAAGAGACAGCAAGTGCATCCTTGTGACAAGCAAAACAGAAGTGGTTGAGAATGAAAAACTAAACAGTTACAAGGAAGAAATGATGAATGCAGCTATTGAAAAGCTACAGAGCTGGGATGAAACAACGTTTGCAAGAAAGATACATGGCCTGCAAATGAAGGAAAAGATACTACGAGATTCCAGGAAGAAAGAAACAAAACATAAAGTAGTGGAAGGGAAGAAAAAACTCTTGTGTGGAAAATGCAAAGCGTATGTCTGCAGTACAGACGACATCAGAGTCATACAGGAATCTCATCACACTGTCCTTGGTGATGCGTTCAAGGAGCGTTATATAACAAAGCCCCACCGGAAACCAGTTAAGTATGATGCTTTTGAGAAAAAATGCAAGATGCATTGCCGTAATACTCAATGCCAGCATGACTGGGGGATCACAGTGAAGTACAAGATATTTGATAATCTACCAGTGATCAAAATCAAAAGCTTTGTACTAGAGGATGTTGAAACTGGGACACAAATGGATTTTCAGAAATGGAAAAACATTAATTTTTCTTTGAAGAATTTTGATGAAGAAGCATCCAACTGA
>phylloscopus_trochilus-passeriformes-rig1_CDS
ATGACGGCGGAGGAGAAGCGGAACCTGCGGTGCTACAGGCGCTACATCGAGAGGAGCCTGAACCCCGTGTACATCCTCAGCAACATGACGGACTGGCTGTCCGACGAGGTGAAGGAGAGAGTCCGAAAGGAGGAGGAGAAGGGGGTGACGGCGGCCGCCGCGCTGTTCCTGGATGCCGTGCTACTGCTGGAGGCGGAGGGCTGGCTCCGGGGCTTCCTGGATGCTCTGGTTGCAGCAGGTTACACTGGACTGGCAGAAGCAATTGAAAACTGGGACTTCAGCAAACTGGAAAAACTGGAGCTGCACAGGCAGCTGTTGAAGCGGATAGAAGCAACAATGCTAGAAATTGATCCTGTAGCAATCATGCCGTACATAAACACATGCCTGATAGAGAGGGAGTGTGATGAGATCCTGCAGATCAGTGAATACAGAAGCAAAGCAGCTGGGATAACTAAACTCATTGAATGCCTCTGTCGCTCAGATAAGGAAAACTGGCCCAAAAGTCTTCAGCTGGCATTGGATAATGCAGGATATTACAATGCAAGTGAACTGTGGAATATAAGAGAAGATAATGGCAAAGATGTTGATGGTGAAATGACTGACGCCTCAGAGAATCACTTTGAAACCATGATGACATTTTCTGAAGAAGCAGAATGTGATAATCTCAGTGAAAATCTCTCTCCAGAAAGCGTCTATGAGTCTTCATCTGTTTATGAACCAAAGAAGGCTCGGAGTTACCAGATTGAGCTTGCACAGCCTGCTGTTGATGGGAAAAACACATTGATTTGTGCCCCCACAGGATCTGGAAAAACTTTTGTGGCACTTCTGATTTGTGAACATCATTTGCAAAACGTTCCCTCAGGACGAAAGGCAAAAGTTGTCTTCCTTGCAACCAAAGTGCCAGTGTATGAGCAACAGAAAAATATATTCAGGCAGCATTTTGAAAGAAGTGGATACTCTGTTCAAGGAATTTGTGGTGAAACAGTTGCAAATATCGCTGTAGAAAATGTTATACAGGACAGTGACATCATCATGCTAACGCCCCAGATTCTTGTGAATTGCATGGAGAAAGGCATCCTTAGCTCCCTCTCCATCTTCACTCTGATGATATTTGATGAGTGCCACAACACTACAGGCAACCACCCTTACAATGTGTTGATGGCCAGATACCTGGATCAAAAATTTGACTCCTCTTCAGACCAGCTGCCTCAGATTGTAGGTTTAACTGCTTCTGTTGGAGTTGGTAATGCCAAGAGCACTAATGAAGCTGTAGAGCACATCTGTACCCTCTGCTCCTACCTTGACATACAGGCCATATCCACTGTCAGAGAGAACAAACAAGATCTGCAGAGGTTTGGAAACAAGCCAGAAACACATATCAGATGGGTTAAAATGCGAGCTCAGAATCACTTTGCAGACATCATCTCATGTCTAATGTCTGAAACAGAGGTCTTGATGAAGAAGACTTACTCAGTGGATACCATCTCCCAAATCAACAAGAATTACTTTGGAACACAGAGATAtGAACACTGGATAGTTGCCACTCAGAGGAAATGCAGACTGTTGCAACTGGAAGATAAGGAGAAGGAGAGCAATATTTGTAGAGACATTTTCATTTGTACTGAACATTTGCGGAAATTCAACGATGCTCTCATTATCAGTGAAGATGCCCGCATTGAAGATGCTTTAGCCTACCTAAATGAATTTTTCACAAATGTGAAAAATGGACCATATACAGAGTTAGAGAAGCAATTGACGGAGAAATTTCAAGAGAAGGAACAAGAACTGACTGCCCTTTCAAAAGATGAGTCAAATGAGAATCCAAAGTTGGAAGAGCTCACCTGCATCCTGGATGAAGCGTACCGCTATAACCCACAGACTCGCACTATCCTCTTTGCCAAGACAAGAGCCTTAGTAACTGCTTTGAAGAAGTGGATAGAAGCAAACCCTGTACTTAGCCACATAAAGACAGATGTGTTGATGGGTAAGGGAAGAAAAGATCATAAAACAGGTATGACCCTGCCAATGCAGAAGGGTGTACTGGATGCATTTAGAAATGACAAAGACATCAGACTGCTAATTGCTACATCTGTTGCTGATGAAGGCATTGATATTACTGAGTGCAACCTTGTGGTGCTCTATGAGTACTTCGGTAATGTCACCAAAATGATCCAAGTCAGAGGTCGTGGAAGGGCAAAAGACAGCAAGTGCATTCTTGTGACAAGCAAAACAGAAGTGGTTGAGAATGAAAAACTGAACAGTTACCAGGAAGAAATGATGAATGAAGCTATCAAAAAGCTACAGAACTGGGATGAAACAACATTTGCAAAAACGATACATCGGCTGCAAATGAAGGAAAAGATACAACGAGATTCCAGGAAGAAAGAAACAAAACATGAAGTAGTGGAAGGGAAAAAAAATCTTTTGTGTGGAAAATGCAAAGCATATGTCTGCAGTACAGATGACATCAGAGTTATAAAGGAATCTCATCACACTGTCCTTGGTGATGCGTTCAAGGAGCGTTATATAACAAAGCCCCACAGGAAAACAATTCAGTTTGATGGTTTTGAGAAAAAAAGCAAGATGCATTGCCGAAATACTGACTGCCAGCATGACTGGGGGATCACAGTGAAGTACAAGACATTTGATAATCTACCAGTGATCAAAATCAGAAGCTTTGTACTAGAGAATGTTGAAACTGGGACACAAATGGATTTTCAGAAATGGAAAAGTATTAATTTTTCTTTGAAAAATTTTGATGAAGAAACATCCACCTGA
>pipra_filicauda-passeriformes-rig1_CDS
ATGACGGCGGAGGAGAAGAGAAACCTGCGGTGCTACAGGCGGTACATCGAGAGGATCCTGAACCCCGTCTACATCCTCAGCAACATGACGGACTGGATGTCGGACGAGATGAAGGAGAGAGTGCGAAAGGAGGAGGAGAAGGGGGTGACGGCGGCCGCCGCGCTGTTCCTGGATACCGTGCTGCTGCTGGAGGCGGAAGGCTGGCTGCGGGGCTTTCTGGACGCCCTTGTTGCAGCAGGTTACACTGGACTGGCAGAAGCAATAGAAAACTGGGACTTCAGCAAACTGGAAAAACTGGAACTGCACAGACAGCTGTTGAAGCGGATAGAAGCAACAATGCTAGAAATTGACCCAGTAGCACTCATGCCTTACATAAACACATGCCTGATAGAGAGGGAGTGTGATGAGATCCTGCAGATTTGTGAATACAGAAGCAAAGCAGCGGGGATAACTAAACTCATTGAATGTCTCTGTCGCTCGGATAAGGAAAACTGGCCGAAAAGTCTTCAGCTGGCATTGGATATGGCAGGGTATTACAATGCAAGTGAACTGTGGAATTTAAGAGAAGATAATGGCAAAGATGTTGATGGTGAAATGACAGGTGCCTCTGAGAATTGCTTTGAAACCACGATAACATTTGCTGAAGAAGCAGAATGTGATAATAATCTCAGTGAAAATCTTTCTTCGGGTTCAGGAATGGTCCATCAGTCTTCATCTGTTTATGAACCAAAGAAGGCTCGAACCTACCAGATTGAACTTGCACAGCCTGCTATCAATGGGAAAAACACACTGATATGTGCCCCTACAGGATCTGGAAAAACTTTTGTGGCGCTTCTGATTTGTGAACACCATTTGCAAAACGTGCCCTCTGGAAAAAAGCCAAAAGTTGTCTTTCTCGCAACCAAAGTGCCAGTGTATGAACAACAGAAAAATGTATTCAGACAGCATTTTGAAAGAAGTGGATACTCTGTTCAAGGAATATGTGGTGAAACAGTTGCAAATGTCTCGGTAGAACACGTTATACAGGACAGTGACATCATTGTGCTCACGCCCCAGATTCTTGTGAATAGCATCGAGACTGGGATCCTTAGCTCTCTCTCCATCTTCACTCTGATGATATTTGATGAGTGTCACAACACCACAGGCAACCACCCTTACAATGTGTTAATGACCAGATACCTGGAACAAAAATTTAACTCCTCTGCAAACCAACTGCCTCAGATTGTAGGTTTAACTGCTTCTGTTGGAGTTGGTAATGCCAAGAACATCAAGGAAACTATAGAGCACATATGTACCCTCTGCTCCTACCTTGACATACAGGCCATATCCACTGTCAGAGAGAACAAAGAGGATCTGCAGAGATTCAGAAACAAGCCAGAATCACATGTCAGATGGGTTAAAATGCGAGCTCAGAATCACTTTGCAGACATTATCTCAGGTCTGATGTCTGAAACAGAGGCGATGATGAGGAAGATTTACTCATCAGATACTATCTCCCAAATCAACAAGAATGATTTTGGAACACAGAAATATGAACAGTGGATAGTTCTCACTCAGAAGAAATGCAGACTGTTGCAGCTGGCAGATAAGGAGAAGGAGAGCAACATTTGTAGAGACCTTTTCATTTGTACCGAACACTTGCGGAAATTCAACGATGCTCTCATTATCAGTGAAGATGCACGCATCGAAGATGCTTTAGCCTACCTAAATGAATTTTTCACAAATGTGAAAAATGGACCATATACAGAGTTAGAGAAGCAACTGACGGACAAATTTCAAGAGAAAGAACCAGAACTGACTGCCCTTTCAAAAGATGAATCAAATGAGAATCCCAAGCTGGAAGAGCTTGCTTCCATCCTGGACGAAGCATACCGCTATAACCCACAAACTCGCACTATTCTCTTTGCCAAGACAAGAGCCTTAGTAGCTGCTTTGAAGAAGTGGATGGAAGCAAACCCTCTACTTAGCCACATAAAGCCAGATGCGTTGATGGGTCAGGGAAGAAAAGAACATAAAACAGGTATGACCCTGCCAATGCAGAAGGGTGTGCTGGATGCCTTCAAAACCGACAAAGACAGCAGACTGCTAATTGCTACATCCGTTGCTGATGAAGGCATTGATATTTCTGAGTGCAACCTTGTTGTGCTCTATGAATACTTCGGTAATGTCACCAAAATGATCCAAGTCAGAGGTCGTGGAAGGGCAAAAGACAGCAAGTGCGTCCTTGTGACAAGCAAAGTGGAAGTGGTTGAGAATGAAAAACAGAACCGTTATAAGGAAGAAATGATGAATGCAGCTATTGAAAACCTGCAGAACTGGGATGAAACAACATTTGCAAGAAAGATACGTGACCTGCAAGTGAAGGAAAAGGTATTACGAGATTGCAGGAAGAAAGAAACTATAAAACATGAAGTAGTGGAAGGGAAAAAAAATCTTCTGTGTGGAAAATGCAAAGCCTATGCCTGCTGTACAGATGACATCAGAATTATAAAGGACTCTCATCACACTGTCCTAGGAGATGCATTCAAGGAGCGTTATATAATGAAGCCTCACCAGAAACCACGTCCATTTGATGTTTTTGAGAAAAAAAGCAAGATGCATTGCCAAAAAACTAATTGCCAGCATGACTGGGGGATCACAGTGAAGTACAAGACATTTGATAATCTACCAATCATCAAAATCAGAAGCTTTGTAGTAGAGGACATTGAAACTGGGACACAGATGGATTTTCAGAAATGGAAAAATATTAATTCTTCTTTGAAGAATTTTGATGAAGAAACATCCAGCTGA
>poecile_atricapillus-passeriformes-rig1_CDS
ATGACGGCGGAGGAGAAGCAGAACCTGCGGTGCTTCAGGCGGTACATCGAGAAGATCCTGAACCCCGTGCACATCCTCGGCAACATGACGGACTGGCTGTCCGACGAGGTGAAGGAGAGGGTCCGAAAGGAGGAGGAGAAGGGGGTGACGGCGGCCGCCGCGCTGTTCCTGGATGCCGTGCTGCTGCTGGAgGCGGAGGGCTGGCTGCGGGGCTTCCTGGATGCCCTGGTGGCAGCAGGTTACACTGGACTGGCAGAAGCAATTGAAAACTGGGACTTCAGCAAACTGGAAAAACTGGAGCTGCACAGGCAGCTGTTGAAGCGGATAGAAGCAACAATGCTAGAAATTGATCCTGTAGCCATCATGCCATTCATAAACACATGCCTGATAGACAGGGAGTGTGATGAGATCCTGCAGATCAGTGAATACAGAAGCAAAGCAGCTGGGATAACTAAACTCATTGAATGCCTCTGTCGCTCAGATAAGGAAAACTGGCCCAAAAGTCTTCAGCTGGCATTGGATAATGCAGGATATTACAATGCAAGTGTACTGTGGAATATAAGAGAAGATAATGGCAAAGATGTGGATAGTGAAATGACAGATGCCTCTGAGAATTACTTTGaAACCATGGTGACTTTTTCTGAAGAAGCAGAATGTGATAATCTCAGCAAAAATCTCTCTTCAGTTTCAGAAAGTGTCTATGCATCTCCGTCTGTTTATGAACCAAAGAAGGCTCGGAGCTACCAGATTGAGCTTGCACAGCCTGCTATTGATGGGAAAAACACATTGATTTGTGCCCCCACAGGATCTGGAAAAACTTTTGTGGCACTTATGATTTGTGAACATCATTTGCAAAACATTCCCTCAGGACGAAAGGCAAAAGTTGTCTTCCTTGCAACCAAAGTGCCAGTGTATGAGCAACAGAAAAATATATTCAGGCAGCATTTTGAAAGAAGTGGATACTCTGTTCAAGGAATTTGTGGTGAAACAGTTGCAAATATCTCTGTAGAAAATATTATACAGGACAGTGACATCATTGTGATAACACCCCAGATTCTTGTGAATAGCATGGAGAAAGGGATCCTTAGCTCCCTCTCCATCTTCACTCTGATCATATTTGATGAGTGCCACAACACTACAGGCAACCACCCTTACAATGTGTTGATGACCAGGTACCTGGATGAAAAATTTGACTCCTGTGCAAACCAGCTGCCTCAGATTATAGGTTTAACTGCTTCTGTTGGAGTTGGTAATGCCAAGAGCACTAATGAAACTGTAGAGCACATCTGTGTCCTCTGCTCCTACCTTGACATACAGACCATATCCACTGTCAGAGTGAACAAACAAGATCTGCAGAGGTTTGGAAACAAACCAGAAACACATATTAGATGGGTTAAAATGCGAGCTCAAAATAATTTTGCGGACATTATCTCAGGTCTGATGTCTGAGACAGAGGTGTTGATGAGGAAGATTTATTCAGCAGATACCATCTCCCRAATCAACAAGAATTACTTTGGAACACAGAGATATGAACAGTGGATAGTTTCCACTCAGAAGAAATGCAGACTGTTGCAACTGGAAGATAAGGAGAAGGAGAGCAGTATTTGTAGAGAACTTTTCATTTGTACTGAACACTTGCGGAAATTCAATGATGCTCTCATTATCAGTGAAGATGCTCGCATTGAAGATGCTTTAGCCTACCTAAAAGAATTTTTCACAAATGTGAAAAATGGACCATATACAGAGTTAGAGAAGCAGCTGACAGAGAAATTTCAAGAGAAAGAGCTAGAGCTCACTGCTCTTTCAAAAGATGAGTCAAATGAGAATCCAAAGTTGGAAGAGCTCACTTGCATCCTGGATGAAGCATACCACTATAACCCAGAGACTCGCACTATTCTCTTTGCCAAGACAAGAGCCTTAGTAGCTGCTTTGAAGAAGTGGATAGAAGCAAACCCTGTACTTAGCCACATAAAGACAGATGTGTTGATGGGTAAGGGAAGAAGAGATCATAAAACAGGTATGACCCTGCCAATGCAGAGGGATGTACTGGATGCATTCAGAAATGATAAAAACATCAGACTGCTGATTGCTACATCTGTTGCTGACGAAGGCATTGATATTACTGAGTGCAACCTTGTGGTGCTCTATGAATACTTCGGTAATGTCACCAAAATGATCCAAGTCAAAGGTCGTGGAAGGGCAAGAGACAGCAAGTGCATCCTTGTGACAAGCAAAACAGAAGTGGTTGAGAATGAAAAACTAAACAGTTACAAGGAAGAAATGATGAATGCAGCTATTGAAAAGCTACAGAACTGGGATGAAACAACGTTTGCAAGAAAGATACACGGCCTGCAAATGAAGGAAAAGATACTACGAGATTCCAGGAAGAAAGAAACAAAACATAAAGTAGCGGAAGGGAAGAAAAATCTCTTGTGCGGAAAATGCAAAGCGTATGCCTGCAGTACAGACGACATCAGAGTTATACAGGAATCTCATCACACTGTCCTAGGTGATGCGTTCAAGGAGCGTTATATAACAAAGCCCCACCGGAAACCAGTTCAGTATGATGGTTTTGAGAAAAAAAGCAAGATGCATTGCCGCAATACTGAATGCCAGCATGACTGGGGGATCACAGTGAAGTACAAGACATTTGATAATCTACCAGTGATCAAAATCAAAAGCTTTGTACTAGAGAATATTGAAACTGGGACACAAATGGATTTTCAGAAATGGAAAAACATTAATTTTTCTTTGAAGAATTTTGATGAAGAAGCATCCAACTGA
>pseudopodoces_humilis-passeriformes-rig1_CDS
ATGACGGCGGAGGAGAAGCAGAGCCTGCGGTGCTTCAGGCGGTACATCGAGAGGATCCTGAACCCCGTGCACATCCTCGGCAACATGACGGACTGGCTGTCCGACGAGGTGAAGGAGAGGGTCCGAAAGGAGGAGGAGAAGGGGGTGACGGCGGCCGCCGCGCTGTTCCTGGATGCCGTGCTGCTGCTGGAGGCGGAGGGCTGGCTGCGGGGCTTCGTGGATGCCCTGGTGGCAGCAGGTTACACTGGACTGGCAGAAGCAATTGAAAACTGGGACTTCAGCAAACTGGAAAAACTGGAGCTGCACAGGCAGCTGTTGAAGCGGATAGAAGCAGCAATGCTAGAAATTGATCCTGTAGCAATCATGCCATACATAAACACATGCCTGATAGACAGGGAGTGTGATGAGATCCTGCAGATCAGTGAATACAGAAGCAAAGCAGCCGGGATAACTAAACTCATTGAATGCCTCTGTCGCTCAGATAAGGAAAACTGGCCCAAAAGTCTTCAGCTGGCATTGGATAATGCAGGATATTACAATGCAAGTGTACTGTGGAATATAAGAGAAGATAATGGCAAAGATGTGGATAGTGAAATGACAGATGCCTCTGAGAATTACTTTGAAACCATGGTGACTTTTTCTGAAGAAGCAGAATGTGATAATCTCAGCAAAAATCTCTCTTCGGTTTCAGAAAGTGTCTATGCATCTCCATCTGTTTATGAACCAAAGAAGGCTCGGAGCTACCAGATTGAGCTTGCACAGCCTGCTACTGATGGGAAAAACACATTGATTTGTGCCCCCACAGGATCTGGAAAAACTTTTGTGGCACTTATGATTTGTGAACATCATTTGCAAAACATTCCATCAGGACGAAAGGCAAAAGTTGTCTTCCTTGCAACCAAAGTGCCAGTGTATGAGCAACAGAAAACTATATTCAGGCAGCATTTTGAAAGAAGTGGATACTCTGTTCAAGGAATTTGTGGTGAAACAGTTGCAAATATCTCTGTAGAAAATATTATACAGGACAGTGACATCATTGTGATAACACCCCAGATTCTTGTGAATAGCATGGAGAAAGGGATCCTTAGCTCCCTCTCCATCTTCACTCTGATCATATTTGATGAGTGCCACAACACTACAGGCAACCACCCTTACAATGTGTTGATGACCAGGTACCTGGATGAAAAATTTGACTCCTCTGCAAACCAGCTGCCTCAGATTGTAGGTTTAACTGCTTCTATTGGAGTTGGTAATGCCAAGAGCACTAATGAAACTGTAGAGCACATCTGTACCCTCTGCTCCTACCTTGACATACAGACAATATCCACTGTCAGAGTGAACAAACAAGATCTGCAGAGGTTTGGAACCAAGCCAGAAACACATATCAGATGGGTTAAAATGCGAGCTCAGAATCATTTTGCAGACATTATCTCAGGTCTGATGTCTGAGACGGAGGTGTTGATGAGGAAGATTTATTCAGTGGATACCATCTCCCAAATCAACAAGAATTACTTTGGAACACAGAGATATGAACAATGGATAGTTTCCACTCAGAAGAAATGCAGACTGTTGCAACTGGAAGATAGGGAGAAGGAGAGCAGTATTTGTAGAGAACTTTTCATTTGTACTGAACACTTGCGGAAATTCAATGATGCTCTCATTATCAGTGAAGATGCCCGCATTGAAGATGCTTTAGCCTACCTAAAAGAATTTTTCACAAATGTGAAAAATGGACCATATACAGAGTTAGAGAAGCAGCTGACGGAGAAATTTCAAGAGAAAGAGCTAGAGCTCACTGCTCTTTCAAAAGATGAGTCAAATGAGAATCCAAAGTTGGAAGAGCTCACTTGCATCCTGGACGAAGCATACCACTATAACCCAGAGACTCGCACTATTCTCTTTGCCAAGACAAGAGCCTTAGTAGCTGCTTTGAAGAAGTGGATAGAAACAAACCCTGTACTTAGCCACATAAAGACAGATGTGTTGATGGGTAAGGGAAGAAGAGATCATAAAACAGGTATGACCCTGCCAATGCAGAGGGATGTACTGGATGCATTCAGAAATGATAAAAACATCAGACTGCTGATTGCTACATCTGTTGCTGACGAAGGCATTGATATTACTGAGTGCAACCTTGTGGTGCTCTATGAATACTTCGGTAATGTCACCAAAATGATCCAAGTCAGAGGTCGTGGAAGGGCAAGAGACAGCAAGTGCATCCTTGTGACAAGCAAAACAGAAGTGGTTGAGAATGAAAAACTAAACAGTTACAAGGAAGAAATGATGAATGCAGCTATTGAAAATCTACAGAACTGGGATGAAACAACGTTTGCAAGAAAGATACATGGCCTTCAAATGAAGGAAAAGATACTACGAGATTCCAGGAAGAAAGAAACAAAACAGAAAGTAGTGGAAGGGAAGAAAAATCTCTTGTGCGGAAAATGCAAAGCATATGTCTGCAGTACAGACGACATCAGAGTCATACAGGAATCTCATCACGCTGTCCTTGGTGATGCGTTCAAGGAGCGTTATATAACAAAGCCCCACCAGAAACCAGTTCGGTATGATGGTTTTGAGAAAAAAAGCAAGATGCATTGCCGCAATACTGAATGCCAGCATGACTGGGGGATCACAGTGAAGTACAAGACATTTGATAATCTACCAGTGATCAAAATCAAAAGCTTTGTACTAGAGGATGTTGAAACTGGGACACAAATGGATTTTCAGAAATGGAAAGACATTAATTTTTCTTTGAAGAATTTTGATGAAGAAGCATCCAACTGA
>saxicola_maurus-passeriformes-rig1_CDS
ATGACGGCGGAGGAGAAGCAGAACCTGCGGTGCTACCGGCGGTACATCGAGAGGAGCCTGAACCCCGTGTACGTCCTCAGCAACATGACGGACTGGCTGTCCGACGAGGTGAAGGAGAGGGTCCGTAAGGAGGAGGAGAAGGGGGTGACGGCGGCCGCCGCGCTGTTCCTGGATGCCGTGCTGCTGCTGGAGGCGGAGGGCTGGCTCCGGGGATTCCTGGATGCGCTGGTGGCTGCAGGTTATACTGGGCTGGCAGAAGCAATTGAAAACTGGGACTTCAGCAAGCTGGAAAAACTGGAGCTGCACAGGCAGCTGTTGAAGCGGATAGAAGCAACAATGCTAGAAGTTGATCCTGTAGCAATCATGCCATATATAAACACGTGCCTGATAGAGAGAGATTGTGATGAGATCCTGCAGATCAGTGAATACAGAAGCAAAGCAGCCGGGATAACCAAACTCATTGAGTGCCTCTGTCGCTCGGATAAGGAAAACTGGCCCAAAAGTCTTCAGCTGGCACTGGATAATGCAGGATATTACAATGCTAGTGAACTGTGGAATATAAGAGAAGAGNATGGCAAAGATGTGGATGGTGAAATGACTGATGCTTCTGAGAATTACTTTGAAACCATGGTGACATTTTCTGAAGAAGCAGAATGTGATAATCTCAGTGAAAATCTCTCTTCAGTTTCAGAAAACGCGTATGAGTCTTCATCTGTTTATAAACCAAAGAAGGCCAGGAGCTATCAGATTGAGCTTGCACAGCCTGCTATTGATGGGAAAAACACATTGATTTGTGCCCCCACAGGATCTGGAAAAACTTTTGTGGCACTTCTGATTTGTGAACATCATTTGCAAAACATTCCCTCAGGACGAAAGGCAAAAGTTGTCTTCCTTGCAACCAAAGTGCCAGTGTATGAGCAACAGAAAAATGTGTTCAGGCAGCATTTTGAAAGGAGTGGATACTCTGTTCAAGGAATTTGTGGTGAAACAGTTGCAAATATCTCAGTAGAAAAGGTTATACAGGACAGTGACATCATTGTGCTAACTCCCCAGATTCTTGTGAATAGCATGGGGAAAGGGATCCTTAGCTCCCTCTCCATCTTCACTCTGATGATATTCGATGAGTGCCACAACACTACAGGCAACCACCCTTACAATGTGCTGATGACCAGATACCTGGATCAAAAATTTGACTCCTCTGCNAACCAGCTGCCTCAGATTGTAGGTTTAACTGCTTCTGTTGGAGTTGGCAATGCCAAAAGCACTAATGAAACTGTGGAGCACATCTGTACCCTCTGCTCCTACCTTGACATACAGGCCATATCCACTGTCAGAGAGAACAAACAAGATCTGCAGAGGTTTGGAAACAAGCCTGAAACACATATCAGATGGGTTAAAATGCGAGCTCAGAATCACTTTGCAGACATTATCTCAGGTCTGATGTCTGAGACAGAGGTGTTGATGAGGAAGATTTACTCAGTGGATACCATCTCCCAAATCAACAAGAATTACCTTGGAACACAGAGATATGAACAATGGATAGTTTCCACTCAGAAGAAATGCAGACTGTTGCAACTGGAAGATAAGGAGAAGGAGAGCAGTATTTGTAGAGACCTGTTCATTTGTACTGAACACTTGCGGAAATTCAATGATGCTCTGATTATTGGTGAAGATGCCCGCATCGAAGATGCTTTGGCCTACCTGAATGAATTTTTCACAAATGTTAAAAATGGACCATATACAGAGTTAGAGAAGCAGCTGACGGAGAAATTTCAAGAGAAAGAGCCAGAGCTGACTGCCCTTTCAAAAGATGAGTCAAATGAGAATCCAAAGTTGGAAGAGCTTGCTTGCATCCTGGATGAAGCATACCGCTATAACCCGGAGACTCGCACTATTCTCTTTGCCAAGACNAGAGCCTTAGTAGCTGCTTTGAAGAAATGGATAGAAGCAAACCCTGTACTTAGCCACATAAAGCCGGATGTGTTGATGGGTAGGGCAAGAAGAGACCATAAAACAGGTATGACCCTGCCGATGCAGAAGGGTGTACTGGATGCATTCAGAAATGACAAAGACATCAGACTGCTAATTGCTACATCTGTTGCTGATGAAGGCATTGATATTACTGAGTGCAACCTTGTGGTGCTCTATGAATACTTTGGTAATGTCACCAAAATGATCCAAGTCAGAGGTCGTGGAAGGGCAAGAGACAGCAAGTGCATCCTTGTGACAAGCAAAACAGAAGTGGTTGAAAATGAAAAACTAAACCGTTACAAGGAAGAAATGATGAATGCAGCTATTGAACAGCTACAGAACTGGGATGAAACAACATTTGCGAGAACGATATGTCGCCTGCAAAGGAGGGAAAAGGTACTACGAGATTCTAAGAAGAACGAAACAAAACCCGAAGCAATGAAAGGGAAAAAAAATCTTNTGTGTGGAAAATGCAAAGTGTATGTCTGCAGTACAGATGACATCAGAATTATAAAGGAATCTCATCACACTGTCCTGGGTGACACGTTCAAGGAGCGTTACATAACAAAGCCCCACAGGAAACCGGTTCAGTTTGATGGTTTTGTGAAAAAAAGCAAGATGCATTGCCNAAATGCTGAGTGCCAGCACGACTGGGGGATCACAGTGAAGTACAAGACATTTGATAATCTACCAGTGATCAAAATCAAAAGCTTTGTACTAGAGGACATTGAAACTGGGACACAAATGGATTTTCAGAAATGGAAAAGTATTAATTTGTCTTTGAAGAATTTTGATGAAGAAACATTCAGCTGA
>serinus_canaria-passeriformes-rig1_CDS
ATGACGGCGGAGGAGAAGCGGAACCTGCGGTGCTACAGGCGCTACATCGAGAGGAGCCTGAACCCCGTGTACATCCTCAGCAACATGACGGAATGGCTGTCCGACGAGGTGAAGGAGAGAGTCCGAAAGGAGGAGGAGAAGGGCGTGACGGCGGCCGCCGCGCTGTTCCTGGATGCCGTGCTGCTGCTGGAGGCGGAGGGCTGGCTCCGGGGCTTTCTGGATGCCCTGGTTGCAGCAGGTTACACTGGACTGGCAGAAGCAATTGAAAACTGGGACTTCAGCAAACTGGAAAAACTGGAGCTGCACAGGCAGCTGTTGAAGCGGATAGAAGCAACAATGTTAGAAATCGATCCTGTAGCAATCATGCCATACATAAACACATGCCTGATAGAGAGGGAGTGTGATGAGATCCTGCAGATCAGTGAATACAGAAGCAAGGCAGCCGGGATAACTAAACTCATTGAGTGCCTCTGTCGCTCGGATAAGGAAAACTGGCCCAAAAGTCTTCAGCTGGCATTGGATAATGCAGGATATTACAATGCAAGTGAACTGTGGAATATAAGAGAAGATAATGGCAAAGACATTGATGGTGAAATGACAGATGCCTCTGAGAATTACTTTGAAACCATGATGACATTTTCTGAAGAAGCAGAATGTGATAATTTGAGCAAAAATCTCTCTTCAGCTTCAGAAAGCATCTATGAGTTTTCATCTGTTTATGAACCAAAGAAGCCTCGGAGCTATCAGATTGAGCTTGCACAGCCTGCTATTGGTGGGAAAAACACATTGATTTGTGCCCCCACTGGATCTGGAAAAACTTTTGTGGCACTTATGATTTGTGAACATCATTTGCAAAACGTTCCCTCAGGACGAAAGGCAAAAATTGTCTTCCTTGCAACCAAAGTGCCAGTGTATGAGCAACAGAAAAATGTATTCAGGCAGCATTTTGAAAGAAGTGGATACTCTGTTCAAGGAATTTGTGGTGAAACAGTTGCAAATATCTCTGTAGAAAATGTTATACAGGACAGTGACATCATTGTGCTAACGCCCCAGATTCTTGTGAATAGCATGGAGAAAGGGATCCTTAGCTCCCTCTCCATCTTCACGCTGATGATATTTGATGAGTGCCACAACACGACAGGCAACCACCCTTACAACGTGTTGATGACCAGATACCTGGATCAGAAATTTGACTCCTCTGCAAACCAGCTGCCTCAGATTGTAGGTTTAACTGCTTCTGTTGGAGTTGGTAATGCCAAAAGCACTAATGAAACTGTAGAGCACATCTGTACCCTCTGCTCCTACCTTGACATACAGGCCATTTCCACTGTCAGAGAGAACAAAGAAGATCTGCAGAGGTTTGGAAACAAGCCAGAAACACATATCAGATGGGTTAAAATGCGAGCTCAGAATCACTTTGCAGACATTATCTCAGGTCTGATGTCTGAGACAGAGGTGTTGATGAAGAAGATTTACTCAGTGGATACCATCTCCCAAATCAACAAGAATTACTTTGGAACACAGAGATATGAACAGTGGATAGTTTCTACTCAGAAGAAATGCAGACTATTGCAACTGGAAGATAAGGAGAAGGAGAGCAGTATTTGTAGAGACCTTTTCATTTGTACTGAACACTTGCGGAAATTCAATGATGCTCTCATTATCAGTGAAGATGCCCGCATTGAAGATGCTTTAGCCTACCTAAATGAATTTTTCATAAATGTAAAAAATGGACCATTTACAGAGTTAGAGAAGCAGCTGACGGAGAAATTCCAAGAAAAAGAACTAGAGCTGACTGCCCTTTCAAAAGATGAATCAAATGAGAATCCAAAGTTGGAAGAGCTTGCTTGCATCCTGGATGAAGCATACCACTATAACCCACAGACTCGTACTATTCTCTTTGCCAAGACAAGAGCCTTAGTAGCAGCTTTGAAGAAGTGGATAGAAGGAAACCCTCTTCTTAGCCACATAAAGCTGGATGTGTTGATGGGTAAGGGAAGAAGAGATCAGAAAACAGGTATGACCCTGCCAATGCAGAAGGGTGTACTGGATGCATTCAGAAATGACAAAGACATCAGACTGCTAATTGCTACATCTGTTGCTGATGAAGGCATTGATATTACTGAGTGCAACTTTGTGGTGCTCTATGAATACTTTGGTAATGTCACCAAAATGATCCAAGTCAGAGGTCGTGGAAGGGCAAGAGACAGCAAGTGCATCCTTGTGACAAGTAAAACAGAAGTGGTTGAGAATGAAAAACTAAACAGTTACAAGGAAGAAATGATGAATGCAGCTATTGAAAAGCTACAGAACTGGGATGAAACAACATTTGCAAGAAAGATACGTGGCCTGCAAATGAAGGAAAAGATGCTACGAGATTCCAGGAAGAACAAAACAAAACCTGAAATAGTGGAAGGGAAAAAAAATCTTTTGTGTGGAAAATGCAAAGCATATGTCTGCAGTACAGATGACATCAGAATTATAAAGGATTCTCATCACACTGTCTTAGGTGACGCGTTCAAGGAGCGTTATACAACAAAGCCCCACAGGAAACCTTTTCAGTTTGATGGTTTTGAGAAAAAAAGCAAGATGCATTGCCGAAATACTGAGTGCCAGCATGACTGGGGGATCATAGTGAAGTACAAGATATTTGACAATCTACCAGTGATCAAAATCAGAAGCTTTGTACTAGAGGATGTTGAAACTGGGACACAAATGGATTTTCAGAAATGGAAAAGTATTAATTTGTCTTTGAAGAAGTTTGATGAAGAAACATCCAGCTGA
>sporophila_hypoxantha-passeriformes-rig1_CDS
ATGACGGCGGAGGAGAAGCGGAACCTGCGGTGCTACAGGCGCTACATCGAGAGGAGCCTGAACCCCGTGTACATCCTCAGCAACATGACGGAATGGCTGTCCGACGAGGTGAAGGAGAGAGTCCGAAAGGAGGAGGAGAAGGGCGTGACGGCGGCCGCCGCGCTGTTCCTGGATGCCGTGCTGCTGCTGGAGGCGGAGGGCTGGCTCCGGGGCTTTCTGGATGCCCTGGTTGCAGCAGGTTACACTGGACTGGCAGAAGCAATTGAAAACTGGGACTTCAGCAAACTGGAAAAACTGGAACTGCACAGGCAGCTGTTGAAGCGGATAGAAGCAACAATGCTAGAAATTGATCCTGTAGCAATCATGCCATACATAAACATGTGCCTGATAGACAGGGAGTGTGATGAGATCCTGCAGATCAGTGAATACAGAAGCAAGGCAGCTGGGATAACAAAACTCATTGAATGCCTCTGTCGCTCGGATAAGGAAAACTGGCCCAAAAGTCTTCAGCTGGCATTGGATAATGCAGGATATTACAATGCAAGTGAACTGTGGAATATAAGAGAAGATAATGGCAAAGACATTGAYGGTGAAATGACAGATGCCTCTGAGAATTACTTTGAAACCATGATGACATTTTCTGAAGAAGCAGAATGTGATAATCTGAGCAAAAATCTCTCTTCAGTTTCAGAAAGCATCTATGAGTCTTCATCTGTTTATGAACCAAAGAAGGCTCGGAGCTACCAGACTGAGCTTGCACAGCCTGCTTTTGATGGGAAAAACACATTGATTTGTGCCCCCACAGGCTCTGGAAAAACTTTTGTGGCACTTATGATTTGTGAACATCACTTGCAAAACGTTCCCTCAGGACGAAAGGCAAAAGTTGTCTTCCTTGCAACCAAAGTGCCAGTGTATGAGCAACAGAAAAATGTATTCAGGCAGCATTTTGAAAGAAGTGGATACTCTGTTCAAGGAATTTGTGGTGAAACAGTTGCAAATATCTCTGTAGAAAATGTTATACAGGACAGTGACATCATTGTGCTAACGCCCCAGATTCTTGTGAATAGCATGGAGAAAGGGATCCTTAGCTCCCTCTCCATCTTCACTCTGATGATATTTGATGAGTGCCACAACACTACAGGTAACCACCCTTACAATGTGTTGATGACCAGATACCTGGATCAAAAATTTGACTCCTCTGCAAACCAGCTGCCTCAGATTGTAGGTTTAACTGCTTCTGTTGGAGTTGGTAATGCCAAGAGCACTAATGAAACTGTAGAGCACATCTGTACCCTCTGCTCCTACCTTGACATACAGGCCATATCCACTGTCAGAGAGAACAAAGAAGATCTGCAGAGATTTGGAAACAAGCCAGAAACACATATCAGATGGGTTAAAATGCGAGCTCAGAATCACTTTGCAGACATTATCTCAGGTCTGATGTCTGAGACAGAAGTGTTGATGAGGAAGATTTACTCAGTGGATTCCATCTCCCAAATCAGCAAGAATTACTTTGGAACACAGAGATATGAACAGTGGATAGTTTCTACTCAGAAGAAATGCAGATTARTGCAACTGGAAGATAAGGAGAAGGAGAGCAGTATTTGTAGAGATCTTTTCATTTGTACTGAACACTTGCGGAAATTCAACGATGCTCTCATTATCAGTGAAGATGCCCGCATCGAAGATGCTTTAGCCTACCTAAATGAATTTTTCACAAATGTAAAAAATGGACCATTTACAGAGTTAGAGAAGCAGCTGACGGAGAAATTTCAAGAGAAAGAACAAGAGCTGACTTCCCTTTCAAAAGATGAGTCAAATGAGAATCCAAAGTTGGAAGAGCTTGCTTGCATCCTGGATGAAGCATACCACTATAACCCAGAGACTCGCACTATTCTCTTTGCCAAGACAAGAGCCTTAGTAGCTGCTTTGAAGAAGTGGATAGAAGGAAACCCTCTTCTTAGCCACATAAAGCCAGATGTGTTGATGGGTAAAGGAAGAAGAGATCAGAAAACAGGTATGACCTTGCCAATGCAGAAGGGTGTACTGGATGCATTCAGAAATGACAAAGACATCAGACTGCTAATTGCTACATCTGTTGCTGACGAAGGCATTGATATTACTGAGTGCAACCTTGTGGTGCTCTATGAATACTTTGGAAATGTCACCAAAATGATCCAAGTCAGAGGTCGTGGAAGGGCAAGAGACAGCAAGTGCATCCTTGTGACAAGCAAAACAGAAGTGGTTGAGAATGAAAAACGAAACAGTTACAAGGAAGAAATGATGAATGCAGCTATTGAAAAGCTACAGAACTGGGATGAAACAACATTTGCGAGAAAGATACATGGCCTGCAAATGAAGGAAAAGATGCTACGAGATTCCAGGAAGAACAAAACAAAACAAGAAATAGTAAAAGGGAAAAAAAATCTTTTGTGTGGAAAATGCAAAGCATATGTCTGCASTACAGATGACATCAGAATTATAAAGGAATCTCACCATACTGTCTTAGGTGATGCGTTCAAGGAGCGTTATACAACAAAGCCCCACAGGAAACCTTTTCAGTTTGATGGTTTTGAGAAAAAAAGCAAGATGCATTGCCGAAATACTGAGTGTCAGCATGACTGGGGGATCATAGTGAAGTACAAGATATTTGATAATCTACCAGTGATCAAAATCAGAAGCTTTGTACTAGAGGATGTTGAAACAGGGACACAAATGGATTTTCAGAAATGGAAAAGTATTAATTTGTCTTTGAAGGAGTTTGATGAAGAAACATACAGCTGA
>sturnus_vulgaris-passeriformes-rig1_CDS
ATGACGGCGGAGGAGAAGCAGAACTTGCGCTGCTACCGGCGCTACATCGAGAGGAGCCTGAACCCTGTCTACGTCCTCAGCAACATGACGGACTGGCTGTCCGACGAGGTGAAGGAGAGGGTTCGAAAGGAGGAGGAGAAGGGGGTGACGGCGGCCGCCGCGCTGTTCCTGGATGCTGTGCTGCTGCTGGAGGCGGAGGGCTGGCTCCGGGGCTTCCTGGATGCCCTGGTTGCAGCAGGTTACACTGGATTGGCAGAAGCAATTGAAAACTGGGACTTCAGCAAGCTGGAAAAACTTGAGCTGCACAGGCAGCTGTTGAAGCGGATAGAAGCAACAATGCTAGAAATTGATCCTGTAGCAATTATGCCATACATAAACACATGCCTGATAGACAGGGATTGTGATGAGATACTGCAGATCAGTGAATACAGAAGCAAAGCAGCTGGGATAACCAAACTCATTGAATGCCTCTGTCGCTCTGACAAGGAAAACTGGCCCAAAAGTCTTCAGCTGGCGCTGGATAATGCAGGATATTACAATGCAAGTGAACTGTGGAATATAAGAGAAGATAATGGCAAAGATGTGGATAGTGAAATGACAGATGCCTCAGAGAATTACTTTGAAACCATGATGACATTTTCTGAAGAAGCAGAATGTGATAATCTTGGTGAAAATCTCTCTCCAGTTTCAGAAAGCGCCTATGAGTCTTCATCTGTTTATAAACCAAAGAAGGCTCGGAGCTACCAGATTGAGCTTGCACAGCCTGCTATTGATGGGAAAAACACATTGATTTGTGCCCCCACAGGATCTGGAAAAACTTTTGTGGCACTTCTGATTTGTGAACATCATTTGCAAAACGTTCCCTCAGGACGAAAGGCAAAAGTTGTCTTCCTTGCAACCAAAGTGCCAGTGTATGAGCAACAGAAAAATGTATTCAGGCAGCATTTCGAAAGAAGTGGATACTCCGTTCAAGGAATTTGTGGTGAAACAGTAGCAAATATCTCTATAGAAAATGTTATACGGGACAGTGACATCATCGTGCTAACTCCCCAGATTCTTGTGAATAGCATGGGGAAAGGGGTCCTTAGCTCCCTCTCCATCTTCACTCTGATGATATTTGATGAGTGCCACAACACTACAGGCAACCACCCTTACAATGTGTTGATGACCAGATACCTGGATGAAAAATTTGACTCCTCTGCAAAACAGCTGCCTCAGATTGTAGGTTTAACTGCTTCTCTTGGAGTTGGTAATGCCAAGAGCACTGATGAAACTGTGGAGCACATCTGTACCCTCTGCTCCTACCTGGACATACAGGCCATATCCACTGTCAGAGAGAACAAACAAGATCTGCAAAGATTTGGAAACAAGCCAGAAACACATATCAGATGGGTTAAAATGCGACCTCAGAATCACTTTGCAGACATTATCTCAGGTCTGATGTCTGAGACAGAGATGTTGATGAGGAAGATTTACTCAGTGGATACCATCTCCCAAATCAACAAGAATTACCTTGGAACACAGAGATATGAACAATGGATAGTTTCTACTCAGAAGAAGTGTAGACTATTGCAACTGGAAGATAAGGAGAAGGAGAGCAGTATTTGTAGAGACCTTTTCATTTGTACTGAACACTTGCGGAAATTCAACGATGCTCTGATTATCAGTGAAGATGCCCGCATCGAAGATGCTTTAGCCTACCTAAATGAATTTTTCACAAATGTAAAAAATGGACCATATACAGAGTTGGAGAAGCAACTGACGGAGAAATTTCAAGAGAAAGAGCTAGAACTGACTGCCCTTTCAAAAGATGAGTCAAATGAGAATCCAAAGTTGGAAGAGCTTGCTTGTATCCTGGACGAAGCATACCGCTACAACCCAGAGACTCGCACTATTCTCTTTGCCAAGACAAGAGCCTTAGTAGCTGCTTTGAAGAAGTGGATAGAAGCAAACCCTTTACTTAGCCACATAAAGCCAGATGTGTTGATGGGTAAGGGAAGAAGAGACCATAAAACAGGTATGACCCTGCCAATGCAGAAGGGTGTACTGGATGCATTCAGAAACGACAAAGACATCAGACTGCTAATTGCTACATCTGTTGCTGATGAAGGCATTGATATTACTGCGTGCAACCTTGTCGTGCTCTATGAATACTTTGGTAATGTCACCAAAATGATCCAAGTCAGAGGTCGTGGAAGGGCAAGAGACAGCAAGTGCATCCTTGTGACAAGCAAAACAGAAGTGGTTGAGAATGAAAAACTAAATCGTTACAAGGAAGAAATGATGAATGCAGCTATTGAGAATTTACAGAACTGGGATGAAACAACATTTGCAAGAACGATATGTCGCCTGCAAAGGAGGGAAAAGGTACTACGAGATTCCAAGAAGAATGAAACAAAACCTGAAGTAGTGGAAGGGAAAAAAAATCTTTTGTGTGGAAAATGCAAAGTGTATGTGTGCAGTACAGATGACATCAGAATTATAAAGGAATCTCATCACACTGTCCTGGGTGACAAGTTCAAGGAACGTTATATAACAAAACCCCACAGGAAACCAGTTCAGTTTGACGATTTTCAGAAAAAAAGCAAGATGCATTGCCGAAATGCTGAGTGCCAGCATGACTGGGGGATCACAGTGAAGTACAAGACATTTGATAATCTACCAGTGATCAAAATCAAAAGCTTTGTACTAGAGGACATTGAAACTGGGACACAAATGGATTTTCAGAAATGGAAAAGTATTAATTTGTCTTTGAAGAATTTTGATGAGGAAACATTCAGCTGA
>sylvia_atricapilla-passeriformes-rig1_CDS
ATGACGGCGGAGGAGAAGCGGAACCTGCAGTGCTACAGGCGGTACATCGAGGGGATCCTGAACCCCGTGTACATCCTCAGCAACATGACGGACTGGCTGTCCGACGAGGTGAAGGAGAGGGTCCGAAAGGAGGAGGAGAAGGGGGTGACGGCGGCCGCCGCGCTGTTCCTGGATACCGTGCTGCTGCTGGAGGCGGAGGGCTGGCTCCGTGGCTTCCTGGATGCCCTGGTTGCAGCAGGTTACACTGGACTGGCAGAAGCAATTGAAAACTGGGACTTCAGCAAACTGGAAAAACTGGAGCTGCACAGGCAGCTGTTGAAGCGGATAGAAGCAACAATGCTAGAAATTGATCCTGTAGCAATCATGCCATACATAAACACATGCTTAATAGAGAGGGAGTGTGATGAGATCTTGCAGATCAGTGAATACAGAAGCAAAGCAGCTGGGATAACTAAACTCATTGAATGCCTCTGTCGCTCAGATAAGGAAAACTGGCCCAAAAGTCTTCAGCTAGCATTGGATAATGCAGGATATTACAATGCAAGTGAACTGTGGAATATAAGAGAAGATAATGGCAAAGATGTTGATGGTGAAATGACAGATGCCTCTGAGAATCACTTTGAAACCATGATGACATTTTCTGAAGAAGCAGAATATGACAATCTCAGTGAAAATTTCTCTTCAGTTTCAGAAAGTGTCTATGAGTCTTCATCTGTTTATGGACAAAAGAAGGCTCGGAGCTACCAGATTGAGCTTGCACAGCCTGCTATTGATGGGAAAAACACATTGATTTGTGCTCCCACAGGATCTGGAAAAACTTTTGTGGCACTTCTGATTTGTGAACATCATTTGCAAAACGTTCCCTCAGGACGAAAGGCAAAAGTTGTCTTCCTTGCAACCAAAGTGCCAGTGTATGAGCAACAGAAAAATGTATTCAGGCAGCATTTTGAAAGAAGTGGATACTCTGTTGAAGGAATTTGTGGTGAAACAGTTGCAAATATGTCTGTAGAAAATGTTATACAGGACAGTGACATCATTGTGCTAACACCCCAGATTCTTGTGAATAGCATGGAGAAAGGCATCCTTAGCTCCCTCTCCATCTTCACTCTGATGATATTTGATGAGTGCCACAACACTACAGGCAACCACCCTTACAATGTGTTGATGGCCAGATACCTGGATCAGAAATTTGACTCCTCTGCAAACCAGCTGCCTCAGATTGTAGGTTTAACTGCTTCTGTTGGAGTCGGTAATGCCAAGAGCACTAATGAAACTGTAGAGCACATCTGTACCCTCTGCTCCTACCTTGACATACAGACCATATCCACTGTCAGAGAGAACAAACAAGACCTGCAGAGGTTTGGAAACAAGCCAGAAACACATATCAGATGGGTTAAAATGCAAGCTCGGAATCACTTTGCAGACATTATCTCAGGTCTGATGTCTGAGACAGAGGTGTTGATGAAGAGGACTTACTCAGTGGATAACATCTCCCAAATCAACAAGAATTACTTTGGAACACAGAGATATGAACACTGGATAGTTTCCACTCAGAGGAAATGCAGACTGTTGCAACTGGAAGATAAGGAGAAAGAGAGCAATATTTGCAGAGACATTTTCATTTGTACTGAACATCTGCGGAAATTCAACGATGCTCTCATTATCAGTGAAGATGCTCGCATTGAAGATGCTTTGGCTTACCTAAATGAATTTTTCACAAATGTAAAAAATGGACCATATACAGAGTTAGAGAAGCAACTGACGGAGAAATTTCAAGAGAAAGAACAAGAGCTGACTGCCCTTTCAAAAGATGAGTCAAATGAGAATCCAAAATTGGAAGAGCTCACTTGCATCCTGGACGAAGCATACCGCTATAACCCAGAGACTCGCACTATTCTCTTTGCCAAGACAAGAGCCTTAGTAGCTGCTTTGAAGAAGTGGATAGAAGCAAACCCTGTACTTAGCCACATAAAGACAGATGTGTTGATGGGTAAAGGAAGAAAAGATCATAAAACAGGTATGACCCTGCCAATGCAGAAGGGTGTATTGGATGCATTCAGAAATGACAAAGACATCAGACTGCTAATTGCTACATCTGTTGCTGATGAAGGCATTGATATTAGTGAGTGCAACCTTGTGGTTCTCTATGAATACTTCGGTAATGTCACCAAAATGATCCAAGTCAGAGGTCGTGGAAGAGCAAGAGACAGCAAGTGCATCCTTGTGACAAGCAAAACAGAAGTGGTTGAGAATGAAAAACTAAACCGTTACAAGGAAGAAATGATGAATGCAGCTATTGAAAAGTTACAGAACTGGGATGAAACAACATTTACAAGAAGGATACATCAGCTGCAAATTAAGGAAAAGATACTGCGAGATTCCAGGAAGAAAGAAACAAAACATAAAGTAGTGGAAGGGAAAAAAAAACTTTTGTGTGGAAAATGCAAAGCGTATGTCTGCAGTACAGATGACATCAGAATTATAAAGGAATCTCATCACACTGTCCTAGGTGACGCATTCAAGGAGCGTTATATAACAAAGCCCCACAGGAAACCAGTTCAGTTTGATGGTTTTGAGAAAAAAAGCAAGATGCATTGCCAAAATACTGAGTGCCAGCATGACTGGGGGATCACAGTGAAGTACAAGACATTTGACAATCTACCAGTGATCAAAATCAAAAGCTTTGTACTAGAGAATGTTGAAACTGGGACACAAATGGATTTTCAGAAGTGGAAAAGTATTAATTTGTCTTTGAAGAATTTTGATGAAGAAACATCCAGCTGA
>taeniopygia_guttata-passeriformes-rig1_CDS
ATGACGGCGGAGGAGAAGCAGAACTTGCGGTTCTACAGGCGCTACATAGAGAGGAGCCTAAACCCCGTGTACATCCTCAGCAACATGACGGAATGGCTGTCCGATGAGATGGAGGAGAGAGTCCGGAAGGAGGAGGAGAAGGGAGTGACGGCGGCCGCCGCGCTGTTCCTGGATGCCGTGCTGCTGCTGGAGGCGGAGGGCTGGTTCCGGGGCTTCCAGGATGCTCTGGCTGCAGCAGGTTACACTGGACTGGCAGAAGCAATTGAAAACTGGGACTTTGGTAAACTGGAAAAACTGGAGCTGCACAGGCAGCTGTTGAAGCGGATAGAATCAACAATGCTGGAAATTGATCCTGTAGCAATCATGCCATACATAAACACATGCCTGATAGAGAGGGAATGTGATGAGATCCTGCAGATCAGTGAATACAGAAGCAAAGCGGCTGGGATAACTAAACTCATTGAATGCCTCTGTCGCTCGGATAAGGAAAACTGGCCCAAAAGTCTTCAGCTGGCATTGGATAGTGCAGGATATTACAATGCAAGTGAACTGTGGAATATAAGAGAAGATAATGGCAAAGATGTTGATGGTGAAATGACAGATGCCTCTGAGAATAACTTTGAAACCATAATGACATTTTCTGAAGAAGCAGAATGTGATAATCTGAGCAAAAATCTCTCTTCAGTTTCAGAACGCATCTGTGAGTCTTCATCTGTTTATGAACCAAAGAAAGCTCGGAGCTACCAGATTGAGCTTGCACAGCCTGCTATTGATGGGAAAAACACATTGATTTGTGCCCCCACAGGATCTGGAAAAACTTTTGTGGCTGTTCTGATTTGTGAACATCATTTCCAAAACATTCCCTCAGGACGAAAGGCAAAAGTTGTCTTCCTTGCAACCAAAATGCCAGTGTATGAGCAACAGAAAAATGTATTCAGGCAGCATTTTGAAAGAAGTGGATACTTTGTTCAAGGAATTTGTGGTGAAACAGTTGCAAATATCTCTGTAGAAAATGTTATACAGGACAGTGACATCATTGTGCTAACGCCCCAGATTCTTGTGAATATCATGGATAAAGGGATCCTTAGCTCCCTTTCCATCTTCACTCTGATGATATTTGATGAGTGCCACAACACTGCAGGCAACCACCCTTATAATGTGTTGATGACCAGATACCTGGATCAAAAATTTGACTCCTCTGCAAAACAGCTGCCTCAGATTGTAGGTTTAACTGCTTCTGTCGGAGTTGGTAATGCCAAGAGCACTAAAGAAACTGTAGAGCACATCTGTACCCTCTGCTCCTACCTTGACATACAGGCCATATCCACTGTCAGAGAGAACAAACAAGACCTGCAGAGGTTTGCAAACAAGCCAGAAATACATATCAGATGGGTTAAAATGCGAGCTCAGAATCGTTTTGCAGACATTATCTCAGGTCTGATGTCCGAGACAGAGGTTTTGATGAGGAAGATTTACTCAGTGGATACCATCTCCCAGATCAACAAGATTTACTTTGGAACACAGAGATATGAACATTGGATAGTTTCCACTCAGAAGAAATGCAGACTATTGCAACTGGAAGATAAGGAGAAGGAGAGCAGTATTTGTAGAGACCTTTTCATTTGTACTGAACACTTGCGGAAATTCAACGATGCTCTCATTATCAGTGAAGATGCTCGCATCGAAGATGCTTTAGCCTATCTAAATGAATTTTTCACAAATGTAAAAAACGGACCATATACAGAGTTAGAGAAGCAGCTGACAGAGAAATTTCAAGAGATAGAACAAGAGCTGACTGCCCTTTCAAAAGATGAGTCAAATGAGAATCCAAAGTTGGAAGAGCTTGCTTGCATCCTGGATGAAGCATACCACTATAACCCACAGACTCGCACTATTCTCTTTGCCAAGACAAGAGCCTTAGTAGCTGCTTTGAAGAAGTGGGTAGAAGCAAACCCTCTTCTTAGCCACATAAAGCCAGATGTGATGATGGGTAAGGGAAGAAGAGATCAGAAACCAGGTATGACCCTGCCAATGCAGAAGGGTGTCCTGGATGCATTCAGAAATGACAAAGACATCAGACTGCTAATTGCTACATCTGTTGCTGACGAAGGCATTGATATTACTGAGTGCAACCTTGTGGTGCTCTATGAATACTTCGGTAATGTCACCAAAATGATCCAAGTCAGAGGTCGTGGAAGGGCAAAAGACAGCAAGTGCATCCTTGTGACAAGCAAAACGGAAGTGGTTGAGAATGAAAAACTAAACACTTACAAGGAAGAAATGATGAATGCAGCTATTGAAAAGCTACAGAACTGGGATGAAACAACATTTGCAAGAAAGATACGTGGCCTCCAAATGAAGGAAAAAATGCTAAGAGATTCCAGGAAGAATGAAACAAAACATGAACTAGTGGAAGGGAAAAAAAAACTTTACTGTGGAAAATGCAAAGCATATGCCTGCAGTACTGATGACATCAGAATTATAAAGGGATCTCATCACATTGTCTTAGGTAACGCATTCCAGGAGCGTTATACAACAAAGCCCCACAGGAAACCGGTTCAGTTTGATGATTTTGTGAAAAAAAGCAAGATGCATTGCCGAAATACCGAGTGCCAGCATGACTGGGGGATCATAGTGAAGTACAAGATATTTGATAATCTACCCGTGATCAAAATCAGAAGCTTTGTACTAGAGGATGTTGAAAGTGGGTCACAAATGGATTTTCAGAAATGGAGAAGTATTAATTTGTCTTTGAAGAATTTTGATGAAGAAACATGCAGCTGA
>zosterops_pallidus-passeriformes-rig1_CDS
ATGACGGCGGAGGAGAAGCGGAACCTGCAGTGCTACCGGCGGTACATCGAGAGGATCCTGAACCCCGTGTACATCCTCAGCAACATGACGGACTGGCTGTCCGACGAGGTGAAGGAGCGAGTCCGAAAGGAGGAGGAGAAGGGGGTGACGGCGGCCGCCGCGCTGTTCCTGGATGCCGTGCTGCTGCTGGAGGCGGAGGGCTGGCTCCGGGGCTTCCTGGATGCGCTGTTTGCGGCAGGTTACACTGGACTGGCAGAAGCAATTGAAAACTGGGACTTCAGCAAACTGGAAAAACTGGAGCTGCACAGGCAGCTGTTGAAACGGATAGAAGCAACAATGATAGAAATTGATCCTGTGGCAATCATGCCATACATAAACACATGCCTGATAGAAAGGGAGTGTGATGAGATCCTGCAGATCAGTGAATACAGAAGCAAAGCAGCTGGGATAACTAAACTCATTGAATGCCTCTGTCGTTCGGATAAGGAAAACTGGCCCAAAAGTCTTCAGCTGGCATTGGATAATGCAGGATATTACAATGCAAGTGAACTTTGGAATATAAGAGAAGATAATGGCAAATATGTTGATGGTGAAATGACAGATGCCTCTGAGACTCAGTTTGAAACCTTGGTGACATTTTCTGAAGAAGCAGAATGTGATAATCTCAGTGAAAATCTCTCTTCAGCTTCAGAAAGCATCTATGAGTCTTCATCTGTTTATGAACCAAAGAAGGCTCGGAGTTACCAGATTGAGCTTGCACAGCCTGCTATTGATGGGAAAAACACATTGATTTGTGCCCCCACAGGATCTGGGAAAACTTTTGTAGCACTTATGATTTGTGAACATCATTTGCAAAATATTCCCTCTGGACAAAAGGCAAAAGTTGTCTTCCTTGCAACCAAAGTGCCAGTGTATGAGCAACAGAAAAATGTATTCAGGCAGCATTTTGAAAGAAGAGGATACTCTGTTCAAGGAATTTGTGGTGAAACAGTTGCAAATATATCTGTAGAAAATGTTATACAGGACAGTGACATCATTGTGCTAACACCCCAGATTCTTGTGAATAGCATGGAGAAAGGCATCCTTAGCTCCCTCTCCATCTTCACTCTGATGATATTTGATGAGTGCCACAACACTACAGGCAACCACCCTTACAATGTGTTGATGGCCAGATACCTGGATCAAAAATTTGACTCCTCTGCAAACCAGCTGCCTCAGATTGTAGGTTTAACTGCTTCTGTTGGAGTTGGTAATGCCAAGAGCACTAATGAAACTGTAGAGCACATCTGTACCCTCTGCTCCTACCTTGATATAAAGGCCATATCCACTGTCAGAGAGAACAAAGAAGATCTGCAGAGGTTTGGAAACAAGCCAGAAACACATATCAGATGGGTTAAAATGCAAGCTCGGAATCGCTTTGCAGACATTATCTCAGGTCTGATGTCTGAGACAGAGGTGTTGATGAGGAAGACTTACTCAGTGGCTAACATCTCCCAAATCAACAAGAATAACTTTGGAACACAGAGATATGAACACTGGATAGTTTCCACTCAGAGGAAGTGCAGACTGTTGCAACTGGAAGATAAGGAGAAGGAGAGCAATATTTGTCGAGACATTTTCATTTGTACTGAACATTTACGGAAATTCAATGATGCTCTCATTATCAGTGAAGATGCTCGCATCGAAGATGCTTTAGCCTACCTAAATGAATTTTTCACAAATGTAAAAAATGGACCATATACAGAGCTGGAGAAGCAACTGACGGAGAAATTTCAAGAGAAAGAACAAGAGCTGACTGCCCTTTCAAAAGATGAATCAAATGAGAATCCAAAGTTGGAAGAGCTCACTTGCATCCTGGATGAAGCATACCGCTATAACCCAGAGACTCGCACTATTCTCTTTGCCAAGACAAGAGCCTTAGTAGCTGCTTTGAAGAAGTGGATAGACGCAAACCCTGTACTTAGCCACATAAAGACAGATGTGTTGATGGGTAAGGGAAGAAGAGATCATAAAACAGGTATGACCCTGCCAATGCAGAAGGGTGTACTGGATGCATTCAGAAATGACAAAGACATCAGATTGCTAGTTGCTACATCTGTTGCTGATGAAGGCATTGATATTAGCGAGTGCAACCTTGTGGTTCTCTATGAATACTTCGGAAATGTCACCAAAATGATCCAAGTCAGAGGTCGTGGAAGGGCAAAAGACAGCAAGTGCATCCTTGTGACAAGCAAAACAGAAGTGGTTGAGAATGAAAAACTAAACCGTTACAAGGAAGAAATGATGAATGCAGCTATTGAAAAGCTACAGAACTGGGATGAAACAACATTTGCAAGAACGATACATCAGCTGCAAATTAAGGAAAAGATACTACGGGATTCCAGAAAGAAAGAAACAAAACATAAAGTAGTGGAAGGGAAAAAAAACCTTTTGTGTGGAAAATGCAAAGCATATGTCTGCAGTACAGATGACATCAGAATTATAAAGGAATCCCATCACACTGTCCTAGGTGACGCATTCAAGGAGCGTTATATAACAAAGCCCCACAGGAAACCGGTTCAGTTTGATGGTTTTGAGAAAAAAAGCAAGATGCATTGCCGAAATACTGAGTGCCAGCATGACTGGGGGATCACAGTGAAGTACAAGACATTTGATAATCTACCAGTGATCAAAATCAAAAGCTTTGTACTAGAGAATGTTGAAACTGGGACACAAATGGATTTTCAGAAATGGAAAAGTATTAATTTGTCTTTGAAGAATTTTGATGAAGAAACATCCATCTGA
>egretta_garzetta-pelecaniformes-rig1_CDS
ATGACCGCGGAGGAGAAGAGGAGCCTGCAGTGCTACCGGCGGTACATCGAGAGGAGCCTGAACCCCGTCTACATCCTGGGGAACATGgCGGACTGGCTGTCCGACGAGGTGAAGGAGAGGGTCCGGAAGGAGGAGGAGAAGGGGGTGACGGCGGCCGCCGCGCTGTTTCTGGATGCCGTCCTGCAGCTGGAGGCGGAAGGCTGGCTGCGGGGCTTCCTGGACGCCCTGGTTGCAACAGGTTACACTGGACTGGCAGAAGCAATTGAAAACTGGGACTTCAGCAAACTGGAAAAACTGGAGTTGCACAGACAGCTGTTGAAGCGGATAGAAGCAACAATGCTAGAAGTTGATCCAGTAGCACTCATGCCCTACATAAACACATGCCTGATAGAGAGGGAGTGTGATGAGATCCTGCAGATCAGTGAATACAGAAGCAAAGCAGCTGGGATAACTAAACTCATTGAATGTCTCTGTCGATCGGATAAGGAAAATTGGCCGAAAAGCCTTCAGCTAGCACTAGATAACACAGGATATTACAATGCAAGTGAACTGTGGGATATGAAAGGAGATAATGGCAAAGATGTTGATGGTGAAATGACAGATGCCTCGGAGAACAGCTTTGAAACTGTGATAACATTTTCTGAAGAAGCAGAATGTGATAATAATCTCACTGAAAATCTCTATCCAGTTTCAGAAGGGATCTATCAGTCTTCACCAGTTTATGAAACAAAGAAGGCTCGGAGCTACCAGACTGAACTTGCGCAGCCTGCTGTCAGTGGGAAAAACACATTGATATGTGCCCCCACAGGATCTGGAAAAACTTTTGTGGCACTTCTGATTTGTGAACACCATTTCCAAAACATGCCCGTGGGACGAAAGGCGAAAGTTGTCTTTCTTGCAACTAAAGTGCCAGTGTATGAACAACAGAAAACTGTATTCAAGCAGCATTTTGAAAGAAGTGGATATTCTGTTCAAGGACTTAGCGGTGAAACAGTTGCAAATGTCTCTGTAGAAAGGGTTATACAGGACAGTGACATCATTGTGCTGACGCCCCAGATTCTTGTGAATAGCATCGAGGAAGGGATCATTAGCTCCCTCTCCATCTTCACTCTGATGATATTTGATGAATGCCACAACACTACAGGCAACCACCCTTACAATGTGTTAATGACCAGATACCTGGAACAAAAATTTGATTCCTCTGCAAACCAGCTGCCTCAGATTGTAGGTTTAACTGCTTCTGTTGGAGTTGGTAATGCCAAGAGCATCAAGGAAACAATAGAGCACATCTGTACCCTCTGCTCCTACCTTGACATACAGGCCATATCCACTGTCAGAGAGAACAAAGAGGATCTGCAGAGATTCGGAAACAAGCCAGAAACATATGTCAGATGGGTTAAAACGCGAGTTCAGAATCATTTTGCAGACATTATCTCGGGTCTGATGTCTGAAACGGAGGTGTTGATGAGGAAGATTTACTCAGTGGATACTATGCCTCAAATCAACAAGAATGATTTTGGAACACAGAAATATGAACATTGGATAGTTGGCACTCAGAAGAAATGCAAACTGTTGCAACTGGCAGATAAGGAGAAGGAGAGCAGGATTTGTAGAGACCTTTTCATTTGCACTGAACACCTGCGGAAATTCAACGATGCTCTCATCATCAGTGAAGATGCCCGCATCGAAGATGCTTTAGCCTACCTAACTGAATTTTTCACGAATGTCAAAAATGGACCATATACAGAGTTAGAGAAGCAAATGACAGCCAAATTTCAAGAGAAAGAACCAGAAATGACTGCCCTTTCAAAAGATGAATCAAATGAGAATCCCAAGCTGGAAGAGCTTGCTTGCATCCTGGATGAAGCATACCGCTATAACCCACAGACTCGCACTATTCTCTTTGCTAAGACAAGATCCTTAGTATCTGCTTTGAAGAAGTGGATAGAAACAAACCCTCTACTTAGCCACATAAAGCCAGGTGTGTTGATGGGTCGTGGAAGAAGAGATGAAAAAACAGGTATGACCCTCCCGATGCAGAAGGGTGTACTGGATGCATTCAAAACCAACAAAGACAGCAGACTGCTAATTGCTACATCTGTTGCTGATGAAGGCATTGATATTTCTGAGTGCAACCTTGTTGTGCTCTATGAATACTTTGGCAATGTCACCAAAATGATCCAAGTCAGAGGTCGTGGAAGGGCGAAAGACAGCAAGTGCATCCTCGTGACAAGCAAATCAGAAGTGGTTGAGAATGAGAAACACAACCGTTATAAGGAAGAAATGATGAATGAAGCTATTGAAAAGCTACAGAATTGGGATGAAACAACATTTGCAAGAAAGATACATGACTTGCAAATGAAGGAAAAGGTATTACGAGATTCAAGGAACAAGGAAACAAAACGTAAGGTAGTGGAAGGGAAAATAAATCTTCTGTGTGGAAAATGCAAAGTATATGCCTGCAGTACAGATGACATCAGAGTTATAAAGGAATCTCATCACACTGTCCTAGGAGATGCGTTCAAGGAGCGTTATATAACAAAACCTCATAAGAAACCCATCCAGTTTGATGGTTTTGAGAAAAAAAGCAAGATGCATTGCCAAAATACTAATTGCCAGCATGACTGGGGAATCGTAGTGAAGTACAAGACATTTGATAATCTACCAGTGATCAAAATCAAAAGCTTTGTAGTAGAGAACGTTGAAACTGGGACACAAATGGATTTGCAGAAATGGAAAAAAATTAATTTTTCTCTGAAGAATTTTGATGTTGAAGAAACATCCAGCTGA
>nannopterum_brasilianus-pelecaniformes-rig1_CDS
ATGACGGCGGAGGAGAAGCGGAGCCTGCGGTGCTACCGGCGGTACATCGAGAAGAGCCTCAACCCTGTCTACGTCCTGAGCAACATGACGCCCTGGCTGTCCGACGAGGTGAAGGAGAGAGTCCGTAAGGAGGAGGAGAAGGGGGTGACGGCGGCCGCCGCGCTGTTCCTGGATGCCGTCCTGCAGCTGGAGGCGGAGGGCTGGCTGCGGGGCTTCCTGGACTCCCTGGTTGCAGCAGGTTATACTGGACTGGCAGAAGCAATTGAAAACTGGGACTTCAGCAAACTGGAAAAACTGGAATTGCACAGACAGCTGTTGAAGCGGATAGAAGCAACAATGCTAGAAGTTGATCCAGTAGCACTCATGCCCTACATAAACACATGCCTGATAGAAAGGGAGTGTGAAGAGATCCTGCAGCTTTGTGAATACAGAAGCAAAGCAGCTGGGATAACTAAACTCATTGAATGCCTCTGTCGATCGGATAAGGAAAACTGGCCGAAAAGCCTTCAGCTGGCACTAGATACCACAGGATACTACAATGCAAGTGAGCTGTGGGATATGAGAGAAGATAATGGCAAAGATGTTGATGGTGAAATGACAGATACCTTTGAGAACAGCTTTGAAACCATGATGACATTTTCTGAAGAAGCAGAATGTGATAATAATCTCAGTGAAAATCTCTGTTCAGCTTCAGAAGGGATCTATGAGTCTTCACACGTTTGTGAACCAAAGAATGCTCGGAGCTACCAGATTGAACTTGCACAGCCTGCTATCAATGGGAAAAACACATTGATATGTGCCCCAACAGGATCTGGAAAAACTCTTGTGGCACTTATGATTTGTGAACACCATTTCGAAAACATGCCCACAGGAAGAAAGGCAAAAGTTGTCTTTCTTGCAACTAAAGTGCCAGTGTACGAACAACAAAAAAATTTATTCAAGCAGCATTTTGAAAGAAATGGATATTCTGTTCAAGGACTTAGTGGTGATACCGTTGCAAATGTCTCTGTAGAAAAGGTTATACAGGACAGTGACATCATTGTACTGACACCCCAGATTCTTGTGAATAGCATCAAGCAGCGGATCCTTAGCTCCCTCTCCATCTTCACTCTGATGATATTTGATGAGTGCCACAATACCATGGGCAACCACCCTTACAATGTGTTGATGACCACATACCTGGAAGAAAAATTTGACTCCCCTGCAAACCAGCTGCCTCAGATTGTAGGTTTAACTGCATCTGTTGGAGTTGGTAATGCCACGACCATCGTGGAAACGATAGAGCACATCTGTACCATTTGCTCCTACCTTGACATACAGACCATATCCACTGTCAGAGAGAACAAACAGGATCTGCAGAGATTCGGAAACAAGCCAGAAACATCTGTCAGACTGGTTAAAATGCGAGTTCAAAATCACTTTGCAGACATTATCTCAGGTCTGATGTCTGAGACAGAGGCGTTGATGAGGAAGATTTACTCAGTGGATACTATGTCTCAAATGAGCAAGAAAGATTTTGGAACACAGAAATATGAACACTGGATAGTTTTCACTCAGAAGAAATGCAAACTGTTGCAACTGGCGGATAAGGAGAAGGAAAGCAGTATTTGTAGAGACCTTTTCATTTGCACTGAACACCTGCGGAAATTCAACGATGCTCTCATTATTAGTGAAGACGCCCGCATCGAAGATGCTGTAGCCTACCTAACTGAATTTTTCACAAATGTCAAAAATGGACCGTATACAGAGTTAGAGAAGCGACTGACAGCCAACTTTCAAGAGAAAGAACCAGAAATGACTGCCCTTTCAAAAGATGAATCAAATGAGAATCCCAAGCTGGAAGAGCTTGCTTGCATCCTGGATGAAGCATACCGCTATAACCCACAGACTCGCACTCTTCTCTTTGCTAAGACAAGAGCCTTAGTAGCTGCTTTGAAGAAGTGGATAGAAGCAAACCCTCTACTTAGCCACATAAAGCCAGAAGTGTTGATGGGTCGTGGAAGAAGAGATCAAAAAACAGGTATGACCCTCCCAATGCAGAAGGGTGTGCTGGATGCATTCAAAACCAACAAAGAGAGCAAACTGCTAATTGCTACATCTGTTGCTGATGAAGGCATTGATATTTCTGAGTGCAACCTTGTCGTACTCTATGAATACTTCGGTAATGTCACCAAAATGATCCAAGTCAGAGGTCGTGGAAGGGCAAAAAACAGCAAGTGCATCCTTGTGACAAGCAAAGCAGAAGTGGTTGAGTATGAGAAACACAACCGTTATAAGGAAGAAATGATGAATGAAGCTATTGAAAAGCTACAGAATTGGGATGAAACAACATTTGCAAGAGAGATATGTGACCTGCAAATGAAAGAAAAGGCATTACGAGATTCCAGGAAGAAAGATACAAGACCTAAGTTAGTGGAAGGGAAAAAAAATCTTCTGTGTGGAAAATGCAAAGCATATGCCTGCAGTACAGATGACATCAGAGTTATACAGGAATCTCATCACACTGTCATAGGAGATGCGTTCAAGGAGCGTTATATAACAAAGCCTCACCAGAAACCCATTCAGTATGATAGTTTCGTGAAAAAAAACAAGATGTATTGCCAAAATACTAATTGTCAGCATGACTGGGGAATCACAGTGAAGTACAAGACGTTTGATAATCTACCAGTGATCAAAATCAAAAGCTTTGTACTAGAGAATGTTGAAACTGGGACACAAATGGAGTTTCAGAAATGGAGAGATATTAATTTTTCTTTGAAGAATTTTGATGTTGAAGAAACACCCAGCTGA
>phalacrocorax_pelagicus-pelecaniformes-rig1_CDS
ATGACGGCGGAGGAGAAGCGGAGCCTGCGGTGCTACCGGCGGTACATCGAGAAGAGCCTGAACCCTGTCTACGTCCTGAGCAACATGACGCCCTGGCTGTCCGACGAGGTGAAGGAGAGAGTCCGTAAGGAGGAGGAGAAGGGGGTGACGGCGGCCGCCGCGCTGTTCCTGGATGCCATCCTGCAGCTGGAGGCGGAGGGCTGGCTGCGGGGCTTCCTGGACTCCCTGGCTGCAGCAGGTTATACTGGACTGGCAGAAGCAATTGAAAACTGGGACTTCAGCAAACTGGAAAAACTGGAATTGCACAGACAGCTGTTGAAGCGGATAGAAGCAACAATGCTAGAAGTTGATCCAGTAGCACTCATGCCCTACATAAACACATGCCTGATAGAAAGGGAGTGTGAAGAGATCCTGCAGCTTTGTGAATACAGAAGCAAAGCAGCTGGGATAACTAAACTCATTGAATGCCTCTGTCGATCGGATAAGGAAAACTGGCCGAAAAGCCTTCAGCTGGCACTAGATACCACAGGATATTACAATGCAAGTGAGCTGTGGGATATGAGAGAAGATAATGGCAAAGATGTTGATGGTGAAATGACAGATGCCTTTGAGAACAGCTTTGAAACCATGATGACATTTTCTGAAGAAGCAGAATTTGATAATAATCTCAGTGAAAATCTCTGTTCAGCTTCAGAAGGGATCTATGAGTCTTCACACGTTTGTGAACCAAAGAAGGCTCGGAGCTACCAGATTGAACTTGCACAGCCTGCTATCAATGGGAAAAACACATTGATATGTGCCCCAACAGGATCTGGAAAAACTATTGTGGCACTTACGATTTGTGAACACCATTTCGAAAACATGCCCACAGGAAGAAAGGCAAAAGTTGTCTTTCTTGCAACTAAAGTGCCAGTGTACGAACAACAAAAAAATTTATTCAAGCAGCATTTTGAAAGAAATGGATATTCTGTTCAAGGACTTAGTGGTGATACCGTTGCAAATGTCTCTGTAGAAAAGGTTATACAGGACAGTGACATCATTGTACTGACACCCCAGATTCTTGTGAATAGCATCAAGCAGCGGATCCTTAGCTCCCTCTCCATCTTCACTCTGATGATATTTGATGAGTGCCACAATACCATGGGCAACCACCCTTACAATGTGTTGATGACCACATACCTGGAAGAAAAATTTGACTCCCCTGCAAAGCAGCTGCCTCAGATTGTAGGTTTAACTGCATCTGTTGGAGTAGGTAATGCCACGACCATCATGGAAACAATAGAGCACATCTGTACCATTTGCTCCTACCTTGACATACAGACCATATCCACTGTCAGAGAGAACAAACAGGATCTGCAGAGATTCGGAAACAAGCCAGAAACATCTGTCAGACAGGTTAAAATGCGAGTTCAAAATCACTTTGCAGACATTATCTCAGGTCTGATGTCTGAGACAGAGGCGTTGATGAGGAAGATTTACTCAGTGGATACTATGTCTCAAATCAGCAAGAAAGATTTTGGAACACAGAAATATGAACACTGGATAGTTTTCACTCAGAAGAAATGCAAACTGTTGCAACTGGCAGATAAGGAGAAGGAAAGCAGTATTTGTAGAGACCTTTTCATTTGCACTGAACACCTGCGGAAATTCAACGATGCTCTCATTATTAGTGAAGACGCCCGCATCGAAGATGCTGTAGCCTACCTAACTGAATTTTTCACAAATGTCAAAAATGGACCGTATACAGAGTTAGAGAAGCGACTGACAGCCAACTTTCAAGAGAAAGAACCAGAAATGACTGCCCTTTCAAAAGATGAATCAAATGAGAATCCCAAGCTGGAAGAGCTTGCTTGCATCCTGGATGAAGCATACCGCTATAACCCACAGACTCGCACTCTTCTCTTTGCTAAGACAAGAGCCTTAGTAGCTGCTTTGAAGAAGTGGATAGAAGCAAACCCTCTACTTAGCCACATAAAGCCAGAAGTGTTGATGGGTCGTGGAAGAAGAGATCAAAAAACAGGTATGACCCTCCCAATGCAGAAGGGTGTGCTGGATGCATTCAAAACCAACAAAGAGAGCAAACTGCTAATTGCTACATCTGTTGCTGATGAAGGCATTGATATTTCTGAGTGCAACCTTGTCGTACTCTATGAATACTTCGGTAATGTCACCAAAATGATCCAAGTCAGAGGTCGTGGAAGGGCAAAAAACAGCAAGTGCATCCTTGTGACAAGCAAAGCAGAAGTGGTTGAGTATGAGAAACACAACCGTTATAAGGAAGAAATGATGAATGAAGCTATTGAAAAGCTACAGAATTGGGATGAAACAACATTTGCAAGAAAGATATGTGACCTGCAAATGAAAGAAAAGGCATTACGAGATTCCAGGAAGAAAGATACAAGACCTAAGTTAGTGGAAGGGAAACAAAATCTTCTGTGTGGAAAATGCAAAGCATATGCCTGCAGTACAGATGACATCAGAGTTATACAGGAATCTCATCACACTGTCATAGGAGATGCATTCAAGGAGCGTTATATAACAAAGCCTCACCAGAAACCCATTCAGTATGATAGTTTCGTGAAAAAAAACAAGATGTATTGCCAAAATACTAATTGTCAGCATGACTGGGGAATCACAGTGAAGTACAAGATGTTTGATAATCTACCAGTGATCAAAATCAAAAGCTTTGTACTAGAGAATGTTGAAACTGGGACACAAATGGAGTTTCAGAAATGGAGAGATATTAATTTTTCTTTGAAGAATTTTGATGTTGAAGAAACACCCAGCTGA
>phoenicopterus_ruber-phoenicopteriformes-rig1_CDS
ATGACCGCGGAGGAGAAGAGGAACCTGCAATGCTACAGGCGGTACATCGAGAAGAGCCTGAACCCCGTCTACATCCTGAGCAACATGACGGACTGGCTGCCCGACGAGGTGAAGGAGAGAGTCCGGAAGGAGGAGGAGAAGGGCGTGACGGCGGCCGCCGCGCTGTTTCTGGACGCCATCCTGCAGGTGGAGGCGGAGGGCTGGCTCCGGGGCTTCCTGGACGCCCTGTTTGCAGCAGGTTACACTGGTCTGGCAGAAGCAATTGAAAACTGGGACTTCAGCAAACTGGAAAAACTGGAGCTGCACAGACAGCTGTTGAAGCGGATAGAAGCAACAATGCTTGAAATTGATCCGGTAGCGCTCATGCCTTACATAAACACATGCCTGATAGAGAGGGAATGTGATGAGATCCTGCAGATTAGTGAATACAGAAGCAAAGCAGCTGGGATAACTAAACTCATTGAATGTCTCTGTCGATCGGATAAGGAAAACTGGCCGAAAAGCCTTCAGCTGGCACTAGATAACACAGGATATTACAATGCAAGTGAACTGTGGGATATGAGAGAAGATAATGGCAAAGATGTTGATGGTGAAATGACAGATGCCTCTGAGAACAGCTTTGAAACCATAGTGACATTTTCTGAAGAAGCAGAATATGATAATAATCTCAGCGAAAATCTCTGTTCAGCTTCAGAAGGGGTCTGTCAGTCTTCACCTGTTTATGAACCAAAGAAGGCTCGGAGCTACCAGACTGAACTTGCACAGCCTGCTATCAACGGGAAAAACACATTGATATGTGCCCCCACAGGATCTGGAAAAACTTTTGTGGCACTTCTGATTTGTGAACACCATTTCCAAAACATGCCTGCAGGACGAAAGGCAAAAGTTGTCTTTCTTGCAACTAAAGTGCCAGTGTATGAACAACAGAAAAATGTATTCAAGCAGCATTTTGAAAGAAGTGGATATTCTGTTGAAGGAGTAAGTGGTGAAACAGTTGCAAATGTCTCTGTAGAAAAGGTTATACAGGACAGTGACATCATTGTGCTGACGCCCCAGATTCTTGTGAATACCATTGAGGAAGGGATCCTTAGCTCCCTCTCCATCTTCACTCTGATGATATTTGATGAGTGCCACAACACTACGGGCAACCACCCTTACAATGTGTTAATGACCACATACCTGGAACAAAAATTTGGCTCCTCTGCAAAACAACTGCCTCAGATTGTAGGTTTAACTGCTTCTGTTGGAGTTGGTAATGCCAAGACCACCAAGGAAACAATAGAGCACATCTGTACCCTCTGCTCCTACCTTGACATACAGGCCATATCCACTGTCAGAGAGAACAAACAGGAGCTGCAGAGATTTGGAAACAAGCCAGAAACACATGTCAGATGGGTTAAAAGGCGGGTTCAGAATCACTTTGCAGACATTATCTCAGGTCTGATGTCTGAAACAGAGGCGTTGATGAGGAAGATTTACTCAGTGGATACTATCTCTCAAATCAAGAAGAATGATTTTGGAACACAGCAATATGAACACTGGATAGTTGCCACTCAGAAGAAATGCAGACTGTTGCAACTGGCAGATAAGGAGAAGGAGAGCAGTATTTGCAGAAACCTTTTCATTTGCACTGAACACCTGCGGAAATTCAACGATGCTCTCATCATCAGCGAAGATGCCCGCATCGAAGATGCTTTAGCCTACCTAACTGAATTTTTCACAAATGTCAAAAATGGACCATATACAGAGTTAGAGAAGAAACTCACAGCCAAATTTCAAGAGAAAGAACCAGAACTGACTGCCCTTTCAAAAGATGAATCAAATGAGAATCCCAAGCTGGAAGAGCTTGCTTGCATCCTGGATGAAGCATACCGCTATAATCCACAGACTCGCACTCTCCTCTTTGCGAAGACAAGAGCCTTAGTAGCTGCTTTGAAGAAGTGGGTAGAAGCAAACCCTCTACTTAGCCACATAAAGCCAGATGTGTTGATGGGTCGTGGAAGAAGAGATCAAAAAACAAGTATGACCCTCCCAATGCAGAAGGGTGTACTGGATGCATTCAAAACCAACAAAGAGAGCAGACTGCTAATTGCTACATCTGTTGCTGACGAAGGCATTGATATTTCTGAGTGCAACCTTGTTGTGCTTTATGAATACTTCGGAAATGTCACCAAAATGATCCAAGTCAGAGGTCGTGGAAGGGCAAAAGACAGCAAGTGCATCCTTGTGACAAGCAAAACAGAAGTGGTTGAGAATGAGAAACATAGCCGTTACAAGGAAGAAATGATGAATGAAGCTATTGAAGAGCTACAGAATTGGGATGAAACAACATTTGCACGAAAGATACATGACCTGCAAATGAAGGAAAAGGCATTACGAGATTCCAAGAAGAAAGAACCAAGACCTAAGGTAGTGGAAGGGAAAAAAAATCTTCTGTGTGGAAAATGCAAAGCATATGCCTGCAGTACAGATGACATCAGACTTATAAAGGAATCTCATCACACTGTCCTAGGAGATGCGTTCAAGGCACGGTATATAACAAAGCCTCACCGCAAACCAATCCAGTTTGATGGTTTTGAGAAAAAAAGCAAGATGCATTGCCAAAATACTAATTGCCAGCATGACTGGGGAATCACCGTGAAGTACAAGACATTTGATAATCTACCAGTGATCAAAATCAAAAGCTTTGTAGTCGAGAACGTTGAAACTGGGACACAAATGGATTTTCAGAAATGGAAAAATATTAATTTTTCTTTGAAGAATTTTGATGTTGAAGAAACGTCCAGCTGA
>dendrocopos_noguchii-piciformes-rig1_CDS
ATGACCGCGGAGGAGAAGAGGAGCCTGCAGTGCTACAGGCGGTACATCGAGAAGAGCCTGAATCCCGTCTACATCCTGAGCAACATGACGGACTGGCTGTCGGATGAGGTGAAGGAGAGAGTCCGGAAGGAGGAGGAGAAGGGAGTGACAGCGGCTGCTGCGATGTTCCTGGATGTCATCTTGGAGCTGGAGGAGGAGCGATGGCTCCGGGGCTTCATAGACGCCCTGGTCGCAGCAGGTTACACTGGGCTGGCAGAAGCCATTGAAAACTGGGACTTCAGCAAACTGGAGAAACTGGAGCTGCACAGGGAGCTGCTGAAGAGGATAGAAGCCACAATGCTAGAAGTCGACCCAGTGATGGTCATGCCTTACATAAACACATGCTTGATAGAAAGGGAGTGTGATGAGATCCTGCAGATCAGTGAGTACAGGAGCAAAGCAGCCGGGATAACGAAGCTCATTGAGTGTCTCTGCCGCTCGGACAAAGAAAACTGGCCCAAGAGCCTCCAGCTGGCACTGGACAATGCAGGCTATTACAATGCAAGTGAGCTGTGGGATATGAGAGAAGAGAATTTCAAGGATTTTGATGGTGAAGTGGGGGATGCCTCTGAGAACAGCTTTGAAGCCATGGTGACGTTTTCTGAAGAAGTGGAATGTGATAATTTCAGTGAAAATCTCTCTTCAGCTTCAGGAGGGACTAATGAGCCTCCAGCTGTGTATGAGGCAAAGAAAGCTCGGAGCTACCAGGTTGAACTTGCACAGCCTGCAATCAACGGGAAAAATACCCTGATATGTGCTCCCACAGGATCTGGAAAAACCTTTGTGGCCCTTCTGATCTGTGAACACCACCTGCAAAACGTGCCCCCGGGACGGAAGGCGAAAATTGTCTTCCTGGCAACCAAAGTGCCAGTGTATGAGCAGCAGCAAAATGTGTTCAGGCAGCATTTTGAAAGGCAGGGGTACTCTGTTCGAGGGATCTGTGGTGAGACAGTTGCCAACATCCCTGTAGAAAACGTGATCGGGGACAGCGACATCATCGTGCTGACGCCCCAGATTCTGGTCAACTGCTTCAAGCAAGGCATCCTCACCTCCCTCTCTGTCTTCACCCTGATGATATTTGATGAGTGCCACAACACCACGGGCAACCACCCTTACAATGTGTTAATGACCAGATACCTGGAGCAAAAATTTGACTCCTCTGCAAGCCAGCTGCCCCAGATTGTAGGTTTAACTGCTTCTGTTGGAGTTGGTAATGCCAAGAGCATCAAGGAAGCAATAGAGCACATCTGTACCCTCTGCTGCTACCTTGACATACAGACCATATCCACTGTCAGAGAGAACAAAGAGGATCTGCAGAGGTTTGGAACCATGCCAGAAACACATGTCAGGTGGGTTAAAAAGCGAGCTCAGAATTGCTTTGCAGACATCGTCTCAGGTCTGATGTCTGAGACAGAGGCGCTGATGAGGAGGATTTACTCAGTGGATACTATCTCCCAAATCAGCAAGAATGATTTTGGAACACAGAGGTATGAGCAGTGGATAGTCACCACGCAGAAGAAATGCAGGCTGCTGCAGCTGCCAGATAAGGAGAAGGAGAGCAGTGTCTGCAGAGACCTCTTCATCTGCACTGAACACCTGCGTAAGTTCAACGACGCCCTCATGATCGGTGAAGACGCTCGCATTGAGGATGCTCTGGCCTACCTGACTGAGTTTTTCACAAATGTCAGGAATGGACCCTACACACAGCTGGAGAAGAGACTCACAGCCAGGTTTCAAGAGAAAGAGGCAGAACTGACTGCCCTTTCAAAAGATGAATCCAGTGAGAACCCCAAGCTGGAAGAGCTTGCTTGCATCCTGGATGAAGCATACCGCTACAACTCAGACACTCGCACTCTTCTCTTTGCCAAGACGAGAGCCTTAGTAGCTGCTTTGAAGAAGTGGATAGAGGCAAACCCTCTGCTGAGCCATGTAAAGCCAGGTGTGTTGATGGGTCATGGAAGAAGAGACCAAAAAACAGGTATGACCCTCCCAATGCAGAAGGTGATACTGGATGCATTCAGAACCAACAAGGACTGCAGACTGCTGATTGCTACATCTGTTGCTGATGAAGGCATTGACATTTCTGAGTGCAGCCTCGTTGTGCTCTATGAGTACTTTGGCAATGTCACCAAAATGATCCAAGTCAGAGGTCGTGGAAGGGCAAGGGACAGCAAATGCATCCTTGTGACAAGCAAAACAGAAGTGGTTGAGAATGAGAAACACAACCATTACAAGGAAGAAATGATGAATGAAGCTGTTGAGCAGCTGCAGAACTGGGATGAAGCAGCATTTGCAAGGAAGATACATATCCTGCAAATGAAGGAGAAGGTGTTACGAGACTTCAAGAAGAAAGAAACAAGACCTCAGCTAGTGGAAGGGAAAAAAAATCTCCTGTGTGGAAAATGCAAAGCTTATGCCTGCAGTACAGATGATATCAGAGTTATAAAGGTATCTCATCACACTGTCCTGGGAGATGCATTCAGGGAGCGTTATGTAACAAAGCCCCACCACAAACCAATGAAGTTTGACTGTTTTGAGAAGAAAAGCAAGATGCACTGCAAAAACAGCAACTGCCACCACGACTGGGGCATCACAGTGAAGTACAAGATGTATGACAACCTGCCTGTGATCAAAATCAAGAGCTTTGTGGTGGAGAACGTTGAGACTGGGAGACAAATGGACTTCCAGAAGTGGAAGAACATCAATTTTTCTCTGAAGAACTTTGATGATGAAGAAATGTCCATCTGA
>melanerpes_aurifrons-piciformes-rig1_CDS
ATGACCGCGGAGCAGAAGAAGAGCCTGCAGTGCTACAGGCGGTACATCGAGAAGAGCCTGAATCCCGTCTACATCCTGAGCAACATGACGGACTGGCTGTCGGATGAGGTGAAGGAGAGAGTCCGGAAAGAGGAGGAGAAGGGGGTGACAGCGGCTGCTGCGATGTTCCTGGATGTCATCTTGCAGCTGGAGGAGGAGAGATGGCTCCGGGGCTTCATAGACGCCCTCGTCGCAGCAGGTTACACTGGGCTGGCAGAAGCCATTGAAAACTGGGACTTCAGCAAGCTGGAAAAACTGGAGCTGCACAGGGAGCTGCTGAAGAGGATAGAAGCCACAATGCTAGAAGTCGACCCGGTGATGGTCATGCCTTACATAAACACGTGCTTGATAGAAAGGGAGTGTGATGAGATCCTGCAGATCAGTGAATACAGGAGCAAAGCCGCCGGGATAACGAAGCTCATTGAGTGCCTCTGTCGCTCGGACAAAGAAAACTGGCCCAAGAGCCTTCAGGTGGCCCTGGACAGTGCAGGGTATTACAATGCCAGTGAGCTGTGGGATATGAGAGAAGAGAACTTCAAGGATTTTGATGGTGAAGTGGCAGATGCCTCTGAGAACAGCTTTGAAGCCATGGTGACGTTTTCTGAAGAGGTAGAATGTGACAATTTCAGTGAAAACCTCTCTTCAGCTTCAGGAGGGACCTATGAGCCTCCAGCTGTGTATGAGACAGAGCAAGCTCGGAGCTACCAGATTGAACTTGCACAGCCTGCAATCAACGGGAAAAATACCCTGATATGTGCTCCCACAGGATCTGGAAAAACTTTTGTGGCCCTTCTGATCTGTGAACACCACCTGCAAAACGTGCCCCCGGGACGGAAGGCGAAGGTTGTCTTCCTGGCAACCAAAGTGCCAGTGTATGAGCAGCAGAAAGATGTCTTCAGGCAGCATTTTGAAAGGCAGGGGTACTCTGTTCGAGGGATCTGTGGTGAGACAGTTGCCAACATCCCCGTAGAAAACGTGATTGAGGACAGCGACATCATCGTGCTGACGCCCCAGATTCTGGTCAACTGCTTCAAGCAAGGCATCCTCACCTCCCTCTCTGTCTTCACCCTGATGATATTTGATGAGTGCCACAACACCACGGGCAACCACCCTTACAATGTGTTAATGACCAGATACCTGGAGCAAAAATTTGACTCCTCTGCAAGCCAGCTGCCCCAGATTGTAGGTTTAACTGCTTCTGTTGGAGTTGGTAATGCCAAGAGCATCGAGGAAACCATAGAGCACATCTGTACCCTCTGCTGCTGCCTTGACATACAGACCATATCCACTGTCAGAGAGAACAAAGAGGATCTGCAGAGGTTTGGAAACAAGCCAGAAACACATGTCAGGTGGGTTAAAAGGCGAGCTCAGAATCGCTTTGCAGACATCATCTCGGGTCTGATGTCTGAGGCAGAGGCGCTGATGAGGAGGACTTACTCAGTGGACACTATCTCCCAAATCAGCAAGAATGATTTTGGAACACAGAGGTATGAGCAGTGGATAGTCACCACGCAGAAGAAATGCAGGCTGCTGCAGCTGCCAGACAAGGAGAAGGAGAGCAGTGTCTGTAGAGACCTCTTCATCTGCACTGAACACCTGCGTAAGTTCAACGACGCCCTCATGATCGGTGAAGACGCTCGCATTGAGGATGCTCTGGCCTACCTGACTGAGTTCTTCGCCAACGTCAGGAATGGACCCTACACACAGCTGGAGAGGAGACTCACAGCCAGGTTTCAAGAGAAAGAGGCAGAGCTGACTGCCCTCTCAAAAGATGAATCCAGTGAGAACCCCAAGCTGGAGGAGCTTGCCTGCATCCTGGATGAAGCATACCGCTACAACTCAGACACTCGCACTCTTCTCTTTGCCAAGACAAGAGCCTTAGTAGCTGCTTTGAAGAAGTGGATAGAGGCAAACCCTCTGCTGAGCCATGTAAAGCCAGGTGTGTTGATGGGTCATGGAAGAAGAGACCAAAAAACAGGCATGACCCTCCCAATGCAGAAGGTGATACTGGAGGCATTCAGAACCAACAAGGACTGCAGGCTGCTGATTGCTACATCTGTTGCTGATGAAGGCATTGACATTTCTGAGTGCAACCTCGTTGTGCTCTATGAGTACTTTGGCAATGTCACCAAAATGATCCAAGTCAGAGGTCGTGGAAGGGCAAGGGACAGCAAGTGCATCCTTGTGACAAGCAAAACAGAAGTGGTTGAGAATGAGAAACACAACCATTACAAGGAAGAAATGATGAATGAAGCTGTTGAGCAGCTGCAGAACTGGGACGAAGCAGCATTTGCAAGGAAGATACATGACCTGCAAATGAAGGAGAAGGTGTTAAGAGAATTAAAGAAGAAAGAAACAAGACCTCAGCTAGTGGAAGGGAAAAAAAATCTCCTGTGTGGAAAGTGCAAAGCTTATGCCTGCAGTACAGATGACATCAGAGTTATAAAGGTATCTCATCACACTGTCCTGGGAGATGAGTTCAGGGAGCGTTATGTAACAAAGCCCCACCACAAACCAATGAAGTTTGACTGCTTTGAGAAGAAAAGCAAGATGCACTGCAAAAACACCAACTGCCACCACGACTGGGGCATCACAGTGAAGTACAAGATGTATGACAACCTGCCTGTGATCAAAATCAAAAGCTTTGTCGTGGAGAACGTTGAGACTGGGAGACAGATGGACTTCCAGAAGTGGAAGAACATCAATTTTTCTCTGAAGAACTTTGATGATGAAGAAATGTCCATCTGA
>picoides_pubescens-piciformes-rig1_CDS
ATGACCGCGGAGGAGAAGAGGAGCCTGCAGTGCTACAGGCGGTACATCGAGAAGAGCCTGAATCCCGTCTACATCCTGAGCAACATGACGGACTGGCTGTCGGATGAGGTGAAGGAGAGAGTCCGGAAGGAGGAGGAGAAGGGAGTGACAGCTGCTGCTGCGATGTTCCTGGATGTCATCTTGGAGCTGGAGGAGGAGCGATGGCTCCGGGGCTTCATAGACGCCCTGGTGGCAGCAGGTTACACTGGGCTGGCAGAAGCCATTGAAAACTGGGACTTCAGCAAACTGGAAAAACTGGAGCTGCACAGGGAGCTGCTGAAGAGGATAGAAGCCACAATGCTAGAAGTCGACCCAGTGATGGTCATGCCTTACATAAACACATGCTTGATAGAAAGGGAGTGTGATGAGATCCTGCAGATCAGTGAGTACAGGAGCAAAGCAGCCGGGATAACGAAGCTCATTGAGTGTCTCTGCCGCTCGGACAAAGAAAACTGGCCCAAGAGCCTCCAGCTGGCACTGGACAATGCAGGCTATTACAATGCAAGTGAGCTGTGGGATATGAGAGAAGAGAATTTCAAGGATTTTGATGGTGAAGTGGGGGATGCCTCTGAGAACAGCTTTGAAGCCATGGTGACGTTTTCTGAAGAAGTGGAATGTGATAATTTCAGTGAAAATCTCTCTTCAGCTTCAGGAGGGACTAATGAGCCTCCAGCTGTGTATGAGGCAAAGGAAGCTCGGAGCTACCAGATTGAACTTGCACAGCCTGCAATCAACGGGAAAAATACCCTGATATGTGCTCCCACAGGATCTGGAAAAACCTTTGTGGCCCTTCTGATCTGTGAACACCACCTGCAAAACGTGCCCCCGGGACGGAAGGCGAAAATCGTCTTCCTGGCAACCAAAGTGCCAGTGTATGAGCAGCAGCAAAATGTGTTCAGGCAGCATTTTGAAAGGCAGGGGTACTCTGTTCGAGGGATCTGCGGTGAGACAGTTGCCAACATCCCTGTAGAAAACGTGATCGAGGACAGCGACGTCATCGTGCTGACGCCCCAGATTCTGGTCAACTGCTTCAAGCAAGGCATCCTCACCTCCCTCTCTGTCTTCACCCTGATGATATTTGATGAGTGCCACAACACCACGGGCAACCACCCTTACAATGTGTTAATGACCAGATACCTGGAGCAAAAATTTGCCTCCTCTGCAAGCCAGCTGCCCCAGATTGTAGGTTTAACTGCTTCTGTTGGAGTTGGTAATGCCAAGAGCATCAAGGAAGCAATAGAGCACATCTGTACCCTCTGCTGCTACCTTGACATACAGACCATATCCACTGTCAGAGAGAACAAAGAGGATCTGCAGAGGTTTGGAACCATGCCAGAAACACATGTCAGGTGGGTTAAAAAGCGAGCTCAGAATCGCTTTGCAGACATCGTCTCAGGTCTGATGTCTGAGACAGAGGCGCTGATGAGGAGGATTTACTCAGTGGATACTATCTCCCAAATCAACAAGAATGATTTTGGAACACAGAGTTATGAGCAGTGGATAGTCACCACGCAGAAGAAATGCAGGCTGCTGCAGCTGCCAGATAAGGAGAAGGAGAGCAGTGTCTGCAGAGACCTCTTCATCTGCACTGAACACCTGCGTAAGTTCAACGACGCCCTCATGATCGGTGAAGACGCTCGCATTGAGGACGCTCTGGCCTACCTGACTGAGTTTTTCACAAATGTCAGGAATGGACCCTACACACAGCTGGAGAAGAGACTCACAGCCAGGTTTCAAGAGAAAGAGGCAGAACTGACTGCCCTTTCAAAAGATGAAACCAGTGAGAACCCCAAGCTGGAAGAGCTTGCTTGCATCCTGGATGAAGCATACCGCTACAACTCAGACACTCGCACTCTAATCTTTGCCAAGACAAGAGCCTTAGTAGCTGCTTTGAAGAAGTGGATAGAGGCAAACCCTCTGCTGAGCCATGTAAAGCCAGGTGTGTTGATGGGTCATGGAAGAAGAGACCAAAAAACAGGTATGACCCTCCCAATGCAGAAGGTGATACTGGATGCATTCAGAACCAACAAGGACTGCAGACTGCTGATTGCTACATCTGTTGCTGATGAAGGCATTGACATTTCTGAGTGCAACCTCGTTGTGCTCTATGAGTACTTTGGCAATGTCACCAAAATGATCCAAGTCAGAGGTCGTGGAAGGGCAAGGAACAGCAAATGCATCCTTGTGACAAGCAAAACAGAAGTGGTTGAGAATGAGAAACACAACCATTACAAGGAAGAAATGATGAATGAAGCTGTTGAGCAGCTGCAGAACTGGGATGAAGCAGCATTTGCAAGGAAGATACATGTCCTGCAAATGAAGGAGAAGGTGTTACGAGACTTCAAGAAGAAAGAAACAAGACCTCAGCTAGTGGAAGGGAAAAAAAATCTCCTGTGTGGAAAGTGCAAAGCTTATGCCTGCAGTACAGATGATATCAGAGTTATAAAGGTATCTCATCACACTGTCCTGGGAGATGCATTCAGGGAGCGTTATGTAACAAAGCCCCACCACAAACCAATGAAGTTTGACTGTTTTGAGAAGAAAAGCAAGATGCACTGCAAAAACAGCAACTGCCACCACGACTGGGGCATCACAGTGAAGTACAAGATGTATGACAACCTGCCTGTGATCAAAATCAAGAGCTTTGTCGTGGAGAACGTTGAGACTGGGAGACAAATGGACTTCCAGAAGTGGAAGAACATCAATTTTTCTCTGAAGAACTTTGATGATGAAGAAATGTCCATCTGA
>calonectris_borealis-procellariiformes-rig1_CDS
ATGACCGCGGAGGAGAAGAGGAGCCTGCAGTGCTACAGGCGGTACATCGAGAAGAGCCTGAACCCCGTCTACATCCTGGGCAACATGACGGTCTGGCTGGCCGACGACGTGCAGGAGAGGGTCCGGAAGGAGGAGGAGAAGGGGGTGACGGCGGCCGCCGCGCTGTTTCTGGATGCCATCCTGCAGCTGGAGGCGGAAGGCTGGCTCCGGGGCTTCCTGGACGCCCTGGTTGCAGCAGGTTACACTGGACTGGCAGAAGCAATTGAAAACTGGGACTTCAGCAAACTGGAAAAACTGGAGTTGCACAGAGAGCTGTTGAGGCGGATAGAAGCAACAATGCTAGAAGTTGATCCGGTAGCACTCATGCCCTACATAAACACATGCCTGATAGAAAGGGAATGTGATGAGATCCTGCAGATCAGCGAATACAGAAGCAAAGCAGCCGGGATAACTAAACTCATTGAATGTCTCTGTCGATCGGATAAGGAACACTGGCCAAAAAGCCTTAAGCTGGCACTAGATAATACAGGATATTACAATGCAAGTGAACTGTGGGATATGAGAGAAGATAATGGCAAAGATGTTGATGGTGAAATGACAGATGCCTCTGAGAACAGCTTTGAAACCATGATGACGTTTTCTGAAGAAGCAGAATGTGATAATAATCTCAGTGAAAATCTCTGTTCAGCTTCAGAAGTGATCTATGAGTCTTCACCTGTTTATGAACCAAAGAAAGCTCGGAGCTACCAGATCGAACTTGCGCAGCCTGCTATCAATGGGAAAAACACATTGATATGTGCACCCACAGGATCTGGAAAAACCTTTGTGGCACTCCTGGTTTGTGAACACCATTTCCAAAACATGCCTGCAGGACGAAAGGCGAAAGTTGTCTTTCTTGCAACTAAAGTGCCAGTGTACGAACAACAGACAACTGTATTCAAGCAGCATTTTGAAAGAATTGGATACTCTGTTCAAGGAATTAGTGGTGAAACAGTTGCAAATGTCTCTGTAGAAAAGGTTATTCAGGACAGTGACATCATTGTGCTGACGCCCCAGATTCTTGTGAATAGCATCGAGGAAGGGGTCCTTAGCTCCTTCTCCATCTTCACTCTGATGATATTTGATGAGTGCCACAACACTACAGGCAAGCATCCTTACAATGTGTTAATGACCCGATACCTGGAACAAAAATTTGACTCCTCTGCAAACCAGCTGCCTCAGATTGTAGGTTTAACTGCTTCTGTTGGAGTTGGTAATGCCAAGACCACCAAGGAAGCAATAGAGCACATCTGTACCCTCTGCTCCTACCTTGACATACAGGCCATATCCTCTGTCAGAGAGAACAAACAGGATCTGCAGAGATTTGGAAACAAGCCAGAAACATATGTCAGATGTGTTAAAATGCGAGTTCAGAACCACTTTGCAGACGTTATCTCAGGTCTGATGTCTGAGACAGAGGCATTGATGAGGAAGATTTACTCAGTGGATACTACCTCTCAAATCAACAAGAATGATTTTGGAACACAGAAATATGAACACTGGATAGTTGCCACTCAGAAGAAATGCAGACTGTTGCAACTGCCAGATAAGGAGAAGGAGAGCAGCATTTGTAAAGACCTTTTCATTTGCACTGAACACCTGCGGAAATTCAACGATGCTCTCATCATCAGTGAAGACGCCCGCATCAAAGATGCTTTAGCCTACCTAACTGAATTTTTCACAAATGTCAAAAATGGACCATATACAGAGTTAGAGAAGAAACTGACAGCCAGATTTCAAGAGAAAGAACCAGAACTGACTGCCCTTTCAAAAGATGAATCAAATGACAATCCCAAGCTGGAAGAGCTTGCTTGCATCTTGGATGAAGCATACCGCTATAACCCACAGACTCGCACTCTTCTCTTCGCTAAGACAAGAGCCTTAGTAGCTGCTTTGAAGAAGTGGATAGAAGGAAACCCTCTACTTAACCACATAAAGCCAGGTGTGTTGATGGGTCGTGGAAGAAGAGATCAGAAGACAGGTATGACCCTCCCAATGCAGAAGGGTGTACTGGATGCATTCAAAACCAACAAAGAAAGCAGACTGCTAATTGTTACATCTGTTGCTGACGAAGGCATCGATATTTCTGAGTGCAACCTTGTTGTGCTCTATGAATACTTCGGTAATGTCACCAAAATGATCCAAGTCAGAGGTCGTGGAAGGGCAAGAGATAGCAAGTGCATCCTTGTGACCAGCAAAACAGAAGTGGTTGAGAATGAGAAACTCAACTGTTATAAGGAAGAAATGATGAACGAAGCTATTGAAAAGCTACAGAATTGGGGTGAAACAACGTTTGCAAAAAAGATACATGATCTGCAAATGAAGGAAAAGGTATTACGAGATTCCAGGAAGAAAGAAACAAAACCTAAGGTAGTGGAAGGGAAAAAAAATCTTCTGTGTGGAAAATGCAAAGCATATGCCTGCAGTACAGATGACATCAGAGTTATAAAGGAATGTCATCACGTTGTCCTAGGAGATGCGTTCAAGGAGCGTTACATAACAAAGCCTCACGAGAAACCAGGCCTGTTTGATTGTTTTGAGAAAAAAAGCAAGATGCATTGCCAAAATACTAATTGCCAGCATGACTGGGGAATCATAGTGAAGTACAAGACATTTGATAATCTACCAGTGATCAAAATCAAAAGCTTTGTAGTAGAGAACATTGAAACTGGGACACAAATGGATTTTAAGAAATGGAAAAATATTAATTTTTCTTTGAAGAATTTTGATGTTGAAGAAACGTCCAGAAACTGA
>hydrobates_tethys-procellariiformes-rig1_CDS
ATGACCGCGGAGGAGAAGGGGAGCCTGCGGTGCTACAGGCAGTACATCGAGACGACTCTGAACCCCGTCTACGTCCTGGGCAACATGACGGCCTGGCTGCCCGACGAGGTGAAGGAGAGGGTCCGGAAGGAGGAGGAGAAGGGGGTGACGGCGGCCGCCGCGCTGTTCCTGGATGCCATCCTGCAGCTGGAGGCGGAGGGATGGTTCCGGGGCTTCCTGGACGCCCTGGTTGCAGCAGGGTATACGGGACTGGCAGAAGCAATCGAAAACTGGGACTTCAGCAAACTGCAGAAACTGGAGTTGCACAGACGGCTGTTGAAGCAGATAGAGGCAACAATGCTAGAAGTTGATCCGGTAGCACTCATGCCCTCCATAAATACATGCCTGATAGAAAGGGAGTGTGATGAGATCCTGCAGATTAGTGAATGCAGAAGCAAAGCAGCCGGGATAACTAAACTCATTGAATGTCTCTGTCGATCGGATAAGGAAAACTGGCCGAAAAGCCTTCAGCTGGCACTAGATAACGCAGGATATTACAATGCAAGTGAACTGTGGGATATGAGAGAAGATAATGGCAAAGATGTTGAAATGACAGATGCCTCTGAGAACAGCTTTGAAACCGTGATGACATTTTTTGAAGAAGCAGAATGTGATAATAATCTTAATGAAAATCTCTGTTCAGCTTCAGAAGGGATCTATCAGTCTTCACCTGTTTATGAACCAGAGAAGGCTCGGAGCTACCAGACAGAACTTGCGCAGCCTGCTATCAACGGGAAAAACACATTGATATGTGCACCCACAGGATCTGGAAAAACTTTTGTGGCACTTCTGGTTTGTGAACACCATTTCCAAAACATGCCCACAGGACGAAAGGCAAAAGTTGTCTTTCTTGCAACTAAAGTGCCAGTGTACGAACAACAGAAAACTGTATTCAAGCAGCATTTTGAAAGAAGTGGATATTCTGTTCAAGGAATTAGTGGTGAAACAGTTGCAAATGTCTCTGTAGAAAAGGTTATACAGGACAGTGACATCATTGTGCTGACGCCCCAGATTCTTGTGAATAGCATCGAGGAAGGGATCCTTAGCTCCCTTTCCATCTTCACGCTGATGATATTTGATGAGTGCCACAACACTACGGGCAACCACCCTTACAATGTGTTAATGAACCGATACCTGGAACAAAAATTTGACTCCTATACAAGCCAGCTGCCTCAGATTGTAGGTTTAACTGCTTCTGTTGGAGTTGGTAATGCCAAGAGCATCAAGGAGACAATAGAGCACATCTGTACCCTCTGCTCCTACCTTGACATACAGGCCATATCCACTGTCAGAGAGAACAAACAGGATCTGCAGAGATTTGGAAACAAGCCAGAAACAGATGTCAGATGGGTTAAAATGCGAGTTCAGAATCACTTTGCAGAGGTGATCTCAGGTCTGATGTCTGAGACAGAGGCATCGATGAGGAAGATTTACTCATTGGATACTACCTCTCAAATCAACAAGAATGATTTTGGAACACAGAAATATGAACACTGGATAGTTGCCACTCAGAAGAAATGCAGACTGTTGCAACTGCCGGATAAGGAGAAGGAGAGCAGCATTTGTAAAGACCTTTTCATTTGCACTGAACACCTGCGGAAATTCAACGATGCTCTCATCATCAGTGAAGATGCCCGCATCGAAGATGCTTTAGCCTACCTAACTGAATTTTTCACAAATGTCAAAAATGGACCATATACTGAGTTAGAGAAGCAACTGACAGCCAAATTTCAAGAGAAAGAACCAGAACTGACTGCCCTTTCAAAAGATGAATCAAATGAGAATCCCAAGCTGGAAGAGCTTGCTTGCATCCTGGATGAAGCATACCGCTATAACCCACAGACTCGCACTCTTCTCTTCGCTAAGACAAGAGCCTTAGTAGCTGCTTTGAAGAAGTGGATAGAAGCAAACCCTCTACTTAGCCACATAAAGCCAGGTGTGTTAATGGGTCGTGGAAGAAAAGATCAAAAAACAGGTATGACCCTCCCAATGCAGAAGGGTGTACTGGATGCATTCAAAACCAACAAAGACAGCAAACTACTAATTGCTACATCTGTTGCTGACGAAGGCATTGATATTTCTGAGTGCAACCTTGTTGTGCTCTATGAATACTTCGGTAATGTCACCAAAATGATCCAAGTCAGAGGTCGTGGAAGGGCAAAAGACAGCAAGTGCATCCTTGTGACAAGCAAAACAGAAGTGGTTGAGAATGAGAAACACAACCGTTATAAGGAAGAAATGATGAATGAAGCTATTGAAAAGCTACAGAATTGGGATGAAACAACATTTGGAAGAAAGATACATGACCTGCAAATGAAGGAAAAGGTATTACGAGATTCCAGGAAGAAAGAAACAAGACCTAAGGTAGCGGAAGGGAAAAAAAATCTTCTGTGTGGAAAATGCAAAGCATATGCCTGCAGTACAGATGACATCAGAGTTATAAAGGAATGTCATCACATTGTCCTAGGAGATGCATTCAAGGAGCGTTACATAACAAAGCCTCACCAGAAACCACGCCAGTTTGATTGTTTTGAGAAAAAAAGCAAGATGCATTGCCAAAATACTAATTGCCAGCATGACTGGGGAATCATAGTGAAGTACAAGACACTTGATAATCTACCAGTGATCAAAATCAAAAGCTTTGTAGTAGAGAACGTTGAAACTGGGACACAAATGGATTTTCAGAAATGGAAAAATATTAATTTTTCTTTGAAGAATTTTGATGTTGAAGAAACGTCCAGCTGA
>agapornis_roseicollis-psittaciformes-rig1_CDS
ATGACGGCGGAGGAAAAGAGGAACCTGCAATGCTACAGGCGGTACATCGAGAAGAGCCTGAACCCCGTCTACATCCTGGGCAACATGACTGCCTGGCTGTCGGACGAGGAGAAGGAGCGAGTCCGTAAGGAGGAGGAGAAGGGGGTGACGGCGGCCGCCGCGCTGTTCCTGGATACCATCCTGTTGCTGGAGGCAGAGGGCTGGCTCCGGGGTTTCCTGGATGCCCTGGTTGCAGCAGGTTACACTGGGCTGGCAGAAGCAATTGAAAATTGGGACTTCAGCAAGCTGGAAAAACTGGAGTTGCACAGACAGCTGTTGAAGCGGATAGAAGCAACTATGCTAGAAGTTGATCCAGTACCACTCATGCCTTACATAAACAAATGCCTGATAGAAAGGGAGTGTGAGGAGATCCTGCAGATTAGCGAAAACAGAAGCAAAGCAGCGGGGATAACTAAACTCATTGAATGTCTCTGTCGATCAGATAAGGAAAACTGGCCAAAAAGCCTTCAGCTGGCACTGGATAACACAGGATATTACAATGCAAGTGAACTGTGGGATATGAGAGAAGATAATGGCAAAGACGTTGATGGTGAAATGACAGATGACTTTAAGAACAGCTTTGAAACCACAATGATGTTTTCTGAAGAGGCAGACTATGATAATAATCTTAGTGAAAATCTCTGTTCAGGTTCAGAAGAGGTCTGTCAGTCTTCACCTGTTTATGAACCAAAGAAGGCTCGAAGCTACCAGACTGAACTTGCACAGCCTGCTATCAATGGGTATAACACATTGATATGTGCCCCCACAGGATCTGGAAAAACTTTTGTGGCAATAATGATTTGTGAACACCATTTCCAAAACATGCCCTCGGAACGAAAGGCAAAAGTTGTCTTTCTTGCAACCAAACTGCCAGTGTATGAACAACAGAAAAATGTATTCAAGCAGCACTTTGAAAGAAGTGGATATTCTGTTCAAGGAATTAGTGGTGAAACAGTTGCAAATGTCTGTGTAGAAAGGGTTATACACGACAGTGACATCATTGTGCTAACACCCCAGATTCTTGTGAATAGCATCGAGGAAGGGATCCTTAGCTCGCTCTCTATCTTCACTCTGATGATATTTGATGAGTGCCACAACACTATTGGCAACCACCCTTACAATGTGCTAATGAACAGATACCTGGAACAAAAATTTGACTCCTCAAGCCAACTACCTCAGATTGTAGGTTTAACTGCTTCTGTTGGAGTTGGTAATGCCAAGACCATCAAGGAAACAATAGAGTATGTCTGTACTGTCTGCGCCAACCTTGATGTACAGGCCATATCTACTGTCAGAGAGAACAAACAGGATCTGCAGAGATTTGGAAACAGGCCAGAAATACATGTCAGATGGGTGAAACCGAGAGCTCAAAATCACTTTGCAGGGATTATCTCAGGCCTGATGTCTGAGACAGAGGCATTGATGAGAAATAATTACTCAGTGGATACTATCTCCCAGATCAACAAGACTGATTTTGGAACACAGAAATATGAACAGTGGATCGTTGCCACTCAGAAGAAATGCAGACTACTGCAACTGGCAGATAAGGAGAAGGAGAGCAGCATTTGTAGAGACCTTTTCATTTGCACTGAACACCTGCGGAAATTCAATGATGCTCTCATCATCAGTGAAGATGCCCGCATTGAAGATGCTTTAGTCTACCTAACTGATTTTTTCAGAAATGTCAGAAATGGACCATATACAAAGCTAGAGAAGTATCTTACCGCCAAATTTCAAGAGAAAGAACCAAAACTCTCTGCCCTTTCAAAAGATGAATCAAACGAGAATCCCAAACTGGAAGAGCTTGCTTGCATCCTGGATGAAGCATATCACTATAACCCACAGACTCGCACTATTCTCTTTGCTAAGACAAGAGCCTTAGTAGCTGCTTTGAAGAAGTGGATAGAAGCAAACCCTCTATTAAGCCACATAAAGCCAGGTATATTGATGGGTCATGGAAGAAGAGATCAAAAAACAGGTATGACCCTCCCAATGCAGAAGGGTGTACTGGATGCATTCAAAACCAACAAAGACACCAGACTACTAATTGCTACTTCTGTTGCTGATGAAGGCATTGATATTTCTGAGTGTAACCTTGTTGTGCTTTATGAATACTTTGGTAATGTCACCAAAATGATCCAAGTCAGAGGTCGTGGAAGGGCTAAAGACAGCAAGTGCATCCTGGTGACAAACAAAACAGAAGTGGTTGAGAAAGAAAAACACAACCGTTACAAGGAAGAAATGATGAATGAAGCTGTTGAAATGCTGCAGAATTGCGATCAAAGAACATTTGCAAGAAAGATATATGCTTTGCAAATGAAGGAAAAGGTATTACGGGATTCCAGGAAGAAGGATCCACGAGACAAGGTAGATGAAGGAAAGAAAAATCTTCTGTGTGGAAAATGCAAAGCATTTGCCTGCAGTACAGATGACATCAGAATTATAAAGGAATCTCATCACACTGTCCTAGGAGACGCATTCAAGAAGCGGTATATAACAAAGCCTCACCCTAAACCAGTCCAGTTCGATTATTTTGAGAAAAAAAGCAAGATGCATTGCCAAAATGCTAACTGCCAGCATGACTGGGGAATCATAGTGAAGTACAAGACATTCGATAATCTACCAGTGATCAAAATCAAAAGCTTTGTAGTAGAGAACATTGAAACTAAGACACAAATGGATTTTCAGAAATGGAGAGATATTAATTTTTCTCTGAAGAATTTTGATGCTGAAGAACTGTCCAGCTGA
>amazona_aestiva-psittaciformes-rig1_CDS
ATGACGGCGGAGGAGAAGAGGAACCTGCAATGCTACAGGCGGTACATCGAGAAGAGCCTGAACCCCGTCTACATCCTGGGCAACATGACGGCCTGGCTGTCGGACGAGCAGAAGGAGCGAGTCCGTAAGGAGGAGGAGAAGGGNGTGACGGCGGCCGCCGCGCTGTTCCTGGATACCATCTTGCTGCTGGAGGCAGAGGGCTGGCTCCGGGGCTTCCTGGATGCCCTGATTGCAGCAGGTTACACTGGGCTGGCAGACGCAGTTGAAAATTGGGACTTCAGTAAGCTGGAAAAACTGGAGTTGCACAGACAGTTGTTGAAGAGGATAGAAGCAACCATGCTAGAAGTTGATCCGGTTGCACTCATGCCTTACATAAACACGTGCCTGATAGAAAGGGAGTGTGATGAGATCCTGCAGATTAGCGAATACAGAAGCAAAGCAGCTGGGATAACTAAACTCATTGAATGTCTCTGTCGATCAGATAAGGAGAACTGGCCAAAAAGCCTTCAGCTGGCACTGGATAACACAGGATATTACAATGCAAGTGAACTGTGGGATATGAGAGAAGATAACTGCAAAGACATTGATGGTGAAATGACAGATGCCTTTAAGAACAGCTTTGAAACCACAATGACGTTTTCTGAAGAGGCAGAATGTGATAATAATCTCAGTGAAAATCTCTGCTCAGGTTCAGAAGAGGTCTATCAGTCTTCACCTGTTTATGAACCAAANAAGGCTCGGAGCTACCAGACTGAACTTGCGCAGCCTGCTATCAATGGGTATAACACATTGATATGTGCCCCCACAGGATCTGGAAAAACTTTTGTGGCACTGATGATTTGTGAACACCATTTCCAAAACATGCCCTCAGGACAAAAGGCAAAAGTTGTCTTTCTTGCAGTCAAACTGCCAGTGTATGAACAACAGAAAAATGTATTCAAGCAGCACTTTGAAAGAAGTGGATATTCTGTTCAAGGAATTAGCGGTGAAACAGTTGCAAATGTCTCTGTAGAAAAGGTTATACAGGACAGTGACATCATTGTGCTAACACCCCAGATTCTTGTGAATAGCATCGAAGAAGGGATCCTTAGCTCCCTCTCCATCTTCAGTCTGATGATATTTGATGAGTGCCACAACACTATGGGCAACCACCCCTACAATGTGTTAATGACCAGATACCTGGAACAAAAATTTGACTCCTCTGCAAGCCAACTACCTCAGATTGTAGGTTTAACTGCTTCTGTTGGAGTTGGTAATGCCAAGACCACCNAGGAAACGATAGAGTACGTCTGTACTGTCTGCGCCAACCTTGACATACAGGCCATATCTACTGTCAGAGAGAACAAACAGGATCTGCAGAGATTTGGAAACAAACCAGAAATACATGTCAGATNTGTGAAAATGAGAGCTCAGAATCACTTTGCAGAGATAATTTCAGGCCTGATGTCTGAGACAGAGGCATTGATGAGAAAGAATTACTCAGTGGATACTGTCTCCCAGATCAATAGAAATGATTTTGGAACACAGAAATATGAACACTGGGTAGTTGCCACTCAGAAGAAATGTAGACTATTGCAACTGGAAGATAAGGAGAAGGAGAGCAGCATTTGCAGAAACCTCTTCATTTGCACTGAGCACCTGCGGAAATTCAATGATGCTCTCATCATCAGTGAAGATGCCCGCATTGAAGATGCTTTAGCCTATCTAACTGATTTTTTCAGAAATGTCAGAAATGGACCATATACAGAGTTAGAGAAGCAACTTACAGCCAAATTTCAAGAGAAAGAACCAAAACTGTTTGCCCTTTCAAAAGATGAATCAAATGAGAATCCCAAGCTGGAAGAGCTTGCTTGCATCCTGGATGAAGCATACCGCTATAACCCACAGACTCGCACTATTCTGTTTGCAAAGACAAGAGCCTTAGTAGCTGCTTTGAAGAAGTGGATAGAAGCAAACCCTCTATTTAGCCACATAAAGCCAGGTATATTGATGGGTCATGGAAGAAGAGATCAAAAAACAGGTATGACCCTCCCAATGCAGAAGGGTGTACTGGATGCATTCAAAACCAACAAAGACACCAGACTGCTAATTGCTACTTCTGTTGCTGATGAAGGCATTGATATTTCTGAGTGCAACCTTGTTGTGCTCTATGAATACTTTGGTAATGTCACCAAAATGATTCAAGTCAGAGGTCGTGGAAGGGCTAAAGACAGCAAGTGCATCCTCCTGACAAACAAAACAGAAGTGGTTGAGAAAGAGAAACAGAACCGTTACAAGGAAGAAATGATGAATGAAGCTGTTGAAAAGCTACAGAATTGGGATAAAAGAACATTTGGAGGAAAGATACATGATTTGCAAATGAAGGAAAAGGTATTACGAGATTCCAGGAAGAAAGAAACGCGATACAAGGTAGTGGAAGGAAAGAAAAATCTTCTGTGTGGAAAGTGCAAAGCATTCGCCTGCAGTACAGACGACATCAGAATCATAAAGGAATCTCATCACACTGTCATAGGAGATGCATTCAAGGAGCGGTATATAACAAAGCCTCACCATAAACCAGGCCAGTTTGAAGGTTTTGAGAAAAAAAGCAAGATGCATTGTCAAAATACTAACTGCCAGCATGACTGGGGAATTATAGTGAAGTACAGGACATTTGATAATCTGCCAGTGATCAAAATCAAAAGCTTTGTAGTAGAAAACATTGCAACTGGGACACAAATGGATTTTCAGAAATGGAAAGATATTAATTTTTCTCTGAAGAATTTTGATGCTGAAGAACTGTCCAGCTGA
>ara_ararauna-psittaciformes-rig1_CDS
ATGACGGCGGAGGAGAAGAGGAACCTGCAATGCTACAGGCGCTACATCGAGAAGAGCCTGAACCCTGTCTACATCCTGGGCAACATGACAGCCTGGCTGTCGGACGAGGAGAAGGAGCGAGTCCGTAAGGAGGAGGAGAAGGGGGTGACGGCGGCCGCCGCGCTGTTCCTGGATACCATCTTGCTGCTGGAGGCGGAGGGCTGGCTCCGGGGCTTCCTGGATGCCCTGGTTGCAGCAGGTTACACTGGGCTGGCAGAAGCAGTCGAAAATTGGGACTTCAGTAAGCTGGAAAAACTGGAGTTGCACAGACAGTTGTTGAAGAGGATAGAAGCAACCATGCTAGAAGTTGATCCGGTCGCACTCATGCCTTACATAAACACGTGCCTGATAGAAAGGGAGTGTGATGAGATCCTGCAGATTAGCGAATACAGAAGCAAAGCAGCTGGGATAACTAAACTCATTGAATGTCTCTGTCGATCAGATAAGGAAAACTGGCCAAAAAGCCTTCAGCTGGCACTGGATAACACAGGATATTACAATGCAAGTGAACTATGGGATATGAGAGGAGATAACAGCAAAGATGTTGATGGTGAAATGACAGATGCCTTTAAGAACAGCTTTGAAACCACAATGATGTTTTCTGAGGAGGCAGAATGTGATAATAATCTCAGTGAAAATCTCTGTTCGGGTTCAGAAGAGGTCTATCAGTCTTCGCCTGTTTATGAACCAAAGAAGGCTCGGAGCTACCAGACTGAACTGGCACAGCCTGCTATCAATGGGTATAACACATTGATATGTGCCCCCACAGGATCTGGAAAAACTTTTGTGGCACTGATGATTTGTGAACACCATTTCCAAAACATGCCCTCAGGACAAAAGGCAAAAGTTGTCTTTCTTGCAACCAAACTGCCAGTGTATGAACAACAGAAAAATGTATTCAAGCAGCACTTTGAAAGAAGTGGATATTCTGTCCAAGGAATTAGCGGTGAAACAGTTGCAAATGTCTCTGTAGGAAAGGTTATACAAGACAGCGACATCATTGTGCTAACACCCCAGATTCTTGTGAATAGCATCGAGGAAGGGATCCTTAGTTCCCTCTCCATCTTCACTCTGATGATATTTGATGAGTGCCACAACACTATGGGCAACCACCCTTACAATGTGTTAATGACCAGATACCTGGACCAAAAATTTGACTCCTCTGCAAGCCAACTACCTCAGATTGTAGGTTTAACTGCTTCTGTTGGAGTTGGTAATGCCACGACCACCAAGGAAACAATAGAGTACGTCTGTACTGTCTGCGCCAGCCTTGACATACAGGCCATATCTACTGTCAGAGAGAATAAACAGGATCTGCAGAGATTTGGAAACAAACCAGAAATACATGTCAGATGGGTGAAAACGAGAGCTCAAAATCACTTTGCAGGGATTATTTCAGGCCTGATGTCTGAGACAGAGGCATTGATGAGAAAGAATTACTCAGTGGATACTATCTCCCAGATCAGCAAAAATGATTTTGGAACACAGAAATATGAACACTGGGTAGTTGCCACTCAGAAGAAATGTAGACTATTGCAACTGGAAGATAAGGAGAAGGAGAGCAGCATTTGCAGAGACCTTTTCATTTGCACTGAGCACCTGCGGAAATTCAATGATGCTCTCATCATCAGTGAAGATGCCCGCATTGAAGATGCTTTAGCCTACCTAACTGATTTTTTCAGAAATGTCAGAAATGGACCATATACAGAGTTAGAGAAGCAACTTACAGCCAAATTTCAAGAGAAAGAACCAAAACTGTTAGCCCTTTCAAAAGATGAAGCAAATGAGAATCCCAAGCTGGAAGAGCTTGCTTGCATCCTGGATGAAGCATACCACTATAACCCACAGACTCGCACTATTCTCTTTGCAAAGACAAGAGCCTTAGTAGCTGCTTTGAAGAAGTGGATAGAAGCAAACCCTCTATTTAGCCACATAAAGCCAGGTATATTGATGGGTCATGGAAGAAGAGATCAAAAAACAGGTATGACCCTCCCAATGCAGAAGGATGTACTGGATGCATTCAAAACCAACAAAGACACCAGACTGCTAATTGCTACTTCTGTTGCTGATGAAGGCATTGATATTTCTGAGTGCAACCTTGTTGTGCTCTATGAATACTTTGGTAATGTCACCAAAATGATCCAAGTCAGAGGTCGTGGAAGGGCTAAAGACAGCAAGTGCATCCTCCTGACAAACAAAACAGAAGTGGTTGAGAAAGAGAAACAGAACCGTTACAAGGAAGAAATGATGAATGAAGCTGTTGAAGAGCTACAGAATTGGGATAAAAGAACATTTGCAGGAAAGATACATGAATTGCAAAGGAAGGAAAAGGTATTACGAGATTCCAGGAAGAAAGAAACGAGATACAAGGTAGTGGAAGGAAAGAAAAATCTTCTGTGTGGAAAGTGCAAAGCATTCGCCTGCAGTACAGATGACATCAGAATCATAAAGGAATCTCATCACACTGTCCTAGGAGATGCGTTCAAGGAGCGGTATATAACAAAGCCTCACCATAAACCACGCCAGTTTGATGGTTTTGAGAAAAAAAGCAAGATGCATTGCCAAAATATTAACTGCCAGCATGACTGGGGAATTATAGTGAAGTACAGGACATTTGATAATCTACCAGTGATCAAAATCAAAAGCTTTGTAGTAGAAAACATTGCAACTGGAACACAAATGGATTTTCAGAAATGGAAAGATATTAATTTTTCTCTGAAGAATTTTGATGCTGAAGAACTGTCCAGCTGA
>aratinga_solstitialis-psittaciformes-rig1_CDS
ATGACGGCGGAGGAGAAGAGGAACCTGCAATGCTACAGGCGCTACATCGAGAAGAGCCTGAACCCTGTCTACATCCTGGGCAACATGACAGCCTGGCTGTCGGACGAGGAGAAGGAGCGAGTCCGTAAGGAGGAGGAGAAGGGGGTGACGGCGGCCGCCGCGCTGTTCCTGGATACCCTCTTGCTGCTGGAGGCGGAGGGCTGGCTCCGGGGCTTCCTGGATGCCCTGGTTGCAGCAGGTTACACTGGGCTGGCAGAAGCAGTTGAAAATTGGGACTTCAGTAAGCTGGAAAAACTGGAGTTGCACAGACAGTTGTTGAAGAGGATAGAAGCAACCATGCTAGAAGTTGATCCAGTTGCACTCATGCCTTACATAAACATGTGCCTGATAGAAAGGGAGTGTGATGAGATCCTGCAGATTAGCGAATACAGAAGCAAAGCAGCTGGGATAACTAAACTCATTGAATGTCTCTGTCGATCAGATAAGGAAAACTGGCCAAAAAGCCTTCAGCTGGCACTGGATAACACAGGATATTACAATGCAAGTGAACTGTGGGATATGAGAGAAGATAACAGCAAAGATGTTGATGGTGAAATGACAGATGCCTTTAAGAACAGCTTTGAAACCACAATGACGTTTTCTGAGGAGGCAGAATGTGATAATAATCTCAGTGAAAATCTCTGTTCGGGTTCAGAAGAGGTCTATCAGTCTTCGCCTGTTTATGAACCAAAGAAGGCTCGGAGCTACCAGACTGAACTGGCACAGCCTGCTATCAATGGGTATAACACATTGATATGTGCCCCCACAGGATCTGGAAAAACTTTTGTGGCACTGATGATTTGTGAACACCATTTCCAAAACATGCCCTCAGGACAAAAGGCAAAAGTTGTCTTTCTTGCAACCAAACTGCCAGTGTATGAACAACAGAAAAATGTATTCAAGCAGCACTTTGAAAGAAGTGGATATTCTGTCCAAGGAATTAGCGGTGAAACAGTTGCAAATGTCTCTGTAGAAAAGGTTATACAAGACAGCGACATCATTGTGCTAACACCCCAGATTCTTGTGAATAGCATCGAGGAAGGGATCCTTAGTTCCCTCTCCATCTTCACTCTGATGATATTTGATGAGTGCCACAACACTATGGGCAACCACCCTTACAATGTGTTAATGACCAGATACCTGGACCAAAAATTTGACTCCTCTGCAAGCCAACTACCTCAGATTGTAGGTTTAACTGCTTCTATTGGAGTTGGTAATGCCAAGACCACCAAGGAAACAATAGAGTACGTCTGTACTGTCTGTGCCAGCCTTGACATACAGGCCATATCTACTGTCAGAGAGAACAAACAGGATCTGCAGAGATTTGGAAACAAACCAGAAATACATGTCAGATGGGTGAAACCGAGAGCTCAAAATCACTTTGCAGGGATTATTTCAGGCCTGATGTCTGAGACAGAGGCATTGATGAGAAAGAATTACTCAGTGGATACTATCTCCCAGATCAGCAAAAATGATTTTGGAACACAGAAATATGAACACTGGGTAGTTGCCACTCAGAAGAAATGTAGACTATTGCAACTGGAAGATAAGGAGAAGGAGAGCAGCATTTGCAGAGACCTTTTCATTTGCACTGAACACCTGCGGAAATTCAATGATGCTCTCATCATCAGTGAAGATGCCCGCATTGAAGATGCTTTAGCCTACCTAACTGATTTTTTCAGAAATGTCAGAAATGGACCATATACAGAGTTAGAGAAGCAACTTACAGCCAAATTTCAAGAGAAAGAACCAAAACTGTTAGCCCTTTCAAAAGATGAAGCAAATGAGAATCCCAAGCTGGAAGAGCTTGCTTGCATCCTGGATGAAGCATACCACTATAACCCACAGACTCGCACTATTCTCTTTGCAAAGACAAGAGCCTTAGTAGCTGCTTTGAAGAAGTGGATAGAAGCAAACCCTCTATTTAGCCACATAAAGCCAGGTATATTGATGGGTCATGGAAGAAGAGATCAAAAAACAGGTATGACCCTCCCAATGCAGAAGGATGTACTGGATGCATTCAAAACCAACAAAGACACCAGACTGCTAATTGCTACTTCTGTTGCTGATGAAGGCATTGATATTTCTGAGTGCAACCTTGTTGTGCTCTATGAATACTTTGGTAATGTCACTAAAATGATCCAAGTCAGAGGTCGTGGAAGGGCTAAAGACAGCAAGTGCATCCTCCTGACAAACAAAACAGAAGTGGTTGAGAAAGAGAAACAGAACCGTTACAAGGAAGAAATGATGAATGAAGCTGTTGAAGAGCTACAGAATTGGGATAAAAGAACATTTGCAGGAGAGATACATGAATTGCAAAGGAAGGAAAAGGTATTACGAGATTCCAGGAAGAAAGAAACGAGATACAAGGTAGTGGAAGGAAAGAAAAATCTTCTGTGTGGAAAGTGCAAAGCATTTGCCTGCAGTACAGATGACATCAGAATCATAAAGGAATCTCATCACACTGTCCTAGGAGATGCGTTCAAGGAGCGGTATATAACAAAGCCTCACCATAAACCATGCCAGTTTGATGGTTTTGAGAAAAAAAGCAAGATGCATTGCCAAAATATTAACTGCCACCATGACTGGGGAATTATAGTGAAGTACAGGACATTTGATAATCTACCAGTGATCAAAATCAAAAGCTTTGTAGTAGAAAACATTGCAACTGGAACACAAATGGATTTTCAGAAATGGAAAGATATTAATTTTTCTCTGAAGAATTTTGATGCTGAAGAACTGTCCAGCTGA
>cacatua_leadbeateri-psittaciformes-rig1_CDS
ATGACAGCGGAGGAGAAGAGGAACCTGCAATGCTACAGGCGGTACATCGAGAAGAGCCTGAACCCCGTTTACATCCTGAGCAACATGACGGCCTGGCTGTCGGACGAGGAGAAGGAGCGAGTCCGTAAGGAGGAGAAGGGGGTGACGGCGGCCGCCGCGCTGTTCCTGGATACCATACTGCTGCTGGACGCGGAGGGCTGGCTCCGGGGCTTCCTGGATGCCCTGGTTGCAGCAGGTTACACTGGACTGGCAGAAGCAATTGAAAACTGGGACTTCAGCAAGCTGGAAAAACTGGAGCTGCACAGACAGCTGCTGAAGCAGATAGAAGCAACTATGCTAGAAGTTGATCCGGTAGCACTCATGCCTTACATAAACATGTGCCTGATAGAAAGGGAGTGTGATGAGATCCTGCAGATTAGCGAATACAGAAGCAAAGCAGCTGGGATAACTAAACTCATTGAATGTCTCTGTCGATCGGATAAGGAAAACTGGCCAAAAAGCCTTCAGCTGGCACTGGATAACACAGGATATTACAATGCAAGTGAACTGTGGGATATGAGAGAAGATAATGGCAAAGACGTTGATGGTGAAATGACAGATGCCTTTAAGAACAGCTTTGAAACCACAATGATGTTTTCTGAAGAGGCAGAATGTGATAATAATCTCAGTGAAAATCTCTATTCAGGTTCAGAAGAGGTCTATCAGTCTTCACCTGTTTATGAACCAAAGAAGGCTCGGAGCTACCAGACTGAACTTTCACAGCCTGCTATCAATGGGTATAACACATTGATATGTGCCCCCACAGGATCTGGGAAAACTTTTGTGGCACTGATGATTTGTGAACACCATTTCCAAAACATGCCCTCGGGACAAAAAGCAAAAGTTGTCTTTCTTGCAACCAAAGTGCCAGTGTATGAACAACAGAAAAACGTATTCAAGCAGCACTTTGAAAGAAGTGGATATTCTGTTCAAGGAATTAGTGGTGAAACAGTTGCAAATGTCTCTGTAGAAAAGGTTATACAGGACAGCGACATCATTGTGCTAACACCCCAGATTCTTGTGAATAGCATTGAGGAAGGGATCCTTAGCTCCCTCTCCATCTTCACTCTGATGATATTTGATGAGTGCCACAACACTGTGGGCAACCACCCTTACAATGTGTTAATGACCAGATACCTGGAACAAAAATTTGACTCTTCTGTAAACCAGCTACCTCAGATTGTAGGTTTAACTGCTTCTGTTGGAGTTGGTAATGCCAAGACCATCATGGAAACGATAGAGTACATCTGTACTGTCTGCGCCAATCTTGACGTGCAGGCCATATCTACTGTCAGAGAGAACAAACAGGATCTGCAGAGATTTGGAAACAAGCCAGAAATACATGTCAGATGGGTGAAAATGAGAGCTCAGAATCATTTTGCAGACATTATCTCAGGCCTGATGTCTGAGACAGAGGTGTTGATGAGGAAGAATTACTCAGTGGATACTATCTCCCAGATCAACAAGAATGATTTTGGAACACAGAAATATGAACAGTGGATAGTTGCCACTCAGAAGAAATGCAGACTATTGCAACTGGCAGATAAGGAGAAGGAGAGCATCATTTGTAGAAACCTTTTCATTTGCACTGAACACCTGCGGAAATTCAATGATGCTCTCATCATCAGTGAGGATGCCCGCATTGAAGATGCTTTAGCCTACCTAACTGATTTTTTCAGAAATGTCAGAAATGGACCATACACAGAGTTAGAGAAGCAACTTACAGCCAAATTTCAAGAGAAAGAACCAAAGCTGTCTGCCCTTTCAAAAGATGACTCAAATGAGAATCCCAAGCTGGAAGAGCTTGCTTGCATCCTGGATGAAGCATACCACTATAACCCACAGACTCGCACTATTCTCTTTGCTAAGACAAGAGCTTTAGTAGCTGCTTTGAAGAAGTGGATAGAAGCAAACCCTCTATTTAGCCACATAAAGCCAGGTATATTGATGGGTCATGGAAGAAGAGATCAAAAAACAGGTATGACTCTCCCAATGCAGAAGGGTGTACTGGATGCATTCAAAACCAACAAAGACACCAGACTGCTAATTGCTACTTCTGTTGCTGATGAAGGCATTGATATTTCTGAGTGCAACCTTGTTGTGCTCTATGAATACTTCGGTAATGTCACCAAAATGATCCAAGTCAGAGGTCGTGGAAGGGCTAAAGACAGCAAGTGCATCCTCGTGACAAACAAAACAGAAGTGGTTGAGAAAGAGAAACACAACCGTTACAAGGAAGAAATGATGAATGAAGCTGTTGAAAAGCTACAGAATTGGGATAAAAGAACATTTGCAAGAACGATACATGATTTGCAAATGAAGGAAAAGGTATTACGAGATTCCAGGAAGAAGGAAATGCGATACAAGGTAGTGGAAGGAAAGAAAAATCTTCTGTGTGGAAAATGCAAAGCATTTGCCTGCAGTACAGATGATATCAGAATTATAAAGGAATCTTACCACACTGTCCTAGGAGACGCATTCAAGGAGCGGTATATAACAAAGCCTCACCATAAACCAATCCGGTTTGATTATTTTGAGAAAAAAAGCAAGATGCATTGCCAAAATACTAACTGCCAGCATGACTGGGGAATCATAGTGAAGTACAGGACATTTGATAACCTACCAGTGATCAAAATAAAAAGCTTTGTAGTAGAGAACATTGAAACTGGGACACAAATGGATTTTCAGAAATGGAAAGATCTTAATTTTTCTCTGAAGAATTTTGATGCTGAAGAACTGTTCAGCTGA
>guaruba_guarouba-psittaciformes-rig1_CDS
ATGACGGCGGAGGAGAAGAGGAACCTGCAATGCTACAGGCGCTACATCGAGAAGAGCCTGAACCCTGTCTACATCCTGGGCAACATGACAGCCTGGCTGTCGGACGAGGAGAAGGAGCGAGTCCGTAAGGAGGAGGAGAAGGGGGTGACGGCGGCCGCCGCGCTGTTCCTGGATACCATCTTGCTGCTGGAGGCGGAGGGCTGGCTCCGGGGCTTCCTGGATGCCCTGGTTGCAGCAGGTTACACTGGGCTGGCAGAAGCAGTTGAAAATTGGGACTTCAGTAAGCTGGAAAAACTGGAATTGCACAGACAGTTGTTGAAGAGGATAGAAGCAACCATGCTAGAAGTTGATCCAGTCGCACTCATGCCTTACATAAACACGTGCCTGATAGAAAGGGAGTGTGATGAGATCCTGCAGATTAGCGAATACAGAAGCAAAGCAGCTGGGATAACTAAACTCATTGAATGTCTCTGTCGATCAGATAAGGAAAACTGGCCAAAAAGCCTTCAGCTGGCACTGGATAACACAGGATATTACAATGCAAGTGAACTATGGGATATGAGAGAAGATAACAGCAAAGATGTTGATGGTGAAATGACAGATGACTTTAAGAACAGCTTTGAAACCACAATGACATTTTCTGAGGAGGCAGAATGTGATAATAATCTCAGTGAAAATCTCTGTTCGGGTTCAGAAGAGGTCTATCAGTCTTCGCCTGTTTATGAACCAAAGAAGGCTCGGAGCTACCAGACTGAACTGGCACAGCCTGCTATCAATGGGTATAACACATTGATATGTGCCCCCACAGGATCTGGAAAAACTTTTGTGGCACTGATGATTTGTGAACACCATTTCCAAAACATGCCCTCAGGACAAAAGGCAAAAGTTGTCTTTCTTGCAACCAAACTGCCAGTGTATGAACAACAGAAAAACGTATTCAAGCAGCACTTTGAAAGAAGCGGATATTCTGTCCAAGGAATTAGCGGTGAAACAGTTGCAAATGTCTCTGTAGAAAAGGTTATACAAGACAGCGACATCATTGTGCTAACACCCCAGATTCTTGTGAATAGCATCGAGGAAGGGATCCTTAGTTCCCTCTCCATCTTCACTCTGATGATATTTGATGAGTGCCACAACACTATGGGCAACCACCCTTACAATGTGTTAATGACCAGATACCTGGACCAAAAATTTGACTCCTCTGCAAGCCAACTACCTCAGATTGTAGGTTTAACTGCTTCTGTTGGAGTTGGTAATGCCAAGACCACCAAGGAAACAGTAGAGTACGTCTGTACTGTCTGCGCCAGCCTTGACATACAGGCCATATCTACTGTCAGAGAGAACAAACAGGATCTGCAGAGATTTGGAAACAAACCAGAAATAGATGTCAGATGGGTGAAAACGAGAGCTCAAAATCACTTTGCAGGGATTATTTCAGGCCTGATGTCTGAGACAGAGGCATTGATGAGAAAGAATTACTCAGTGGATACTATCTCCCAGATCAGCAAAAATGATTTTGGAACACAGAAATATGAACACTGGGTAGTTGCCACTCAGAAGAAATGTAGACTATTGCAACTGGAAGATAAGGAGAAGGAGAGCAGCATTTGCAGAGACCTTTTCATTTGCACTGAACACCTGCGGAAATTCAATGATGCTCTCATCATCAGTGAAGATGCCCGCATTGAAGATGCTTTAGCCTACCTAACTGATTTTTTCAGAAATGTCAGAAATGGACCATATACAGATTTAGAGAAGCAACTTACAGCCAAATTTCAAGAGAAAGAACCAAAACTGTTAGCCCTTTCAAAAGATGAAGCAAATGAGAATCCTAAGCTGGAAGAGCTTGCTTGCATCCTGGATGAAGCATACCACTATAACCCACAGACTCGCACTATTCTCTTTGCAAAGACAAGAGCCTTAGTAGCTGCTTTGAAGAAGTGGATAGAAGCAAACCCTCTATTTAGCCACATAAAGCCAGGTATATTGATGGGTCATGGAAGAAGAGATCAAAAAACAGGTATGACCCTCCCAATGCAGAAGGATGTACTGGATGCATTCAAAACCAACAAAGACACCAGACTGCTAATTGCTACTTCTGTTGCTGATGAAGGCATTGATATTTCTGAGTGCAACCTTGTTGTGCTCTATGAATACTTTGGTAATGTCACCAAAATGATCCAAGTCAGAGGTCGTGGAAGGGCTAAAGACAGCAAGTGCATCCTCCTGACAAACAAAACAGAAGTGGTTGAGAAAGAGAAACAGAACCGTTACAAGGAAGAAATGATGAATGAAGCTGTTGAAGAGCTACAGAATTGGGATAAAAGAACATTTGCAGAAAAGATACATGAATTACAAAGGATGGAAAAGGTATTACGAGATTCCAGGAAGAAAGAAACGAGATACAAGGTAGTGGAAGGAAAGAAAAATCTTCTGTGTGGAAAGTGCAAAGCATTCGCCTGCAGTACAGATGACATCAGAATCATAAAGGAATCTCATCACACTGTCCTAGGAGATGCGTTCAAGGAGCGGTATATAACAAAGCCTCACCATAAACCATGCCAGTTTGATGGTTTTGAGAAAAAAAGCAAGATGCATTGCCAAAATATTAACTGCCAGCATGACTGGGGAATTACAGTGAAGTACAGGACATTTGATAATCTACCAGTGATCAAAATCAAAAGCTTTGTAGTAGAAAACATTGCAACTGGAACACAAATGGATTTTCAGAAATGGAAAGATATTAATTTTTCTCTGAAGAATTTTGATGCTGAAGAACTGTCCAGCTGA
>lorius_garrulus-psittaciformes-rig1_CDS
ATGACGGCGGAGGAGAAGAGGAACCTGCAATGCTACAGGCGGTACATCGAGAAGAGCCTGAACCCCGTCTACATCCTGGGCAACATGACGGCATGGCTGTCGGACGAGGAGAAGGAGCGGGTCCGTAAGGAGGCGGAGAAGGGTGCGACGGCGGCCGCCGCGCTGTTCCTGGATACCATCCTGCTGCTGGAGGCGGAGGGCTGGCTCCGGGGCTTCCTGGATGCCCTGGTTGCAGCAGGTTACACTGGGCTGGCAGAAGCAATTGAAAATTGGGACTTCAGCAAGCTGGAAAAACTAGAGTTGCACAGACAGCTGTTGAAGCGGATAGAAGCAACCATGCTAGAAGTTGATCCGGTAGCACTCATGCCTTACATAAACACGTGCCTGATAGAAAGGGAGTGTGACGAGATCCTGCAGATTAGCGAATACAGAAGCAAAGCGGCTGGGATGACTGAACTCATTGAACGTCTCTGTCGATCAGATAAGGAAAACTGGCCAAAAAGCCTTCAGCTGGCACTGGATAACACAGGATATTACAATGCAAGTGAACTGTGGGATATGAGAGAAGATAGTGGCAAAGACATTGATGGTGAAATGACAGATGCCTTTAAGAACAGCTTTGAAACCACAATGACGTTTTCTGAAGAGGCAGAATGTGATAATAATCTCAGTGAAAATCTCTGTTTAGGTTCAGAAGAGATCTGTCAGTCTTCACCTGTTTATGAACCAAAGAAGGCTCGCAGCTACCAGACTGAACTTGCACAGCCTGCTATGAATGGGTACAACACATTGATATGTGCCCCCACAGGATCTGGAAAAACTTTTGTGGCACTGATGATTTGTGAACACCATTTCCAAAACATGCCCTCAGGACGAAAGGCAAAAGTTGTCTTTCTTGCAACCAAACTGCCAGTGTATGAACAACAGAAAAATGTATTCAAACAGCACTTCGAAAGAAGTGGATATTCTGTTCAAGGAATTAGTGGTGAAACAGTTGCAAATGTCTCTGTAGAAAAGGTTATACAGGACAGTGACATCATTGTGCTGACACCCCAGATTCTTGTGAATAGCATCGAGGAAGGGATCCTTAGCTCCCTCTCCATCTTCACACTGATGATATTTGATGAGTGTCACAACACTATGGGCAACCACCCTTACAATGTGTTAATGACCAGATACCTGGAACAAAAATTTGACTCCTCTGCAAGCCAACTACCTCAGATTGTAGGTTTAACTGCTTCTGTTGGAGTTGGTAATGCCAAGACCATCACGGAAACAATAGAGTATGTCTGTACCGTCTGCGCCAACCTTGACGTACAGGCCATATCTACTGTCAGAGAGAACAAACAGGATCTGCAGAGATTTGGAAACAGGCCAGAAATACATGTCAGATGGGTGAAAATGAGAGCTCAAAATAACTTTGCAGAGATTATCTCAGGCCTGATGTCTGAGACAGAGGCGTTGATGAGAAAGAATTACTCAGTGGATACTATCTCCCAGATCGACAAGAATGATTTTGGAACACAGAAATATGAACAGTGGATAGTTATCACTCAGAAGAAATGCAGACTACTGCAACTAGCAGATAAGGAGAAGGAGAGCAGCATTTGTAGAGACCTTTTCATTTGCACCGAACACCTGCGGAAATTCAATGATGCTCTCATCATCAGTGAAGATGCCCGCATTGAAGATGCTTTAGCCTACCTAACTGATTTTTTCAGAAATGTCAGAAATGGACCGTATACAGAGTTAGAGAAGCATCTTACAGCCAAATTTCAAGAGAAAGAACCAAAACTCTCTGCCCTTTCAAAAGATGAGTCGAATGAGAATCCCAAACTGGAAGAGCTTGCTTGCATCTTGGATGAAGCATACCACTATAACCCACAGACTCGCACTATTCTCTTTGCTAAGACAAGAGCCTTAGTAGCTGCTTTGAAGAAGTGGATAGAAGCAAACCCTCTATTTAGCCACATAAAGCCAGGTATATTGATGGGTCATGGAAGAAGAGATCAAAAAACAGGTATGACCCTCCCAATGCAGAAGGGTGTACTGGATGCATTCAAAACCAACAAAGACACCAGACTGCTAATTGCTACTTCTGTTGCTGATGAAGGCATTGATATTTCTGAGTGTAACCTTGTTGTGCTCTATGAGTACTTTGGTAATGTCACCAAAATGATCCAAGTCAGAGGTCGTGGAAGGGCTAAAGACAGCAAGTGCATCCTCCTGACAAACAAAACAGAAGTGGTTGAGAAAGAGAAACACAACCGTTACAAGGAAGAAATGATGAATGAAGCTGTTGAAAAGCTACAGAATTGGGATGAAAGAACATTTGCAAGCAAGATACATGGTTTGCAAATGAAGGAAAAGGTATCACGGGATTCCAGGAAGAAGGAAACACGATACAAGGTAGATGAAGGAAAGAAAAATCTTCTGTGTGGAAAATGCAAAGCATTTGCCTGCAGTACAGATGACATCAGGATTATAAAGGAATCTCATCACACTGTCCTAGGAGACGCATTCAAGGAGCGGTATATAACAAAGCCTCACCATAAACCAGTCCAGTTTGATTGTTTTGTGAAAAAAAGCAAGATGCATTGCCAAAATACTAACTGCCAGCATGACTGGGGAATCATAGTGAAGTACAGGACATTTGATAATCTACCAGTGATCAAAATCAAAAGCTTTGTAGTAGAAAACATTGAAACTGGGACACAAATGGATTTTCAGAAATGGAGAGATATTAATTTTTCTCTGAAGAATTTTGATGCTGAAGAGCTGTCCAGCTGA
>melopsittacus_undulatus-psittaciformes-rig1_CDS
ATGACGGCGGAGGAGAAGAGGAACCTGCAATGCTACAGGCGGTACATCGAGAAGAGCCTGAATCCCGTCTACATCCTAGGCAACATGACGGCCTGGCTGTCGGACGAGGAGAAGGAGCGGGTCCGTAAGGAGGAGGAGAAGGGGGTGACGGCGGCCGCCGCGCTGTTTCTGGATACCATTCTGCTGCTGGAGGCGGAGGGCTGGCTCCGGGGCTTCCTGGATGCCCTGGTCGCAGCAGGTTACACTGGGCTGGCAGAAGCAATTGAAAATTGGGACTTCAGCAAGCTGGAAAAACTGGAGTTGCACAGACAGCTGTTGAAGCGGATAGAAGCAACCATGCTAGAAGTTGATCCAGTAGCACTCATGCCTTACATAAACACGTGCCTGATAGAAAGGGAGCGTGATGAGATCCTGCAGATTAGCGAATACAGAAGCAAAGCAGCTGGGATAACTAAACTCATTGAATGTCTCTGTCGATCAGACAAGGAAAACTGGCCAAAAAGCCTTCAGCTGGCACTGGATAACACAGGATATTACAATGCAAGTGAACTGTGGGATATGAGAGAAGATAATGGCAAAGGCATTGATGGTGAAATGACAGATGCCTTTAAGAACAGCTTTGAAACCACAATGATATTTTCTGAAGAGGCAGAATGTGATAATAATCTCAGTGAAAATCTCTGTTTAGGTTCAGAAGAGATCTGTCAGTCTTCACCTGTTTATGAACCAAAGAAGGCTCGGAGCTACCAGACTGAACTTGCACAGCCTGCTATGAATGGGTACAACACATTGGTATGTGCACCCACAGGATCTGGAAAAACTTTTGTGGCAGTGATGATTTGTGAACAACATTTCCAAAACATGCCCTCAGGACGAAAGGCAAAAGTTGTCTTTCTTGCAACCAAACTGCCAGTGTATGAACAACAAAAAAATGTATTCAAGCAGCACTTTGAAAGAAGTGGATATTCTGTTCAAGGAATTAGTGGTGAAACAGTTGCAAATGTTTCTGTAGAAAAGGTTATACAGGACAGCGACATCATTGTGCTGACACCCCAGATTCTTGTGAATAGCATCGAGGAAGGGATCCTTAGCTCCCTCTCCATCTTCACACTGATGATATTTGATGAGTGCCACAACACTATGGGCAACCACCCGTACAATGTGTTAATGACCAGATACCTGGAACAAAAATTTGACTCCTCTGCAAGCCAACTACCTCAGATTGTAGGTTTAACTGCTTCTGTTGGAGTTGGTAATGCCAAGACCATCAAGGAAACAATAGAGTATGTCTGTACCGTCTGCGCCAACCTTGACGTACAGGTCATATCTACTGTCAGAGAGAACAAACAGGATCTGAAGAGATTTGGAAACAGGCCAGAAATACATGTCAGATGGGTGAAAATGAGAGCTCAAAATCACTTTGCAGAGATTATCTCAGGCCTGATGTCTGAGACAGAGGCGCTGATGAGAAAGAATTACTCAGTGGATACTATCTCCCAGATCAACAAAAATGATTTTGGAACACAGAGATATGAACAGTGGATAGTTACCACTCAGAAAAAATGCAGACTACTGCAACTAGCAGATAAGGAGAAGGAGAGCAACATTTGTAGAGACCTTTTCATTTGCACTGAACACCTGCGGAAATTCAATGATGCTCTCATCATCAGTGAAGATGCCCGCGTTGAAGACGCTTTAGCCTACCTAACTGACTTTTTCAGAAATGTCAGAAATGGACCATATACAGAGTTGGAGAAGCAGCTTACAGCCAAATTTCAAGAGAAAGAGCCAAAACTCTTTGCCCTTTCAAAAGATGAATCGAATGAGAATCCCAAACTGGAAGAGCTTGCTTGCATCTTGGATGAAGCATACCACTATAACCCACAGACTCGCACTATTCTCTTTGCTAAGACAAGAGCCTTAGTAGCTGCTTTGAAGAAGTGGATAGAAGCAAACCCTCTATTTAGCCACATAAAGCCAGGTATATTGATGGGTCATGGAAGAAGAGATCAAAAAACAGGTATGACCCTCCCAATGCAGAAGGGTGTACTGGATGCATTCAAAACCAACAAAGACACCAGACTGCTAATTGCTACTTCTGTTGCTGATGAAGGCATTGATATTTCTGAGTGTAACCTTGTTGTGCTCTATGAATACTTTGGTAATGTCACCAAAATGATCCAAGTCAGAGGTCGTGGAAGGGCTAAAGACAGCAAGTGCATCCTCCTGACAAACAAAACAGAAGTGGTTGAGAAAGAGAAACACAACCGTTACAAGGAAGAAATGATGAATGAAGCTGTTGAAAAGCTACAGAATTGGGATAAAAGAACATTTGCAAGAAAGATACATGGTTTGCAAATGAGGGAAAAGGTATTACGGGATTCCAGGAAGAAGGAAACACGATACAAGGTAGATGAAGGAAAGAAAAATCTTCTGTGTGGAAAATGCAAAGCATTTGCCTGCAGTACAGATGACATCAGAATTATAAAGGAATCTCATCACACTGTCCTAGGAGACGCATTCAAGGAGCGGTATATAACAAAGCCTCACCATAAACCAGTCCAGTTTGATTGTTTTGAGAAAAAAAGCAAGATGCATTGCCGAAATACTAACTGCCAGCATGACTGGGGAATCATAGTGAAGTACAGGACATTTGATAATCTACCAGTGATCAAAATCAAAAGCTTTGTAGTAGAGAACATTGAAACTGGGACACAAATGGATTTTCAGAAATGGAGAGATATTAATTTTTCTCTGAAGAATTTTGATGCTGAAGAGCTGTCCAGCTGA
>psittacus_timneh-psittaciformes-rig1_CDS
ATGACGACGGAGGAGAAGAGGAACCTGCAATGCTACAGGCGGTACATCGAGAAGACCCTGAACCCCGTCTACATCCTGGGCAACATGACGGCCTGGCTGTCGGACGAGGAGAAGGAGCGAGTCCGTAAGGAGGAGGAAAAGGGGGTGACGGCGGCCGCCGCGTTGTTCCTGGATACCATCCTGCTGCTGGAGGCGGAGGGCTGGCTCCGGGGCTTCCTGGATGCCCTGGTTGCAGCAGGTTACACTGGACTGGCAGAAGCAGTTGAAAACTGGGACTTCAGCAAGCTGGAAAAGCTGGAGTTGCACAGACAGCTGTTGAAGAGGATAGAAGCAACCATGCTTGAAGTTGATCCGGTAGCGCTCATGCCTTACATAAACACATGCCTGATAGAAAGGGAGTGTGATGAGATCCTGCAGATTAGCGAATACAGAAGCAAAGCCGCTGGGATAACTAAACTCATTGAATGTCTCTGTCGATCTGATAAGGAAAACTGGCCAAAAAGCCTTCAGCTGGCACTGGATAACACAGGATATTGCAATGCAAGTGAACTGTGGGATATGAGAGAAGATAACGGCAAAGATGTTAATGGTGAAATGACAGATGCCTTTGAGAACAGCTTTGAAACCACAATGAGGTTTTCTGAAGAGGCAGAATGTGATAATCTCAGTGAAAATCTCTGTTCAGGTTCAGATGAGGTCTATCAGTCTTCACCTGTTTATGAGCCAAAGAAGGCTCGGAGCTACCAGACTGAACTTGCACAGCCTGCTATCAATGGATATAACACATTGATATGTGCCCCCACAGGATCTGGAAAAACTTTTGTGGCACTGATGATTTGTGAACACCATTTCCAAAACATGCCCTCAGGACGAAAGGCAAAAGTTGTCTTTCTTGCAGTCAAACTGCCAGTGTATGAACAACAGAAAAATGTATTCAAGCAGCACTTCGAAAGAAGTGGATATTCTGTTCAAGGAATCAGTGGTGAAACAGTGGCAAATGTCTCTGTAGAAAAGGTTATACAAGACAGTGACATCATTGTGCTAACACCCCAGATTCTTGTGAATAGCATTGAGGAAGGGGTCCTTAGCTCCCTCTCCATCTTCACTCTGATGATATTTGATGAGTGCCACAACACTATGGGCAACCACCCTTACAATGTGTTAATGAGTAGATACCTGGAAGAAAAATTTGATTCCTCTGCAAGCCAGCTACCTCAGATTGTAGGTTTAACTGCTTCTGTTGGAGTTGGTAATGCCAAGACCATCAAGGAAACGATAGAGTACGTCTGTACTGTCTGCGCCAACCTTGACGTACAGGCCATATCTACTGTCAGAGAGAACAAACAGGATCTGCAGAGATTTGGAAACAAACCAGAAATACATGTCCGATGGGTGAAAATGAGAGCTCAAAATCACTTTGCAGAGATTATCTCAGGCCTGATGTCTGAGACAGAGACGTTGATGAGAAAGAATTACTCAGTGGATGCTATCTCCCAGATCAACAAGAATGATTTTGGAACACAGAAATATGAACAATGGATAGTTGCCACTCAGAAGAAATGTAGACTATTGCAGCTGGCAGATAAGGAGAAGGAGAGCAGCATTTGCAGAGACCTTTTCATTTGCACTGAACACCTGCGGAAATTCAATGATGCTCTCATCATCAGTGAAGATGCCCGCATTGAAGATGCTTTAGCCTACCTAACTGATTTTTTCAGAAATGTCAGAAATGGACCATATACAGAGTTAGAGATGCAACTTACAGCCAAATTTCAAGAGAAAGAACCAAAACTATCTGCCCTTTCAAAAGATGAATCAAATGAGAATCCCAAGCTGGAAGAGCTTGCTTGCATCCTGGATGAAGCATACCACTATAACCCACAGACTCGCACTATTCTCTTTGCTAAGACAAGAGCCTTAGTAGCTGCTTTGAAGAAGTGGATAGAAGCAAACCCTTTATTTAGCCACATAAAGCCAGGTATATTGATGGGTCATGGAAGAAGAGATCAAAAAATAGGCATGACCCTCCCAATGCAGAAGGGTGTACTGGATGCATTCAAAACCAACAAAGAAACCAGACTGCTAATCGCTACTTCTGTTGCTGACGAAGGCATTGATATTTCTGAGTGCAACCTTGTTGTGCTCTATGAGTACTTCGGTAATGTCACCAAAATGATCCAAGTCAGAGGTCGTGGAAGGGCTAAAGACAGCAAGTGCATCCTCCTGACAAACAAAACTGAAGTGGTTGAGAAAGAGAAACACAACCGTTACAAGGAAGAAATGATGAATGAAGCTGTTGAAAAGCTACAGAATTGGGATAAAAGAACATTTGCAAGAAAGATACATGATTTGCAAATGAAGGAAAAGGTATTACGAGATTTCCGGAAGAAAGAAACACGATACAAGGTAGTGGAAGGAAAGAAAAATCTTCTGTGTGGAAAGTGCAAAGCATTTGCGTGCAGTACAGATGACATCAGAATTATAAAGGAATCTCATCACACTGTCCTAGGAGACGCGTTCAAGGAGCGGTATATAACAAAGCCTCACCATAAACCAGTCCAGTTTGACTGTTTTGAGAAAAAAAGCAAGATGCATTGCCAAAATACTAACTGCCAGCATGACTGGGGAATCACAGTGAAGTACAAGACATTTGATAATCTACCAGTGATCAAAATCAAAAGCTTTGTAGTAGAGAACATTGAAACCGGGACACAAATGGATTTTCAGAAATGGAAAGATATTAATTTTTCTCTGAAGAATTTTGATGCTGAAGAACTGTCCAGCTGA
>pyrrhura_perlata-psittaciformes-rig1_CDS
ATGACGGCGGAGGAGAAGAGGAACCTGCAATGCTACAGGCGCTACATCGAGAAGAGCCTGAACCCTGTCTACATCCTGGGCAACATGACAGCCTGGCTGTCGGACGAGGAGAAGGAGCGAGTCCGCAAGGAGGAGGAGAAGGGGGTGACGGCGGCCGCCGCGCTGTTCCTGGATACCATCTTGCTGCTGGAGGCGGAGGGCTGGCTCCGGGGCTTCCTGGATGCCCTGGTTGCAGCAGGTTACACTGGGCTGGCAGAAGCAGTTGAAAATTGGGACTTCAGTAAGCTGGAAAAACTGGAGTCGCACAGACAGTTGTTGAAGAGGATAGAAGCAACCATGCTAGAAGTTGATCCAGTCGCACTCATGCCTTACATAAACACGTGCCTGATAGAAAGGGAGTGTGATGAGATCCTGCAGATTAGCGAATACAGAAGCAAAGCAGCTGGGATAACTAAACTCATTGAATGTCTCTGTCGATCAGATAAGGAAAACTGGCCAAAAAGCCTTCAGCTGGCACTGGATAACACAGGATATTACAATGCAAGTGAACTATGGGATATGAGAGAAGATAACAGCAAAGATGTTGATGGTGAAATGACAGATGCCTTTAAGAACAGCTTTGAAACCACAATAATGTTTTCTGAGGAGGCAGAATGTGATAATAATCTCAGTGAAAATCTCTGTTCGGGTTCAGAAGAGGTCTATCAGTCTTCGCCTGTTTATGAACCAAAGAAGGCTCGGAGCTACCAGACTGAACTGGCACAGCCTGCTATCAATGGGTATAACACATTGATATGTGCCCCCACAGGATCTGGAAAAACTTTTGTGGCACTGATGATTTGTGAGCACCATTTCCAAAACATGCCCTCAGGACAAAAGGCAAAAGTTGTCTTTCTTGCAACCAAACTGCCAGTGTATGAACAACAGAAAAATGTATTCAAGCAGCACTTTGAAAGAAGTGGATATTCTGTCCAAGGAATTAGCGGTGAAACAGTTGCAAATGTCTCTGTAGAAAAGGTTATACAAGACAGCGACATCATTGTGCTAACACCCCAGATTCTTGTGAATAGCATCGAGGAAGGGATCCTTAGTTCCCTCTCCATCTTCACTCTGATGATATTTGATGAGTGCCACAACACTATGGGCAACCACCCTTACAATGTGTTAATGACCAGATACCTGGACCAAAAATTTGACTCCTCTGCAAGCCAACTACCTCAGATTGTAGGTTTAACTGCTTCTGTTGGAGTTGGTAATGCCAGGACCACCAAGGAAACAATAGAGTACATCTGTACTGTCTGCGCCAGCCTTGACATACAGGCCATATCTACTGTCAGAGAGAACAAACAGGATCTGCAGAGATTTGGAAACAAACCAGAAATACATGTCAGATGGGTGAAAATGAGAGCTCAAAATCACTTTGCAGGGATTATTTCAGGCCTGATGTCTGAGACAGAGGCATTGATGAGAAAGAATGACTCAGTGGATACTATCTCCCAGATCAGCAAAAATGATTTTGGAACACAGAAATATGAACACTGGGTAGTTGCCACTCAGAAGAAATGTAGACTATTGCAACTGGAAGATAAGGAGAAGGAGAGCAGCATTTGCAGAGACCTTTTCATTTGCACTGAACACCTGCGGAAATTCAATGATGCTCTCATCATCAGTGAAGATGCCCGCATTGAAGATGCTTTAGCCTACCTAACTGATTTTTTCAGAAATGTCAGAAATGGACCATATACAGAGTTAGAGAAGCACCTTACAGCCAAATTTCAAGAGAAAGTACCAAAACTGTTAGCCCTTTCAAAAGATGAAGCAAATGAGAATCCCAAGCTGGAAGAGCTTGCTTGCATCCTGGATGAAGCATACCACTATAACCCACAGACTCGCACTATTCTCTTTGCAAAGACAAGAGCCTTAGTAGCTGCTTTGAAGAAGTGGATAGAAACAAACCCTCTATTTAGCCACATAAAGCCAGGTATATTGATGGGTCATGGAAGAAGAGATCAAAAAACAGGTATGACCCTCCCAATGCAGAAGGATGTACTGGATGCATTCAAAACCACCAAAGACACCAGACTGCTAATTGCTACTTCTGTTGCTGATGAAGGCATTGATATTTCTGAGTGCAACCTTGTTGTGCTCTATGAATACTTTGGTAACGTCACCAAAATGATCCAAGTCAGAGGTCGTGGAAGGGCTAAAGACAGCAAGTGCATCCTCCTGACAAACAAAACAGAAGTGGTTGAGAAAGAGAAACAGAACCGTTACAAGGAAGAAATGATGAATGAAGCTGTTGAAGTGCTACAGAATTGGGATAAAAGAACATTTGCAGGAAAGATACATGAATTGCAAAGGAAGGAAAAGGTATTACGAGATTCCAGGAAGAAAGAAATGAGATACAAGGTAGTGGAAGGAAAGAAAAATCTTCTGTGTGGAAAGTGCAAAGCATTCGCCTGCAGTACAGATGACATCAGAATCATAAAGGAATCTCATCACACTGTCCTAGGAGATGCGTTCAAGGAGCGGTATATAACAAAGCCTCACCATAAACCATGCCAGTTTGATGGTTTTGAGAAAAAAAGCAAGATGCATTGCCAAAATACTAACTGCCAGCATGACTGGGGAATTATAGTGAAGTACAGGACATTTGATAATCTACCAGTGATCAAAATCAAAAGCTTTGTAGTAGAAAACATTGCAACTGGAACACAAATGGATTTTCAGAAATGGAAAGATATTAATTTTTCTCTGAAGAATTTTGATGCTGAAGAACTGTCCAGCTGA
>rhea_americana-rheiformes-rig1_CDS
ATGAGCGCGGAGGAGAAGCGAGGCCTGCAATGCTACCGGCGGCTCATCGAGGGCATCCTGAACCCCGTGTACATCCTGGGCAACATGACGGACTGGCTGGAGGATGAGGTCAGGGAGAGGATCCGGAAGGAGGAGGAGGAGAGAGGGGTGAGGGCGGCCGCCTCGCTCTTCCTCGACGCGATCCTGCAGCTGCAGGCCCGGGGATGGTTCAGGGGCTTCCTCAACGCGCTGGAGGCAGCAGGTTACTCTGGGCTGGCAGAAGCAATTGAAAACTGGGACTTCAGTAAACTGGAAAAACTGGAGTTGTATAGACAGCTGCTGAAGCGGATAGAAGCGACAATGATAGAAGTTGATCCAGTGGTGCTCATGCCCCACATAAACACATGCCTGATAAACAGGGAGTGTGATGAGATTCTGCAGATTAGCGAACACAGGAGCAAACCAGCAGGCATAACTAAACTCATTGAATGTCTCTGTCGATCAGATAAGGAAAACTGGCCAAAAAGCCTGCAGATAGCACTAGACAATACAAGATATTACCGCGCAAGTGAACTATGGGATATGACGGAAGATAATAGCAAAGATGCTGACAGAGAAATGATGGAGGTTTCTGAGGACAGCTTTGAAACTAGTATAACATATTCTGAAGAAGGAGAATGTGATAATAATCTCAGTGAAAATGTCTGTTCAGCTGCAGAAGTGATTGACCAGTCTCCACCTATTTATGAACCAGAGAAGGCTCGAAGTTACCAGATTGAGCTTGCACAGCCTGCTATCAATGGGAAAAATACAATAATAAATGCTCCTACTGGCTCCGGGAAAACCTTTGTGGCGCTTCAGATCTGTGATTACCATCTCCAAAACATGCCAGCAGGACGAAAGGGAAAGGTTGTCTTTCTAGCAACTAAAGTCCCAGTGTATGAGCAACAGAGAACTGTGTTCAAGCAGCACTTTGAAAGAAGTAGGTACTCCGTTGAAGGAATCAGTGGTGAATCCATTGCACGTGTCTCTGTAGCGAAGGTTATACAGGACAGCGACATCATCATACTGACCCCGCAGATCCTCGTGAATAGCTTTCAGGACGGGACCCTTAGCTCCCTCTCCATTTTCACTCTGATGATATTTGACGAGTGCCACAACACCATGGGCAACCACCCTTACAACGTGATAATGACTAAGTATCTGGAAGAAAAATTTAACTCCTCTGCAAGTCATCTGCCTCAGATTGTAGGTTTAACTGCCTCCGTTGGAGTTGGTAGTGCCAAAAACACCAACGAGGTGATAGAGCATATCTGCACGCTGTGCTCCTACCTGGACATACAGACCATATCCACCGTCAGAGAGAACATACAGGATCTGCAGAGCATCGTATACAAGCCAGAAACATATGTCAGACACATTGAAATGCGACCTCATAATCGCTTTGTGGACATTATCTCAGGTTTGATGATTCAGACAGAGGCACTGATGAGAACGATTTACTCAGTGGACACTGTCTCCCAGATTACCTGGAATGAGTTTGGAACACAGAAATATGAACACTGGATAGTTAAAACTCAGAAGAAATACAGACTGTTGCAACTAGcGGATAAAGAGGAGGAGAGCAGGATTTGTAAAGCCATTTTCATTTGCACTGAACAACTGAGGAAATTCAATGATGCCCTCATCATCTGTGAAGATGCCCGCACCCAAGATGCTTTAGCCTACCTAACAGAATTTTTCACAAATGTCAGAAATGGACCATTCACAGAGTTAGAGCAGCATCTGACAGCCAAATTTCAAGAGAAAGAAGAGGAGCTGATTGCCCTTTCAAAAGATGAATCAAATGAGAATCCTAAACTGGAAGAGCTTGCCAGCATCTTGGATGAAGCATACCGCTATAACCCACAGACCCGCACTCTTCTCTTTGCTAAGACAAGAGCCCTAGTAGCTGCTTTGAAGAAGTGGATAGAAGAAAATCCTCTCCTTCGTAGCCACATAAAACCAGATGTTTTGGTGGGGCGTGGAAGAGCGAGACAGGAGACAGGTATGACCCTCCCAAGCCAGAAGGGTGTATTGGATGCTTTCAAAACCAGTAAGAACAACAACCTGCTAATTGCTACATCTGTTGCTGATGAAGGCATTGATATTGCCCAATGCAACCTTGTTGTGCTCTATGAATACTACGGCAATGTCATCAAAATGATCCAAGTCAGAGGTCGTGGAAGGGCAAGAGACAGCAAGTGCATCCTTGTGACGAGCAAAAGAGAAGTAGTTGAGAATGAGAAATACAACCGTTTTAAGGAAGAAATGATAAATGAAGCTATTGAAGAGCTCCAGAAGTGGGATGAGGCAACATTTACAAGAAAGATATATAAACTTCAAATGGAGGGAAAGATGTTACGAGATTCCAAGAAGAAAGATACAAGACTAAAGATAGAGGAAGGCAAAAAAAATCTCCTATGTGGAAAATGTAAATCATATGCTTGCAATACAGATGACATCAGAGTCATAAAGGAATCTCATCACACTGTTCTTGGAGAAGCATTCAAGGAGCGTTACATAACAAAGCCTCATACAAAACCATTACAGTATGATGATTTTATTAAAAAAAGCAAGATGTATTGCCAAAATACTAATTGCCAGCATGACTGGGGAATCATAGTGAAGTATAAGACATTTGATAATCTACCAGTGATCAAAATCAAAAGCTTTGTTATGGAAGATGTTGCAACTGGGACACAAAAGGATTTTCAGAAATGGAGAAATGTTAATTGTTCTTTCAAAATTTTTGATGTAGAAGAAATGTCTAGCTGA
>asio_otus-strigiformes-rig1_CDS
ATGACCGCGGAGGAGAAGAGGAACCTGCAGCGCTGCAGGCGGTACATCGAGAGGAGCCTGAACCCCATCTACGTCCTGAGCAACATGACGGACTGGCTGTCCGACGATGTGAAGGAGAGAGTCCGGAAGGAGGAGGAGAAGGGGGTGACGGCGGCTGCCGCGCTGTTTCTGGACGCCGTCCTGCAGCTGGAGGCGCAGGGCTGGCTCCGAGCCTTCCTGGACGCCCTGGTTGCAGCAGGTTACACTGGACTGGCAGAAGCAATTGAAAACTGGGACTTCAGCAAACTGGAAAAACTGGAGTTGCACAGACAGCTCTTGAAGCGCATAGAAGCAACAATGCTAGAAGTTGATCCGGTAGCACTCATGCCTTACATAAACATGTGCCTGATAGAAAGGGAGTGTGATGAGATCCTGCAGATTAGCGAATACAGAAGCAAAGCAGCTGGGGTAACTAAACTCATTGAATGCCTCTGTCGATCGGATAAGGAAAACTGGCCAAAAAGCCTTCAGCTGGCACTAGATAATGCAGGATACTACAATGCAAGTGAGCTGTGGGATATGAGAGAAGATAATGGCAACGATGTTGATGGTGAAATGACAGACGTCTCTGAGAACAGCTTTGAAACCACAATTACATTTTTTGAAGAAGCAGAATGTGATAATAATCTCAGTGAAAATCTTTGTTCAGCTTCAGAAGGGACCTGTCAGTCTTCACCTGTTTATGAACCAAAGAAGGCTTGGAGCTACCAGACTGAACTTGCACAGCCTGCTATCAATGGGAAAAACACATTGATATGTGCCCCCACAGGATCTGGAAAAACTTTTGTCGCAATTCTGATTTGTGAACACCATTTGCAAAACACGCCCTCAGGACAAAAAGCAAAAGTTGTCTTTCTTGCAACCAAAGTGCCAGTGTATGAACAACAGAAAAATGTATTCAGGCAGCATTTTGAAAGAAGTGGATATTCTGTTCAAGGAATTAGTGGTGAAACAGTTGCAAATGTTTCTGTAGAAAAGGTTATACAGGACAGTGACATCATTGTGCTAACACCCCAGATTCTTGTGAATAGCATTGAGGAGGGGATCCTTAGCTCCCTCTCCATCTTCACTCTTATGATATTTGATGAGTGCCACAACACCACGGGCAATCACCCTTACAATGTGTTAATGACCAGATACCTGCAACAAAAATTTGACTCCTCTGAAAGCCAGCTGCCTCAGATTGTAGGTTTAACTGCTTCTGTTGGAGTTGGTAATGCCAAGAGTGTCAAGGAAACGATAGAGCACATCTGTACCCTCTGCTCCTACCTTGACATACAGGCCCTGTCCACTGTCAGAGAGAACAAAGAGGATCTGCAGAGATTCAGAAACAAGCCAGAAACATATGTCAGATGGGTTAAAATGCGAGTTCAGAATCACTTTGCAGACATTATCTCAGGTCTGATGTCTGAGACAGAGGCGCTGATGAGGAAGATTTACTTAGTGGATACTATCTCCCAAATCAACAAGAATGATTTTGGAACACAGAAATATGAACACTGGATAGTTGACACTCAGAAAAAATGCAGGCTGTTGCAACTGGAAGATAAGGAGAAGGAGAGCAGCATTTGTAGAGACCTTTTCATTTGCACTGAGCACCTGCGGAAATTCAATGATGCTCTCATCATCAGTGAAGACGCCCGCATTGAAGACGCTTTAGCTTACCTAACTGAATTTTTCACAAATGTTAAAAATGGACCATATACAGAATTAGAGGAGCAACTAACAGCCAAATTTCAAGAGAAAGAACCAGAACTGACTTCCCTTTCAAAAGATGAATCAAATGAGAATCCCAAGCTGGAAGAGCTTGCTTGCATCCTGGATGAAGCATACCGCTATAACCCACAGACTCGCACTCTTCTCTTTGCTAAGACAAGAGCCTTAGTAACTGCTTTGAAGAAGTGGATAGAAGCAAACCCTCTACTTAGCCACATAAAGTCAGATGTGTTGATGGGTCGTGGAAGAAGAGATCAAAAAACAGGTATGACCCTCCCAATGCAGAAGGGTGTACTGGATGCATTCAAAACCAACAAAGACAGCAGACTGCTAATTGCTACCTCTGTTGCTGACGAAGGCATTGATATTTCTGAGTGCAACCTTGTTGTGCTCTATGAATACTTTGGTAATGTCACCAAAATGATCCAAGTAAGAGGTCGTGGAAGGGCAAGAGGTAGCAAGTGCATCCTTGTGACAAGCAAAACAGAATTGGTTGAGAATGAGAAACACAACCGTTACAAGGAAGAAATAATGAATGAAGCTATTGAAAAGCTACAGAATTGGGATGAAACAACATTTGCAAGAAAGATACATGACCTGCAAATGAAGGAAAAGGTATTACGAGATTCCAGGAAGAAAGAAACAAGACGTACAGTAGTGGAAGGGAAAAAAAATCTTCTGTGTGGAAAATGCAAAGCATATGCCTGTAGTACAGATGACATCAGAGTTATAAAGGAATCTCATCACACTGTCCTAGGAGATGCGTTCAAGGAGCGTTACATAACAAAGCCTCACCAGAAACCAGTCCAGTTTGACTGTTTTGAGAAAAAAAGCAAGATGCATTGCCAAAATACTAATTGCCAACATGACTGGGGAATCATAGTGAAGTACAAGACATTTGATAACCTACCAGTGATCAAAATCAAAAGCTTTGTAGTAGAGAACGTTGAAACTGGGAGACAAATGGAACTTCAGAAATGGAAAAATATTAATTTTTCTTTGAAGAATTTTGATGAAGAAACATCCAGCTGA
>bubo_blakistoni-strigiformes-rig1_CDS
ATGACCGCGGAGGAGAAGAGGAACCTGCAGCGCTGCAGGCGGTACATCGAGAGGAGCCTGAACCCCATCTACGTCCTGAGCAACATGACGGACTGGCTGTCCGACGATGTGAAGGAGAGAGTCCGGAAGGAGGAGGAGAAGGGGGTGACGGCGGCCGCCGCGCTGTTTCTGGACGCCGTCCTGCAGCTGGAGGCGCAGGGCTGGCTCCGGGCCTTCCTGGACGCCCTGGTTGCAGCAGGTTACACTGGACTGGCAGAAGCAATTGAAAACTGGGACTTCAGCAAACTGGAAAAACTGGAGTTGCACAGACAGCTCTTGAAGCGCATAGAAGCAGCAATGCTAGAAGTTGATCCGGTAGCACTCATGCCTTACATAAACACGTGCCTGATAGAAAGGGAGTGTGATGAGATCCTGCAGATTAGCGAATACAGAAGCAAAGCAGCTGGGGTAACTAAACTCATTGAATGCCTCTGTCGATCGGATAAGGAAAACTGGCCGAAAAGCCTTCAGCTGGCACTAGATAATGCAGGATATTACAATGCAAGTGAACTGTGGGATATGAGAGAAGATAATGGCAAAGATGTTGATGGTGAAATGACAGACGTCTCTGAGAACAGCTTTGAAACCACAATTACATTTTTTGAAGAAGCAGAATGTGATAATAATCTCAGTGAAAATCTTTGTTCAACTTCAGAAGGGACCTGTCAGTCTTCACCTGTTTATGAACCAAAGAAGGCTTGGAGCTACCAGACTGAACTTGCACAGCCTGCTATCAATGGGAAAAACACATTGATATGTGCCCCCACAGGATCTGGAAAAACTTTTGTCGCACTTCTGATTTGTGAACACCATTTCCAAAACATGTCCTCAGGACAAAAAGCAAAAGTTGTCTTTCTTGCAACCAAAGTGCCAGTGTATGAACAACAGAAAAATGTATTCAGGCAGCATTTTGAAAGAAGTGGATATTCTGTTCAAGGAATTAGTGGTGAAACAGTTGCAAATGTTTCTGTAGAAAAGGTTATACAGGACAGTGACATCATTGTGCTAACACCCCAGATTCTTGTGAATAGCATTGAGGAGGGGATCCTTAGCTCCCTCTCCATCTTCACTCTGATGATATTTGATGAGTGCCACAACACCACGGGCAATCACCCTTACAATGTGTTAATGACCAGATACCTGCAACAAAAATTTGACTCCCCTGCAAGCCAGCTGCCTCAGATTGTAGGTTTAACTGCTTCTGTTGGAGTTGGTAATGCCAAGAGTGTCAAGGAAACGATAGAGCACATCTGTACCCTCTGCTCCTACCTTGACATACAGGCCCTGTCCACTGTCAGAGAGAACAAAGAGGATCTGCAGAGATTCAGAAACAAGCCAGAAACATATGTCAGATGGGTTAAAATGCGAGTTCAGAATCACTTTGCAGACATTATCTCAGGTCTGATGTCTGAGACAGAGGCATTGATGAGGAAGATTTACTCAGTGGATACTATCTCCCAAATCAACAAGAATGATTTTGGAACACAGAAATATGAACACTGGATAGTTGCCACTCAGAAAAAATGCAGGCTGTTGCAACTGGCAGATAAGGAGAAGGAGAGCAGCATTTGTAGAGACCTTTTCATTTGCACTGAGCACCTGCGGAAGTTCAATGATGCTCTCATCATCAGTGAAGACGCCCGCATCGAAGATGCTTTAGCTTACCTAACTGAATTTTTCACAAATGTTAGAAATGGACCATATACAGAATTAGAGGAGCAACTAACAGCCAAATTTCAAGAGAAAGAACCAGAACTGACTTCCCTTTCAAAAGATGAATCAAACGAGAATCCCAAGCTGGAAGAGCTTGCTTGCATCCTGGATGAAGCATACCGCTATAACCCACAGACTCGCACTCTTCTCTTTGCTAAGACAAGAGCCTTAGTAGCTGCTTTGAAGAAGTGGATAGAAGCAAACCCTCTACTTAGCCACATAAAATCAGATGTGTTGATGGGTCGTGGAAGAAGAGATCAAAAAACAGGTATGACCCTCCCAATGCAGAAGGGTGTACTGGATGCATTCAAAACCAAGAAAGACAGCAGACTGCTAATTGCTACCTCTGTTGCTGGCGAAGGCATTGATATTTCTGAGTGCAACCTTGTTGTGCTCTATGAATACTTCGGTAATGTCACCAAAATGATCCAAGTAAGAGGTCGTGGAAGGGCAAGAGGTAGCAAGTGCATCCTTGTGACAAGCAAAACAGAAGTGGTTGAGAATGAGAAACACAACCGTTACAAGGAAGAAATGATGAATGAAGCTATTGAAAAGCTACAGAATTGGGATGAAACAACATTTGCAAGAAAGATACATGACCTGCAAATGAAGGAAAAGGTATTACGAGATTCCAGGAAGAAAGAAACAAGACGTACAGTAGTGGAAGGGAAAAAAAATCTTCTGTGTGGAAAATGCAAAGCATATGCCTGTAGTACAGATGACATCAGAGTTATAAAGGAATCTCATCACACTGTCCTAGGAGATGCGTTCAAGGAGCGTTACATAACAAAGCCTCACCAGAAACCAGTCCAGTTTGATTGTTTTGAGAAAAAAAGCAAGATGCATTGCCAAAATACTAATTGCCAACATGACTGGGGAATCATAGTGAAGTACAAGACATTTGATAACCTACCAGTGATCAAAATCAAAAGCTTTGTAGTAGAGAACGTTGAAACTGGGACACAAATGGAACTTCAGAAATGGAAAAATATTAATTTTTCTTTGAAGAATTTTGATGTTGAAGAAACATGCAGCTGA
>otus_sunia-strigiformes-rig1_CDS
ATGACCGCGGAGGAGAAGAGGAACCTGCAGCGCTGCAGGCGGTACATCGAGAGGAGCCTGAACCCCATCTACGTCCTGAGCAACATGACAGACTGGCTGTCCGACGATGTGAAGGAGAGAGTCCGGAAGGAGGAGGAGAAGGGGGTGACGGCGGCTGCCGCACTGTTTCTGGACGCCGTCCTGCAGCTGGAGGCGCAGGGCTGGCTCCGGGCCTTCCTGGACGCCCTGGTTGCAGCAGGTTACACTGGACTGGCAGAAGCAATTGAAAACTGGGACTTCAGCAAACTGGAAAAACTGGAGTTGCACAGACAGCTCTTGAAGCGCATAGAAGCAACAATGCTAGAAGTTGATCCGGTAGCACTCATGCCTTACATAAACACGTGTCTGATAGAAAGGGAGTGTGATGAGATCCTGCAGATTAGCGAATACAGAAGCAAAGCAGCTGGGGTAACTAAACTCATTGAATGCCTCTGTCGATCGGATAAGGAAAACTGGCCGAAAAGCCTTCAGCTGGCACTAGATAATGCAGGATATTACAATGCAAGTGAACTGTGGGATATGAGAGAAGATAATGGCAAAGATGATGATGGTGAAATGACAGATGTCTCTGAGAACAGCTTTGAAACCACAATTACATTTTTTGAAGAAGCAGAATGTGATAATAATCTCAGTGAAAATCTTTGTTCAGCTTCAGAAGGGACCTGTCAGTCTTCACCTGTTTATGAACCAAAGAAGGCTTGGAGCTACCAGACTGAACTTGCACAGCCTGCTATCAATGGGAAAAACACGTTGATATGTGCCCCCACAGGATCTGGAAAAACTTTTGTCGCACTTCTGATTTGTGAACACCATTTCCAAAACATGTCCTCAGGACAAAAAGCAAAAGTTGTCTTTCTTGCAACCAAAGTGCCAGTGTATGAACAACAGAAAAATGTATTCAGGCAGCATTTTGAAAGAAGTGGATATTCTGTTCAAGGAATTAGTGGTGAAACAGTTGCAAATGTTTCTGTAGAAAAGGTTATACAGGACAGTGACATCATTGTGCTAACACCCCAGATTCTTGTGAATAGTATCGAGGAGGGGATCATTAGCTCCCTCTCCATCTTCACTCTGATGATATTTGATGAGTGCCACAACACCACGGGCAATCACCCTTACAATGTGTTAATGACCAGATACCTGCAACAAAAATTTGACTCCTCTGCAAGCCAGCTGCCTCAGATTGTAGGTTTAACTGCTTCTGTTGGAGTTGGTAATGCCAAGAGTGTCAAAGAAACGATAGAGCACATCTGTACCCTCTGCTCCTACCTTGACATACAGGCCCTGTCCACTGTCAGAGAGAACAAAGAGGATCTGCAGAGATTCAGAAACAAGCCAGAAACATATGTCAGATGGGTTAAAATGCGAGTTCAGAATCACTTTGCAGACATTATCTCAGGTCTGATGTCTGAGACAGAGGCGCTGATGAGGAAGAATTACTCAGTGGATACTATCTCCCAAATCAACAAGAATGATTTTGGAACACAGAAATATGAACACTGGATAGTTGCTACTCAGAAAAAATGCAGGCTGTTGCAACTGGCAGATAAGGAGAAGGAGAGCAGCATTTGTAGAGACCTTTTCATCTGTACTGAGCACCTGCGGAAACTCAATGATGCTCTCATCATTAGTGAAGACGCCCGCATCGAAGATGCTTTAGCTTACCTAACTGAATTTTTCACAAATGTTAAAAATGGACCCTATACAGAATTAGAGGAGCAACTAACAGCCAAATTTCAAGAGAAAGAACCAGAACTGACTTCCCTTTCAAAAGATGAATCAAATGAGAATCCCAAGCTGGAAGAGCTTGCTTGCATCCTGGATGAAGCATACCGCTATAACCCACAGACTCGCACTCTTCTCTTTGCTAAGACAAGAGCCTTAGTAGCTGCTTTGAAGAAGTGGATAGAAGCAAATCCTCTACTTAGCTACATAAAGTCAGATGTGTTGATGGGTCGTGGAAGAAGAGATCAAAAAACAGGTATGACCCTCCCAATGCAGAAGGATGTACTGGATGCATTCAAAACCAACGAAGACAGCAGACTGCTAATTGCTACCTCTGTTGCTGACGAAGGCATTGATATTTCCGAGTGCAACCTTGTTGTGCTCTATGAATACTTTGGTAATGTCACCAAAATGATCCAAGTAAGAGGTCGTGGAAGGGCAAGAGGTAGCAAGTGCATCCTTGTGACAAGCAAAAAAGAAGTGGTTGAGAATGAGAAACACAACCGTTACAAGGAAGAAATGATGAATGAAGCTATTGAAAAGCTACAGAATTGGGATGAAACAACATTTGCAAGAAAGATACATGACCTGCAAGTGAAGGAAAAGGCATTACGAGATTCCAGGAAGAAAGAAACAAGACGTACAGTAGTGGAAGGGAAAAAAAATCTTCTGTGTGGAAAATGCAAAGCATATGCCTGTAGTACAGATGACATCAGAGTTATAAAGGAATCTCATCACACTGTCCTAGGAGATGCGTTCAAGGAGCGTTACATAACAAAGCCTCACCAGAAGCCAGTCCGGTTTGATTGTTTTGAGAAAAAAAGCAAGATGCATTGCCAAAATGCTAATTGCCAACATGACTGGGGAATCATAGTGAAGTACAAGACATTTGATAACCTACCAGTGATCAAAATCAAAAGCTTTGTAGTAGAGAACGTTGAAACTGGGACACAAATGGAACTTCAGAAATGGAAAAATATTAATTTTTCTTTGAAGAATTTTGATGTTGAAGAAACATCCAGCTGA
>strix_occidentalis-strigiformes-rig1_CDS
ATGACCGCGGAGGAGAAGAGGAACCTGCAGCGCTGCAGGCGGTACATCGAGAGGAGCCTGAACCCCATCTACGTCCTGAGCAACATGACGGACTGGCTGTCCGACGATGTGAAGGAGAGAGTCCGGAAGGAGGAGGAGAAGGGGGTGACGGCGGCCGCCGCGCTGTTTCTGGACGCCGTCCTGCAGCTGGAGGCGCAGGGCTGGCTCCGGGCCTTCCTGGACGCCCTGGTTGCAGCAGGTTACACTGGACTGGCAGAAGCAATTGAAAACTGGGACTTCAGCAAACTGGAAAAACTGGAGTTGCACAGACAGCTCTTGAAGCGCATAGAAGCAACAATGCTAGAAGTTGATCCAGTAGCACTCATGCCTTACATAAACATGTGCCTGATAGAAAGGGAGTGTGATGAGATCCTGCAGATTAGCGAATACAGAAGCAAAGCAGCTGGGGTAACTAAACTCATTGAATGCCTCTGTCGATCGGATAAGGAAAACTGGCCGAAAAGCCTTCAGCTGGCACTAGATAATGCAGGATATTACAATGCAAGTGAACTGTGGGATATGAGAGAAGATAATGGCAAAGATGTTGATGGTGAAATGACAGACGTCTCTGAGAACAGCTTTGAAACCACAATTACGTTTTTTGAAGAAGCAGAATGTGATAATAATCTCAGTGAAAATCTTTGTTCAGCTTCAGAAGGGACCTGTCAGTCTTCACCTGTTTATGAACCAAAGAAGGCTTGGAGCTACCAGACTGAACTTGCACAGCCTGCTATCAATGGGAAAAACACATTGATATGTGCCCCCACAGGATCTGGAAAAACATTTGTTGCACTTTTGATTTGTGAACACCATTTCCAAAACATGTCCTCAGGACAAAAAGCAAAAGTTGTCTTTCTTGCAACCAAAGTGCCAGTGTATGAACAACAGAAAAATGTATTCAGGCAGCATTTTGAAAGAAGTGGATATTCTGTTCAAGGAATTAGTGGTGAAACAGTTGCAAATGTTTCTGTAGAAAAGGTTATACAGGACAGTGACATCATTGTGCTAACACCCCAGATTCTTGTGAATAGCATTGAGGAGGGGATCCTTAGCTCCCTCTCCATCTTCACTCTGATGATATTTGATGAGTGCCACAACACCACGGGCAATCACCCTTACAATATGTTAATGACCAGATACCTGCAACAAAAATTTGACTCCTCTGCAAGCCAGCTGCCTCAGATTGTAGGTTTAACTGCTTCTGTTGGAGTTGGTAATGCCAAGAGTGTCAAGGAAACGATAGAGCACATCTGTACCCTCTGCTCCTACCTTGACATACAGGCCCTGTCCACTGTCAGAGAGAACAAAGAGGATCTGCAGAGATTCAGAAACAAGCCAGAAACATATGTCAGATGGGTTAAAATGCGAGTTCAGAATCACTTTGCAGACATTATCTCAGGTCTGATGTCAGAGACAGAGGCGTTGATGAGGAAGATTTACTCAGTGGATACTATCTCCCAAATGAACAAGAACGATTTTGGAACACAGAAATATGAACACTGGATAGTTGCCACTCAGAAAAAATGCAGGCTGTTGCAACTGGCAGATAAGGAGAAGGAGAGCAGCATTTGTAGAGACCTTTTCATTTGCACTGAGCACCTGCGGAAATTCAATGATGCTCTCATCATCAGTGAAGACGCCCGCATCGAAGATGCTTTAGCTTACCTAACTGAATTTTTCACAAATGTTAAAAATGGACCATATACAGAATTAGAGGAGCAACTAACAGCCAAATTTCAAGAGAAAGAACCAGAACTGACTTCCCTTTCAAAAGATGAATCAAATGAGAATCCCAAGCTGGAAGAGCTTGCTTGCATCCTGGATGAAGCATACCGCTATAACCCACAGACTCGCACTCTTCTCTTTGCTAAGACAAGAGCCTTAGTAGCTGCTTTGAAGAAGTGGATAGAAGCAAACCCTCTGCTTAGCCACATAAAGTCAGATGTCTTGATGGGTCGTGGAAGAAGAGATCAAAAAACAGGTATGACCCTCCCAATGCAGAAGGGTGTACTGGATGCATTCAAAACCAACAAAGACAGCAGACTGCTAATTGCTACCTCTGTTGCTGACGAAGGCATTGATATTTCTGAGTGCAACCTTGTTGTGCTCTATGAATACTTTGGTAATGTCACCAAAATGATCCAAGTAAGAGGTCGTGGAAGGGCAAGAGGTAGCAAGTGCATCCTTGTGACAAGCAAAACAGAAGTGGTTGAGAATGAGAAACACAACCGTTACAAGGAAGAAATGATGAATGAAGCTATTGAAAAGCTACAGAATTGGGATGAAACAACATTTGCAAGAAAGATACATGACCTGCAAATGAAGGAAAAGGTATTACGAGATTCCAGGAAGAAAGAAACAAGACGTACAGTAGTGGAAGGGAAAAAAAATCTTCTGTGTGGAAAATGCAAAGCATATGCCTGTAGTACAGATGACATCAGAGTTATAAAGGAATCTCATCACACTGTCCTAGGAGATGCATTCAAGGAGCGTTACATAACAAAGCCTCACCAGAAACCAGTCCAGTTTGATTGTTTTGAGAAAAAAAGCAAGATGCATTGCCAAAATACTAACTGCCAACATGACTGGGGAATCATAGTGAAGTACAAGACATTTGATAACCTACCAGTGATCAAAATCAAAAGCTTTGTAGTAGAGAACGTTGAAACTGGGACACAAATGGAACTTCAGAAATGGAAAAATATTAATTTTTCTTTGAAGAATTTTGATGTTGAAGAAACATCCAGCTGA
>tyto_alba-strigiformes-rig1_CDS
ATGACGGCGGAGGAGAAGAGGAGCCTGCAGTGCTGCAGGCGGTACATCGAGAAGAGCCTGAACCCCATCTACATCCTGGGCAACATGACGGACTGGCTGTCCGACGAGGTGAAGGAGAGAGTCCGAAAGGAGGAGGAGAAGGGGGTGACGGCGGCCGCCGCGCTGTTTCTGGATGCCATCCTGCAGCTGGAGGTGGAGGGCTGGCTCCGGGCCTTCCTGGACGCCCTGGTTGCAGTAGGTTACACTGGATTGGCTGAAGCAATTGAAACCTGGGACTTCAGCAAACTGGAAAAACTGGAGTTGCACAGGCAGCTCTTGAAGCGGATAGAAGCAACAATGCTAGAAGTTGATCCGGTAGCACTCATGCCTTACATAAACACATGCCTGATAGAAAGGGAGTGTGATGAGATCCTGCAGATTAGTGAATACAGAAGCAAAGCAGCTGGAATAACTAAACTCATTGAATGTCTCTGTCGATCGGATAAGGAAAACTGGCCAAAAAGCCTTCAGCTGGCACTAGATAATGCAGGATATTACAATGCAAGTGAACTGTGGGATATGAGAGAAGATAATGGCAAAGTTTTTGATGGTGAAATGACAGATGCTTCTGAGAACAGCTTTGAAACCACAATTACATTCTCTGAAGAAGCAGAATGTGATAATAATCTCAGTGAAAATCTGTGCTCAGCTTCAGAGGGGACCTGTCAGTTTTCACCTGTTGATGAACCAAAGGAGGCTCGGAACTACCAGACTGAGCTTGCGCAGCCTGCTATCAATGGGAAAAACACATTGATATGTGCCCCAACAGGAACTGGAAAAACTTTTGTGGCACTTCTGATTTGTGAACATCATTTCCAAAACACGTTCTTGGGACGAAAGGCAAAAGTTGTCTTTCTTGCAACCAAAGTGCCAGTGTACGAACAACAGAAAACTGTATTCAAACAGCATTTTGAAAGAAGTGGGTACTCTGTTCAAGGAATTAGTGGTGAAACAGTTGCAAATGTCTCTGTAGAAAAGGTTATACAGGACAGTGACATCATTGTGCTAACGCCCCAGATTCTTCTGAACAGCATCGAGGAAGGGATCGTTAGCTCCCTCTCTATCTTCACTCTGATGATATTTGATGAGTGCCACAACACTACAGGCAACCACCCTTACAATGTGTTAATGACCAAATACCTGCAACAAAAATTTGGCTCCTCTGCAAACCAACTGCCTCAGATTGTAGGTTTAACCGCTTCTGTTGGAGTTGGTAATGCCAAGACTGTTGAGGAAACGGTAGAGCACATCTGTACCCTCTGCTCCTACCTTGACATACAGACCATATCCACTGTCAGAGAGAACAAAGAGGAGCTGCAGAGATTCACAAACAAGCCAGAAACGTTTGTCAGATGGGTTAACATGCGAGTTCAGAATCACTTCGCAGACATTATCTCGGGTCTGATGTCTGAGACAGAGGCATTGATGAGGAAGATTTACTCAGTGGATACTATCTCCCAAATCAACAAGAATGATTTTGGAACACAGAAATATGAACAGTGGATAGTTGCCACTCAGAAGAAATGCAAACTGTTGCAACTGGCAGATAAGGAGAAGGAGAGCAGCATTTGTAGAGACCTTTTCATTTGCACGGAACACCTGCGGAAATTCAACGATGCTCTCATCATCAGCGAAGATGCCCGCATTGAAGATGCTTTAGCCTACCTAACTGAATTTTTCACAAATGTTAAAAATGGACCATATACAGAGTTAGAGAAGCAACTGACAGCCAAATTTCAAGAGAATGAACCAGAACTGACTGCCCTTTCAAAAGATGAATCAAACGAGAATCCCAAGCTGGAAGAGCTTGCTTCCATACTGGATGAAGCATACCGCTATAACCCACAGACTCACACTCTTCTCTTTGCTAAGACAAGAGCATTAGTAGCTGCTTTGAAGAAGTGGGTGGAAGGAAACCCTCTGCTTAGCCACATAAAGACAGATGTGTTGATGGGTCATGGAAGAAGAGATCAAAAAACAGGTATGACCTTCCCAATGCAGAAGGGTGTACTGGATGCATTCAAAACCAACAAAGACAGCAGACTGCTAATTGCTACATCAGTTGCTGACGAAGGCATTGATATTTCTGAGTGCAACCTTGTTGTGCTCTATGAATACTTTGGTAATATCAGCAAAATGATCCAAGTCAGAGGTCGTGGAAGGGCAAAAGGCAGCAAGTGCATCCTTGTGACAAGCAAAACAGAAGTGGTTGAGAATGAGAAACACAACCGTTATAAAGAAGAAATGATGAATGAAGCTATTGAAGAGCTACAGAATTGGGATGAAACAACATTTGTAAGAAAGATACACGACCTGCAAATGAAGGAAAAGGTACTACGAGATTACAGGAAGAAAGAAACAAGATGTACAGTAGTGGAAGGAGAAAAAAACCTTCTGTGTGGAAAATGCAAAGTGTATGCCTGTAGTACAGGTGACATCAGAGTTATAAAGAAATCTCATCACACTGTCCTAGGAGACGCATTCAAGGAACGTTATATAACAAAGCCTCACCAGAAACCAGTCCAGTTTGATTGTTTTGAGAAAAAAAGCAAGATGCATTGCCAAAATCCTAATTGCCAACATGACTGGGGAATCATAGTGAAGTACAAGACATTTGATAATCTACCAGTGATCAAAATCAAAAGCTTTGTAGTAGAGAACACTGAAACTGGGACACAAATGGATCTTCAGAAATGGAAAAATATTAATTTTTCACTGAAGAGTTTTGATGTTGAAGAAACATCCAGCTGA
>struthio_camelus-struthioformes-rig1_CDS
ATGACGGCGGTGGAGAAGTGGAGCCTGCGGTGCTACCGGCGGCTCATCGAGAGCACCCTCAACCCGCTCTACATCTTGGGTAACATGACCGACTGGCTCTCTGACGAGGTCAGAGAGAGGATTCGGAAGGAGGAAGAAAAGGGGGTGATGGCAGCCGCGACGCTCTTCCTGGATGTCGTCCTGCAGCTCGAGAGCCArGGCTGGTTCAGGGGCTTCCTCAACGCGCTGGCGGCGGCAGGTTACACTGGGCTGGCAGAAGCAATTGAAACCTGGGACTTCAGCAAACTGGAAAAACTGGAGTTGCACAGACAGCTGCTGAAGCGGATAGAAGCGACAATGATAGAAATTGATCCGGTAGTGCTCATCCCCCACATAAACACGTGCCTGATAGACCGGGAGTGTGACGAGATTCTGCAGATTAGTGAACACAGGAGCAAACCAGCAGGCATAACTAAACTCATTGAATGTCTCTGTCGATCAGATAAGGAAGACTGGCCGAAAAGCCTGCAGCTAGCACTAGATAACACAGGATATTACCGTGCAAGTGAACTATGGGACATGACAGAGGATAATGGCAAAGGTGTTGATCGTGAACCGATGAATGTTTCTGAGGACAGCTTTGAAACTAGTATAAGTTATTCTGAAGAAGGAGAATGTGATAATAATCTCAGTGAAAATTTCTGTTCAGCTTCAGAAGTGATTGACCAGTCTCCACCTATTTATGAACCAAAGAAGGCTCGAAGTTACCAGATTGAGCTTGCACAGCCTGCTATCAATGGGAAAAATACAATAATATGTGGCCCTACTGGCTGTGGAAAAACCTTTGTGGCACTTCTGATCTGTGAACACCATCTCCGAAACATGCCTGCAGGGCGAAAGGGGAAGGTTGTCTTCCTAGCAACGAAAGTCCCAGTGTATGAGCAACAgAAAAACGTATTCAAGCAGCATTTTGAAAGAAGTGGCTACTCCGTTGAAGGAATTAGTGGTGAAACCATTGCACGGGTCTCTGTAGAGAAGGTTATACAGGACAGTGACATCATCGTACTGACGCCCCAGATTCTCGTGAATAGCTTTCAGGACGGGACCCTTCACTCCCTCTCCATTTTCACTCTGATGGTGTTTGATGAGTGCCACAACACTACGGGCAACCACCCTTACAACGTGTTAATGACTAAATATCTGGAACAAAAATTTGACTCCTCTGCAAATCAGCTGCCACAGATTGTAGGTTTAACTGCCTCTGTTGGAGTCGGTAGCGCCAAGAACACCGAGGAGGTGACAGAGCATATCTGTACGCTGTGCTCCTACCTGGACATACAGACCATATCCACCGTCAGAGAGAACATACAGGATCTGCAGAGCATCGTATTCAAGCCAGAAACACATGTCAGACAGGTTAAAATGCGACTTCAGAATCACTTTGTGGACGTTATCTCAGGTTTGATGGCTGAGACAGAGGCGCTGATGAGAACGATTTACTCAGTGGATACTGCCACCCAAATTACCCGGAATGATTTCGGGACACAGAAATACGAACACTGGATAGTTGAAACTCAGAAGAAATGCAGACTGTTGCAACTACCTGACAAGGAAGAGGAGAGCAGGATTTGTAGAGCCCTCTTCATTTGCACTGAGCACCTAAGGAAATTCAACGATGCCCTCATCATCTGTGAAGATGCCCGCATCCAAGATGCTTTAGCCTACCTAACTGAATTTTTCACGAATGTCAAAAATGGACCATTCACAGAGTTAGAGCAGCATCTGACAGCCAAATTTCAAGAGAAAGAAGAGAAGCTGACTGCCCTTTCAAAAGATGAATCAAATGAGAATCCTAAACTGGAAGAGCTTGCCAGCATCTTGGATGAAGCATACCGCTATAACCCACAGACCCGCACTCTCCTTTTTGCTAAGACAAGAGCACTAGTAGCTGCTCTGAAGAACTGGATAGAAGAAAACCCTCTACTTAATAGCTACATAAAGCCAGATGTTTTGATGGGTCGTGCAAGAAACAGTCAGAAAACAGGTATGACCCTCCCAAGCCAGAAGGGTGTGTTGGATGCTTTCAAAACCAGTAAGGACAGCAAGCTGCTAATTGCTACATCTGTTGCTGACGAAGGCATTGATATTGCCCAGTGCAACCTTGTTGTGCTCTATGAATACTACGGCAATGTCATCAAAATGATCCAAGTCAGAGGTCGTGGGAGGGCAAGAGACAGCAAGTGCATCCTTGTGACGAGCAAAAGCGAAGTGGTTGAGAATGAGAAATACAACCGCTATAAGGAAGAAATGATGAATGCAGCTATTGAAAAGCTCCAGAAATGGGATGAAGCAACATTTGCAAGAAAGATATATAACCTGCAAATGAAGGAAAAGGTGTTACGAGATTCCAAGAAGAAAGATACAAGACCAAAGGTAGTAGAAGGCAAAAAAAATCTCCTATGTGGAAAATGCAAATCATATGCTTGCAATACAGATGACATCAGAGTTATAAAGGAATCTCATCACACCGTCCTTGGAGAAGCATTCAAGGAGCGTTACATAACAAAGCCCCATAAGCAACCAGTCCAGTTTGATGATTTTATGAAAAAAAGCAAGATGTATTGCCAAAATACTAATTGCCAGCATGACTGGGGAATCATAGTGAAGTACAAGACATTTGATAATCTACCCGTGATCAAAATCAAAAGCTTTGTAATGCAGGATGTTGCAACTGGGACACAAATGGATTTTCAGAAATGGAGAAATGTTAATTATTCTTTGAAAATTTTTGATGTTGAAGAAATGTCTAACTGA
>upupa_epops-upupiformes-rig1_CDS
ATGACCGCGGAGGAGAAGAGAAACCTGCGATGCTACCGGCGGTACATCGAGCAAAGCCTGAATCCCATCTATGTCCTGAGCAACATGACGGACTGGCTACCAGACGTGGTGAAGGAGCGCGTCCGGAAGGAGGAGGAGAGGGGGGTAACATCGGCCGCTGCCCTGTTTCTAGATGCTGTCCTGCAGCTGGAGGCGGAGGGGTGGCTGAGGGGATTCCTGGACGCTCTGGTTGCAGCAGGTTACACTGGGCTGGCAGAAGCAATTGAAAACTGGGACTTCAGCAAACTGGAAAAACTGGAGGTGCACAGACAGCTGTTGAAGCGGATAGAAGCAACAATGCTGGAAGTTGACCCAGCAGCACTCATGCCTTACATAAGCACCTGTCTGATAGACAGGGAATGTGATGAGATCTTGCAGATCAGCGAATACAGAAGCAGAGCAGCTGGGATAACCAAACTCATTGAATGTCTGTGTCGATCAGATAAGGAAAACTGGCCAAAAAGCCTTCAACTGGCACTAGATAACACAGGATATTACAATGCGAGTGAACTGTGGGATATGAGAGAAGTTAATGGCAAAGATGTTGGTGAAATGACAGAGGGCTCTGACTACTGCTTTGAAACCACCGTGACATTTTCTGAAGAAGCAGAGTGTAATAATCTCAGTGAAAACTTCTGTTCACCTTCAGAAGGGATCTCTCAGTCTTCACCTGTTTATGATCTGAAGAAAGCTCGGAGCTACCAAACTGAACTTGCACAGCCTGCTATCAGTGGGAGAAACACATTGATATGTGCTCCCACAGGATCTGGAAAAACTTTTGTGGCGCTTCTGATTTGTGAACACCATTTCCAAAACACACCTTCAGGACAAAAAGCCAAAGTTGCCTTTCTTGCAACCAAAGTGCCAGTGTATGAACAACAGAAAAATGTATTCAAGCAACACTTTGAAAGAAGTGGATACTCTGTTCAAGGAATTAGTGGTGAAACAGCTGCAAATATCTCTGTAGAAAGGGTTATAGAGGACAATGACATCATTGTGCTAACACCCCAGATTCTCGTGAACTGCTTGGAGCATGGGGTTCTAAGATCCCTCTCCATCTTTACTCTGATGGTATTTGATGAGTGCCACAACACTACAGGCAACCACCCTTACAATGTGTTGATGACCAGATACCTGGAACAAAAGTTTGAGTCATCTGCAAACCAGCTGCCTCAGATTGTAGGACTAACTGCTTCTATTGGAGTTGGTAATGCCAAGAACATGAAGGATACAGTGGAGCACATCTGGACCCTCTGCGCCTCCCTTGATATACAGACCATATCCAGTGTCAGAAAGAACAAGGAGGACCTGCAGAGATTTGTAAACAAGCCAGAAACAGATGTCAGATGGGTTAAAATGCGAGTTCAGAATCACTTTGCAGGCATCATTTCAGGTCTGATGTCCAAGACAGAGGCGTTGATGAGGCAGATTTACTCACTGGACACTATATCCCAAATCAGTAAGAGTGACTTTGGAACACAGAAATATGAACACTGGATAAATGTCAATCAGAAGAAATGCAGACTGCTGCAACTGGCGGATAAGGAGAAGGAGAGCAGCCTTTGCAGAAATCTTTTCATTTGCACTGAACACCTGCGGAAATTCAATGATGCTCTCATGATTAGCGAAGATGCCCGCTTGGAAGATGCTTTAGTCTACCTAACTGAATTTTTCACTAATGTCAAGAATGGACCATATACAGATTTAGAGAAGCAACTCACAGCCGCATTTGAAGAGGAAGAACCAGAACTGATTGCCCTTTCAAAAGATGAATGTAATGAGAATCCCAAGCTGGAGGAGCTTGCTTCCATCCTGGATGAAGCATACCACTATAACCCASAGACTCGCACTATTCTCTTTGCTAAGACAAGAGCCTTAGTAGCTGCTTTGAAGAAATGGGTAGAAACAAACCCCGTGCTTAACTATCTAAAGCCTGCTGTGTTGATGGGTCGTGCAAGAAGAGATCAAAAAACAAGTATGACACTTCCAATGCAGAAAGGTGTACTGGATGCATTCAAAACCAGCAAAGACAGCAGACTGCTCATTGCTACTTCTGTTGCTGATGAAGGCATTGATATTTCTGAGTGCAACCTTGTTGTGCTCTATGAATACTATGGAAATGTCACCAAAATGATCCAAGTCAGAGGTCGTGGAAGGGCAAAAGACAGCAAGTGCATCATTGTGACAAGCAAAGCAGAAGTGGTTGAGAATGAGAAACAAAACCGTTATAAAGAAGAAATGATGAACAAAGCTATGGAAACACTGCAGAACTGGGATGAAGCAACATTTGCCAGAAAGATACGTGACCTGCAACTGAAAGAAAAAGCATTACGAGATTCCAGAAATAAAGAAACAAGACATCAAGTACTGGAAGGGAAAAGAAATCTTCTTTGTGGAAAATGCAAAGCATATGCCTGCAGTACAGATGACATCAGAGTTATAAAGGAATCTCATCACATTGTCCTAGGAGAGGAGTTCAAGGAGCGTTACATAACAAAGCCTCACCAGCGACCTGTCCAGTTTGATTGTTTTGAGAAAAAAAGCAAGATGCATTGTCAGAATCCTAAGTGCCAGTATGACTGGGGAATCATAGTGAAGTACAAGACATTTGATAATCTACCAGTGATCAAAATCAAAAGCTTTGTGGTGGAGAACATTGAAACTGGGACACAAACAGATTTTCAGAAATGGAAAAATATTAATTTTTCTTTGAAGAATTTTGATGAAGTAACATCCAGCTGA
>anas_platyrhynchos-anseriformes-mda5_CDS
ATGTCGACGGAGTGCCGAGACGAGTGCTTCCTCTACATGATCTCCTGCTTCAGGCCGCGGCTGAAGCAATACATCCGGGTGATGCCGGTGCTGGACCGGCTGCCCTCGCTGAGCTGGGAGGATAGGGAGAAGGTGCGGGTGGCGGCGGAGCAGCGGGGCGACGTGGAGGGGGCCGAGGAGCTGCTGCGCGCCGTGGAGCGTGGCCCCCGCGACCCAGGTTGGTTTCCTGAGTTCGTGCAGGCGCTGGAGTACGGCGGCTGCGACCTGGCTGCCCGCTACTTGAACTCCAGCCAGCTGCCCTCGCCCACCGAGGAGGCTGACCACGACCTCTGTGTGCAATTGGTGCAGCTTCTCCACGCCACCTTGGTGGATAAGATGCGGGCCAGGCAGGTGGCCGAGATGTGCCTGCAGATGAACATTTTCCAGGAGGAGGACTTGGAACGGATCAGTGCTGTTACTCAAACTCGTGGGAACAGAGATGGTGCAAGAGAGCTATTGAGTAGAATAGTGCAGAAAAAGGATTGGTTCTCTCCTTTCTTGGTTGCTCTGCGTGAAACACAACATGAAGACCTTGCAGATGATTTAAGTGGAAATACAGGAGGAAAAGAGAATAAAGGAAACGGGGTGAAGAACAGTACAAACAACGAAACAGAAGCTGCAAGCCAACCAGGACATTCTGTAGTGAAGGATTTGAAACAGCAAGAAAATCTGAATGGTGGTTCTGTCAGTGAAAATGGTGTATTGGAAACATCTGTTGAAAAGAATTCCGTAGTTTTGGAATCGGATGTCGCTACAGAAGATAGAAGTGTCAGTAACATGAATGAAAACCTGGGACAGAGCAGTACAACCAGTAATTCAGATGAAGATGAAATGGAGAGCAGAGCTTCACCTGAACCAGATCTGATCCTGAGAGACTACCAGATGGAAGTTGCAAAGCCAGCACTGAATGGGGAGAATATTATAATATGTCTCCCTACAGGCAGTGGTAAAACCAGAGTGGCTGTTTACATTACCAAAGATCATTTGGATAAGAAAAAAAGAGCATCAGAACCTGGAAAAGTTATAGTACTTGTTAATAAGGTACCGCTAGTGGAACAGCATTTACGAAAAGAGTTTAATCCATTCCTGAAACGTTGGTATCAGGTTATTGGTTTAAGTGGTGATTCTCAGCTGAAAATCTCATTTCCTGAAGTTGTCAGAAGATATGATGTGATCATCAGTACAGCACAGATTCTTGAGAATTCACTGTTAAATGCAACTGAAGAAGATGAAGAAGGTGTCCGCTTATCAGATTTTTCACTCATCATTATTGACGAGTGTCATCACACTCAAAAGGAAGGCGTCTACAACAATATAATGCGACGTTACATAAAAGAAAAGATGAAGAACAGAAAACTGGCGAAAGAAAACAAACCATTGATTCCACAGCCTCAGATTCTGGGACTTACAGCATCACCTGGAGTAGGAGGTGCAAATTCCAACCAAAAAGCTGAAGAACATATTCTAAAAATCTGTGCCAATCTTGATGCACGTAGAATCATGACTGTTGAAGAACATGCCTCCCAACTGAAAAATCAGGTGAAGGAGCCATTTAAGAAGACCGTGATTGCAGATGACAAAAGAAAGGATCCATTCAGAGAAAGAATTATTGAGATCATGACAGATATTCAAAAGTATTGCAAACTCTATCCAAAATCTGAGTTTGGATCTCAGCCATATGAACAGTGGGTGATTAGAGAAGAGAAAAAAGCTGCAAAGGAAGAAAAACGCAAGGAACGTGTCTGTGCAGAACACTTGAAGAAATATAATGATGCTTTGCAAATTAATGACACTATCCGAATGGTCGATGCATACAATCACCTAAATAACTTTTATAAGGAGGAAAAAAGCAAGAAAACAATAGGAAGTGATGATGATGAACCAGCAGTATCAAAACAGGATGAAACAGATGAATTTCTACTAGATTTATTTCATGCAAAAAAGAAACAGCTAAAAGAGTTGGCTAGAAAGCCAGAATATGAAAATGAGAAACTGGTAAAGTTGCGAAACACTTTAATGGAGGAGTTCACAAAGACTAAAGAACCTAGAGGAATTATTTTCACAAAGACTCGGCAAAGTGCCTTTGCCTTATTCCAGTGGATTAAGGATAACCCAAAATTTGAAGAAGTGGGGATTAAGGCTCATTATCTTATTGGTGCTGGACACAACAGTGAAACTAAACCCATGACTCAGAATGAGCAAAGGGAAGTCATTGATAAATTCCGAGGTGGAAGTGTAAATTTACTTATTGCTACTACTGTAGCTGAAGAAGGCCTGGACATCAAAGAGTGCAACATTGTTATTCGCTATGGCCTTGTCACTAATGAAATTGCTATGTTGCAGGCCCGTGGTCGAGCTCGAGCTGATGAGAGCACCTATGCACTTGTGGCTTCGAGTGGCTCAGGAGCTGTTGAACGTGAAGACGTAAATATTTACCGTGAGAAAATGATGTATAAGGCCATTCAGCGTGTCCAGAGGATGCCACAGGAAGAATATTTACATAAGATTGAGAGCTTCCAGTTGCAGAGTATAATGGAAAAACAAATGAAGGCAAAAAGAGATCAGCGTAAAACATATAAGAAAAACCCTTCACTAATAACATTCCTATGCAAGAATTGCTATAAGCTGATATGTTCAGGAGAAGATATACAAGTTATTGAAAACATGCATCATGTCAGCGTGAAAAAAGATTTCCAACATCTTTACCATACAAGAGAAAATAAGACACTTCAAGATAAACATGCTGATTACCAGACAAATGTGGAAATTATATGTAAAGATTGTGGACAAGCTTGGGGAAATATGATGGTTCACCGAGGTCTTGACCTGCCTTGTCTAAAGATTAGAAATTTTGTGGTTGTTTTTGAAGACAAGAAAGCAACAAAGGAAATTTTTAAGAAATGGGTAGAACTGCCCATCAGGTTCCCCAGTTTTGACTATGCAGCTCATTGTCCTTCAAGTGATGAAGACTGA
>aythya_fuligula-anseriformes-mda5_CDS
ATGTCGACGGAGTGCCGAGACGAGTGCTTCCTCTACATGATCTCCTGCTTCAGGCCGCGGCTGAAGCAATACATCCGGGTGCTGCCGGTGCTGGACTGGCTGCCCTCGCTGAGCCGGGAGGAGAAGGAGAAGGTGCGGGTGGTGGCGGAGCAGAGGGGCGATGTGGAGGGGGCCGAGGAGCTGCTGCGCGCCGTGGAGCGCGGCCCCCGCGACCAAGGTTGGTTTCCTGAGTTCGTGCAGGCGCTGGAGAACAGCGGCTGCAACCTGGCTGCCAGCTACGTGAACCCCAGCCAGCTGCCCTCGCCCACCGAGGAGGCTGACCACGACCTCTGTGTGCAGTTGGTGCAGCTGCTCCACGCCACCCTAGTGGATAAGATGCGGGCCAGGCAGGTGGCCGAGATGTGCCTGCAGATGAACATTTTCCAGGAGGAGGACCTGGAACGGATCAGTGCTGTTACTGAAACTCGTGGGAACAGAGATGGTGCAAGAGAGCTATTGAGTAGAATAGTGCAGAAAAAGGATTGGTTCTCTCCTTTCTTGGTTGCTCTGCGTCAAACACAACATGAAGACCTTGCAGATGATTTAAGCGGAAATACAGGAGGAAAAGATAATAAAGGAAACGGGGTGAAGAACAGTACAAACAAAGAAACAGAAGCTGCAAGCCAACCAGGACATTCTGGAGTGAAGGATTTGAAACAGCAAGAAAATCTGAATAGTGGTTCTGTCAGTGAAAATGGTGTATTGGAAACATCTGTTGAAAAGAATTCTGTAGTTTTGGAATCGGATGTCACTACAGAAGATAGAAGTGTCAGTAACATGAATGAAAACCTGGGACAGAGCAGTACAACCAGTAATTCAGATGAAGATGAAATGGAGAGCAGAGCTTCACCTGAACCAGATCTGATACTGAGAGACTACCAGATGGAAGTTGCAAAGCCAGCACTGAATGGGGAGAATATTATAATATGTCTCCCTACAGGCAGTGGTAAAACCAGAGTGGCTGTTTATATTACCAAAGATCATTTGGATAAGAAAAAAAGAGCATCAGAACCTGGAAAAGTTATAGTACTTGTTAATAAGGTACCGTTAGTGGAACAGCATTTACGAAAAGAGTTTAATCCATTCCTGAAACGTTGGTATCAGGTTATTGGTTTAAGTGGTGATTCTCAGCTGAAAATCTCATTTCCTGAAGTTGTCAGAAGATATGATGTAATCATCAGTACAGCACAGATTCTTGAGAATTCACTGTTAAATGCAACTGAAGAAGATGAAGAAGGTGTCCACTTATCAGATTTTTCACTCATCATTATTGATGAGTGTCATCACACTCAAAAGGAAGGCGTCTACAACAATATAATGCGACGTTACATAAAAGAAAAGATGAAGAACAGAAAACTGGCAAAAGAAAACAAACCATTGATTCCACAGCCTCAGATTCTGGGACTTACAGCCTCACCTGGAGTAGGAGGTGCAAATTCCAACCCAAAAGCTGAAGAACATATTCTAAAAATCTGTGCCAATCTTGATGCACGTAGAATCATGACTGTTGAAGAACATGCCTCCCAACTGAAAAATCAGGTGAAGGAGCCATTTAAGAAGACCGTGATTGCAGATGACAAAAGAAAGGATCCATTCAGAGAAAGAATTATTGAGATCATGACAGATATTCAAAACTATTGCAAACTCTATCCAAAATCTGAGTTTGGATCTCAGCCGTATGAACAGTGGGTGATTAGAGAAGAGAAAAAAGCTGCAAAGGAAGAAAAACGCAAGGAACGTGTCTGTGCAGAACACTTGAAGAAATATAATGATGCTCTGCAAATTAATGACACTATCCGAATGGTCGATGCATACAATCACCTAAATAACTTTTATAAGGAGGAAAAAAGCAAGAAAACAATAGGGAGTGATGATGATGAACCAGCAGTATCAAAACAGGATGAAACAGATGAATTTCTAATAGATTTATTTCATGCAAAAAAGAAACAGCTAAAAGAGTTGGCTAGAAAGCCAGAATATGAAAATGAGAAACTGATAAAGTTGCGAAACACTTTAATGGAAGAGTTCACAAAGACTAAAGAACCCAGAGGAATTATTTTCACAAAGACTCGGCAAAGTGCTTTTGCCTTATTCCAGTGGATTATGGATAACCCAAAATTTGAAGAAGTGGGGATTAAGGCTCATTATCTTATTGGTGCTGGACACAACAGTGAAACTAAACCCATGACTCAGAATGAGCAAAGGGAAGTCATTGATAAATTTCGAGGTGGAAGTGTAAATTTACTTATTGCTACTACTGTAGCTGAAGAAGGCCTGGACATCAAAGAGTGTAACATTGTTATTCGCTATGGCCTTGTCACTAATGAAATTGCTATGTTGCAGGCCCGTGGTCGAGCTCGAGCTGATGAGAGCACCTATGCACTTGTGGCTTCGAGTGGCTCAGGAGCTGTTGAACGTGAAGACGTAAATATTTACCGTGAGAAAATGATGTATAAGGCCATTCAGCGTGTCCAGAGGATGCCGCAGGAAGAATATTTAAATAAGATTGAGAGCTTCCAGTTGCAGAGTATAATGGAAAAACAAATGAAGGCAAAAAGAGATCAGCGTAAAACATATAAGAAAAACCCTTCACTAATAACATTCCTATGCAAGAATTGCCACAAGCTGATATGTTCAGGAGAAGATATACAAGTTATTGAAAACATGCATCATGTCAGCGTGAAAAAAGATTTCCAACATCTTTACCATACAAGAGAAAATAAGACACTGCAAGATAAACATGCTGATAACCAGACAAATGTGGAAATTATATGTAAAGATTGTGGACAAGCTTGGGGAAATATGATGGTTCACCGAGGTCTTGACCTGCCTTGTCTAAAGATTAGAAATTTTGTGGTTGTTTTTGAAGACAAGAAAGCAACAAAGGAAATTTTTAAGAAATGGGTAGAACTGCCCATCAGGTTCCCCAGTTTTGACTATGCAGCTCATTGTCCTTCAAGTGATGAAGACTGA
>cairina_moschata-anseriformes-mda5_CDS
ATGTCGACGGAGTGCCGAGACGAGTGCTTCCTCTACATGATCTCCTGCTTCAGGCCGCGGCTGAAGCAATACATCCAGGTGCTGCCGGTGCTGGACCGGCTGCCCTCGCTGAGCCTGGAGGAGAAGGAGAAGGTGCGGGTGGCGGCGGAGCAGAGGGGCGCTGTGGAGGGGGCTGAGGAGCTGCTGCGCGCCGTGGAGCGCGGCCCCCGCGGCCAAGGTTGGTTTCCTGAGTTCGTGCAGGCGCTGGAGAACAGCGGCTGCGACCTGGCTGCCCGCTACGTGAACCCCAGCCAGCTGCCCTCGCCCACCGAGGAGGCTGACCACGACCTCTGTGTGCAATTGGTGCAGCTGCTCCACGCCACCCTGGTGGATAAGATGCAGGCCAGGCAGGTGGCCGAGATGTGCCTGCAGATGAACATTTTCCAGGAGGAGGACCTGGAACGGATCAGTGCTGTTACTGAAACTCGTGGGAACAGAGATGGTGCAAGAGAGCTATTGAGTAGAATAGTGCAGAAAAAGGATTGGTTTTCTCCTTTCTTGGTTGCTCTGCGTCAAACACAACATGAAGACCTTGCAGATGATTTAAGTGGAAATACAGGAGGAAAAGAGAATAAAGGAAACGGGGTGAAGAACAGTGCAAACAAAGAAACAGAAGCTGCAAGCCAACCAGGACATTCTGTAGTGAAGGATTTGAAACAGCAAGAAAATCTGAATAGTGGTTCTGTCAGTGAAAATGGTGTATTGGAAACATCTGTTGAAAAGAATTCTGTAGTTTTGGAATTGGATGTCGCTACAGAAGATAGAAGTGTCAGTAACATGGATGAAAACCTGGGACAGAGCAGTACAACCAGTAATTCAGATGAAGATGAAATGGAGAGCAGAGCTTCACCTGAACCAGATCTGATCCTGAGAGACTACCAGATGGAAGTTGCAAAGCCAGCACTGAATGGGGAGAATATTATAATATGCCTCCCTACAGGCAGTGGTAAAACCAGAGTGGCTGTTTACATTACCAAAGATCATTTGGATAAGAAAAAAAGAGCATCAGAACCTGGAAAAGTTATAGTACTTGTTAATAAGGTACCGTTAGTGGAACAGCATTTACGAAAAGAGTTTAATCCATTCCTGAAACGTTGGTATCAGGTTATTGGTTTAAGTGGTGATTCTCAGCTGAAAATCTCATTTCCTGAAGTTGTCAGAAGATATGATGTAATCATCAGTACAGCACAGATTCTTGAGAATTCACTGTTAAGTGCAACTGAAGAAGATGAAGAAGGTGTCCACTTATCAGATTTTTCACTCATCATTATTGATGAGTGTCATCACACTCAAAAGGAAGGCGTCTACAACAATATAATGCGACGTTACATAAAAGAAAAGATGAAGAACAGAAAACTGGCTAAAGAAAACAAACCATTGGTTCCACAGCCTCAGATTCTGGGACTTACAGCCTCACCTGGAGTAGGAGGTGCAAATTCCAACTCAAAAGCTGAAGAACATATTCTAAAAATCTGTGCCAATCTCGATGCACGTAGAATCATGACTGTTGAAGAACATGCCTCCCAACTGAAAAATCAGGTGAAGGAGCCATTTAAGAAGACCGTGATTGCAGATGACAAAAGAAAGGATCCATTCAGAGAAAGAATTATTGAGATCATGACAGATATTCAAAACTATTGCAAACTCTATCCAAAATCTGAGTTTGGATCTCAGCCATATGAACAGTGGGTGATTAGAGAAGAGAAAAAAGCTGCAAAGGAAGAAAAACGCAAGGAACGTGTCTGTGCAGAACACTTGAAGAAATATAATGATGCTCTGCAAATTAATGACACTATCCGAATGGTCGATGCATACAATCACCTAAATAACTTTTATAAGGAGGAAAAAAGCAAGAAAACAATAGGAAGTGATGATGATGAACCAGCAGTAACAAAACAGGATGAAACAGATGAATTTCTAATAGATTTATTTCATGCAAAAAAGAAACAGCTAAAAGAGTTGGCTAGAAAGCCAGAATATGAAAATGAGAAACTGATAAAGTTGCGAAACACTTTAATGGAGGAGTTCACAAAGACTAAAGAACCTAGAGGAATTATTTTCACAAAGACTCGGCAAAGTGCCTTTGCCTTATTCCAGTGGATTATGGATAACCCAAAATTTGAAGAAGTGGGGATTAAGGCTCATTATCTTATTGGTGCTGGACACAACAGTGAAACTAAACCCATGACTCAGAATGAGCAAAGGGAAGTCATTGATAAATTCCGAGGTGGAAGTGTAAATTTACTTATTGCTACTACTGTAGCTGAAGAAGGTCTGGACATCAAAGAGTGTAACATTGTTATTCGTTATGGCCTTGTCACCAATGAAATTGCTATGTTGCAGGCCCGTGGTCGAGCTCGAGCTGATGAGAGCACCTATGCACTTGTGGCTTCGAGTGGCTCAGGAGCTGTTGAACGTGAAGACGTAAATATTTACCGTGAGAAAATGATGTATAAGGCCATTCAGCGTGTCCAGAGGATGCCGCAGGACGAATATTTAAATAAGATTGAGAGCTTCCAGTTGCAGAGTATAATGGAAAAACAAATGAAGGCAAAAAGAGATCAGCGTAAAACATATAAGAAAAACCCTTCACTAATAACATTCCTATGCAAGAATTGCCACAAGCTGATATGTTCAGGAGAAGATATACAAGTTATTGAAAACATGCATCATGTCAGCGTGAAAAAAGATTTCCAACATCTTTACCATACAAGAGAAAATAAGACACTGCAAGATAAACATGCTGATTACCAGACAAATGTGGAAATTATATGTAAAGATTGTGGACAAGCTTGGGGAAATATGATGGTTCACCGAGGTCTTGACCTGCCTTGTCTAAAGATCAGAAATTTTGTGGTTGTTTTTGAAGACAAGAAAGGAACAAAGGAAATTTTTAAGAAATGGGTAGAACTGCCCATCAGGTTCCCCAGTTTTGACTATGCAGCTCATTGTCCTTCAAGTGATGAAGACTGA
>calypte_anna-apodiformes-mda5_CDS
ATGTCCCGTAGTTCCGGGCCGGCGGCAACGGCTGAGGAGTGCCAGGACGAGCGCTTCCTCTACATGATCTCCTGCTTCAGGCCGCGGATCAAGCAGGTTATCCGGGTGCAGCCGGTGCTGGACCACCTTCTCTCCCTGAGCACAGAGGAGAAGGAGAAGGTGCGGGCGGCCGCCCTGCAGCGGGGCGAGGTGGAGGGTGCGGAGGAACTGCTGCGGGCCGTGGAGCGGGGGCCCCGCGGGTGCGGGTGGTTCCACGAGTTTCTGCAGGCGCTGGAGCACGCTGGCTGCAGCTTGGCCGCCTGCTATGTGAATCCGAGCCTCAGCCACCTCCCCTCGCCGGCCCAGGAGGCTGACCACGACCTCTGCGTGCACTTGGTGCAGCTGCTCCACGCCACGTTGGTGGATAAAATGCAGACCATCCAAGTGGCCGAGAAGTGTCTGCAGATGGGCATATTCCATGATGAGGATCTGGATCGGATCCACACTGTTACTGACAATTGTGGGAACAGAGATGGTGCAAGAGAGCTACTGAGAAGAATAGTGCAGAAGAAAGATTGGTTCTCTCCTTTTTTGAGTGCTCTCCGTGAAACCCAACATGGACACCTTGCAGATGATTTAAGTGGAAACCCAGGAGGAACAGAGAATAGACAAAATGGGGTGAAGAAGAGTTCAAATGAAGAAACAGAGACTACATGCCAACCAGAATATGCCATGGTGGAAGATTTGAAACAGCAAGAAAATGTGAAAGATAATTGCAGCAGTGAAAACAGTGAACTGGGAATACCTATTGAAAAGAATTCTGTATTTTCAGAGTCGGATATCTCCATAGGAGATGAAAGTGTCAGTAACTTGGATGAAAACCTGGGACAAAGCTGCATAACCAGTGATTCAGATGAAGATGAAGTGGAGAGCAGAGCTTCACCTAAGCCAGATCTGATCCTGAGAGATTACCAGATGGAAGTTGCAAAGCCAGCACTGAATGGGGAGAATATTATAATATGTCTACCTACAGGCAGTGGTAAAACCAGAGTGGCTGTTTACATTACCAAAGATCACTTGGATAAAAAGAAAAGGGCCTCAGAGCCTGGAAAAGTTATAGTACTTGTTAATAAGGTACCATTGGTAGAACAGCATTTACAAACGGAGTTTAAACCATTCCTGAAGCCGTGGTATCGGGTTATTGGTCTAAGTGGTGATTCTCAGCTGAAAATCTCATTCCCTGAAGTTGTCAGAAGAAATGATGTCATAATTAGTACAGCACAAATCCTAGAGAATTCACTGTTAAATGCAGAAGAAGAAGATGAAGAAGGTGTCCACTTATCAGATTTTTCACTCATCATTATTGATGAGTGTCATCATACTCAAAAGGAAGGTGTCTACAACAATATAATGAGACGTTACTTAAAAGAAAAGATGATGAACAGGAAGCTGGCGAAAGAAAACAAACCACTGATCCCTCAGCCTCAGATTCTGGGACTTACAGCTTCCCCTGGCGTAGGAAGTGCAAAATCCTACTCAAAAGCTGAAGAACATATTCTGAAAATCTGTGCCAATCTTGATGCATGTAGAATCATGACTGTTGAAGAGCACAGCTCCCAGCTGAAGAGTCAGGTGAAGGAACCATATAAGAAAACTGTGGTTGCAGATGACAAAAGAAGGGATCCATTCAGAGAGAGAATTACTGAGATTATGACAGCCATTCAAAACTATTGCCAACTTTATCCAAAATCTGAGTTTGGAACTCAGCCATATGAACAGTGGGTGATTAGAGAAGAGAGAAAAGCTGCAAAAGAAGAAAAACGCAAGGAACGTGTCTGTGCAGAACACTTGAAGAAATATAACGATGCTCTCCAGATAAATGACACCATCCGAATGGTGGATGCCTACAATCACCTGAACAACTTTTACAAGGAGGAGAAAAGTAAGAAGACAGTAAGGAGTGATGATGATGATGATGATGCACCAGCAGTGTCAAAACAGGATGAAACAGATACATTTTTAATAGGTTTATTTCATGCAAAAAAGAAACAGCTAAAAGAGTTGACTAGAAAGCCAGAATATGAAAATGAGAAGCTAATACAGTTGCGAAACACTTTAATGGAGGAGTTCACGAAGACCGACGAACCTAGAGGAATTATTTTTACAAAGACTCGTCTGAGTGCCTTTGCTCTATTCCAGTGGATTAAGGATAACCCAAAATTTGAAGAAGTGGGAATTAAGCCCCATTACCTTATTGGTGCTGGACATAACAGTGAAACAAAACCCATGACTCAGAATGAGCAAAGAGAGGTTATTGATAAATTCCGAGGTGGAAATGTAAATCTACTTATTGCTACAACTGTAGCTGAGGAGGGCCTAGACATCAAAGAGTGTAACATCGTTATTCGCTACGGCCTCGTCACCAATGAAATTGCTATGATGCAGGCTCGTGGTCGAGCTCGAGCTGATGAGAGTACCTATGCACTTGTGGCTTCAAGTGGCTCACGAGCTATTGAACGTGAAGATGTTAATATTTTCCGTGAGCAAATGATGTATAAAGCCATTCAGCGCATCCAGAAGATGCCTCAGGAAGAGTATTTAAATAAGATTCAGGATTTCCAGTTGCAAAGTATAGTGGAAAAAAAAATGAAGGCAAAAAGAGATCAGCACAAGACATACAAGAAAAACCCTTCACTAATAACATTCCTTTGCAAAAATTGCCACAAGCTGATATGTTCTGGAGAAGACATACAAGTTATTGAAAATATGCATCATGTCAGTGTGAAAAAAGATTTCCAAAGTCTTTACCATACAAGAGAAAATAAGACACTGCAAGATAAGGATGCTGATTACCTGACAAATGGGGAAATTATATGCAGAGATTGTGGACAAGCTTGGGGAAATTTGATGGTTCACCGAGGTCTTGACCTGCCTTGTCTAAAGATCAAAAATTTTGTAGTTGTGTTTGAAGACAAGAAAACAACAAAGCATATTTTTAAGAAATGGCGAGAACTTCCCATCACATTCCTGAGTTTTGATTATGCAGCTCATTGTCCTTCAGAATATGAAGACTGA
>buceros_rhinoceros-bucerotiformes-mda5_CDS
ATGGCCGAGGGGTCCCGGGACGCGCGCTTCCTCTACATGATCTCCTGCTTCAGGCCGCGGCTGAAGCAGTTCATCCGGGTGCAGCCGGTGCTGGACCGGCTTCCCTCGCTGMGCGCCSGGGGGAGGGAGGAGGKGCGGGSCGCCGCCCtaCAGCGGGGAGAGGCGGAAGGTGCGGAGGAGCTGCTGCGGGCCGTGGAGCGGGGTCCCCGCGGGTGCGGCTGGKTCCMCGAGKTCCTGCAGGCTCTGGRGCACGGCGGSTGCAGCCTGGCCGCCYGCTACGCGAACCCCAGCCTCAGCCAGCTGCCCTCGCCGGCCGAAGAGGCTGACCACGACCTCTGCGTGCACTTGGTGAACCTACTCTACAGCTCACTGGTGGATAGAATGCAGACGGTGCAGGTGGCCGAGAAGTGCCTGCAGATGGGCATCTTCCAGGACGAAGACCTGGATAGGATCCAGACCATTACTGATAATCGTGGGAACAGAGATGGTGCAAGGGAGCTATTGAGCAGAATAGTGCAGAAAAAAGATTGGTTCTCTCGTTTTCTGATGGCTCTGCGTGAAACCCAACATGGAGACCTTGCAGATGATTTAAGTGGAAATACAGGAGGAACAGAGAACAGACAAAACGGGATGAAGAACAGTATAAACAATGAAACAGAAGCTTCAAGCCAACTAGGATATGTCGTAGTGGAGGATTTGAAACAGCAAGAAAAAATGAATGATAGTTTCAGCAGTGAGAACAGTGTATTGGAAACATCTGTTGGAAAGAATTTTGTAGTTTCAGGAGATGGAAGTGTCAGTAACTTGAATGAAAACCTGGAACAGACCTATACAACCAGTGACTCAGATGAAGATGAAACGGAGAGCAGAGCTTCACCTGAGCCAGATCTGATCCTAAGAGATTACCAAATGGAAGTTGCGAAGCCAGCACTGAATGGGGAGAATATTATAATATGTCTCCCTACAGGCAGTGGTAAAACCCGAGTGGCTGTTTACATTACCAAAGATCACTTGGATAAGAAGAAAAGAGCATCAGAGCCTGGAAAAGTTATAGTACTTGTTAATAAGGTACCGTTGGTAGAACAGCATTTACGAAAGGAGTTTAATCCATTCCTGAAGCGCTGGTATCGGGTTATTGGTTTAAGTGGTGATACGCAACTAAAAATCTCATTTCCTGAAGTTGTCAGAAGATACGATGTAATCATCAGTACAGCACAGATCCTTGAGAATTCACTGTTAAATGCTGCCGACGAAGATGAAGGTGTCCACATATCAGATTTTTCACTCATCATCATCGATGAGTGTCATCACACTCAGAAGGAAGGTGTCTACAACAATATAATGCGACGTTACCTAAAGGAAAAGATGAAGAACAAGAAGCTGGCAAAAGAAAACAAACCACTGATCCCACAGCCTCAGATTCTAGGACTTACAGCCTCACCTGGTGTAGGAGGTGCAACATGCCACTCAAAAGCTGAAGAACATATTCTGAAAATCTGTGCCAATCTTGATGCGTGTAGAATCATGACTGTCGAAGAGCATGCCTCCCAGTTGAAGAGTCAGGTGAAGGAACCGTATAAGAAGACTGTAATTGCAGATGACAAAAGAAGGGATCCATTTAGAGAGAGAATTACTGAGATCATGACAGACATTCAAAACTATTGCCAGCTCCATCCAAAATCTGAGTTTGGAACCCAGCCTTATGAACAGTGGGTGATTAGAGAAGAGAGAAGAGCTGCAATAGAAAAAAAGCGCAAGGAACGTGTCTGTGCAGAACATTTAAAGAAATACAATGATGCTCTCCAGATAAATGACACTATCCGAATGGTGGATGCATACAATCACCTAAATAACTTCTATAAAGAGGAGAAAAATAAAAAGACAGTAACGAGTGATGATGATGGTGATGAACCAGCAGTATCAAAACAGGATGAAACAGATGAATTTCTAATAGGTTTATTTCATGCAAAAAAGAAACAGCTGAAAGAGTTGGCTACAAAGCCAGAATATGAAAATGAGAAGCTAATAAAGTTGCGAAACACTTTAATGGAGGAGTTCACGAAGACTGAGGAACCTAGAGGAATTATTTTCACAAAGACTCGGCAAAGTGCCTTTGCTCTATTCCAGTGGATTAAGGATAACCCAAAATTTGAAGAAGTGGGAATTAAGGCCCATTATCTTATCGGTGCTGGACATAACAGCGAAATGAAACCCATGACTCAGAATGAGCAAAGGGAAGTTATTGATAAATTCCGAAGTGGAAATGTAAATTTACTTATTGCTACTACTGTTGCTGAGGAAGGCCTAGACATCAAAGAGTGTAACATTGTTATTTGCTATGGCCATGTCACAAATGAAATTGCGATGGTACAGGCTCGTGGACGAGCTCGAGCTGATGAGAGCACCTATGCGCTTGTGGCTTCAATTAGCTCAGGAGCTATTGAACGTGAAGATGTTAATGTCTACCGTGAGAAAATGATGTATAAGGCCATTCAGCGTGTCCAGAAGATGCCAAAGGAAGAGTATTTAAATAAGCTTGAGAATTTCCAGTTGCAAAGTATAGTGGAAAAACAAATGAAGGCAAAGAGAGACCAGTGCAAGACATACAAGAAAAATCCTTCACTAATAACATTCCTATGCAAAAATTGCCACAAGCTGATATGTTCTGGAGAAGACATACAAGTTATTGAAAACATGCATCATGTCAGTGTGAAAAAAGATTTCCAAAGTCTTTATCATACAAGAGAAAATAAGACACTGCAAAATAAGCATGCCGATTACCAGACAAATGGGGAAATTATATGTAAAGACTGTGGACAAGCTTGGGGAAATATGATGGTTCACCGAGGTCTTGACCTGCCTTGTCTCAAGATTAGAAATTTTGTGGTTGTCTTTGAAGACAAGAAAAAAACAAAGCAAATTTTTAAGAAATGGGCAGAACTGAGTGTCAGGTTCCCTAGTTTTGATTACGCAGCTCATTATCCTTCAAGTGATGAAGATTAA
>casuarius_casuarius-casuariiformes-mda5_CDS
ATGTCGGCGGAGTCCGGAGCCGAGCGCTTCCTCTACATGATCCTGTGCTTCAGGGCGCGGCTGAAGCGCGTCATCCGCGTGCAGCCGGTGCTGGACTGGCTGCCCTCGCTGAGCGCCGAGGAGCGGGAGCGGGTGCGGGCCGCGGCGCTGCAGCAGGGCGAGGTGGAGGCGGCGGAGCTGCTGCTGCGCGCCGTGGAGCGGGGGCCCCGCGACCACTTCCCCGAGTTCCTGCAGGCGCTGGAGCGCGGCGGCTGCGGCCTGGCCGCCTGCTACGTGAACCCCAGCCAGCTGCCCTCGCCGGCGGAGGAGGCTGAAAACGACCTCTGCGTGCACTTGGTGCAGCTGCTCCACGGCACGCTGGTGGATAACATGCGTGCCACGCAGGTGGCCGAGAAGTGCCTGCAGATGGGCATCTTTCCAGGTCGAGGAGTGGAGCGGATCCAGACCGTTACTGAAAGTCGTGGGAATAGAGATGGTGCAAGGGAGCTGCTAAGTAGAATAGTTCAGAAGAAGGACTGGTTCTCCCCTTTTTTGATTGCTTTGCGTGAAACCCAGCATGAAGACCTTGCAAATGATTTAAGTGGAAATACAAGAGGAGTAGAAAATAGAGAAAATGGGATGAATAACAGGACAAATGAAGAAGCAGAAGTCGCAATGCAACCGGGACATGCCGTAGTGGAGAATTTCAAACAGCAAGAAAATATGAATGATAGTTTAGGCAGTGAGAGCATTGTTTCGGAAATATCTGTTGGAGAGAATTCTGTAGCTTCAGAGTCTGATGTCTCTGTAGGAGATGGAAGTGTCAGTAATGTGAATGAAAACCTGGGACAGAGCAGCAGCACAACCAGTGATTCAGATGAAGATGAAGTGGAGAGCAGAGCTTCACCTGAGCCAGAGCTGATCCTGAGAGATTACCAGATGGAAGTTGCAAAACCAGCATTGAATGGGGAGAATATTATAATATGTCTCCCTACAGGCAGTGGTAAAACCAGAGTGGCTGTTTACATTACCAAAGATCACTTGGATAAGAAGAGAAGAGCATCAGAGCCTGGAAAAGTTATAGTACTTGTTAATAAGGTACCATTGGTGGAACAGCATTTACGAAAGGAGTTTCATCCATTCCTGAAGCGTTGGTATCAGGTTATTGGTTTAAGTGGTGATTGTCAGCTGAAAATCTCATTTCCTGAAGTTGTCAAAAGAAATGATGTCATAATCAGTACAGCCCAGATCCTTGAGAATTCACTGTTAAATGCAACTAAAGAAGATGAGGAAGGTGTCCATTTATCAGATTTTTCACTTATCATTATTGATGAATGTCATCACACTCAAAAGGAAGGTGTCTACAACAATATAATGCGACGTTACTTAAAAGAAAAGATGAAGAATGGGAAGCTGGCAAAAGAAAACAGACCATTCGTTCCACAGCCTCAGATTCTGGGACTTACAGCCTCACCTGGTGTAGGAGGTGCAACATCCTATTTGAAAGCTGAAGAACATATTCTGAAAATCTGTGCCAATCTTGATGCATGTAGAATCATGACTGTTGAAGAGCATGCCTCCCAACTGAGGAATCAGGTGAAGGAACCATATAAGAAGACTGTGATTGCGGATGACAAAAGAAGGGATCCATTTAGAGAGAAAATTATTGAGATCATGACAGACATTCAAAACTATTGCCAGCTCCATCCAAAATCTGAGTTTGGAACTCAGCCATATGAACAGTGGGTGATTAGAGAGGAGAAAAAAGCGGCAAAAGAAGAAAAACGCAAGGAACGTGTCTGTGCAGAACATCTGAAGAAATACAATGATGCTTTGCAAATAAATGACACTATTCGAATGGTTGATGCATACAATCACCTACGTAACTTTTATAAGGAGGAAAAAAGCAAAAAAACAGTAGTGAGTGATGATGAGGATGAACCAGCAGTATCCAAACAGGATGAAACAGATGAATTTCTAATGGGTTTATTCAATGCAAAGAAGAAACAGCTGAAAGAGTTGGCTAGAAAGCCCGAATATGAAAATGAGACTCTAACAAAGTTGCGAAACACTTTAATGGAGGAGTTCACAAAGACTGTTGAACCGAGAGGAATTATTTTCACAAAGACCCGGCAAAGTGCCTTTGCTCTGTTCCAGTGGATTAAGGATAACACAAAATTTGAAGAAGTGGGAATTAAGGCCCATTATCTTATTGGCGCTGGACACAACAGTGAAACTAAACCCATGACTCAGAATGAGCAAAGGGAAGTCATTGGTAAATTCCGAGATGGAAGTGTAAACTTACTCATTGCTACTACTGTAGCTGAGGAAGGCCTGGACATCAAGGAGTGTAACATTGTTATTCGCTATGGCCTTGTCACCAATGAAATTGCTATGTTGCAGGCTCGTGGTCGAGCTCGAGCTGATGAGAGCACCTATGCACTTGTGGCTTCAAGCGACTCAGGAGCTGTTGAACGTGAGGATGTTAATAGTTTCCGTGAGAAAATGATGTATAAGGCCATTCAGCGTGTCCAGAAGATGCCACAGAAAGAGTACTTAAACAAGATTCAGACCTTCCAGTTGCAAAGTATAATGGAAAAAAGAATGAAGGCAAAGAGAGATCAGTGTAAGACATATAAGAAAAATCCTTCACTAATAAAATTCCTATGCAAAAATTGCCACAAGCTGATATGTTCAGGAGAAGATATACAAGTTATTGAAAACATGCATCACGTCAGTGTGAAAGAAGATTTTCAAAGCCTTTACCATACAAGAGAAAATAAGACACTGCAAGATAAACATGCTGATTACCAGACAAATGGGGAAATTATATGTAAAGACTGTGGACAAGCTTGGGGAAATATGATGGTTCACCGAGGTCTTGACCTGCCTTGCCTAAAGATTAAAAATTTTGTGGTTGTGTTTGAAGACAAGAAAACAATAAAGCAAATTTTTAAGAAATGGGGAGAACTGCCAGTCAGGTTCCCTGTTTTTGATTATGCAGGTCATTGTCCTTCAAGTGATGAAGATTAA
>dromaius_novaehollandiae-casuariiformes-mda5_CDS
ATGTCGGCGGAGTCCGGAGCCGAGCGCTTCCTCTACATGATCCTGTGCTTCAGGGCGCGGCTGAAGCGCGTCATCCGCGTGCAGCCGGTGCTGGACTGGCTGCCCTCACTGAGCGCCGAGGAGCGGGAGCGGGTGCGGGCCGCGGCGCTGCAGCAGGGCGAGGTGGAGGCGGCGGAGCTGCTGCTGCGCGCCGTGGAGCGGGGGCCCCGCGACCGCTTCCCCGAGTTCCTGCAGGCGCTGGAGCGCGGCGGCTGCGGCCTGGCCGCCTGCTACGTGAACCCCAGCCAGCTGCCCTCGCCGGCGGAGGAGGCCGAAAACGACCTCTGCGTGCACTTGGTGCAGCTGCTCCACGGCACGCTGGTGGATAACATGCGTGCCACGCAGGTGGCCGAGAAGTGCCTGCAGATGGGCATCTTCCAGGTCGAGGATGTGGAGCGGATCCAGACTGTTACTGAAAGTCGTGGGAATAGAGATGGTGCAAGGGAGCTGCTAAGTAGAATAGTTCAGAAGAAGGACTGGTTCTCCCCTTTTTTGATTGCTTTGCGTGAAACCCAGCATGAAGACCTTGCAAATGATTTAAGTGGAAATACAAGAGGAGTAGAAAATAGAGAAAATGGGATGAATAACAGGACAAATGAAGAAGCAGAAGTCGCAATGCAGCTGGAACATGCTGTAGTGGAGGATTTCAAACAGCAAGAAAATATGAATGATAGTTTAGGCAGTGAGAGCATTGTTTCGGAAAGATCTGTTGGAGAGAATTCTGTAGCTTCAGAGTCTGATGTCTCTGTAGGAGATGGAAGTGTCAGTAATGCGAATGAAAACCTGGGACAGAGCAGCAGCACAACCAGTGATTCAGATGAAGATGAAGTGGAGAGCAGAGCTTCACCTGAGCCAGAGCTGATCCTGAGAGATTACCAGATGGAAGTTGCAAAACCAGCATTGAATGGGGAGAATATTATAATATGTCTCCCTACAGGCAGTGGTAAAACCAGAGTGGCTGTTTACATTACCAAAGATCACTTGGATAAGAAGAGAAGAGCATCAGAGCCTGGAAAAGTTATAGTACTTGTTAATAAGGTGCCATTGGTGGAACAGCATTTACGAAAGGAGTTTCATCCATTCCTGAAGCGTTGGTATCAGGTTATTGGTTTAAGTGGTGATTGTCAGCTGAAAATCTCATTTCCTGAAGTTGTCAGAAGAAATGATGTCATAATCAGTACAGCCCAGATCCTTGAGAATTCACTGTTAAATGCAACTAAAGAAGATGAGGAAGGTGTCCATTTATCAGATTTTTCACTTATAATTATTGATGAATGTCATCACACTCAAAAGGAAGGTGTCTACAACAATATAATGCGACGTTACTTAAAAGAAAAGATGAAGAATGGGAAGCTGGCAAAAGAAAACAGACCATTCGTTCCACAGCCTCAGATTCTGGGACTTACAGCCTCACCTGGTGTAGGAGGTGCAACATCCTATTTGAAAGCTGAAGAACATATTCTGAAAATCTGTGCCAGTCTTGATGCATGTAGAATCATGACTGTTGAAGAGCATGCCTCCCAACTGAGGAATCAGGTGAAGGAACCATATAAGAAGACTGTGATTGCGGATGACAAAAGAAGGGATCCATTTAGAGAGAAAATTATTGAGATCATGACAGACATTCAAAACTATTGCCAGCTCCATCCAAAATCTGAGTTTGGAACTCAGCCATATGAACAGTGGATGATCAGAGAGGAGAAAAAAGCGGCAAAAGAAGAAAAACGCAAGGAACGTGTCTGTGCAGAACATCTGAAGAAATACAATGATGCTTTGCAAATAAATGACACTATTCGAATGGTTGATGCATACAATCACCTACGTAACTTTTATAAGGAGGAAAAAAGCAAAAAAACAGTAGTGAGTGATGATGAGGATGAACCAGCAGTATCAAAACAGGATGAAACAGACAAATTTCTAATGGGTTTATTCAATGCAAAGAAGAAACAGCTGAAAGAGTTGGCTAGAAAGCCCGAATATGAAAATGAGACTCTAACAAAGTTGCGAAACACTTTAATGGAGGAGTTCACAAAGACCGTTGAACCGAGAGGAATTATTTTCACAAAGACTCGGCAAAGTGCCTTTGCTCTGTTCCAGTGGATTAAGGATAACACAAAATTTGAAGAAGTGGGAATTAAGGCCCATTATCTTATTGGTGCTGGACACAACAGTGAAACTAAACCCATGACTCAGAATGAGCAAAGGGAAGTCATTGGTAAATTCCGAGATGGAAGTGTAAACTTACTCATTGCTACTACTGTAGCTGAGGAAGGCCTGGACATCAAGGAGTGTAACATTGTTATTCGCTATGGCCTTGTCACCAATGAAATTGCTATGTTGCAGGCCCGTGGTCGAGCTCGAGCTGATGAGAGCACCTATGCACTTGTGGCTTCAAGCGACTCAGGAGCTGTTGAACGTGAGAATGTTAATAGTTTCCGTGAGAAAATGATGTATAAGGCCATTCAGCGTGTCCAGAAGATGCCACAGAAGGAGTATTTAAACAAGATTCAGACCTTCCAGTTGCAAAGTATAATGGAAAAAAGAATGAAGGCAAAGAGAGATCAGTGTAAGACATATAAGAGAAATCCTTCACTAATAAAATTCCTATGCAAAAATTGCCACAAGCTGATATGCTCAGGAGAAGATATACAAGTTATTGAAAACATGCATCACGTCAGTGTGAAAGAAGATTTTCAAAGCCTTTACCATACAAGAGAAAATAAGACACTGCAAGATAAACATGCTGATTACCAGACAAATGGGGAAATTATATGTAAAGACTGTGGACAAGCTTGGGGAAATATGATGGTTCACCGAGGTCTTGACCTGCCTTGTCTAAAGATTAAAAATTTTGTGGTTGTGTTTGAAGACAAGAAAACAATAAAGCAAATTTTTAAGAAATGGGGAGAACTGCCAGTCGGGTTCCCTGTTTTTGATTATGCAGGTCATTGTCCTTCAAGTGATGAAGATTAA
>alca_torda-charadriiformes-mda5_CDS
ATGGCAGAGGAGTGCCGAGACGAGCGGTTCCTCTACATGATCTCCTGCTTCAGGCCGCGGCTGAAGCAGTTCATCCGGGTGCAGCCGGTGCTGGACCGGCTTCCCTCGCTGAGCCCGGAGGACAGGGAGAGGGTGCGGACGGCCGCCGTGCAGCGCGGCGAGGTGGAGGGGGCGGAGGAGCTGCTGCGGGCCGTGGAGCGGGGTCCCCGCGGCTGCGGCTGGTTCCACGAGTTCCTGCAGGCGCTGGAGCAGGGCGGCTGCAGGCTGGCTGCCTGCTACGTGAACCCCAGCCTCAGCCAGCTGCCCTCGCCGGCCGAGGAGGCCGACCATGACCTCTGCGTGCACTTGGTGCAGCTGCTCCACAGCACACTGGTGGATAAGATGCAGACCGTGCAGGTGGCTGAGAAGTGCCTGCAGATGGGCATCTTCCAGGATGACGACCTGGATCGGATCCACACTGTTACTGACAATCGTGGGAACAGAGATGGTGCAAGGGAGCTATTGAGCAGAATAGTGCAGAAGAAAGACTGGTTCTCTCCTTTTTTGGTTGCTTTGCGTGAAACCCAACATGGAGACCTTGCAGATGATTTAAGCGGAAATACAGAAGAAACAGAGAATAGACAAAATGGGATGAAGAACAGTACAAATGAAGAAACAGAAGTTACAAGCCAACCAGGATATGCTGTAGCAGAGGATTTGAAACAGCAAGAAAATGCGAATGGTAGTTTTGGCAGTGAGAACAGTGTATCGGAAACATCTATTGGAAAGAATTCTCTAGTTCCCGAGTCAGATGTCTCCATAGGAGATGGAAGTGTCAGTAACTTGAATGAAAACCTGAGACAGAGCTGCACAACCAGTGATTCAGAGGAAGATGAAGGGGAGAGCAGAGTTTCACCTGAGCCAGATCTGATCCTGAGAGATTACCAGATGGAAGTTGCAAAGCCAGCACTGAACGGGGAGAATATCATAATATGTCTGCCTACAGGCAGTGGTAAAACCAGAGTGGCTGTTTACATTACCAAAGATCACTTGGATAAGAAGAAAAGAGCATCTGAGCCTGGAAAAGTTATAGTACTTGTTAATAAGGTACCGTTGGTAGAACAGCATTTACGAAAGGAGTTTAATCCATTCCTGAAGCGTTGGTATCAGGTTATTGGTTTAAGTGGTGATTCTCAGCTGAAAATCTCATTTCCCGAAGTTGTCAGAAGAAATGATGTCATCATCAGTACAGCACAGATCCTTGAGAATTCACTGTTAAATGCAGCCAAAGAAGATGAAGAAGGTGTCCACTTATCAGATTTTTCACTCATCATTATCGATGAATGTCATCACACACAAAAGGAAGGTGTCTACAACAATATAATGCGACGTTACCTAAAAGAAAAGAGGAAGAACAGGAAGCTGGCAAAGGAAAACAAACCACTGATCCCACAGCCTCAGATTCTGGGACTTACAGCCTCACCTGGTGTAGGAGGTGCAACATCCAACTCAAAAGCTGAAGAACATATTCTGAAAATCTGTGCCAATCTTGACGCACGTAGAATCATGACTGTTAAAGAGCATGCCTCCCAACTGAAGAACCAGGTGAAGGAACCATATAAGAAGACTGTGATTGCAGATGACAAAAGAAGGGATCCATTTAGAGAGAGAATTACTGAAATCATGAGTGAGATTCAAAACTATTGCCAGCTCTATCCAAAATCTGAGTTTGGAACTCAGCCATATGAACAGTGGGTGATTAGAGAAGAGAAAAAAGCTGCAAAAGAAGAAAAACGCAAGGAACGTGTCTGTGCAGAACACTTGAAGAAATACAATGATGCTCTCCAGATAAATGACACCATCCGAATGGTGGATGCGTACAATCACCTAAATAACTTTTATAAGGAGGAGAAAAGTAAGAAGACAGTAACGAGTGATGATGATGATGATGATGAACCAGCAGTATCAAAACAGGATGAAACAGATGAATTTCTAATAGGTTTATTTCATGCAAAAAAGAAACAGCTGAAAGAGTTGGCTAGAAAGCCAGAATATGAAAATGAGAAGCTAGTACAATTGCGAAACACTTTAATGGAGGAGTTCACGAAGACGGAAGAACCTAGAGGAATTATTTTCACAAAGACTCGGCTAAGTGCCTTTGCTCTATTCCAGTGGATTAAGGACAACCCAAAATTTGAAGAAGTGGGAATTAAGGCCCATTATCTTATTGGTGCTGGACATAACAGTGAAATTAAACCCATGACTCAGAATGAGCAAAGGGAAGTCATTGATAAATTCCGAGGTGGAAGTGTAAATTTACTTATTGCTACTACTGTAGCTGAGGAAGGCCTAGACATCAAAGAGTGTAACATCGTTATTCGCTATGGCCTCGTCACCAATGAAATTGCTATGCTGCAGGCTCGCGGTCGAGCTCGAGCTGATGAGAGCACCTATGCACTTGTGGCTTCGAGTGCCTCAGGAGCTGTTGAACGTGAAGATGTTAATATTTTCCGTGAGAAAATGATGTATAAGGCCATTGAGCGTGTCCAGAACATGCCACAGGAAGAGTATTTAGAGAAGATTCAGAATTTGCAGTTGCAAAGCATCGTGGAAAAACAAATGAAGGCAAAGAGAGATCAGCAGAAGACATACAAGAAAACCCCTTCATTAGTAACTTTCCTATGCAAAAATTGCCACAAGCCGGTATGTTCTGGAGAAGACATACAAGTTATTGAAAACATGCATCATGTCAGTGTGCAAAAAGACTTCCAAACTCTTTACCATACAAAAGAAAATAAGACACTGCAAGATAAGCATGCCGATTACCAGACAAATGGGGAAATTATATGTAAAGATTGTGGACAAGCTTGGGGAAATATGATGGTTCACCGAGGTCTTGATCTGCCTTGTCTAAAGATTAGAAATTTTGTGGTTGTGTTTGAAGACAAGAAAACAACAAAGCACATTTTTAAGAAATGGGGAGAACTGCCCATCAGGTTCCCTAGTCTTGATTATGCAGCTCATTGTCCTTCAAGTGATGAAGATTAA
>calidris_pugnax-charadriiformes-mda5_CDS
ATGGCTGAGGAGTGCCGAGACGAGCGGTTCCTCTACATGATCTCCTGCTTCAGGCCGCGGCTGAAGCAGGTCATCCGTGTGCAGCCGGTGCTGGACCTGCTCCCCTCGCTGAGCGCGGAGGAGAGGGAGAAGGTGCGGGCGGCCGCCGAGCGGCGCGGTGAGGTGGAGGGGGCGGAGGAGCTGCTGCGGGCCGTGGAGCGGGGTCCCCGCGGCTGCGGATGGTTCCACGAGTTCCTGCAGGCGCTGGAGAACGGCGGCTGCAGCCTGGCAGCCTGCTACCTCAACCCCAGCCTCAGCCTCCTGCCCTCGCCCGCCGAGGAGGCCGACCACGACCTCTGCGTGCACTTAGTGCAGCTGCTCCACGGCACACTGGTGGATAAAATGCTGCCCAGGCCGGTGGCTGAGAAGTGCCTAGAGATGGGCATTTTCCAGGAGGACGACCTGGATCGGATTCATACTGTTACTGACAATCGTGGGAACAGAGATGGTGCAAGGGAACTGTTGAGCAGAATAGTGCAGAAGAAAGATTGGTTCTCTCCTTTTTTGGTTGCTTTGCGTGAAACCGAACATGGAAACCTTGCAGATGATTTAAATGGAATTACAGGAGGAACAGAGAATAGACAAAATGGGATGAACAATACAAATGAAGAAACAGAAGTTACAAGCCAACCAGGACATGCCGCAGTGGAGGATTTGAAACAGCAAGAAAATGTGAATGATGGTTTCAGCAGTGAGAACACTGCATTGGAAACATCTATTGGAAACAATTCTGTAGTTCCAGAGTCAGATGTCTCCATAGGAGATGCAAGTGCCAGTAACTTGAATGAAAACCTGGGACAGAGCTGTACAACCAGTGATTCAGATGAAGATGAAGCGGAGAGCAGAGTTTCACCTGAGCCAGAACTGACCCTGAGAGATTACCAGATGGAAGTTGCAAAGCCAGCCCTGAATGGGGAGAATATCATAATATGTCTGCCTACAGGCAGTGGTAAAACCAGAGTGGCTGTTTACATTACCAAAGATCACTTGGATAAGAAGAGAAGAGCATCAGAGCCTGGAAAAGTTATAGTACTTGTTAATAAGGTACCGTTGGTAGAACAGCATTTACGAAAGGAGTTTAGTCCATTCCTGAAGCGTTGGTATCGGGTTATTGGTTTAAGTGGTGATTCTCAGCTGAAAATCTCATTTCCTGAAGTTGTCAGAAGAAATGATGTCATCATCAGTACAGCACAGATCCTTGAGAATTCACTGTTAAATTCAGGCGAAGATGATGAAGAAGGTGTCCACTTATCAGATTTTTCACTCATCATTATTGATGAGTGTCATCACACGCAAAAGGAAGCTGTCTACAACAATATAATGCGACATTACTTGAAAGAAAAGAGGAAGAACAGGAAACTGGCAAAAGAAAACAAACCACTGATCCCACAGCCTCAGATCCTGGGACTTACAGCCTCACCTGGTGTAGGAGGTGCAAAATCTAACACAAAAGCTGAAGAACATATTCTGAAAATCTGTGCCAATCTTGACGCGCATAGAATCATGACTGTTAAAGAACATGCTTCCCAGTTGAAGAATCAGGTGAAAGAACCATATAAGAAGACTGTGATTGCAGATGACAACAGAAGGGATCCATTTAGAGAGAGAATTACTGAGATCATGAGAGAGATTCAGAACTATTGCCAGCTCCATCCAAAATCTGAGTTTGGAACTCAGCCATATGAACAGTGGGTGATTAGAGAAGAGAAAAAAGCTGCAAAAGAAGAAAAACGCAAGGAGCGTGTCTGTGCAGAACACTTGAAGAAATACAATGACGCTCTCCAGATAAATGACACCATCCGAATGGTGGATGCATACAATCACCTAAATAATTTTTATAAGGAGGAGAAAAGTAAGAAGACAGTAAGGAGTGATGATGATGATGATGATGAACCAGCAGTATCAAAACAGGATGAAACAGATGAATTTCTAATAGGTTTATTTCATGCAAAAAAGAAACAGCTGAAAGAGTTGGCTAAAAAGCCAGAATATGAAAACGAGAAGCTAATACAGTTGCGAAACACTTTAATGGAGGAGTTCACAAAGACGGAAGAACCAAGAGGAATTATCTTCACAAAGACTCGGCTAAGTGCCTTTGCTCTTTTCCAGTGGATTAAGGATAACCCAAAATTTGAAGAAGTGGGAATTAAGGCCCATTACCTTATTGGTGCTGGACATAACAGTGAAAGTAAACCCATGACTCAGAATGAGCAGCGGGAAGTCATTGATAAGTTCCGAGGTGGAAGTGTAAATTTACTTATTGCTACTACTGTAGCCGAGGAAGGCCTAGACATCAAAGAGTGTAACATCGTTATTCGCTATGGCCTCGTCACCAATGAAATTGCTATGCTGCAGGCTCGTGGTCGAGCTCGATCTGATGAGAGCACCTACGCGCTTGTGGCTTCAAGTGCCTCAGGAGCTGTTGAACGTGAAGATGTTAATATTTTCCGTGAGAAAATGATGTATAAGGCCATTCAGCGTGTCCAGGACATGCCGCAGAAAGACTATTTAAATAAGATTGAGAATTTGCAGTTGCAAAGTATAGTGGAAAAACAAATGAAGGCAAAGAGAGATCAGCACAAGACATACAAGAAAAATCCTTCACTAGTAACATTCCTATGCAAAAATTGCCACAAGCTGGTATGTTCTGGAGAAGACATACAGGTTATTGAAAACATGCATCATGTCAGTGTGAAAAAAGACTTCCAAAGTCTTTACCAAACAATAGAAAATAAGACACTGCAAGACAAGCATGCCGATTACCAGACAAATGGGGAAATTATATGTAAACAATGTGGACAAGCTTGGGGAAATATGATGGTTCACCGAGGTCTTGACCTGCCTTGTCTAAAGATTAGAAATTTTGTGGTTGTGTTTGAAGACAAGAAAACAACAAAGCACATTTTTAAGAAATGGGGAGAACTGCCCATCAAGTTCCCTAGTCTTGATTATGCAGCTCATTGTCCTTCGAGCGATGAAGATTAA
>himantopus_himantopus-charadriiformes-mda5_CDS
ATGGCAGTGGAGTCCCGAGACGAGCGCTTCCTCTACATGATCTCCTGCTTCAGGCCGAGGCTGAAGCAGGTCATACGGGTGCAGCCGGTGCTGGACCGGCTTCCCTCGCTGAGCGCGGAGGAGCGGGAGAGGGTGCGGGCGGCCGCCGTGCAGCGGGGCGAGGTGGAGGGGGCGGAGGAGCTGCTGCGGACCGTGGAGCGGGGCCCCCGCGGGTGCGGCTGGTTCCACGAGTTCCTGCAGGCGCTGGAGCACGGCGGCTGCAGCCTGGCTGCTTGCTATGTGGACCCCAACCTCAGCCAGCTGCCCTCGCCAGCCGAGGAGGCCGACCACGACCTCTGCGTGCACTTGGTGCAGCTGCTCCACAGCACGCTGGTGGATAAAATGCAGACCATGCAGGTGGCTGAGAAGTGCCTGCAGATGGGCATCTTCCAGGACGATGACCTGGATCGGATCCACACTGTTACTGACAGACACGGGAACAGAGATGGTGCAAGGGAGCTATTGAGCAGAATAGTGCAGAAGAAAGACTGGTTCTCTCCTTTTTTGAGTGCTTTGCGTGAAACCCAGCATGGAGACCTTGCAGATGATTTAAGCGGAAATACAGGAGGAACAGAGAATAGACAAAATGGAATGAAGAACAGTACAAGTGAAGAAACAGAAGTTACAAGCCAACCAGGATACGCTGTAGTGAAGGATTTGAAACAAGAAGAAAATGTGAATGATAGTTTCAGCAGTGAGAACAGTGTATTGGAAACATCTATTGGAAAGAATTCTGGAGTTTCAGAGTCAGATGTTTCCATAGGAGATGGAAGTGTTGGTAACTTGAATGAAAACCTGGGACAGAGCTGCACAACCAGTGATTCAGATGAAGATGAACTGGAGAGCAGAGCTTCACCTGAGCCAGATCTGATCCTGAGAGATTACCAGATGGAAGTTGCAAAGCCAGCACTGAATGGGGAGAATATCATAATATGTCTGCCTACAGGCAGTGGTAAAACCAGAGTGGCTGTTTACGTTACCAAAGATCACTTGGATAAGAAGAAAAGAGCATCAGAGCTTGGAAAAGTTATAGTACTTGTTAATAAGGTACCGCTGGTAGAACAGCATTTACGAAAGGAGTTTAATCCATTCCTGAAGCGTTGGTATCGGGTTATTGGTTTAAGTGGTGATTCTCGGCTGAAAATCTCATTTCCTGAAGTTGTCAGAAGAAATGATGTCATCATCAGTACAGCACAGATCCTTGAGAATTCACTGTTCAATGCAGCCGAAGAAGATGAAGAAGGTGTCCACTTATCAGATTTTTCACTCATCATTATTGATGAGTGTCATCACACTCAAAAGGAAGGCGTCTACAACAATATAATGCGACGTTACTTAAAAGAAAAGAGGAAGAACAGGAAGCTGGCAAAAGAAAACAAACCACTCATCCCACAGCCTCAGATTCTGGGACTTACAGCCTCACCTGGTGTAGGAGGTGCAACATCCAACTCAAAAGCTGAAGAACATATTCTGAAAATCTGTGCCAATCTTGATGCACGTAGAATCATGACTGTTGAAGAGCATGCTGCCCAATTGAAGAATCAAGTGAAGGAACCATATAAGAAGACTGTGATTGCAGATGACAAAAGAAGGGATCCATTTAGAGAGAGAATTACTGAGATCATGAGAGACATTCAAAACTATTGCCAACTCTATCCAAAATCTGAGTTTGGAACTCAGCCATATGAACAGTGGGTGATTAGAGAAGAGAAAAAAGCTGCAAAAGAAGAAAAACGCAAGGAACGTGTCTGTGCAGAACACTTGAAGAAATACAATGATGCACTCCAGATAAATGACACTATCCGAACCGTGGATGCATACAATCACCTAAACAACTTTTATAAGGAGGAGAAAAGTAAGAAGACAGTAAGGAGTGATGATGATGATGATGATGAACCAGCAGTATCAAAACAGGATGAAACAGATGAATTTCTAATAGGTTTATTTCATGCCAAAAAGAAACAGCTGAAAGAGTTGGCTAGAAAGCCAGAATATGAAAATGAGAAGCTAATACAGTTGCGAAACACTTTAATGGAGGAGTTCACGAAGACCGAAGAACCTAGAGGAATTATTTTCACAAAGACTCGGCTAAGTGCCTTTGCTCTATTCCAGTGGATTAAGGATAACCCAAAATTTGAAGAAGTGGGAATTAAGGCCCATTATCTTATTGGTGCTGGACATAACAGTGAAATTAAACCCATGACTCAGAATGAGCAAAGGGAAGTCATTGATAAATTCCGAGGTGGAAGTGTAAATTTACTTATTGCTACTACTGTAGCTGAGGAAGGCCTAGACATCAAAGAGTGTAACATCGTTATTCGCTATGGCCTCGTCACCAATGAAATTGCTATGGTGCAGGCTCGTGGTCGAGCTCGAGCTGATGAGAGCACCTATGCACTTGTGGCTTCAAGTGTCTCAGGAGCTGTTGAACGTGAAGATGTTAATATTTTCCGTGAGAAAATGATGTATAAGGCCATTCAGCGTGTCCAGAACATGCCGCAGGAAGAGTATTTAAAGAAGATTCAGAATTTGCAGTTGCAAAGTATAGTGGAAAAACAAATGAAGGCAAAGAGAGATCAGCACAAGACATACAAAAAAAATCCTTCACTAGTAACATTCCATTGCAAAAATTGCCACAAGCTGGTATGTTCTGGAGAAGACATACAAGTTATTGAAAACATGCATCATGTCAGTGTGAAAAAAGACTTCCAAACTCTTTACAATACAAGAGAAAATAAGACGCTGCAAGATAAGCATGCCGATTACCAGACAAATGGGGAAATTATATGTAAAGATTGTGGACAAGCTTGGGGAAATATGATGGTTCACCGAGGTCTTGACCTGCCTTGTCTAAAGATTAGAAATTTTGTGGTTGTGTTTGAAGACAAGAAAACAACAAAGCACATTTTTAAGAAATGGGGAGAACTGCCTGTCAGGTTTCCTAGTTTAGATTATGCAGCTCATTGTCCTTCAAGTGATGAAGATTAA
>limosa_lapponica-charadriiformes-mda5_CDS
ATGGCGGAGGAGTGCCGAGACGAGCGGTTCCTCTACATGATCTCCTGCTTCAGGCCGCGGCTGAAGCAGTTCATCCGGGTGCAGCCGGTGCTGGACCGGCTTCCCTCGCTGAGCGCGGAGGAGAGGGAGAAGGTGCGGACGGCCGCCCTGCAGCGCGGTGAGGTGGAGGGGGCCGAAGAGCTGCTGCGGGCCGTGGAGCGGGGTCCCCGCGGCTGCGGCTGGTTCCACGAGTTTTTGCAGGCGCTGGAGCACGGCGGCTGCGGGCTGGCTGCCTGCTACATGAACCCCAGCCTCAGCCTGCTGCCCTCGCCGGCCGAGGAGGCCGACCACGACCTCTGTGTGCACTTAGTGCAGCTGCTCCACAGCACACTGGTGAATAAAATGCTGCCCAGGCAGGTGGCTGAGAAGTGCCTACAGATGGGCATCTTCCAGGATGACGACCTGGATCGGATCCACACTGTTACTGACAATCGTGGGAACAGAGATGGTGCAAGGGAACTATTGAGCAGAATAGTGCAGAAGAAAGATTGGTTCTCTCCTTTTTTGGTTGCTTTGCGTGAAACCCAACACGGAGACCTTGCAGATGATTTAAGTGGAATTACAGGAGGAACAGAGAATAGACAAAATGGGATGAACAATACAAATGAAGAAACAGAAGTTACAAGCCAACCAGGAGATGCCGCAGTGGAGGATTTGAAACAGCAAGAAAATGTGAATGATGGTTTCAGCAGTGAGAACATTGTATTGGAAACATCTATTGGAAATAATTCTGTAGTTCCAGAGTCAGATGTCTCCATAGGAGATGCAAGTGTCAGTAACTTGAATGAAAACCTGGGACAGAGCTGTACAACCAGTGATTCAGATGAAGATGAAGTGGAGAGCAGAGTTTCACCTGAGCCAGATCTGACCCTGAGAGACTACCAGATGGAAGTTGCAAAGCCAGCACTGAATGGGGAGAATATCATAATATGTCTGCCTACAGGCAGTGGTAAAACCAGAGTGGCTGTTTACATTACCAAAGATCACTTGGATAAGAAGAAAAGAGCATCAGAGCCTGGAAAAGTTATAGTACTTGTTAATAAGGTACCGTTGGTAGAACAGCATTTACGAAAGGAGTTTAGTCCATTCCTGAAGCGTTGGTATCAGGTTATTGGTTTAAGTGGTGATTCTCAGCTGAAAATCTCATTTCCTGAAGTTGTCAGAAGAAATGATGTCATCATCAGTACAGCACAGATCCTTGAGAATTCACTGTTAAATGCAGCTGAAGATGATGAAGAAGGTGTCCACTTATCAGATTTTTCACTCATCATTATTGATGAGTGTCATCACACACAAAAGGAAGCTGTCTACAACAATATAATGCGACGTTACTTAAAAGAGAAGAGGAAGAACAGGAAGCTGGCAAAAGAAAACAAACCACTGATCCCACAGCCTCAGATTCTGGGACTTACAGCCTCACCTGGTGTAGGAGGTGCAACATCTAACTCAAAAGCTGAAGAACATATTCTGAAAATCTGTGCCAATCTTGACGCGTGTAGAATCATGACTGTTAAAGAACATGCTTCCCAGTTGAAGAATCAGGTGAAGGAACCATATAAGAAGACTGTGATTGCAGATGACAAAAGAAGGGATCCATTTAGAGAGAGAATTACTGAGATAATGAGAGAGATTCAGAACTATTGCCAGCTCCATCCAAAATCTGAGTTCGGAACTCAGCCATATGAACAGTGGGTGATTAGAGAAGAGAAAAAAGCTGCAAAAGAAGAAAAACGCAAGGAACGCGTCTGTGCAGAACACTTGAAGAAATACAATGATGCTCTCCAGATAAATGACACCATCCGAATGGTGGATGCATACAATCACCTAAATAACTTTTATAAGGAGGAGAAAAGTAAGAAGACAGTAACGAGTGATGATGATGATGATGATGAACCAGCAGTATCAAAACAGGATGAAACAGATGAATTTCTAATAGGTTTATTTCATGCAAAAAAGAAACAGCTGAAAGAGTTGGCTAAAAAGCCAGAATATGAAAACGAGAAGCTAATACAGTTGCGAAACACTTTAATGGAGGAGTTCACGAAGACGGAAGAACCTAGAGGAATTATTTTCACAAAGACTCGGCTAAGTGCCTTTGCTCTTTTCCAGTGGATTAAGGATAACCCAAAATTTGAAGAAGTGGGAATTAAGGCCCATTATCTTATTGGTGCTGGACATAACAGTGAAATTAAACCCATGACTCAGAATGAGCAGAGGGAAGTCATTGATAAGTTCCGAGGTGGAAGTGTAAATTTACTTATTGCTACTACTGTAGCCGAGGAAGGCCTAGACATCAAAGAGTGTAACATCGTTATTCGCTATGGCCTCGTCACCAATGAAATTGCTATGCTGCAGGCTCGCGGTCGAGCTCGAGCTGATGAGAGCACCTACGCGCTTGTGGCTTCAAGCGCCTCAGGAGCTGTTGAACGTGAAGATGTTAATATTTTCCGTGAGAAAATGATGTATAAGGCCATTCAGCGTGTCCAGAACATGCCGCAGAAAGACTATTTAAATAAGATTGAGAATTTGCAGTTGCAGAGTATAGTGGAAAAACAAATGAAGGCAAAGAGAGATCAGCACAAGACATACAAGAAAAATCCTTCACTAGTAACATTCCTATGCAAAAATTGCCACAAGCTGGTATGTTCTGGAGAAGACATACAAGTTATTGAAAACATGCATCATGTCAGTGTGAAAAAAGACTTCCAAAGTCTTTACCAAACAAGAGAAAATAAGACACTGCAAGACAAGCATGCCGATTACCAGACAAATGGGGAAATTATATGTAAACAATGTGGACAAGCTTGGGGAAATATGATGGTTCACCGAGGTCTTGACCTGCCTTGTCTAAAGATTAGAAATTTTGTGGTTGTGTTTGAAGACAAGAAAACAACAAAGCACATTTTTAAGAAATGGGGAGAACTGCCCATCAGGTTCCCTAGCCTTGATTATGCAGCTCATTGTCCTTCAAGTGATGAAGATTAA
>recurvirostra_avosetta-charadriiformes-mda5_CDS
ATGGCGGTGGAGTCCCGAGACGAGCGCTTCCTCTACATGATCTCCTGCTTCAGGCCGAGGCTGAAGCAGGTCATACGGGTGCAGCCGGTGCTGGACCGGCTTCCCTCGCTGAGCGCGGAGGAGCGGGAGAGGGTGCGGGCGGCCGCCGTGCAGCGGGGCGAGGTGGAGGGGGCGGAGGAGCTGCTGCGGACCGTGGAGCGGGGCCCCCGCGGGTGCGGCTGGTTCCACGAGTTCCTGCAGGCGCTGGAGCACGGCGGCTGCAGCCTGGCTGCTTGCTATGTGGACCCCAACCTCAGCCAGCTGCCCTCGCCAGCCGAGGAGGCCGACCACGACCTCTGCGTGCACTTGGTGCAGCTGCTCCACAGCACGCTGGTGGATAAAATGCAGACCATGCAGGTGGCTGAGAAGTGCCTGCAGATGGGCATCTTCCAGGACGATGACCTGGATCGGATCCACACTGTTACTGACAGACACGGGAACAGAGATGGTGCAAGGGAGCTATTGAGCAGAATAGTGCAGAAGAAAGACTGGTTCTCTCCTTTTTTGAGTGCTTTGCGTGAAACCCAGCATGGAGACCTTGCAGATGATTTAAGCGGAAATACAGGAGGAACAGAGAATAGACAAAATGGAATGAAGAACAGTACAAGTGAAGAAACAGAAGTTACAAGCCAACCAGGATACACTGTAGTGAAGGATTTGAAACAAGAAGAAAATGCGAATGATAGTTTCAGCAGTGAGAACAGTGTATTGGAAACATCTATTGGAAAGAATTCTGGAGTTTCAGAGTCAGATGTTTCCATAGGAGATGGAAGTGTTGGTAACTTGAATGAAAACCTGGGACAGAGCTGCACAACCAGTGATTCAGATGAAGATGAACTGGAGAGCAGAGCTTCACCTGAGCCAGATCTGATCCTGAGAGATTACCAGATGGAAGTTGCAAAGCCAGCACTGAATGGGGAGAATATCATAATATGTCTGCCTACAGGCAGTGGTAAAACCAGAGTGGCTGTTTACATTACCAAAGATCACTTGGATAAGAAGAAAAGAGCATCAGAGCTTGGAAAAGTTATAGTACTTGTTAATAAGGTACCGCTGGTAGAACAGCATTTACGAAAGGAGTTTAATCCGTTCCTGAAGCGTTGGTATCAGGTTATTGGTTTAAGTGGTGATTCTCGGCTGAAAATCTCATTTCCTGAAGTTGTCAGAAGAAATGATGTCATCATCAGTACAGCACAGATCCTTGAGAATTCACTCTTAAATGCAGCCGAAGAAGATGAAGAAGGTGTCCACTTATCAGATTTTTCACTCATCATTATTGATGAGTGTCATCACACTCAAAAGGAAGGTGTCTACAACAATATAATGCGACGTTACTTAAAAGAAAAGAGGAAGAACAGGAAGCTGGCAAAAGAAAACAAACCACTGATCCCACAGCCTCAGATTCTGGGACTTACAGCCTCACCTGGTGTAGGAGGTGCAACATCCAACTCAAAAGCTGAAGAACATATTCTGAAAATCTGTGCCAATCTTGATGCACGTAGAATCATGACTGTTGAAGAGCATGCCTCCCAATTGAAGAATCAGGTGAAGGAACCATATAAGAAGACTGTGATTGCAGATGACAAAAGAAGGGATCCATTTAGAGAGAGAATTACTGAGATCATGAGAGACATTCAAAACTATTGCCAACTCTATCCAAAATCTGAGTTTGGAACTCAGCCGTATGAGCAGTGGGTGATTAGAGAAGAGAAAAAAGCTGCAAAAGAAGAAAAACGCAAGGAACGTGTCTGTGCAGAACACTTGAAGAAATACAATGATGCGCTCCAGATAAATGACACTATCCGAACAGTGGATGCATACAATCACCTAAACAACTTTTATAAGGAGGAGAAAAGTAAGAAGACAGTAAGGAGTGATGATGATGATGATGATGAACCAGCAGTATCAAAACAGGATGAAACAGATGAATTTCTAATAGGTTTATTTCATGCCAAAAAGAAACAGCTGAAAGAGTTGGCTAGAAAGCCAGAATATGAAAATGAGAAGCTAATACAGTTGCGAAACACTTTAATGGAGGAGTTCACGAAGACTGAAGAACCTAGAGGAATTATTTTCACAAAGACTCGGCTAAGTGCCTTTGCTCTATTCCAGTGGATTAAGGATAACCCAAAATTTGAAGAAGTGGGAATTAAGGCCCATTATCTTATTGGTGCTGGACATAACAGTGAAATTAAACCCATGACTCAGAATGAGCAAAGGGAAGTCATTGATAAATTCCGAGGTGGAAGTGTAAATTTACTTATTGCTACTACTGTAGCTGAGGAAGGCCTAGACATCAAAGAGTGTAACATCGTTATTCGCTATGGCCTCGTCACCAATGAAATTGCTATGGTGCAGGCTCGCGGTCGAGCTCGAGCTGATGAGAGCACGTATGCACTTGTGGCTTCAAGTGTCTCAGGAGCTGTTGAACGTGAAGATGTTAATATTTTCCGTGAGAAAATGATGTATAAGGCCATTCAGCGTGTCCAGAACATGCCGCAGGAAGAGTATTTAAAGAAGATTCAGAATTTGCAGTTGCAAAGTATAGTGGAAAAACAAATGAAGGCAAAGAGAGATCAGCACAAGACATACAAAAAAAATCCTTCACTAGTAACATTCCATTGCAAAAATTGCCACAAGCTGGTATGTTCTGGAGAAGACATACAAGTTATTGAAAACATGCATCATGTCAGTGTGAAGAAAGACTTCCAAACTCTTTACAATACAAGAGAAAATAAGACGCTGCAAGATAAGCATGCCGATTACCAGACGAATGGGGAAATTATATGTAAAGATTGTGGACAAGCTTGGGGAAATATGATGGTTCACCGAGGTCTTGACCTGCCATGTCTAAAGATTAGAAATTTTGTGGTTGTGTTTGAAGACAAGAAAACAACAAAGCACATTTTTAAGAAATGGGGAGAACTGCCTGTCAGGTTTCCTAGTTTAGATTATGCAGCTCATTGTCCATCAAGTGATGAAGATTAA
>scolopax_mira-charadriiformes-mda5_CDS
ATGGCAGAGGATTGCCGAGACGAGCGGTTCCTCTACATGATCTCTTGCTTCAGGCCGCGGCTGAAGCGTTTCATCCAGGTGCAGCCGGTGCTGGACCGGCTTCCCTCGCTGAGCGCGGAGGAGAGGGAGAAGGTGCGGGCAGCCGCCCAGCAGCGCGGTCAGGTGGAGGGGGCGGAGGAGCTGCTGCGGGCCGTGGAGCGGGGTCCCCGCGGATGCGGCTGGTTCCACGAGTTTTTGCAGGCTCTGGAGTACGGCGGCTGCAGCCTGGCTGCCTGCTACGTGAACCCCAGCCTCAGCCTGTTGCCCTCGCCGGCTGAGGAGGCCGACCATGATCTCTGTGTGTATTTAGTGCAGCTGCTCCACGGCACACTGGTGGATAAAATGATGCCCAGGCAGGTGGCTGAGAAGTGCCTGCAGATGGGCATCTTTCAGGACGACGACCTGGATCGGATCTGCACTGTTACTGACAATCGTGGGAACAGAGACGGTGCAAGGGAACTATTGAGCAGAATAGTGCAAAAGAAAGATTGGTTCTCTCCTTTTTTGGTTGCTTTGCGTGAAACACAACATGGAGACCTTGCAGATGATTTAAGTGGAATTACAGGAGGAACAGATACTAGACAAAATGGGATGAACAATACAAATGAAGAAACAGAAGTTGCAAGCCAACCAGGATATGCTGCAGTAGAGGATTTGAAACAGCAAGAAAATGTGAATGATGGTTTCAGCAATGAGAACACTGCATTGGAAACATCTATGGGAAATAATTCTGTGATTCCAGAGTCAGATGTCTCCATAGGAGATGCAAGTGTCAGTAACTTCAATGAAAACCTGGGACAGAGCTGTTCAACCAGTGATTCAGATGAAGATGAAGTGGAGAGCCAAGTTTCACCTGAGCCAGATCTGACCCTGAGAGACTACCAGATGGAAGTTGCAAAGCCAGCACTGAATGGGGAGAATATCATAATATGTCTGCCTACAGGCAGTGGTAAAACCAGAGTGGCTGTTTACATTACCAAAGATCACTTGGATAAGAAGAAGAGAGCATCAGAGCCTGGAAAAGTTATAGTACTTGTTAATAAGGTACCATTGGTAGAACAGCATTTACGAAAGGAGTTTAGTCCATTCCTGAAGCGTTGGTATCGCGTTACTGGTTTAAGTGGTGATTCTCAGCTGAAGATCTCATTTCCTGAAGTTGTCAGAAGAAATGATGTCATCATCAGTACAGCACAGATACTTGAGAATTCACTGTTAAGTGCAGCTGAAGATGATGAAGAAGGTGTCCACTTATCAGATTTTTCACTCATCATTATTGATGAGTGTCATCACACACAGAAGGAAGCTGTCTACAACAATATAATGCGACGTTACTTAAAAGAAAAGAGGAAGAACAGGAAGCTGGCAAAAGAAAACAAACCACTGATCCCACAGCCTCAGATTCTGGGACTTACAGCCTCACCTGGTGTAGGAGGTGCAAAATCTAACTCAAAAGCTGAAGAACATATTCTGAAAATCTGTGCCAATCTTGACGCGCATAGAATCATGACTGTTAAAGAACATGCTTCCCAGTTGAAGAATCAGGTGAAGGAACCATATAAGAAGACTGTGATTGCAGATGACAACAGAAGGGATCCATTTAGAGAGAGAATTACTGAGATCATGAGAGAGATTCAGAACTATTGCCAGTTCCATCCAAAATCTGAGTTTGGAACTCAGCCATATGAACAATGGGTGATTAGAGAAGAGAAAAAAGCTGCAAAAGAAGTAAAACGCAAGGAACGTGTCTGTGCAGAACACTTGAAGAAATACAATGATGCTCTCCAGATAAATGACACCATCCGAATGGTGGATGCGTACAATCACCTAAATAACTTTTACAAGGAGGAGAAAAGTAAGAAGACAGTAAGGAGTGATGATGATGATGATGAACCAACAGTATCAAAACAGGATGAAACAGATGAATTTCTAATAGGTTTATTTCATGCAAAAAAGAAACAGCTGAAAGAGTTGGCTAAAAAGCCAGAATATGAAAACGAGAAGCTAATACAGTTGCGAAACACTTTAATGGAGGAGTTCACGAAGACGGAAGAGCCTAGAGGAATTATTTTCACAAAGACTCGGCTAAGTGCCTTTGCTCTTTTCCAGTGGATTAAGGATAACTCAAAATTTGAAGAAGTGGGAATTAAGGCCCATTACCTTATTGGTGCTGGACACAACAGTGAAATTAAGCCCATGACTCAGAATGAGCAGAGGGAAGTCATTGATAAGTTCCGAGGTGGAAGTATAAATTTACTTATTGCTACTACTGTAGCCGAGGAAGGCCTAGACATCAAAGAGTGTAACATCGTTATTCGCTATGGCCTCGTCACCAATGAAATTGCTATGCTGCAGGCTCGCGGTCGAGCTCGAGCTGATGAGAGCACCTACGCACTTGTGGCATCGAGTGCCTCAGGAGCTGTTGAACGTGAAGATGTTAATATTTTCCGTGAGAAAATGATGTATAAGGCCATTCAGCGTGTCCAGAACATGCCACAGAAAGACTATTTAAATAAGATTGAGAATTTGCAGTTGCAAAGTATAGTGGAAAAACAAATGAAGGCAAAGAGAGATCAGCACAAGACATACAACAAAAATCCTTCACTAGTAACATTCCTATGCAAAAATTGCCACAAGCTGGTATGTTCTGGAGAAGACATACAAGTTATTGAAAACATGCATCATGTCAGTGTGAAAAAGGACTTCCAAAGTCTTTACCAAACAAAAGAAAATAAGACACTGCAAGACAAGCATGCCGATTACCAGACAAATGGGGAAATTATATGTAAACAATGTGGACAAGCTTGGGGAAATATGATGGTTCACCGAGGTCTTGACCTGCCTTGTCTAAAAATTAGAAATTTTGTGGTTGTGTTTGAAGACAAGAAAACAACAAAGCACATTTTTAAGAAATGGGGAGAACTGCCCATCAGGTTCCCTAGTCTTGATTATGCAGCTCATTGTCCTTCAAGTGATGAAGATTAA
>sterna_hirundo-charadriiformes-mda5_CDS
ATGGCAGAGGAGTGCCGAGACGAGCGGTTCCTCTACATGATCTCCTGCTTCAGGCCGCGGCTGAAGCAGTTCATCCGGGTGCAGCCGGTGCTGGACCGGCTTCCCTCGCTGAGCCCGGAGGACAGGGAGAGGGTGCGGGCGGCCGCCCTGCAGCGCGGCGAGGTGGAGGGGGCAGAGGAGCTGCTGCGGGCCGTGGAGCGGGGTCCCCGCGGCTGCGGCTGGTTCCACGAGTTCCTGCAGGCGCTGGAGCAGGGCGGCTGCAGGCTGGCTGCCTGCTACGTGAACCCCAGCCTCAGCCAGCTGCCCTCGGCGACCGAGGAGGCTGACCATGACCTCTGCGTGCACTTGGTGCAGCTGCTCCACAGCACACTGGTGGATAAAATGCAGACCGTGCAGGTGGCTGAGAAGTGCCTGCAGATGGGCATCTTCCAAGAGGACGACCTGGATCGGATCCACACTGTTACTGACAATCGTGGGAACAGAGATGGTGCGAGGGAGCTATTGAGCAGAATAGTGCAGAAGAAAGACTGGTTCTCTCCTTTTTTGGTTGCTTTGCGTGAAACCCAACATGGAGACCTTGCAGATGATTTAAGCGGAAATACAGGAGAAACAGAGAATAGACAAAATGGGATGAAGAACAGTACAAACGAAGAAACAGAAGTTACAAGCCAACTAGGATATGCTGTAGCGGAGGATTTGAAACAGCAAGAGAATGTGAATGGTAGTTTCAGCAGCGAGAACAGTGTATCGGAAACATCTATTGGAAAGAATTCTCTAGTTCCAGAGTCAGATGTCTCCATAGGAGATGGAAGTGTCAGTAACTTGAATGAAAACCTGGGACAGAGCTGCACAACCAGTGATTCAGAGGAAGATGAAGTGGAGAGCAGAGTTTCACCTGAGCCAGATCTGATCCTGAGAGATTACCAGATGGAAGTTGCAAAGCCAGCACTGAATGGGGAGAATATCATAATATGTCTGCCTACAGGCAGTGGTAAAACCAGAGTGGCTGTTTACATTACCAAAGATCACTTGGATAGGAAGAAAAGAGCATCTGAGCCTGGAAAAGTTATAGTACTTGTTAATAAGGTACCGTTGGTAGAACAGCATTTACGAAAGGAGTTTAATCCATTCCTGAAGCGTTGGTATCAGGTTATTGGTTTAAGTGGTGATTCTCAGCTGAAAATCTCATTTCCTGAAGTTGTCAGAAGAAATGATGTCATCATCAGTACAGCACAGATCCTTGAGAATTCACTGTTAAATGCAGCCAAAGAAGATGAAGAAGGTGTCCACTTATCAGATTTTTCACTCATCATTATTGATGAGTGTCATCACACGCAAAAGGAAGGTGTCTACAACAATATAATGCGACGTTACTTAAAAGAAAAGAGGAAGAACAGGAAGCTGGCAAAAGAAAACAAACCACTGATCCCACAGCCTCAGATTCTGGGACTTACAGCCTCACCTGGTGTAGGAGGTGCAACATCCAACTCAAAAGCTGAAGAACATATTCTGAAAATCTGTGCCAATCTTGACGCACGTAGAATCATGACTGTTAAAGAGCATGCCTCCCAACTGAAGAACCAGGTGAAGGAACCGTATAAGAAGACTGTGATTGCAGATGACAAAAGAAGGGATCCATTTAGAGAGAGAATTACTGAAATAATGAGTGAGATTCAAAACTATTGCCAGCTCTATCCAAAATCTGAGTTTGGAACTCAGCCATATGAACAGTGGGTGATTAGAGAAGAGAAAAAAGCTGCAAAAGAAGAAAAACGCAAGGAACGTGTCTGTGCAGAACACCTGAAGAAATACAATGATGCTCTCCAGATAAATGATACCATCCGAATGGTGGATGCGTATAATCACCTAAATAACTTTTATAAGGAGGAGAAAAGTAAGAAGACAGTAACGAGTGATGATGATGATGATGATGAACCAGCAGTATCAAAACAGGATGAAACAGACGAATTTCTAATAGGTTTATTTCAAGCAAAAAAGAAACAGCTGAAAGAGTTGGCTAGAAAGCCAGAATATGAAAACGAGAAGCTAATACAGTTGCGAAACACTTTAATGGAGGAGTTCACGAAGACGGAAGAACCTAGAGGAATTATTTTCACAAAGACTCGGCTAAGCGCCTTTGCTCTATTCCAGTGGATTAAGGACAACCCAAAATTTGAAGAAGTGGGAATTAAGGCCCATTATCTTATTGGTGCTGGACATAACAGTGAAATTAAACCCATGACTCAGAATGAGCAAAGGGAAGTCATTGATAAATTCCGAGGTGGAAGTGTAAATTTACTTATTGCCACTACTGTAGCTGAGGAAGGCCTAGACATCAAAGAGTGTAACATCGTTATTCGCTATGGCCTCGTCACCAATGAAATTGCTATGCTGCAGGCTCGCGGTCGAGCTCGAGCTGATGAGAGCACCTATGCACTTGTGGCTTCAAGTGTCTCAGGAGCTGTTGAACGTGAAGATGTTAATATTTTCCGTGAGAAAATGATGTATAAGGCCATTGAGCGTGTCCAGAACATGCCACAGGAAGAGTATTTAGATAAGATTGAGAATTTGCAGTTGCAAAGTATCGTGGAAAAACAAATGAAGGCAAAGAGAGATCAGCAGAAGACATACAAGAAAACCCCTTCATTAGTAACTTTCCTATGCAAAAATTGCCACAAGCCGGTATGTTCTGGAGAAGACATACAAGTTATTGAAAACATGCATCATGTCAGTGTGAAAAAAGACTTCCAAACTCTTTACCATACAAAAGAAAATAAGACACTGCAAGATAAGCATGCCGATTACCAGACAAATGGGGAAATTATATGTAAAGATTGTGGACAAGCTTGGGGAAATATGATGGTTCACCGAGGTCTTGACCTGCCTTGTCTAAAGATTAGAAATTTTGTGGTTGTGTTTGAAGACAAGAAAACAACAAAGCACATTTTTAAGAAATGGGGAGAACTGCCCATCAAGTTCCCTAGCCTTGATTATGCAGCTCATTGTCCTTCAAGTGATGAAGATTAA
>uria_lomvia-charadriiformes-mda5_CDS
ATGGCAGAGGGGTGCCGAGACGAGCGGTTCCTCTACATGATCTCCTGCTTCAGGCCGCGGCTGAAGCAGTTCATCCGGGTGCAGCCGGTGCTGGACCGGCTTCCCTCGCTGAGCCCGGAGGACAGGGAGAGGGTGCGGGCGGCCGCCGTGCAGCGCGGCGAGGTGGAGGGGGCGGAGGAGCTGCTGCGGGCCGTGGAGCGGGGTCCCCGCGGCTGCGGCTGGTTCCACGAGTTCCTGCAGGCGCTGGAGCAGGGCGGCTGCGGGCTGGCTGCCTGCTACGTGAACCCCAGCCTCAGCCAGCTGCCCTCGCCGGCCGAGGAGGCCGACCATGACCTCTGCGTGCACTTGGTGCAGCTTCTCCACAGCACGCTGGTGGATAAGATGCAGACCGTGCAGGTGGCTGAGAAGTGCCTGCAGATGGGCATCTTCCAGGATGACGACCTGGATCGGATCCACACTGTTACTGACAATCGTGGGAACAGAGATGGTGCAAGGGAGCTGTTGAGCAGAATAGTGCAGAAGAAAGACTGGTTCTCTCCTTTTTTGGTTGCTTTGCGTGAAACCCAACATGGAGACCTTGCAGATGATTTAAGTGGAAATACAGGAGAAACAGAGAATAGACAAAATGGGATGAAGAACAGTACAAACGAAGAAACAGAAGTTACAAGCCAACCAGGATATGCTGTAGCAGAGGATTTGAAACAGCAAGAAAATGTGAATGGTAGTTTCAGCAGTGAGAACAGTGTATCGGAAACATCTATTGGAAAGAATTCTCTAGTTCCCGAGTCAGATGTCTCCATAGGAGATGGAAGTGTCAGTAACTTGAATGAAAACCTGGGACAGAGCTGCACAACCAGTGATTCAGAGGAAGATGAAGGGGAGAGCAGAGTTTCACCTGAGCCAGATCTGATCCTGAGAGATTACCAGATGGAAGTTGCAAAGCCAGCACTGAATGGGGAGAATATCATAATATGTCTGCCTACAGGCAGTGGTAAAACCAGAGTGGCTGTTTACATTACCAAAGATCACTTGGATAAGAAGAAAAGAGCATCTGAGCCTGGAAAAGTTATAGTACTTGTTAATAAGGTACCGTTGGTAGAACAGCATTTACGAAAGGAGTTTAATCCATTCCTGAAGCGTTGGTATCAGGTTATTGGTTTAAGTGGTGATTCTCAGCTGAAAATCTCATTTCCCGAAGTTGTCAGAAGAAATGACGTCATCATCAGTACAGCACAGATCCTTGAGAATTCACTGTTAAATGCAGCCAAAGAAGATGAAGAAGGTGTCCACTTATCAGATTTTTCACTCATCATTATCGATGAATGTCATCACACACAAAAGGAAGGTGTCTACAACAATATAATGCGACGTTACCTAAAAGAAAAGAGGAAGAACAGGAAGCTGGCAAAGGAAAACAAACCACTGATCCCACAGCCGCAGATTCTGGGACTTACAGCCTCACCTGGTGTAGGAGGTGCAACATCCAACTCAAAAGCTGAAGAACATATTCTGAAAATCTGTGCCAATCTTGACGCACGTAGAATCATGACTGTTAAAGAGCATGCCTCCCAACTGAAGAACCAGGTGAAGGAACCATATAAGAAGACTGTGATTGCAGATGACAAAAGAAGGGATCCATTTAGAGAGAGAATTACTGAAATCATGAGTGAGATTCAAAACTATTGCCAGCTCTATCCAAAATCTGAGTTTGGAACTCAGCCATATGAACAATGGGTGATTAGAGAAGAGAAAAAAGCTGCAAAAGAAGAAAAACGCAAGGAACGTGTCTGTGCAGAACACTTGAAGAAATACAATGATGCTCTCCAGATAAATGACACCATCCGAATGGTGGATGCGTACAATCACCTAAATAACTTTTATAAGGAGGAGAAAAGTAAGAAGACAGTAACGAGTGATGATGATGATGATGATGAACCAGCAGTATCAAAACAGGATGAAACAGATGAATTTCTAATGGGTTTATTTCATGCAAAAAAGAAACAGCTGAAAGAGTTGGCTAGAAAGCCAGAATATGAAAATGAGAAGCTAGTACAGTTGCGAAACACTTTAATGGAGGAGTTCACGAAGACGGAAGAACCTAGAGGAATTATTTTCACAAAGACTCGGCTAAGTGCCTTTGCTCTATTCCAGTGGATTAAGGACAACCCAAAATTTGAAGAAGTGGGAATTAAGGCCCATTATCTTATTGGTGCTGGACATAACAGTGAAATTAAACCCATGACTCAGAATGAGCAAAGGGAAGTCATTGATAAATTCCGAGGTGGAAGTGTAAATTTACTTATTGCTACTACTGTAGCTGAGGAAGGCCTAGACATCAAAGAGTGTAACATCGTTATTCGCTATGGCCTCGTCACCAATGAAATTGCTATGCTGCAGGCTCGCGGTCGAGCTCGAGCTGATGAGAGCACCTATGCACTTGTGGCTTCGAGTGCCTCAGGAGCTGTTGAACGTGAAGATGTTAATATTTTCCGTGAGAAAATGATGTATAAGGCCATTGAGCGTGTCCAGAACATGCCACAGGAAGAGTATTTAGAGAAGATTCAGAATTTGCAGTTGCAAAGTATCGTGGAAAAACAAATGAAGGCAAAGAGAGATCAGCAGAAGACATACAAGAAAACCCCTTCATTAGTAACTTTCCTATGCAAAAATTGCCACAAGCCGGTATGTTCTGGAGAAGACATACAAGTTATTGAAAACATGCATCATGTCAGTGTGCAAAAAGACTTCCAAACTCTTTACCATACAAAAGAAAATAAGACACTGCAAGATAAGCATGCCGATTACCAGACAAATGGGGAAATTATATGTAAAGATTGTGGACAAGCTTGGGGAAATATGATGGTTCACCGAGGTCTTGATCTGCCTTGTCTGAAGATTAGAAATTTTGTGGTTGTGTTTGAAGACAAGAAAACAACAAAGCACATTTTTAAGAAATGGGGAGAACTGCCCATCAGGTTCCCTAGTCTTGATTATGCAGCTCATTGTCCTTCAAGTGATGAAGATTAA
>ciconia_boyciana-ciconiiformes-mda5_CDS-disrupted
ATGGCAGAGGAGTCCCGAGACGAGCGCTTCCTCCACGTGATCTGCTCCGGGCCGCGGCTGAAGCGGTTCATCCGGGTGCCGCCGCTGCTGGAGCGGCTTCCCTCGCTGAGCGCGGGGGAGAGGGAGAAGGAAGGTGCGGGCGGCCGCCCTGCAGCGGGGCGAGGTGGAGGGGGCGGAGGAGCTGCTGTGGGCCGCGGAGCGCGGGCTCCGCGGGTGCGCCTGGTTCCGCGAGTTCTTGCCGGCGCTGGAGCACGGCGGCTGCAGCCTGGCCGCCTGCTACGTGAACCCCAGCCCCAGTCAGCTGCCCTCGCGGGCTGAGGAGGGCGACCGCGACCTCTGCGTGCACTTGGTGCAGCTGCTCCACAGCACGCTGGTGGGATAGAAAGCAGACCATGCGGGTGGCCGAGAAGTGCCTGCAGATGGGCACCTTCCAGGACGAGGACCTGGATCGGATCCACACTGTTACTGACAATCATGGGAACAGAGGTGGTACAAGGGAGCTATTGAGCAGAATAGTGCAGAAGAAAGACTCGTTCTCTCCTTTTTTGATTGCTCTGTGTGAAACCCAACATGGAGGCCTTGCAGATGATTTAAGTGGAAATACAGGAGGAACAGAGAATAGACAAAATGGGATGAAGAACAATACAAATGAAGAAACAGAAGTTACAAGCCAACCAGGATATGCCGTAGTGGAGGATTTGAAACAGCAAGAAAATGTGAATGATAGTTTCAGCAGTGAGAACAGTGTATTGGAAACATCTATTGGAAAGAATTCTGTAGTTTCAGAGTCAGATGTCTCCATAGGAGATGAAAGTGTCAGAAACGTGAATGAAAACCTGGGACAGAGCTGCACAACCAGTGATTCCGATAAAGATGAAGTGGAGAGCAGAGCTTCACCTGAGCCAGATCTGATCCTGAGAGATTACCGGATGGAAGTTGCAAAGCCAGCACTGAATGGAGAGAATGTTATAATATGTCTCCCTACAGGCAGTGGTAAAACCAGAGTGGCTGTTTACATTACCAAAGATCACTTGGATAAGAAGAAAAGAGCATCAGAGCCTGGAAAAGTTATGGTAGTTGTTAATAAGGTACTGTTGGTAGAACAGCTTTTACGAAAGGAGTTTAAGCTGTTCCTGAAGCATTGCTATCAGGTTATTGGTTTAAGTGGTGATTCTGAGCTGAAAATCTCATTTCCTGAAGTTGTCAGAAGAAATGATGTCATCATCAGAACAGCACAGATCCTTGAGAATTCACTGTTAAATGCAGCTGAAGAAGATGAAGAAGGTGTCCATTATCAGATTTTTCACTCATCATTATCGATGAGCATCATCACACTCAAAATCAAGGTGTCTACAGCAATATAATGCAACATTGCTTAAAAGAAAAGGTGAAGAACAGGAAGCTGGCAAAAGAAAACAAACCACTGATCCCACAGCTTCAGATTCTGGAACTTACAGCTTCACCTGGTATAGGAGGTGCAACATCCTCAAAAGCTGAAAAACATATTCTGAAAATCTGTGCAAATCTTGATGCGTGTAGAATCATGACTGTTAAAGAGCATGCCTCCCAACTGAAGAATCAGGTGAAGGAACCATATAAGAAGACTGTGATTGCAGATGACAAAAGAAGGGATCCATTTAGAGAGAGAATTACTGAGATCATGACAGACATTCAAAACTATTGCCAGCTCCATCCAAAATCTGAGTTTGTACCTCAGCCATATGAACAGTGGGTGGTTAGAGAAAAGAGCTGCAAAAGAAAAAAACCGCAAGGAACGTGTCTGTGCAGAACACTTGAAGAAATACAATGATGCTCTCCAGATAAATGACACTATCTGAATGGTGGATGAGTACAATCACCTACATAACTTTTATAAGGAGGAGAAAAGTAAGAAGACAGTAAGGAGTGGTGATGATGATGATGATGATGAACCAGCAGTATCAAAAAATATGAGTAAGACTGTAGTCAGAAAACCACTGCCTAAGTGCAAAAAAGAAACAGCTGAAAGACTTGGCTAAAAAGCCAGAATATGAAAATGAGAAGCTAATACAGTTGTGAAGCACTTGAATGCAGGAGTTCACAAAGACTGAGGAACCTAAAGGAATTATTTTCACAAAGACTCAGCTAAGTGCCTTTGCTCTATTCCAGTGGATTAAGGATAACCCAAAATTTGAAGAAGTGGGAATTAAGGCCCGTTATCTTATCGGCGCTGGACATAACAGTGAAATTAAACCCGTGACTCAAAATGAGCAAAGGGAAGTTATTGATAAATTCCGAGGTGGAAATATAAGTTTACTTATTCCTACTACTGTAGCTGAGGAAGCCCTAGACATCAAAGAGTGTAACATCATTATTTGCCATGGCGTCGTCACCAGTGAAATTGTCATGGTGCAGGCTCACGGTCAAGCTCGAGCTGATGAGAGCACCTATGCACTTGTGGCTTTGAGTGGCTCAGGAGCTGTTGAACGTGAAGATGTTAATATTTTCCGTGAGAAAATGATGTATAAGGCCATTCAGCATGTCCAGAAGATGCCGCAGGAAGAGTACTTAAATACAATTCAGAATTTCCAGTTGCAAAGTATAGTGGAAAAACACATGAATGCAAAGAGAGATCAGCGCAAGACGTACAAGAAATATCCTTCACTAATAACATTCCTATGCAAAAATTGCCACAAGCTGATATGTTTTGGAGAAGACATGCATTACGTCAGTGTGAAAAAAGATTTCCAAAGTCTTTACCATACAAGAGAAAAGAGGACACTGCAAGGTAAGCATGCCGATTACCAGACAAATGGAGAAATTCTAAGTAAAGATTGTGGGCAAGCTTGGGGAAATATGATGGTTCACCAAGGTCTTGACCTGCCTTGTCTAAAAATTAGAAATTTTGTGGTTGTGTTTGAAGACAACAAAATAACAAAGCAAATTCTTAAGAAATGGGGAGAGCTGCTCATCAGGTTCCCTAGTTTTGATTGTGCAGCTCATTGTCCTTCAAGTCATGAAGATTAA
>ciconia_ciconia-ciconiiformes-mda5_CDS-disrupted
ATGGCAGAGGAGTCCCGAGACGAGCGCTTCCTCCACGTGATCTGCTCCGGGCCGCGGCTGAAGCGGTTCATCCGGGTGCCGCCGCTGCTGGAGCGGCTTCCCTCGCTGAGCGCGGGGGAGAGGGAGAAGGAAGGTGCGGGCGGCCGCCCTGCAGCGGGGCGAGGTGGAGGGGGCGGAGGAGCTGCTGCGGGCCGCGGAGCGCGGGCTCCGCGGGTGCGCCTGGTTCCGCGAGTTCTTGCCGGCGCTGGAGCACGGCGGCTGCAGCCTGGCCGCCTGCTACGTGAACCCCAGCCCCAGTCAGCTGCCCTCGCGGGCTGAGGAGGGCGACCGCGACCTCTGCGTGCACTTGGTGCAGCTGCTCCACAGCACGCTGGTGGGATAGAATGCAGACCATGCGGGTGGCCGAGAAGTGCCTGCAGATGGGCACCTTCCAGGACGAGGACCTGGATCGGATCCACACTGTTACTGACAATCATGGGAACAGAGGTGGTACAAGGGAGCTATTGAGCAGAATAGTGCAGAAGAAAGACTCGTTCTCTCCTTTTTTGATTGCTCTGTGTGAAACCCAACATGGAGGCCTTGCAGATGATTTAAGTGGAAATACAGGAGGAACAGAGAATAGACAAAATGGGATGAAGAACAATACAAATGAAGAAACAGAAGTTACAAGCCAACCAGGATATGCCGTAGTGGAGGATTTGAAACAGCAAGAAAATGTGAATGATAGTTTCAGCAGTGAGAACAGTGTATTGGAAACATCTATTGGAAAGAATTCTGTAGTTTCAGAGTCAGATGTCTCCATAGGAGATGAAAGTGTCAGAAACGTGAATGAAAACCTGGGACAGAGCTGCACAACCAGTGATTCCGATAAAGATGAAGTGGAGAGCAGAGCTTCACCTGAGCCAGATCTGATCCTGAGAGATTACCGGATGGAAGTTGCAAAGCCAGCACTGAATGGAGAGAATGTTATAATATGTCTCCCTACAGGCAGTGGTAAAACCRGAGTGGCTGTTTACATTACCAAAGATCACTTGGATAAGAAGAAAAGAGCATCAGAGCCTGGAAAAGTTATGGTAGTTGTTAATAAGGTACTGTTGGTAGAACAGCTTTTACGAAAGGAGTTTAAGCTATTCCTGAAGCATTGCTATCAGGTTATTGGTTTAAGTGGTGATTCTGAGCTGAAAATCTCATTTCCTGAAGTTGTCAGAAGAAATGATGTCATCATCAGAACAGCACAGATCCTTGAGAATTCACTGTTAAATGCAGCTGAAGAAGATGAAGAAGGTGTCCATTATCAGATTTTTCACTCATCATTATCGATGAGCATCATCACACTCAAAATCAAGGTGTCTACAGCAATATAATGCAACATTGCTTAAAAGAAAAGGTGAAGAACAGGAAGCTGGCAAAAGAAAACAAACCACTGATCCCACAGCTTCAGATTCTGGAACTTACAGCTTCACCTGGTATAGGAGGTGCAACATCCTCCTCAAAAGCTGAAAAACATATTCTGAAAATCTGTGCAAATCTTGATGCGTGTAGAATCATGACTGTTAAAGAGCATGCCTCCCAACTGAAGAATCAGGTGAAGGAACCATATAAGAAGACTGTGATTGCAGATGACAAAAGAAGGGATCCATTTAGAGAGAGAATTACTGAGATCATGACAGACATTCAAAASTATTGCCAGCTCCATCCAAAATCTGAGTTTGGACCTCAGCCATATGAACAGTGGGTGGTTAGAGAAAAGAGGTAAGCTGCAAAAGAAAAAAACCGCAAGGAACGTGTCTGTGCAGAACACTTGAAGAAATACAATGATGCTCTCCAGATAAATGACACTATCTGAATGGTGGATGAGTACAATCACCTACATAACTTTTATAAGGAGGAGAAAAGTAAGAAGACAGTAAGGAGTGGTGATGATGATGATGATGATGAACCAGCAGTATCAAAAAATATGAGTAAGACTGTAGTCAGAAAACCACTGCCTAAGTGCAAAAAAGAAACAGCTGAAAGACTTGGCTAAAAAGCCAGAATATGAAAATGAGAAGCTAATACAGTTGTGAAGCACTTGAATGCAGGAGTTCACAAAGACTGAGGAACCTAAAGGAATTATTTTCACAAAGACTCAGCTAAGTGCCTTTGCTCTATTCCAGTGGATTAAGGATAACCCAAAATTTGAAGAAGTGGGAATTAAGGCCCGTTATCTTATCGGCGCTGGACATAACAGTGAAATTAAACCCGTGACTCAAATGAGCAAAGGGAAGTWATTGATAAATTCCGAGGTGGAAATATAAGTTTACTTATTCCTACTACTGTAGCTGAGGAAGCCCTAGACATCAAAGAGTGTAACATCATTATTTGCCATGGCGTCGTCACCAGTGAAATTGTCATGGTGCAGGCTCACGGTCAAGCTCGAGCTGATGAGAGCACCTATGCACTTGTGGCTTTGAGTGGCTCAGGAGCTGTTGAACGTGAAGATGTTAATATTTTCCGTGAGAAAATGATGTATAAGGCCATTCAGCATGTCCAGAAGATGCCGCAGGAAGAGTACTTAAATACAGATTCAGAATTTCCAGTTGCAAAGTATAGTGGAAAAACACATGAATGCAAAGAGAGATCAGCRCAAGACGTACAAGAAATATCCTTCACTAATAACATTCCTATGCAAAAATTGCCACAAGCTGATATGTTTTGGAGAAGACATGCATTACGTCAGTGTGAAAAAAGATTTCCAAAGTCTTTACCATACAAGAGAAAAGAGGACACTGCAAGGTAAGCATGCCGATTACCAGACAAATGGAGAAATTCTAAGTAAAGATTGTGGGCAAGCTTGGGGAAATATGATGGTTCACCAAGGTCTTGACCTGCCTTGTCTAAAAATTAGAAATTTTGTGGTTGTGTTTGAAGACAACAAAATAACAAAGCAAATTCTTAAGAAATGGGGAGAGCTGCTCATCAGGTTCCCTAGTTTTGATTGTGCAGCTCATTGTCCTTCAAGTCATGAAGATTAA
>ciconia_episcopus-ciconiiformes-mda5_CDS-disrupted
GTTGCAGAGGAGTCCCGAGACGAGCGCTTCCTCCACGTGATCTCCTGCTCCGGGCCGCGGCTGAAGCAGTTCATCCGGGGGCAGCCGCTGCTGGAGCGGCTTCCCTCGCTGAGCGCGGGGGAGAGGGAGAAGGAAGGTGCGGGCGGCCGCCCTGCAGCGGGGCGAGGTGGAGGGGGCGGAGGAGCTGCTGCGGGCCGCGGAGCGGGGGCCCCGCGGGTGCGCCTGGTTCCGCGAGTTCTTGCCGGCGCTGGAGCACGGCGGCTGCAGCCTGGCCGCCTGCTACGTGAACCCCAGCCCCAGTCAGCTGCCCTCGCCGGCTGAGGAGGGCGACCGCGACCTCTGCGTGCACTTGGTGCAGCTGCTCCACAGCACACTGGTGGGATAGAATGCAGACCATGCAGGTGGCCGAGAAGTGCCTGCAGATGGGCACCTTCCAGGACGAGGACCTGGATCGGATCCACACTGTTACTGACAATCATGGGAACAGAGGTGGTACAAGGGAGCTATTGAACAGAATAGTGCAGAAGAAAGACTGGTTCTCTCCTTTTTTGATTGCTCTGCGTGAAACCCAACATGGAGGCCTTGCAGATGATTTAAGTGGAAATACAGGAGGAACAGAGAATAGACAACATGGGATGAAGAACAATACAAATGAAGAAACAGAAGTTACAAGCTAACCGGGATATGCCGTAGTGGAGGATTTGAAACAGCAAGGAAATGTGAATGATAGTTTCAGCAGTGAGAACAGTGTATTGGAAACATCTATTGGAAAGAATTCTGTAGTTTCAGAGTCAGATGTCTCCATAGGAGATGAAAGTGTCAGTAACGTGAATGAAAACCTGGGACAGAGCTGCACAACCAGTGATTCTGATAAAGATGAAGTGGAGAGCAGAGCTTCACCTGAGCCAGATCTGATCCTGAGAGATTACCGGATGGAAGTTGCAAAGCCAGCACTGAATGGGGAGAATGTTATAATATGTCTCCCTACAGGCAGTGGTAAAACCAGAGTGGCTGTTTACATTACCAAAGATCACTTGGATAAGAAGAAAAGAGCATCAGAGCCTGGAAAAGTTATGGTAGTTGTTAATAAGGTACCATTGGTAGAACAGCTTTTACAAAAGGAGTTTAAGCTGTTCCTGAAGCGTTGGTATCAGGTTATTGGTTTAAGTGGTGATTCTGAGCTGAAAATCTCATTTCCTGAAGTTGTCAGAAGAAATGATGTCATCATCAGTACAGCACAGATCCTTGAGAATTCACTGTTAAATACAGCTGAAGAAGATGAAGAAGGTGTCCATTATCAGGAGCATCATCACACTCAAAATCAAGGTGTCTACAGCAATATAATGCAACGTTGCTTAAAAGAAAATATGAAGAACAGGAAGCTGGCAAAAGAAAACAAACCACTGATCCCACAGCTTCAGATTCTGGGACTTACAGCTTCACCTGGTATAGGAGGTGCAACATCCTCCTCAAAAGCTGAAAAACATATTCTGAAAATCTCTGCAAATCTTGATGTGTGTAGAATCATGACTGTTAAAGAGCATGCCTCCCAACTGAAGAATCAGGTGAAGGAACCATGTAAGAAGACTGTGATTGCAGATGACAAAAGAAGTGATCCATTTAGAGAGAGAATTACTGAGATCATGACAGACATTCAAAACTATTGCCAGCTCCATCCAAAATCTGAGTTTGGACCTCAGCCATATGAACAGTGGGTGGTTAGAGAAGAGAGAAGAGCTGCAAAAGAAAAACGCAAGGAACGTCTCTGTGCAGAACACTTGAAGAAATACAATGATGCTCTCCAGATAAATGACACTATCTGAATGGTGGATGAGTACAATCACCTACATAACTTTTATAAGGAGGAGAAAAGTAAGAAGACAGTAAGGAGTGGTGATGATGATGATGGTGATGAACCAGCAGTATCAAAAAATATGAGTAAGACTGTAGTCAGAAAGCCACTGCCTAAGTGCAAAAAAGAAACAGCTGAAAGACTTGGCTAAAAAGCCAGAATATGAAAATGAGAAGCTAATACAGTTGTGAAGCACTTGAATGCAGGAGTTCACAAAGACTGAGGAACCTAAAGGAATTATTTTCACAAAGACTCAGCTAAGTGCCTTTGCTCTATTCCAGTGGATTAAGGATAACCCAAAATTTGAAGGAGTGGGAATTAAGGCCCGTTATCTTATCAGCGCTGGATATAACAGTGAAATTAAACCCATGACTCAAAATGAGCAAAGGGAAGTTATTGATAAATTCCGAGGTGGAAATATAAGTTTACTTATTGCTACCACTGTAGCTGAGGAAGCCCTAGACATCAAAGAGTGTAACATCATTATTCGCCATGGCCTCGTCACCAGTGAAATTGTCATGGTGCAGGCTCACGGTCAAGCTCGAGCTGACGAGAGCACCTATGCACTTGTGGCTTCGAGTGGCTCAGGAGCTGTTGAACGTGAAGTTGTTAATATTTTCCGTGAGAAAATGATGTATAAGGCCATTCAGCATGTCCAGAAGATGCCGCAGGAAGAGTACTTAAATACGATTCAGAATTTCCAGTTGCAAAGTATAGTGGAAAAACACATGAATGCAAAGAGAGATCAGCGCAAGACATATAAGAAATATCCTTCACTAATAACATTCCTATGCAAAAATTGCCACAAGCTGATATGTTTTGGAGAAGACATAAAAGTTATTGAAAACATGCATTACGTCAGTGTGAAAAAAGATTTCCAAAGTCTTTACCATACAAGAGAAAATAGGACACTGCAAGGTAAGCATGCCAATTACCAGACAAATGGAGAAATTCTATGTAAAGATTGTGGACAAGCTTGGGGAAATATGATGGTTCACCAAGGTCTTGACCTGCCTTGTCTAGAAATTAGAAATTTTGTGGTTGTGTTTGAAGACAACAAAACAACAAAGCAAATTCTTAAGAAATGGGGAGAGCTGCTCATCAGGTTCCCTAGTTTTGATTATGCAGCTCATTGTCCTTCAAGTCATGAAGATTAA
>nipponia_nippon-pelecaniformes-mda5_CDS
ATGGCAGAGGAGTCCCGAGACGAGCGCTTCCTCTACATGATCTCCTGCTTCAGGCCGCGGCTGAAGCAGTTCATCCGGGTGCAGCCGGTGCTGGACCGGCTTCCCTCGCTGAGCGCAGAGGAGAGGGAGAGGGTGCGGGCGGCCGCCCTGCAGCGGGGCGAGGTGGAGGGGGCGGAGGAGCTGCTGCGGGCCGTGGAGCGGGGACCCcGGGGCTGCGGCTGGTTCCGGGAGTTCCTGCAGGCGCTGGGCCGCGGCGGCTGCAGCCTGGCCGCCTGCTACGTGAACCCCAGCCTCAGCCAGTTGCCCTCGCCGGCCGAGGAGGCCGACCACGACCTCTGCGTGCACTTGGTGCAGCTGCTCCACAGCACACTGGTGGATAGAATGCAGACCATACAGGTGGCCGAGAAGTGCCTGCAGATGGGCATATTCCAGGACGAGGACCTGGATCGGATCCACACTGTTACTGAGTATCATGGGAACAGAGATGGTGCAAGGGAGCTATTGAGCAGAATAGTGCAGAAGAAAGACTGGTTCTCTCCTTTTTTGATTGCTCTGCGTGAAACCCAACATGGAGACCTTGCAGATGATTTAAGCGGAAGTACAGGAGGAACAGAGAATAGACAAAATGGGATGAAGAATAGTACAAACGAAGAAACAGAAGTTACAAGCCAACCAGGATATGCCATAGTGGAGGATTTGAAACAGCAAGAAGACGTGAATGATAGTTTCAGCAGTGAGAACAGTGTATTGGAAACATCTATTGGAAAGAATTCTGTAGTTTCAGAGTCAGATGTCTCCATAGGAGATGGAAGTGTCAGTAACTTGAATGAAAACCTGGGACAGAGCTGCACAACCAGTGATTCAGATGACAGTGAATTGGAGAGCAGAGCTTCACCTGAGCCAGATCTGATCCTGAGAGATTACCAGATGGAAGTTGCAAAGCCAGCACTGAATGGGCAGAATATTATAATATGTCTCCCTACCGGCAGTGGTAAAACCAGAGTGGCTGTTTACATTACCAAAGATCACTTGGATAAGAAGAAAAGAGCATCAGAGCCTGGAAAAGTTATAGTACTTGTTAATAAGGTACCGTTGGTAGAACAGCATTTACGAAAGGAGTTTAATCCATTCCTGAAGCGTTGGTATCAGGTTATTGGTTTAAGTGGTGATTCTCAGCTGAAAATCTCATTTCCTGAAGTTGTCAGAAGAAATGATGTCATCATCAGTACAGCACAGATCCTTGAGAATTCACTGTTAAATGCAGCCAAAGAAGATGAAGAAGGTGTCTACTTATCAGATTTTTCACTCGTCATTATCGATGAGTGTCATCACACTCAAAAGGAAGGTGTCTACAACAATATAATGCGACGTTACTTAAAAGAAAAGATGAAGAACAGGAAGCTGGCGAAAGAAAACAAACCACTGATCCCACTGCCTCAGATTCTGGGACTTACAGCCTCACCTGGTGTAGGAGGTGCAACATCCTACTCAAAAGCTGAAGAACATATTCTGAAAATCTGTGCCAATCTTGATGCATGTAGAATCATGACTGTTCAGGAGCATGCCTCCCAACTGAAGAATCAGGTGAAGGAACCGTATAAGAAGACTGTGATTGCAGATGACAAAAGAAGGGATCCATTTAGAGAGAGAATTACTGAGATCATGACAGACATTCAAAACTATTGCCAGCTCCATCCAAAATCTGAGTTTGGAACTCAGCCGTATGAACAGTGGGTGATTAGAGAAGAGAGAAGAGCTGCAAAAGAAGAAAAGCGCAAGGAACGTGTCTGTGCAGAACACTTGAAGAAATACAATGATGCTCTCCAGATAAATGACACCATCCGGATGGTGGATGCATACAATCACCTAAATAACTTTTATAAGGAGGAGAAAAGTAAGAAGACAGTAAGGAGTGATGATGATGATGATGATGAACCAGCAGTGTCAAAACAGGATGAAACAGATGAATTTCTAATAGGTTTATTTCATGCAAAAAAGAAACAGCTGAAAGAGTTGGCTAGAAAGCCAGAATATGAAAATGAGAAGCTAATACAGTTGCGAAACACTTTAATGGAGGAGTTCACGAAGACTGAGGAACCTAGAGGAATTATTTTCACAAAGACTCGGCTAAGTGCTTTTGCTCTATTCCAGTGGATTAAGGATAACCCAAAATTTGAAGAAGTGGGAATTAAGGCCCATTATCTTATCGGTGCTGGACATAACAGTGAAATTAAACCCATGACTCAGAATGAGCAAAGGGAAGTTATTGATAAATTCCGAGGTGGAAATGTAAATTTACTTATTGCTACAACTGTAGCTGAGGAAGGCCTAGACATCAAAGAGTGCAACATTGTTATTCGCTATGGCCTCGTCACCAATGAAATTGCTATGGTGCAGGCTCGTGGTCGAGCTCGAGCTGATGAGAGCACCTATGCACTTGTGGCTTCGAGTGGCTCAGGAGCTGTTGAACGTGAAGATGTTAATATTTTCCGTGAGAAAATGATGTATAAGGCCATCCAGAGTGTCCAGAAGATGCCACAAGAAGAGTATTTAAATAAGATTCAGAATTTCCAGTTGCAAAGTATAGTGGAAAAACAAATGAAGGCAAAGAGAGATCAGCGCAAGACATACAAGAAAAATCCTTCACTAATAACATTCCTATGCAAAAATTGCCACAAGCTGATATGTTCTGGAGAAGACATACAAGTTATTGAAAACATGCATCATGTCAGTGTGAAAAAAGATTTCCAAAGTCTTTACCATACAAGAGAAAATAAGACACTGCAAGATAAGCATGCAGATTACCAGACAAATGGGGAAATCATATGTAAAGATTGTGGACAAGCTTGGGGAAATATGATGGTTCACCGAGGTCTTGACCTGCCTTGTCTAAAGATTAGAAATTTTGTGGTTGTGTTTGAAGACAAGAAAACAACAAAGCAAATTTTTAAGAAATGGGGAGAACTGCCCATCAGGTTCCCTAGTTTTGATTATGCAGCTCATTTTCCTTCAAGTGATGAAGATTAA
>columba_livia-columbiformes-mda5_CDS
ATGGGAGAAGAGTCCCGAGACGAACGCTTCCTCTACATGATCTCCTGCTTCAGGCCGCGGCTGAAGCAGTTCATCCGGGTGGAGCCGGTGCTGGACCGGCTTCCCTTGCTGAGCGCGGAGGACAGGGAGAAGGTGCGGGCGGCCGCCCGGCAGCGGGGCGAGGTGGAGGGGGCGGAGGAGCTGCTGCGGGCCGTGGAGCGGGGACCCCGCGGGTGCGGCTGGTTCCACGAGTTCCTGCAGGCGCTGGAGCACAGTGGCTGCAGCCTGGCTGCCTGCTACGTGAACCCCAGCCTCAGCCAGCTGCCATCGCCAGCCGAGGAGGCCGACCATGACCTCTGCGTGCACTTGGTGCAGCTGCTCTACAGCACGCTGGTGGATAAAATGCAGACCGTGCAGGTGGCCGAGAAGTGCCTGCAGATGGGCATCTTCCAGGAGGAGGACCTCGATCAGATCCACACTGTTACTGACAATCATGGGAACAGAGGTGGTGCAAGGGAACTACTGAGCAGAGTAGTGCAGAAGAAGGATTGGTTCTCTCCTTTTTTGATTGCTCTACGTGAAACCCGACATGGAGACCTTGCAGATGATCTAAGTGGAAATACAGGAGGAACAGAGAATGGACAAAATGAGATGAAGAACAGTACAAATGAAGTAAGAGAAGTTATAAGCCCACCAGGATATGCCATTGTGGAGGATTTGAAACAGCAAGAAAATGTGAATGATAGTTTCAGCAGTGAGAACAGTGTACTGGAAACATCTACTAGAAGGAATTCTGTAGTTTCTGAGTCAGATGTCTCCATAGGAGATGGAAGTGTCAGTAACTTGAAAGAAAACTTGGGACACAGCTGCACAACCAGTGATTCAGATGAAGGTGAAATGGAAAGCAGATCTTCACCTGAGCCAGATCTGATCCTGAGAGATTACCAGATGGAAGTTGCAAAGCCAGCACTGAATGGGGAGAATATTATAATATGTCTCCCTACAGGCAGTGGTAAAACCAGAGTGGCTGTTTACATTACTAAAGATCACTTGGATAAGAAGAAAAGAGCATCGGAGCCTGGAAAAGTTATAGTACTTGTTAATAAGGTACCATTGGTAGAACAACATTTACGAAAGGAGTTTAATCCATTCCTGAAGCGTTGGTATCGGGTTATTGGTTTAAGTGGCGATTCTCAGCTGAAAATCTCATTTCCTGAAGTTGTCAGAAGAAATGATGTCATCATCAGTACAGCACAGATCCTTGAGAATTCACTGTTAGATGCAGCCAAGGAAGATGAAGAAGGTGTCCACTTATCAGATTTTTCACTCATCATTATTGATGAATGTCATCACACTCAGAAGGAAGGTGTCTACAATAATATAATGCGACGTTACTTAAAAGAAAAGATGAAGAACAGGAAGCTAGCAAAAGAAAACAAACCACTGATCCCACAGCCTCAGATTCTGGGACTTACAGCCTCACCTGGTGTAGGAGGTGCAACATCCAACTCAAAAGCTGAAGAACATATTCTGAAAATCTGTGCCAATCTCGATGCGTGTAGAATCATGACTGTTGAAGAGCATGCCTCCCAATTGAAGAATCAAGTGAAGGAACCATATAAGAAGACTGTGATTGCAGATGACAAAAGAAGGGATCCATTTAGAGAGAGAATTACTGAGATCATGACTGATATTCAAAACTATTGCCAGCTTCATCCAAAATCTGAGTTTGGAACTCAGCCATATGAACAGTGGGTGATTAGAGAAGAGAAAAAAGCTGCAAAAGAAGAAAAACGCAAGGAACGTGTCTGTGCGGAACACCTGAAGAAATATAACGATGCTCTCCAGATAAATGACACCATCCGAATGGTGGATGCGTACAATCACCTAAAGAACTTTTATAAGGAGGAGAAAAGTAAGAAGACAGTAAGGAATGATGATGATGACGATGATGATGAACCAGCAGTATCAAAACAGGATGAAACAGATGAATTTCTAATAGGTTTATTTCATGCAAAAAAGAAGCAGCTGAAAGAGTTGGCTAGAAAGCCAGAATATGAAAATGAGAAGCTAATACAGTTGCGAAACACTTTAATGGAGGAGTTCACAAAGACCGAGGAACCTAGAGGAATTATTTTCACGAAGACTCGGCTCAGTGCCTTTGCTCTGTTCCAGTGGATTAAGGATAACCCAAAATTTGAAGAAGTGGGAATTAAGGCCCATTATCTTATTGGTGCTGGACATAACAGTGAAATGAAACCCATGACTCAGAATGAGCAAAGGGAAGTTATTGATAAATTCCGAGGTGGTAATGTAAATTTACTTATTGCTACTACTGTAGCTGAGGAAGGCCTAGACATCAAAGAATGTAACATCGTTATTCGCTATGGCCTCGTCACCAATGAAATTGCCATGGTGCAGGCTCGTGGTCGAGCTCGTGCTGATGAGAGCACCTATGCACTTGTGGCTTCAAGTGGCTCAGGAGCCGTTGAACGTGAAGATGTTAATATTTTCCGTGAGAAAATGATGTATAAGGCCATTCAACGTGTCCAGAAGATGCCGCGGGAAGAGTATTTAAATAAGATTCAGGATTTCCAGTTGCAAAGTATAGTGGAAAAAAAAATGAAGACAAAGAGAGATCAGTGCAAGACATACAAGAAAAATCCTTCACTAATAACATTCCTGTGCAAAAATTGCTACAAGCTGATATGTTCTGGAGAAGACATACAAGTTATTGGAAACATGCATCATGTCAGTGTAAAAAAAGATTTCCAAAGTCTTTACCATACAAGAGAAAATAAGACACTGCAAGATAAGCATGCTGATTACCAGACAAATGGGGAAATTATATGTAAAGACTGTGGACAAGCTTGGGGAAACATGATGGTTCACAGAGGTCTTGACCTGCCTTGTCTAAAAATTAGAAATTTTGTGGTTGTGTTTGAAGACAAGAAAACAACAAAGCAAATTTTTAAGAAATGGGGAGAACTGCCCATTAGGTTCCCTAATTTTGATTATGCAGCTCATTGCCCTTCAAGTGATGAAGATTAG
>patagioenas_fasciata-columbiformes-mda5_CDS
ATGGGAGAAGAGTCCCGAGACGAACGCTTCCTGTACATGATCTCCTGCTTCAGGCCGCGGCTGAAGCAGTTCATCCGGGTGGAGCCGGTGCTGGACCGGCTTCCCTCGCTGAGCGCGGAGGACAGGGAGAAGGTGCGGGCGGCCGCCCGTCAGCGGGGCGAGGTGGAGGGGGCGGAGGAGCTGCTGCGGGCCGTGGAGCGGGGACCCCGCGGGTGCGGCTGGTTCCACGAGTTCCTGCAGGCGCTGGAGCACAGTGGCTGCAGCCTGGCTGCCTGCTACGTGAACCCCAGCCTCAGCCAGCTGCCATCGCCGGCCGAGGAGGCCGACCATGACCTCTGCGTGCACTTGGTGCAGCTGCTCCACAGCACGCTGGTGGATAGAATGCAGACCGTGCAGGTGGCCGAGAAGTGCCTGCAGATGGGCATCTTCCAAGAGGAGGACCTGGATCGGATCCACACTGTTACTGACAATCATGGGAACAGAGATGGTGCAAGGGAGCTACTGAGCAGAATAGTGCAGAAGAAAGATTGGTTCTCTCCTTTTTTGATTGCTCTGCGTGAAACCCAACATGGAGACCTTGCAGATGATCTAAGTGGAAATAGAGGAGGAACAGAGAATGGACAGAATGGGATGAAGAACAGTGCAAATGAAGTAAGAGAAGTTATAAGCCAACCAGGATATGACATTGTGGAGGATTTGAAACAGCAAGAAAATGTGAATGATAGTTTCAGCAGTGAGAACAGTGTACTGGAAACATCTACTGGAAGGAATTCTGTAGTTTCTGAGTCAGATGTCTCCATAGGAGATGGAAGTGTCAGTAACTTGAAAGAAAACTTGGGACACAGCTGCACAACCAGTGATTCAGATGAAGGTGAAATGGAGAGCAGATCTTCACCTGAGCCAGATCTGATCCTGAGAGATTACCAGATGGAAGTTGCAAAACCAGCACTGAATGGAGAGAATATTATAATATGTCTCCCTACAGGCAGTGGTAAAACCAGAGTGGCTGTTTACATTACCAAAGATCACTTGGATAAGAAGAAAAAAGCATCAGAGCCTGGAAAAGTTATAGTACTTGTTAATAAGGTACCATTGGTAGAACAACATTTACGAAAGGAGTTTAATCCATTCCTGAAGCATTGGTATCGGGTTATTGGTTTAAGTGGTGATTCTCAGCTGAAAATCTCATTTCCTGAAGTTGTCAGAAGAAATGATGTCATCATCAGTACAGCACAGATCCTTGAGAATTCACTGTTAGATGCAGCCAAAGAAGATGAAGAAGGTGTCCACTTATCAGATTTTTCACTCATCATTATCGATGAATGTCATCACACTCAGAAGGAAGGTGTCTACAATAATATAATGCGACGTTACTTAAAAGAAAAGATGAAGAACAGGAAGCTAGCAAAAGAAAACAAACCACTGACCCCACAGCCTCAGATTCTGGGACTTACAGCCTCACCTGGTGTAGGAGGTGCAACGTCCAACTCAAAGGCTGAAGAACATATTCTGAAAATCTGTGCTAATCTTGATGCATGTAGAATCATGACTGTTGAAGAGCATGCCTCCCAATTGAAGAATCAAGTGAAGGAACCATATAAGAAGACTGTGATTGCAGATGACAAAAGAAGGGATCCATTTAGAGAGAGAATTACTGAGATCATGACCGATATTCAAAACTATTGCCAGCTCCATCCAAAATCTGAGTTTGGAACTCAGCCATATGAACAGTGGGTGATTAGAGAAGAGAAAAAAGCTGCAAAAGAAGAAAAACGCAAGGAACGTGTCTGTGCAGAACACCTGAAGAAATATAACGATGCTCTCCAGATAAATGACACCATCCGAATGGTGGATGCGTACAATCACCTAAAGAACTTTTATAAGGAGGAGAAAAGTAAGAAGACAGTAAGGAATGATGATGATGATGATGGTGATGATGAACCAGCAGTATCAAAACAGGATGAAACAGATGAATTTCTAATAGGTTTATTTCATGCAAAAAAGAAGCAGCTGAAAGAGTTGGCTAGAAAGCCAGAATATGAAAATGAGAAGCTAATACAGTTGCGAAACACTTTAATGGAGGAGTTCACGAAGACTGAGGAACCTAGAGGAATTATTTTCACAAAGACTCGGCTAAGTGCCTTTGCTCTATTCCAGTGGATTAAGGATAACCCAAAATTTGAAGAAGTGGGAATTAAGGCCCATTATCTTATTGGTGCTGGACATAACAGTGAAATGAAACCCATGACTCAGAATGAGCAAAGGGAAGTTATTGATAAATTCCGAGGTGGTAATGTAAATTTACTTATTGCTACTACTGTAGCTGAAGAAGGCCTAGACATCAAAGAATGTAACATCGTTATTCGCTATGGCCTCGTCACCAATGAAATTGCTATGGTGCAGGCTCGTGGTCGAGCTCGTGCTGATGAGAGCACCTATGCACTTGTGGTGTCAAGTGGCTCAGGAGCTGTTGAACGTGAAGATGTTAATATTTTCCGTGAGGAAATGATGTATAAGGCCATTCAGCGTGTCCAGAAGATGCCACGGGAAGAGTATTTAAATAAGATTCAGGATTTCCAGTTGCAAAGTATAGTGGAAAAAAAAATGAAGACAAAGAGAGATCAGTGCAAGACATGCAAGAAAAATCCTTCACTAATAACATTCCTATGCAAAAATTGCCACAAGCTGATATGTTCTGGAGAAGACATACAAGTTATTGGAAACATGCATCATGTCAGTGTAAAAAAAGATTTCCAAAGTCTTTACCATATAAGAGAAAATAAGACACTGCAAGATAAGCATGCTGATTACCAGACAAATGGGGAAATTATATGTAAAGACTGTGGACAAGCTTGGGGAAACATGATGGTTCACAGAGGTCTTGACCTGCCTTGTCTTAAAATTAGAAATTTTGTGGTTGTGTTTGAAGACAAGAAAACACCAAAGCAAATGTTTAAGAAATGGGGAGAACTGCCCATCAGGTTCCCTAATTTTAATTATGCAGCTCATTGCCCTTCAAGTGATGAAGATTAA
>merops_nubicus-coraciiformes-mda5_CDS
ATGGCAGGGGACCCCCGGGACGAGCGCTTCCTCTACATGATCTCCTGCTTCAGGCCGCGGCTGAAGAAGTTCATCCGGGTGCAGCCGGTGCTAGACCGGCTCCCCTCGCTGAGCGCCGAGGAGCGGGAGAAGGTGCGGGCGGCCGCCCTGCAGCGCGGCGAGGTGGAGGGGGCGGAGGAGCTGCTGCGGGCCGTGGAGCGGGGCCCCCGCGGGTGCGGCTGGTTCCACGAGTTCCTGCAGGCGCTGGAGCACGGCGGCTGCGGCCTGGCCGCCTGCTACGTGAACCCCAGCCTGAGCCAGCTGCCCTCGCCGGCCGAGGAAGACGACCACGACCTCTGCGTGCACTTGGTGCAGCTGCTCCACAGCACGCTGGTGGACAGAATGCAGGCGGTGCAGTTGGCCGAGAAGTGCCTGGAGATGGGCCTCTTCCAGGACGAGGACCTGGATCGGATCCACACTGTTACTGAGAATCGTGGGAATAGAGATGGTGCAAGGGAGCTATTGAGCAGAATAGTGCAGAAGAAAAATTGGTTCTCTCATTTTTTGAGAGCTCTGCGTGAAACCAAGCATGGAAGCCTTGCAGATGATTTAAGTGGAAATACAGGAGGACTAGAGGATGGACAAAATGGGATGAATAACAGTACAAACAAAGCAACAGAAGTTACAAGCCAACCAGAATATGCCATAGAGGAGGATTTGAAACAGCCAGAAAATGCGAATCGTACTTTCAGCAGTGAGAACAGTGTATTGGAAACACCTGTTGGAAAGAATTCCGTAGTTTCAGAGTCCCGTGTCTCCATAGAAGATGGAAGTATCAGTAACTTGAATGAGAACCTGGGAGAGAGCTCCACAACCAGTGATTCAGATGAAGATGAAGTGGAGAGCAGAGCTTCACCTGAGCCAGATCTCATCCTGAGAGATTACCAGATGGAAGTTGCAAAGCCAGCACTGAATGGAGAGAATATTATAATATGCCTCCCTACAGGCAGTGGTAAAACTAGGGTGGCTGTTTACATTACCAAAGATCACTTGGATAAGAAAAAAAGAGTATCAAAGCCTGGAAAAGTTATAGTACTTGTTAATAAGGTACCGTTGGTAGAACAGCATTTACGGAAGGAGTTTAAGCCATTCCTGAAGCGTTGGTATCAGGTTATTGGCTTAAGTGGTGATTCTCAACTGAAAATCTCATTTCCTGAAGTTGTCAGAAGAAATGATGTCATCATCAGTACAGCACAGATCCTTGAGAATTCACTGTTAAATGCAGCTGAAGAAGACGAAGAAGGTGTCCACTTATCAGATTTTTCACTCATCATCATTGATGAGTGTCACCACACTCAAAAGGAAGGTGTTTACAACAATGTAATGCGACGTTACTTAAGAGAAAAGATGAAGAACAACAAGCTGGCAAAAGAGAACAAACCACTGATCCCACAGCCTCAGATTCTGGGACTCACAGCCTCACCTGGTGTAGGAGGTGCAACATCCAACTCAAAAGCTGAAGAACACATTCTGAAAATCTGTGCCAACCTTGATGCATGTAGAATCATGACTGTTGAAGAGCACGCCTCCCAACTGAAGAATCAGGTGAAAGAACCTTATAAGAAGACTGTGATTGCAGATGACGAAAGAAGGGATCCATTTAGAGAGAGAATTACTGAGATCATGACAGACATTCAAAACTATGGCCAGCTCCATCCAAAAGCTGAGTTTGGAACTCAGCCTTATGAACAGTGGGTGATTAGAGAAGAGAGAAGAGCTGCAAAAGAAGTAAAACGCAAGGAACGCGTCTGTGCAGAACACCTGAAGAAATACAATGATGCTCTCCAGATAAATGACACCATCCGAATGGTAGATGCGTACAATCACCTAAATAACTTTTATAAGGAGGAGAAAAGTAGGAAGACAGTAAGGAGTGATGATGATGATGAACCAGCAGTTTCAAAACAGGATGAAACAGATGATTTTTTAATGGGTTTATTTCATGCAAAAAAGAAGCAGCTAAAAGAATTGGCTAGAAGGCCAGAATATGAAAATGAGAAGTTAAAAGAGTTGCGAAACACTTTAATGGAGGAGTTCACGAAGACTGAGGAACCTAGAGGGATTATTTTCACAAAGACTCGGCTAAGTGCCTTTGCTCTATTCCAGTGGATTAAGGATAACCCAAAATTTGAAGAAGTGGGAATTAAGGCCCATTATCTTATTGGTGCTGGACATAACAGTGAAACTAAACCCATGACTCAGAATGAGCAAAGGGAAGTTATCGATAAATTCCGCAGTGGAAATGTAAATTTGCTTATTGCTACTAGTGTAGCTGAGGAAGGCCTAGACATCAAAGAGTGTAACATCATTATTTGCTATGGCCTCATCACTAATGAAATTGCTATGTTGCAGACTCGTGGTCGAGCTCGAGCTGATGAGAGCACCTATGCACTTGTGGCTTCAAGTGGCTCAGGAGCTGTTGAACGTGACTACGTTAATATGTTCCGTGAGAAAATGATGTACAAGGCCATTCAGCGCGTCCAGAAGATGCCACGGGAAGAGTATTTACGTAAGATTCAGACTTTCCAGTTGCAAAGTATCGTGGAAAAAAAAATGAAAGCAAAAAGAGATCAGCACAAGACATTCAAGAAAAATCCTTCACTAATAACATTCCTATGCAAAAATTGCCACAAGCTGATATGTTCTGGAGAAGACATACAAGTTATTGAAAACATGCATCATGTCAGTGTGAAAAAGGATTTCCAAAGCCTTTACCATACAAGAGAAAATAAGACACTTCAAGACAAGCATGCCGATCACCAGACAAATGGGGAATTTATATGTAAAGACTGTGGACAAGCGTGGGGAAATATGATGGTTCACCGAGGTCTTGATCTGCCTTGTCTAAAGATTAGAAATTTTGTGGTTGTGTTTGAAGACAAGAAAACAACAAAGCACATTTTTAAGAAATGGGGAGAACTGCCCGTTAGGTTCCCTAGTTTGGATTATGCAGCTCATTGTCCTTCAAGTGATGAAGACTAA
>accipiter_nisus-falconiformes-mda5_CDS
ATGGCAGCGGAGTGCCGAGACGAGCGCTTCCTCTACATGATCTCCTGCTTCAGGCCGCGGCTGAGGCAGGTCATCCGCGTGCAGCCGGTGCTGGACCGGCTTCCCTCGCTGAGCGCGGCGGAGAGGGAGAAGGTGCGGGCGGCCGCCCTGCAGCGGGGCGAGGTGGAGGGGGCGGAGGAGCTGCTGCGGGCCGTGGAGCGGGGGCCCCGCGGGTGCGGCTGGTTCCACGAGTTCCTGCAGGCGCTGGAGCACGGCGGCTGCAGCCTGGCCGCCTGCTACGTGAACCCCAGCCTCAGCCAGCTGCCCTCGCCGGCCGAGGAGGCCGACCACGACCTCTGCGTGCACCTGGTGCAGCTGCTCCACGGCACGCTGGTGGATAAAATGCAGACCATGCAGGTGGCCGAGAAGTGCTTGCAGATGGGCATCTTCCAGGACGAGGACCTGGACCGGATCCACACTGTTACTGACAATCGTGGGAACAGAGATGGTGCAAGGGAGCTACTGAGCAGAATAGTGCATAAGAAAGATTGGTTCTCTCCTTTTTTGATTGCTCTGCGTGAAACCCAACATGGAGGCCTTGCAGATGATTTAAGCGGAAATACAGGAGGAACAGAGAATAGACAAAATGGGATGAAGAACAGCACAAATGAAGAAACAGAAGTTACAAGCCAACCAGGATATGCCGTAGTGGAGGATTTGAAACAGCAAGAAAACGTGAATGAAAGTTTCAGCAGTGAGAACAGTGTATTGGAAGCATGTATTGGAAAGAATTCTGTAGTTTCAGAGTCAGATGTCTCCATAGGAGATAGAAGTGTCAGTAACATGAATGAAAACCTAGGACAGAGCTGCACAACCAGTGATTCAGATGAAGATGAAATGGAAAGCAGAGCTTCACCTGAGCCAGATCTGATCCTGAGAGATTACCAGATGGAAGTTGCAAAGCCAGCACTGAATGGGGAGAATATTATAATATGTCTCCCTACAGGCAGTGGTAAAACCAGAGTGGCTGTTTACATTACCAAAGATCATTTGGATAAGAAGAAAAGAGCATCAGAGCCCGGAAAAGTTATAGTACTTGTTAATAAGGTACCATTGGTAGAGCAGCATTTACGAAAGGAGTTTAATCCATTCCTGAAGCGTTGGTATCAGGTTATTGGTTTAAGTGGCGATTCTCAGCTAAAAATCTCATTTCCTGAAGTTGTCAGAAGAAATGATGTCATCATCAGTACAGCGCAGATCCTTGAGAATTCATTGTTAAATGCAGCTAAAGAAGATGAAGAAGGTGTCCAGTTATCAGATTTTTCACTCATCATTATCGATGAGTGTCATCACACTCAAAAGGAAGGTGTCTACAACAATATAATGCGACGTTACTTAAAAGAAAAGATGAAGAACAAGAAGCTGGCAAAAGAAAACAAACCACTGATCCCACAGCCTCAGATTCTGGGACTTACAGCCTCACCTGGTGTAGGAGGTGCAACATCCTACTCAAAAGCTGAAGAACATATTCTGAAAATCTGTGCCAATCTTGATGCATGTAGAATCATGACTGTTGAAGAGCATGCCTCCCAACTGAACAATCAGGTGAAAGAACCATATAAGAAGACTGTGATTGCAGATGACAAAAGAAGGGATCCATTTAGAGAGAGAATTACTGAGATCATGACAGACATTCAAAACTATTGCCAGCTCCATCCAAAATCTGAGTTTGGAACTCAGCCATATGAACAGTGGGTGATTAGAGAAGAGAGAAGAGCTGCAAAAGAAGAAAAACGCAAGGAACGTGTGTGTGCAGAACACTTGAAGAAATACAATGATGCTCTCCAGATAAATGACACCATCCGAATGGTGGATGCGTACAATCACCTAAATAACTTTTATAAGGAGGAGAAAAGTAAGAAGACAGTAAGGAGTGATGATGATGATGATGAACCAGCAGTATCAAAGCAAGATGAAACAGATGAATTTCTAATAGCTTTATTTCATGCAAAAAAGAAACAGCTGAAAGAGTTGGCTAGAAAGCCAGAATATGAAAATGAGAAGCTAATACAGTTGCGAAACACTTTAATGGAGGAGTTCACGAAGACTGAAGAACCTAGAGGAATTATTTTCACAAAGACTCGGCTAAGTGCCTTTGCTTTATTCCAGTGGATTAAGGATAACCCAAAATTTGAAGAAGTGGGAATTAAGGCCCATTATCTTATCGGTGCTGGACATAACAGTGAAATTAAACCCATGACTCAGAATGAGCAAAGGGAAGTTATTGATAAATTCCGAAGTGGAAATGTAAATTTACTTATTGCTACTACTGTAGCTGAGGAAGGCCTAGACATCAAAGAATGTAACATCGTTATTCGCTATGGCCTCGTCACCAATGAAATTGCTATGGTGCAGGCTCGTGGTCGAGCTCGAGCTGATGAGAGCACCTATGCACTTGTGGCTTCGAGTGGCTCAGGAGCTGTTGAACGCGAAGATGTTAATATTTTCCGTGAGAAAATGATGTATAAGGCCATTCAGCGTGTCCAAAAGATGCCACAGGAAGAGTATTTAAATAAGATTCAGAATTTCCAGTTGCAAAGTATAGTGGAAAAACAAATGAAGGCAAAGAGAGATCAGTGCAAGACATACAACAAAAATCCTTCACTAATAACATTCCTATGCAAAAATTGCCACAAGCTGGTATGTTCTGGAGAAGACATACAGGTTATTGAAAACATGCATCATGTCAGTGTGAAAAAAGATTTCCAAGGTCTTTACCATACAAGAGAAAATAAGACACTGCAAGATAAGCATGCCGATTACCAGATAAATGGGGAAATTATATGTAAAGATTGTGGACAAGCTTGGGGAAATATGATGGTTCACCGAGGTCTTGACCTGCCTTGTCTAAAGATTAGAAATTTTGTGGTTGTGTTTGAAGACAAGAAAACAACAAAGCAAATGTTTAAGAAATGGGGAGAACTGCCTGTCAGGTTCCCTAATTTTGATTATGCAGCTCATTGTCCTTCAAGTGATGAAGATTAA
>aegypius_monachus-falconiformes-mda5_CDS
ATGGCAGCGGAGTCCCGAGACGAGCGCTTCCTCTACATGATCTCCTGCTTCAGGCCGCGGCTGAAGCAGGTCATCCGCGTGCAGCCGGTGCTGGACCGGCTTCCCTCGCTGAGCGCGGGGGAGAGGGAGAAGGTGCGGGCGGCCGCCCTGCAGCGGGGCGAGGTGGAGGGAGCGGAGGAGCTGCTGCGGGCCGTGGAGCGGGGGCCCCGCGGGTGCGGCTGGTTCCACGAGTTCCTGCAGGCGCTGGAGCACGGCGGCTGCAGCCTGGCCGCCTGCTACGTGAACCCCAGCCTCAGCCAGCTGCCCTCGCCGGCCGAGGAGGCCGACCACGACCTCTGCGTGCACTTGGTGCAGCTGCTCCACAGCACTCTGGTGGATAAAATGCAGGCCATGCAGGTGGCCGAGAAGTGCTTGCAGATGGGCATCTTCCAGGACGAGGACCTGGATCGGATCCACACTGTTACTGACAATCGTGGGAACAGAGATGGTGCAAGGGAGCTACTGAGCAGAATAGTGCATAAGAAAGATTGGTTCTCTCCTTTTTTGATTGCTCTGCGTGAAACCCAACATGGAGGCCTTGCAGATGATTTAAGCGGAAATACAGGAGGAACAGAGAATAGACAAAATGGGATGAAGAACAGTACAAATGAAGAAACAGAAGTTACAAGCCAGCCAGGATTTGCCGTAGTGGAGGATTTGAAACAGCAAGAAAACATGAATGAAAGTTTCAGCAGTGAGAACAGTGTATGGGAAGCATGTATTGGAAAGAATTCTGTAGTTTCAGAGTCAGATGTCTCCATAGGAGATAGAAGTGTCAGCAACTTGAATGAAAACCTAGGACAGAGCTGCACAGCCAGTGATTCAGATGAAGATGAAATGGAGAGCAGAGCTTCACCTGAGCCAGATCTGATCCTGAGAGATTACCAGATGGAAGTTGCAAAGCCAGCACTGAATGGGGAGAATATTATAATATGTCTCCCTACAGGCAGTGGTAAAACCAGAGTGGCTGTTTACATTGCCAAAGATCATTTGGATAAGAAGAAAAGAGCATCAAAGCCTGGAAAAGTTATAGTACTTGTTAATAAGGTACCATTGGTAGAGCAGCATTTACGAAAGGAGTTTAATCCATTCCTGAAGCGTTGGTATCAGGTTATTGGTTTAAGTGGCGATTCTCAGCTGAAAATCTCATTTCCTGAAGTTGTCAGAAGAAATGACGTCATCATCAGTACAGCGCAGATCCTTGAGAATTCATTGTTAAATGCAGCCAAAGAAGATGAAGAAGGCGTCCAGTTATCAGATTTTTCACTCATCATTATCGATGAGTGTCATCACACTCAAAAGGAAGGTGTCTACAACAATATAATGCGACGTTACTTAAAAGAAAAGATGAAGAACAGGAAGCTGGCAAAAGAAAACAAACCACTGATCCCACAGCCTCAGATTCTGGGACTTACAGCCTCACCTGGTGTAGGAGGTGCAACATCCTACTCAAAAGCTGAAGAACATATTCTGAAAATCTGTGCCAATCTTGATGCATGTAGAATCATGACTGTTGAAGAGCATGCCTCCCAATTGAAGAATCAGGTGAAGGAACCATATAAGAAGACTGTGATTGCGGATGACAAAAGAAGGGATCCATTTAGAGAGAGAATTACTGAGATCATGACAGACATTCAAAACTATTGCCAGCTCCATCCAAAATCTGAGTTTGGAACTCAGCCATATGAACAGTGGGTGATTAGAGAAGAGAGAAGAGCTGCAAAAGAAGAAAAACGCAAGGAACGTGTGTGTGCAGAACACTTGAAGAAATACAATGATGCTCTCCAGATAAATGACACCATCCGAATGGTGGATGCGTACAATCACCTAAATAACTTTTATAAGGAGGAGAAAAGTAAGAAGACAGTAAGGAGTGATGATGATGATGATGATGAACCAGCAGTATCAAAACAGGATGAAACAGATGAATTTCTAATAGCTTTATTTCATGCAAAAAAGAAACAGCTGAAAGAGTTGGCTAGAAAGCCAGAATATGAAAATGAGAAGCTAATACAGTTGCGAAACACTTTAATGGAGGAGTTCACGAAGACTGAAGAACCTAGAGGAATTATTTTCACAAAGACTCGGCTAAGTGCCTTTGCTTTATTCCAGTGGATTAAGGATAACCCAAAATTTGAAGAAGTGGGAATTAAGGCCCATTATCTTATCGGTGCTGGACATAACAGTGAAATTAAACCCATGACTCAGAATGAGCAAAGGGAAGTTATTGATAAATTCCGAAGTGGAAATGTAAATTTACTTATTGCTACTACTGTAGCTGAGGAAGGCCTAGACATCAAAGAATGTAACATCGTTATTCGCTATGGCCTCGTCACCAATGAAATTGCTATGGTGCAGGCTCGTGGTCGAGCTCGAGCTGATGAGAGCACCTATGCACTTGTGGCTTCAAGTGGCTCAGGAGCTGTTGAACGCGAAGATGTTAATATTTTCCGTGAGAAAATGATGTATAAGGCCATTCAGCGTGTCCAAAAGATGCCGCAGGAAGACTATTTAAATAAGATTCAGAATTTCCAGTTGCAAAGTATAGTGGAAAAACAAATGAAGGCAAAGAGAGATCAGCGCAAGACATACAACAAAAATCCTTCACTAATAACATTCCTATGCAAAAATTGCCACAAGCTGATATGTTCTGGAGAAGACATACAGGTTATTGAAAACATGCATCATGTCAGTGTGAAAAAAGATTTCCAAAGTCTTTACCATACAAGAGAAAATAAGACACTGCAAGATAAGCATGCTGATTACCAGATAAATGGGGAAATTATATGTAAAGATTGTGGACAAGCTTGGGGAAATATGATGGTTCACCGAGGTCTTGACCTGCCTTGTCTAAAGATTAGAAATTTTGTGGTTGTGTTTGAAGACAAGAAAACAACAAAGCAAATGTTTAAGAAATGGGGAGAACTGCCTGTCAGGTTCCCTAATTTTGATTATGCAGCTCATTGTCCTTCAAGTGATGAAGATTAA
>butastur_indicus-falconiformes-mda5_CDS
ATGGCAGCGGAGACCCGAGACGAGCGCTTCCTCTACATGATCTCCTGCTTCAGGCCGCGGCTGAAGCAGGTCATCCGCGTGCAGCCGGTGCTGGACCGGCTTCCCTCGCTGAGCGCGGAGGAGAGGGAGAAGGTGCGGGCGGCCGCCCTGCAGCGGGGCGAGGTGGAGGGGGCGGAGGAGCTGCTGCGGGCCGTGGAGCGGGGGCCCCGCGGGTGCGGCTGGTTCCACGAGTTCCTGCAGGCGCTGGAGCACGGCGGCTGCAGCCTGGCCGCCTGCTACGTGAACCCCAGCCTCAGCCAGCTGCCCTCGCCGGCCGAGGAGGCCGACCACGACCTCTGCGTGCACTTGGTGCAGCTGCTCCACGGCACGCTGGTGGATAAAATGCAGACCGTGCAGGTGGCCGAGAAGTGCTTGCAGATGGGCATCTTCCAGGATGAGGACCTGGATCGGATCTACACTGTTACTGACAATCGTGGGAACAGAGATGGTGCAAGGGAGCTACTGAGCAGAATAGTGCATAAGAAAGATTGGTTCTCTCCTTTTTTGATTGCTCTGCGTGAAACCCAACATGGAGGCCTTGCAGATGATTTAAGCGGAAATACAGGAGGAACAGAGAATAGACAAAATGGGATGAAGAACAGTACAAATGAAGAAACAGAAGTTACAAGCCAACCAGGATATGCCGTAGTGGAGGATTTGAAACAGCAAGAAAACGTGAATGAAAGTTTCAGCAGTGAGAACAGTGTATTGGAAGCATGTATTGGAACGAATTCTGTAGTTTCAGAGTCAGATGTCTCCATAGGAGATAGAAGTGTCAGTAACATGAATGAAAACCTAGGACAGAGCTGCACAACCAGTGATTCAGATGAAGATGAAATGGAGAGCAGAGCTTCACCTGAGCCAGATCTGATCCTGAGAGATTACCAGATGGAAGTTGCAAAGCCAGCACTGAATGGGGAGAATATTATAATATGTCTCCCTACAGGCAGTGGTAAAACCAGAGTAGCTGTTTACATTACCAAAGATCATTTGGATAAGAAGAAAAGAGCATCAGAGCCCGGAAAAGTTATAGTACTTGTTAATAAGGTACCATTGGTAGAGCAGCATTTACGAAAGGAGTTTAATCCATTCCTGAAGCGTTGGTATCAGGTTATTGGTTTAAGTGGTGATTCTCAGCTGAAAATCTCATTTCCTGAAGTTGTCAGAAGAAATGATGTCATCATCAGTACAGCGCAGATCCTTGAGAATTCATTGTTAAATGCAGCCAAAGAAGATGAAGAAGGTGTCCAGTTATCAGATTTTTCACTCATCATTATCGATGAGTGTCATCACACTCAAAAGGAAGGTGTCTACAACAATATAATGCGACGTTACTTAAAAGAAAAGATGAAGAACAGGAAGCTGGCAAAAGAAAACAAACCACTGATCCCACAGCCTCAGATTCTGGGACTTACAGCCTCACCTGGTGTAGGAGGTGCAACATCCTACTCAAAAGCTGAAGAACATATTCTGAAAATCTGTGCCAATCTTGATGCATGTAGAATCATGACTGTTGAAGAGCATGCCTCCCAATTGAAGAATCAGGTGAAGGAACCATATAAGAAGACTGTGATTGCAGATGACAAAAGAAGGGATCCATTTAGAGAGAGAATTACTGACATCATGACAGACATTCAAAACTATTGCCAGCTCCATCCAAAATCTGAGTTTGGAACTCAGCCATATGAACAGTGGGTGATTAGAGAAGAGAGAAGAGCTGCAAAAGAAGAAAAACGCAAGGAACGTGTGTGTGCAGAACACTTGAAGAAATACAATGATGCTCTCCAGATAAATGACACCATCCGAATGGTAGATGCGTACAATCACCTAAATAACTTTTATAAGGAGGAGAAAAGTAAGAAGACAGTAAGGAgTGATGATGATGATGATGAACCAGCAGTATCAAAACAGGATGAAACAGATGAATTTCTAATAGCTTTGTTTCATGCAAAAAAGAAACAGCTGAAAGAGTTGGCTAGAAAGCCAGAATATGAAAATGAGAAGCTAATACAGTTGCGAAACACTTTAATGGAGGAGTTCACGAAGACTGAAGAACCTAGAGGAATCATTTTCACAAAGACTCGGCTAAGTGCCTTTGCTTTATTCCAGTGGATTAAGGATAACCCAAAATTTGAAGAAGTGGGAATTAAGGCCCATTATCTTATTGGTGCTGGACATAACAGTGAAATTAAACCCATGACTCAGAATGAGCAAAGGGAAGTTATTGATAAATTCCGAAGTGGAAATGTAAATTTACTTATTGCTACTACTGTAGCTGAGGAAGGCCTAGACATCAAAGAATGTAACATCGTTATTCGCTATGGCCTCGTCACCAATGAAATTGCTATGGTGCAGGCTCGTGGTCGAGCTCGAGCTGATGAGAGCACCTATGCACTTGTGGCTTCGAGTGGCTCAGGAGCTGTTGAACGCGAAGATGTTAATATTTTCCGTGAGAAAATGATGTATAAGGCCATTCAGCGTGTCCAAAAGATGCCGCAGGAAGAGTATTTAAATAAGATTCAGAATTTCCAGTTGCAAAGTATAGTGGAAAAACAAATGAAGGCAAAGAGAGATCAGCGCAAGACATACAACAAAAATCCTTCACTAATAACATTCTTATGCAAAAATTGCCACAAGCTGGTATGTTCTGGAGAAGACATACAGGTTATTGAAAACATGCATCATGTCAGTGTGAAAAAAGAYTTCCAAAGCCTTTACCATACAAGAGAAAATAAGACACTGCAAGATAAGCATGCCGATTACCAGATAAATGGGGAAATTATATGTAAAGATTGTGGACAAGCTTGGGGAAATATGATGGTTCACCGAGGTCTTGACCTGCCTTGTCTAAAGATTAGAAATTTTGTGGTTGTGTTTGAAGACAAGAAAACAACAAAGCAAATGTTTAAGAAATGGGGAGAACTGCCTGTCAGGTTCCCTAATTTTGATTATGCAGCTCATTGTCCTTCAAGTGATGAAGATTAA
>haliaeetus_leucocephalus-falconiformes-mda5_CDS
ATGGCAGCGGAGACCCGAGACGAGCGCTTCCTCTACATGATCTCCTGCTTCAGGCCGCGGCTGAAGCAGGTCATCCGCGTGCAGCCGGTGCTGGACCGGCTTCCCTCGCTGAGCGCGGAGGAGAGGGAGAAGGTGCGGGCGGCCGCCCTGCAGCGGGGCGAGGTGGAGGGGGCGGAGGAGCTGCTGCGGGCCGTGGAGCGGGGGCCCCGCGGGTGCGGCTGGTTCCACGAGTTCCTGCAGGCGCTGGAGCACGGCGGCTGCAGCCTGGCCGCCTGCTACGTGAACCCCAGCCTCAGCCAGCTGCCCTCGCCGGCCGAGGAGGCCGACCACGACCTCTGCGTGCACTTGGTGCAGCTGCTCCACAGCACGCTGGTGGATAAAATGCAGACCATGCAGGTGGCCGAGAAGTGCTTGCAGATGGGCATCTTCCAGGACGAGGACCTGGATCGGATCCACACTGTTACTGACAATCGTGGGAACAGAGATGGTGCAAGGGAGCTACTGAGCAGAATAGTGCATAAGAAAGATTGGTTCTCTCCTTTTTTGATTGCTCTGCGTGAAACCCAGCATGGAGGCCTTGCAGATGATTTAAGCGGAAATACAGGAGGAACAGAGAATAGACAAGATGGGATGAAGAACAGTACAAATGAAGAAACAGAAGTTATAAGCCAACCAGGATATGCCGTAGTAGAGGATTTGAAACAGCAAGAAAACGTGAATGAAAGTTTCAGCAGTGAGAACAGTGTATTGGAAGCATGTATTGGAACGAATTCTGTAGTTTCAGAGTCAGATGTCTCCATAGGAGATAGAAGTGTCAGTAACATGAATGAAAACCTAGGACAGAGCTGCACAACCAGTGATTCAGATGAAGATGAAATGGAGAGCAGAGCTTCACCTGAGCCAGATCTGATCCTGAGAGATTACCAGATGGAAGTTGCAAAGCCAGCACTGGATGGGGAGAATATTATAATATGTCTCCCTACAGGCAGTGGTAAAACCAGAGTGGCTGTTTACATTACCAAAGATCATTTGGATAAGAAGAAAAGAGCATCAGAGCCCGGAAAAGTTATAGTACTTGTTAATAAGGTACCATTGGTAGAGCAGCATTTACGAAAGGAGTTTAATCCATTCCTGAAGCGTTGGTATCAGGTTATTGGTTTAAGTGGCGATTCTCAGCTGAAAATCTCATTTCCTGAAGTTGTCAGAAGAAATGATGTCATCATCAGTACAGCGCAGATCCTTGAGAATTCATTGTTAAATGCAGCCAAAGAAGATGAAGAAGGTGTCCAGTTATCAGATTTTTCACTCATCATTATCGATGAGTGTCATCACACTCAAAAGGAAGGTGTCTACAACAATATAATGCGACGTTACTTAAAAGAAAAGATGAAGAACAGGAAGCTGGCAAAAGAAAACAAACCACTGATCCCACAGCCTCAGATTCTGGGACTTACAGCCTCACCTGGTGTAGGAGGTGCAACATCCTACTCAAAAGCTGAAGAACATATTCTGAAAATCTGTGCCAATCTTGATGCATGTAGAATCATGACTGTTGAAGAGCATGCCTCCCAATTGAAAAATCAGGTGAAGGAACCATATAAGAAGACTGTGATTGCAGATGACAAAAGAAGGGATCCATTTAGAGAGAGAATTACTGAGATCATGACAGACATTCAAAACTATTGCCAGCTCCATCCAAAATCTGAGTTTGGAACTCAGCCATATGAACAGTGGGTGATTAGAGAAGAGAGAAGAGCTGCAAAAGAAGAAAAACGCAAGGAACGTGTGTGTGCAGAACACTTGAAGAAATACAATGATGCTCTCCAGATAAATGACACCATCCGAATGGTGGATGCGTACAATCACCTAAATAACTTTTATAAGGAGGAGAAAAGTAAGAAGACAGTAAGGAGTGATGATGATGATGATGATGATGAACCAGCAGTATCAAAACAGGATGAAACAGATGAATTTCTAATAGCTTTATTTCATGCAAAAAAGAAACAGCTGAAAGAGTTGGCTAGAAAGCCAGAATATGAAAATGAGAAGCTAATACAGTTGCGAAACACTTTAATGGAGGAGTTCACGAAGACTGAAGAACCTAGAGGAATTATTTTCACAAAGACTCGGCTAAGTGCCTTTGCTTTATTCCAGTGGATTAAGGATAACCCAAAATTTGAAGAAGTGGGAATTAAGGCCCATTATCTTATCGGTGCTGGACATAACAGTGAAATTAAACCCATGACTCAGAATGAGCAAAGGGAAGTTATTGATAAATTCCGAAGTGGAAATGTAAATTTACTTATTGCTACTACTGTAGCTGAGGAAGGCCTAGACATCAAAGAATGTAACATCGTTATTCGCTATGGCCTCGTCACCAATGAAATTGCTATGGTGCAGGCTCGTGGTCGAGCTCGAGCTGATGAGAGCACCTATGCACTTGTGGCTTCGAGTGGCTCAGGAGCTGTTGAACGCGAAGATGTTAATATTTTCCGTGAGAAAATGATGTATAAGGCCATTCAGCGTGTCCAAAAGATGCCACAGGAAGAGTATTTAAATAAGATTCAGAATTTCCAGTTGCAAAGTATAGTGGAAAAACAAATGAAGGCAAAGAGAGATCAGCGCAAGACATACAACAAAAATCCTTCACTAATAACATTCTTATGCAAAAATTGCCACAAGCTGGTATGTTCTGGAGAAGACATACAGGTTATTGAAAACATGCATCATGTCAGTGTGAAAAAAGATTTCCAAAGTCTTTACCATACAAGAGAAAATAAGACACTGCAAGATAAGCGTGCCGATTACCAGATAAATGGGGAAATTATATGTAAAGATTGTGGACAAGCTTGGGGAAATATGATGGTTCACCGAGGTCTTGACCTGCCTTGTCTAAAGATTAGAAATTTTGTGGTTGTGTTTGAAGACAAGAAAACAACAAAGCAAATGTTTAAGAAATGGGGAGAACTGCCTGTCAAGTTCCCTAATTTTGATTATGCAGCTCATTGTCCTTCAAGTGATGAAGATTAA
>antigone_vipio-gruiformes-mda5_CDS-disrupted
GCCGGAGCATGGCGGCTGCAGGCTGGCTGCCTGCTGCGGGAACCCCAGCCTCAGCTGCCCTTGCCGGCTGTCCTCGCTGGCCCAGGAGGCCGACTGCAACCTCTGCGTGCATTTGGTGGAGCTGCTCCACAGCACGCTGGTGGATAGAATGCAGACCGAGAAGTGCCTGCAGATGGGCATCTTCCAGGGCGAGGACCGGGATCGGATCCACACTGTAACTGACAATCTTGGGAACAGAGATGGTGCAAGTAGCTATTGAGCAGAATAGTGCAGAAGGAAGATTGGTTCTGTCCTTTTTTGATTGCTCTGTGTGAAAGCCAACATGGAGGCCTTGCAGACAATTTAAGCAGAAATACAGGAGGAACAGAGAATAGACAAAATGGGATGAAGAGCAGTACAAATGAAGAAACAGAAGTTACAAGACAACTAGGATATGCCATAGTGGAGGATTTGAAACAGCAAGAAAATGTGAATCATAGTTTCAGCAGTGAGAGCAGTGTATTGGAAACATCTATTGGAAAGAACTCTGCAGTTTCAANNNNNNNNNNATGAAGATGAAGYGGAGAGCAGAGCTTCACCTGAGCCAGATCTGATCCTGAGAGGTTACCAGATGGAACTTGCAAAGCCAGCACTGAATGGGGAGAAAATTATAATATGTCTCCCTACAGGCAGTGGTAAAACCAAAGTGGCTGTTTACATTACCAAAGATCACTTGGATAAGAAGAGCATCAGAGCCTGGAAAATTTGTAGTACTTGTTACTAAGGTAGTGATGGTAGAGCAGCATTTACAAAAGGAGTTTAATCCATTTCTGAAACATTGTTATCAGGTTATTGGTGTAAAAGTGGTGATTCTCAGCTAAAAAGCTCATTTCCTGAAGTTGTCCGAAGAAATGATATCATCATCAGTACAGCACATATCCTTGAGAATTCATTGTTAAATGCAGCTGAAGAAGATGAAGAAGGTGTCCACTTATCAGNNNNNNNNNNNNNNNNNNNNCAAAAAAGAAACAGCCGAAAGAGTTGGCTGGAAAGCCAGGATATGAAAAAGAGAAGCTAATACAGTTGCAAAACACTAATGGAGGAGTTCACGAATACTGAGGAACCTGGAGGAATTATTTTCACAAAGACTTGGCTAAGTGCCTTTGCTCTATTCCRGTAGAATAAGGATAACCCAAAATTTGAAGAAATAGGAATTAAGGCCCCTTATCTTATCGGTGCTAGAAATAACAGTGAAATTAAACCCATGACTGAGGGAACAAAGGGAAGTTATTAATAAATTCCAAGGTGGAAATGTAAATTTACTTATTCCTAGTACTGCAGCTGAGGAAGGCCTAGACATCAGAGAGTGTAACATCATTATTTGCTGTGACCTCATCATCATTGAAATTGCTATGGTGCAGGCTTGCGGTTGAGCTTGAGCTGATGACAGCACCTATGTACTTGTGGCTTCAAGTGGCTCGGGAGCTGTTGAACTTGAAGATGTTAATATTTTCTGCAAGAAAATGATGTATAAGGCCAATCAGCATGTTCAGAAGATGCTACAGGAAGAGTATTTAAATAAGATTCAGAACTTCCAGTTGCAAAGTATAGTGGAAAAACAAATGAAGGCAAAGAGAGATCAGCACACAAGAAAAATCCTTCACTAATAACATTCCTATGCAAAAATTGCCACAAGCTGATATGTTCTGGAGAAGACATACAAGTTATTGAAAACATGCATCATGTCAGTGTGAAAAAAGATTTCCAAAATTTTTACCATACAAGAGGAAATAAGACACTGCAAGATAAGCATTCTGATTACCAGACAAACAGGGAAATTATATGTAAAGACTGTGGAAAAGCTTAGGGAAATATGATGGTTCATCAAGTTCTTGACCTGCCTTGTCTAAAGATTAGAAATTTTGTGTTTGTGTTTTAAGACAAGAAAACAACAAAGCAAATTTTTCAGAAATGGAGAGAACTGCCCATCAGGTTCCCTAGTTTGATTATGCAGTTCATTGTCCTTCAAGTGATGAAGATTAA
>balearica_regulorum-gruiformes-mda5_CDS-disrupted
CCTCGCCGGCCCATGAGGCCGACTGCAACCTCTGCGTGCACTTGGTGGAGCTGCTCCACAGCACGCTGGTGGATAGAATGCAGACCGAGAAGTGCCTGCAGATCGGCATCTTCCAGGACGAAGACTGGGATCGGATCCACACTGTAACTGACAATCTTGGGAACAGAGATGGAACTATTGAGCAGAATAGTGCAGAAGAAAGATTGGTTCTGTCCTTTTTTGATCGCTCTGTGTGAAAGCCAACATGGAGGCCTTGCAGATAATTTAAGCAGAAATACAGGAGGAACAGAGAATAGACAAAATGTGATGAAGAGCAGTACAAATGAAGAAACAGAAGTTACAAGAACTAGGATATGCCGTAGTGGAGGATTTGAAACAGCGAGAAAATGTGAATCATAGTTTCAGCAGTGAGAACAGTGTATTGGAAACATCTATTGGAAAGAATTCTGCAGTTTCAANNNNNNNNNNATGAAGATGAAGTGGAGAGCAGAGCTTCACCTGAGCCAGACCTGATCCTGAGAGGTTACCAGATGGAAGTTGCAAAGCCAGCACTGAATGGGGAGAAAATTATACTATGTCTCCCTACAGGCAGTGGTAAAACCAAAGTGGCTGTTTACATTACCAAAGATCACTTGGATAAGAAGAGCATCAGAGCCTGGAAAATTTGTAGTACTTGTTAATAAGATACTGATGGTAGAGCAGCATTTACAAAAGGAGTTTAATCCATTTCTGAAACATTGTTATCAGGTTATTGGTTTAAGTGGTGATTCTCAGCTAAAAATCTAATTTCCTGAAGTTGTCAGAAGAAATKATGTCATCATCATCAGTACAGCACATATACTTGAGAATTCATTGTTAAATGCAGCTGAAGAAGATGAAGAAGGTGTCCACTTACCAGATTTTTCATTCATCATTATTGATGAGTGTCATCACACTCAAAAGGAATTTTCATTCTCAGCTCTGGGGGCTGTGCATATNNNNNNNNNNNNNNNNNNNNNCAAAAAAGAAACAGCCGAAAGAGTTGGCTGGAAAGCCAGGATATGAAAATGAGAAGCTAATACAGTTGCGAAACACTAATGGAGGAGTTCACGAATACTGAGGAACCTAGAGGAATTATTTTCACAAAGACTTGGCTAACTGCCTTTGCTCTATTCCAGCAGAATAAGGATAACCCAAAATTTGAAGAAATGGGAATTAAGGCACCTTATCGGTGCTAGACATAACAGTGAAATTAAACCCATGACTCAGGGAGCAAAGGGAAGTTATTAATAAATTCCAAGGTGGAAATGTAAATTTACTTATTCCTACTACTGCAGCTGAGGAAGGCCTAGACATCAAAGAGTGTAACATCATTATTTGCTGTGACCTCATCATCATTGAAATTGCTATGGTGCAGGCTTGTGGTTGAGCTTGAGCTGATGAGAGCACCTATGCACTTGTGGCTTCAAGTGGCTCTGGAGCTGTTGAACTTGAAGACGTTAAYATTTTCTGCRAGAAAATGATGTATAAGGCCAATCAGCGTGTTCAGAAGATGCTACAGGAAGAGTATTTAAATAAGATTCAGAATTTCCAGTTGCAAAGTATAGTGGAAAAACAAATGAAGGCAAAGAGAGATCAGCACACAAGAAAAATCCTTCACTAATAACATTCCTATGCAAAAATTGCCACAAGCTGATATGTTTTGGAGACGACATAAAAGTTACTGAAAACATGCATCATGTCAGTGTGAAAAAAAGATTTCCAAAGTTGTTACCATACAAGAGGAAATAAGACACTGCAAGATAAGCATTCTGATTACCAGACAAATAGGGAAATTATATGTAAAGACTGTTGAAAAGCTTGGGGAAATATGATGGTTCACTAAGGTCTTGACTTGCCTTGTCTAAAGATTAGAAATTTTGTGGTTGTGTTTTAAGACAAGAAAATAACAAAGCAAATTTTTCAGAAATGGAGAGAACTGCCCATCAGGTTCCCTAGTTTGATTATACAGTTCGTTGTCCTTCGAGTGATGAAGGACTCAGAATGA
>chlamydotis_macqueenii-gruiformes-mda5_CDS
ATGGCAGCCCAATCTCGGGACGAGCGCTTCCTCTACATGATCTCCTGCTTCAGGCCGCGGCTGAAGCAGTTCATCCGTGTGCAGCCGGTGCTGGATCGGCTTCCCTCGCTGAGCGCCGAGGACAGGGAGAAGGTGCGGGTGGCCGCCCTGCAGCGGGGCGAGGTGGAGGGGGCGGAGGAGCTGCTGCGGGCCGTGGAGCGGGGGCCCCGCGGGTGCGGCTGGTTCCACGAGTTCCTGCAGGCGCTGGAGCACGGCGGCTGCAGCCTGGCCGCCTGCTACGTGAACCCCAGCCTCAGCCAGCTGCCCTCGCCGGCCGAGGAGGCCGACCACGACCTCTGCGTGCACTTGGTGCAGCTGCTCCACAGCACGCTGGTGGACAAAATACAGAGCGTGCAGGTGGCTGAGAAGTGCCTGCAGATGGGCATCATCCAGGAGGAAGACCTGGATCGGATCCACACTGTAACTGACAATCATGGTAACAGAGATGGTGCAAGGGAGCTACTGAGCAGAATAGTGCAGAAGAAAGATTGGTTCTCTCCTTTTTTGATTGCTCTGCGTGAAACCCAACATGGAAGCCTTGCAGATGACTTAAGCGGAAATACAGGAGGAACAGAGAACAGACAGAATGAGATGAACAGTACAAACGAAGAAACAGAAGTTACAAGCCAACCAGAATACGCTGTAGTGGAGGATTTGAAACAGCAAGAAAATGTGAATGATAGTTTCAACAGTGAGAACAGTGTATTGGAAACATCTATTGGAAAGAATTCTGTAGTTTCAGAGTCAGATGTCTCCATAGGAAATGGAAGCATCAGTTACTTGAATGAAAACCTGGGACAGAGCTGCACAACCAGTTCAGATGAAGATGAAGTGGAGAGCAGAGCTTCCCCTGAGCCAGATCTGATCGTGAGAGATTACCAGATGGAAGTTGCAAAGCCAGCACTGAATGGGGAGAATATTATAATATGTCTCCCTACAGGCAGTGGTAAAACTAGAGTGGCTGTTTACATTACCAAAGATCACTTGGATAAGAAGAAAAGAGCATCAGAGCTTGGAAAAGTTATAGTACTTGTTAATAAGGTACCATTGGTGGAACAACATTTACGAAAGGAGTTCAATCCATTCTTGAAGCATTGGTATCAGGTTATTGGTTTAAGTGGTGATTCTCAGCTGAAAATCTCATTTCCTGAAGTTGTCAGAAGAAATGATGTCATAATCAGTACAGCACAGATCCTTGAGAATTCACTGTTAAATGCAGCCGAAGAAGGTGAAGAAGGTGTCCACTTATCAGATTTTTCACTCATCATTATTGATGAGTGTCATCACACTCAAAAGGAAGGTGTCTACAACAATATAATGCGACGTTACTTAAAAGAAAAGATGAAGAACAGGAAACTGGCAAAAGAAAACAAACCACTGATCCCACAGCCTCAGATTTTGGGACTTACAGCCTCACCTGGTGTAGGAGGTGCAACATCCTACTCAAAAGCTGAAGAACATATTCTGAAAATCTGTGCCAATCTTGATGCATGTAGACTCATGACTGTTGAAGAGCATGCCTCCCAATTGAAGAATCAGGTGAAGGAACCATATAAGAAGACTGTGATTGCAGATGACAAAAGAAGGGATCCATTTAGAGAGAGAATTACTGAGATCATGACAGACATTCAAAACTATTGCCAGCTCCATCCAAAATCTGAGTTTGGAACTCAGCCATATGAACAGTGGGTAATTAGAGAAGAGAGAAGAGCTGCAAAAGAAGAGAAACGCAAGGAACGCGTCTGTGCAGAACACTTGAAGAAATACAATGATGCTCTCCAGATAAATGATACCATCAGAATGGTGGATGCATACAATCACCTAAATAACTTTTATAAGGAGGAGAAAAGTAAGAAGACAGTAAGGAGTGATGATGATGATGATGATGAACCAGCAGTATCAAAACAAGATGAAACAGATGAATTTCTAATAGGATTATTTAATGCAAAAAAGAAACAGCTGAAAGAGTTGGCTAGAAAGCCAGAATATGAAAATGAGAAGCTAATACAGTTGCGAAACACTTTAATGGAGGAGTTCACGAAGACTGAGGAACCTAGAGGAATTATTTTCACAAAGACTCGTCTAAGTGCCTTTGCTCTATTCCAGTGGATTAAGGATAACCCAAAATTTGAAGAAGTGGGAATTAAGGCCCATTATCTTATTGGTGCTGGACATAACAGTGAAATTAAACCCATGACTCAGAATGAGCAAAGGGAAGTTATTGATAAATTCCAAGGTGGAAATGTAAATTTACTTATTGCTACTACTGTAGCTGAGGAAGGCCTAGACATCGAAGAATGTAACATCGTTATTCGCTATGGCCTTGTCACCAATGAAATTGCTATGGTGCAGGCTCGTGGTCGAGCTCGAGCTGATGAGAGCACCTATGCACTTGTGGCTTCAAGTGGCTCAGGAGCTGTTGAACGTGAAGATGTTAATATTTTCCGTGAGAAAATGATGTATAAGGCCATTCAGCGCGTCCAGAAGATGCCAAAGGAAGAGTATTTAAATAAGATTCAGAATTTCCAGTTGCAAAGTATAGTGGAAAAACAAATGAAGGCAAAGAGAGATCAACGCAAGACATACAAGAAAAATCCTTCACTAATAACATTCCTATGCAAAAATTGCCACAAGCTGATATGTTCTGGAGAAGACATACAAGTTATTGAAAACATGCATCATGTCAGTGTGAAAAAAGATTTCCAAAGTCTTTACCATACAAGAGAAAATAAGACACTGCAAGATAAGCATGCCGATTACCAGACAAATGGGGAAATTATATGTAAAGATTGTGGACAAGCTTGGGGAAATATGATGGTTCACCGAGGTCTTGACCTGCCATGTCTAAAGATTAGAAATTTTGTGGTTGTGTTTGAAGACAAGAAAACAACAAAGCAAATTTTTAAGAAATGGGGAGAACTGCCTGTCAGGTTCCCTAGTTTTGATTATGCAGCTCATTGTCCTTCAAGTGATGAAGATTAA
>gallirallus_okinawae-gruiformes-mda5_CDS-disrupted
TAACAGAGAATAAACAAAATGAGATGAGGAACGTACAAATGAAGAAACAGAAGATACAAGACAGGCTGTGCCRCAGTGGAGGAATTGAAACAGCAAGATGGTAGTTTCACCAGTGAGAACAGCATATTAGAAACATCTACTGGAAGGAATAACATAGTTTCAAAGTCACATGTCTCCATAGGAGATGGAAGTGTCAGTAATTTGAATGAAAACTTGGGACAGAGCTGCACAACCAGTGATTCAGTTAGATGAAGATGGAGAGCAGAGCTTCACCTGAGCCAGATCTGATCCTGAGTGATTGCCAGATGGAAGTTGCAAAGCCAGCACTGAATGGGATAACATTATAATATGTCTCCCTACAGGCAGTGGTAAACCAGAGTGGCTATTTACATTACCAAAGATCACTTGGATAAGAAGAAAAGAGCATCAGAGTCTGTAGTTACTATACTTGTTAAATAAGGTACCACTGGTATAACAGCATTTCCAAAAGGAGTTTAATCAATTCCTGAAGCATCAGTATCAGGTTATTGGTTTAAGTGGTGATTCTCAACTGAAAATCTAATTTCCTGAAGTTGTCAGGATGATGTTGTCATCATCCATAAGCACATATCCTTGAGAATTCATTGTTAAACGCAGCCAAAGAAGATGAAGGTGTCCAGTTATCAGNNNNNNNNNNGATCCATTTAGAGAGAGAATAACTGAGATCACGACAGATATTCAAACCTATTGCCACCACCCTTCAAAATCTGAGTTTGGAATGCAGCCATATGAACAGTGGGTGATTAGAGAAGAAAGAAAAGNNNNNNNNNNTGCAGAACACTTAAAGAAGCAAGAAGACAGTTAGGAGTGATGATGATGACAAACCAGCACTATCAAACCAGGATGAAACAGATTAATTTCTAATAGGTTTATTTCATGCATAAAAGAAACAGCTGAAAGAGTTGGCTGGAAAGTCAGAATATGAAATGAGGAGCTAATACAGTTGCAAAACACAAATGGAGGAGTTCACAAAAACTGAGGAACCTGGATGAATTATTTTCACGAAGACTTGGCTGAGTGCCGTTGCTCTATTCCAGTGGAATAAAGATAACCCAAAATGTGAAGAAATGGTAATTAAGGCCCATTATTTTATCAGTGCTGGACATAACAGTGAAGTTCAACCCATGGCTCAGAATGAGCAAAGGGAAGTGACTGATAAATTCCAAGGCGGAATGTATATTTACTTATTGCTACTTAAAGTAGCTGAGGAAGGCCTATACATCAAAGAGTGTAATGTCATTATTCACTATGGCCTTGTGAGCAACAAAATTACTGTGATGCAAGCTCGCAGTTGAGTTCAAGATGATGAGAGCACCTATGCAGTTGTGGCTTTGAGTGGCTCAGGAGCTGTTGAACATGAAGATGTTAATATTTTCTTTGTGAAAATGATGTATAGGGCCCATCAGCAAGTCCAGAAGATGCGGCAGGACTAGTATTTAAATAAGNNNNNNNNNNNNNNNNNNNGGAAACACACAAGTCAGGTTGTCAGGGAACTGTGTAAAGATTAGAAATTGTGGGGTTGTGTTGTAAGACGTGAAAACAACAAAGCCATTTTTTTAAGAAATGGAGAAAACTGCCCATCAGGTTCCCTAGTTTTGATTCTGCAGTTCATCAGTGATGAAAACTAAGGACTCAGAATGA
>grus_nigricollis-gruiformes-mda5_CDS-disrupted
CACGGCGGCTGCAGGCTGGCTGCCTGCTGCGGGAACCCCAGCCTCAGCTGCCCTTGCCGGCCGCCCTCGCTGGCCCAGGAGGCCGACTGCAACCTCTGCGTGCACTTGGTGGAGCTGCTCCACAGCACGCTGGTGGATAGAATGCAGACCGCCAAGTGCCTGCAGATGGGCATCTTCCAGGGCGAGGACCGGGATCGGATCCGCACTGTAACTGACAATCTTGGGAACAGAGATGGTGCAAGTAGCTATTGAGCAGAATAGTGCAGAAGAAAGATTGGTTCTGTCCTTTTTTGATTGCTCTGTGTGAAAGCCAACATGGAGGCCTTGCAGACAATTTAAGCAGAAATACAAGAGGAACAGAGAATAGACAAAATGGGATGAAGAGCAGTACGAATGAAGAAACAGAAGTTACAAGACAACTAGGATATGCCATAGTGGAGGATTTGAAACAGCAAGAAAATGTGAATCATAGTTTCAGCAGTGAGAGCAGTGTATTGGAAACATCTATTGGAAAGAATTCTGCAGTTTCAANNNNNNNNNNNATGAAGATGAAGTGGAGAGCAGAGCTTCACCTGAGCCAGATCTGATCCTGAGAGGTTACCAGATGGAACTTGCAAAGCCAGCACTGAATGGGGAGAAAATTATAATATGTCTCCCCACAGGCAGTGGTAAAACCAAAGTGGCTGTTTACATTACCAAAGATCACTTGGATAAGAGCAGCATCAGAGCCTGGAAAATTTGTAGTACTTGTTACTAAGGTAGtGATGGTAGAGCAGCATTTACAAAAGGAGTTTAATCCATTTCTGAAACATTGTTATCAGGTTATTGGTGTAAAAGTGGTGATTCTTAGCTAAAAAGCTCATTTCCTGAAGTTGTCCGAAGAAATGATATCATCATCAGTACAGCACATATCCTTGAGAATTCATTGTTAAATGCAGCTGAAGAAGAAGAAGAAGGTGTCCACTTATCAGNNNNNNNNNNNNNNNNNNNNNNCAAAAAAGAAACAGCCGAAAGAGTTGGCTGGAAAGCCAGGATATGAAAAAGAGAAGCTAATACAGTTGCAAAACACTAATGGAGGAGTTCACGAATACTGAGGAACCTGGAGGAACTATTTTCACAAAGACTTGGCTAAGTGCCTTTGCTCTATTCCAGTAGAATAAGGATAACCCAAAATTTGAAGAAATAGGAATTAAGGCCCCTTATCTTATCGGTGCTAGAAATAACAGTGAAATTAAACCCATGACTGAGGGAACAAAGGGAAGTTATTAATAAATTCCAAGGTGGAAATGTAAATTTACTTATTCCTAGTACTGCAGCTGAGGAAGGCCTAGACATCAAAGAGTGTAACATCATTATTTGCTGTGACCTCATCATCATTGAAATTGCTATGGTGCAGGCTTGCGGTTGAGCTTGAGCTGATGACAGCACCTATGTACTTGTGGCTTCAAGTGGCTCAGGAGCTGTTGAACTTGAAGATGTTAATATTTTCTGCAAGAAAATGATGTATAAGGTCAATCAGCATGTTCAGAAGATGCTACAGGAAGAGTATTTAAATAAGATTCAGAATTTCCAGTTGCAAAGTATAGTGGAAAAACAAATGAAGGCAAAGAGAGATCAGCACACAAGAAAAATCCTTCACTAATAACATTCCTATGCAAAAATTGCCACAAGCTGATATGTTCTGGAGAAGACATACAAGTTATTGAAAACATGCATCATGTCAGTGTGAAAAAAGATTTCCAAAATTTTTACCATACAAGAGGAAATAAGACACTGCAAGATAAGCATTCTGATTACCAGACAAATAGGGAAATTATATGTAAAGACTGTGGAAAAGCTTAGGGAAATATGATGGTTCATCAAGGTCTTGACCTGCCTTGTCTAAAGATTAGAAATTTTGTGTTTGTGTTTTAAGACAAGGAAACAACAAAGCAAATTTTTCAGAAATGGAGAGAACTGCCCATCAGGTTCCCTAGTTTGATTATGCAGTTCATTGTCCTTCAAGTGATGAAGATTAA
>heliornis_fulica-gruiformes-mda5_CDS-disrupted
CCAACAACAAATGGGATAAGAAATATACAAATAGAAGTTACAAGACAACTAGGCTATATGCTACAGTGGATGATTTGAAACATCAAGAGAGCAAGTGACTGCAGTGAGAACAGTGTAGTACAAACATCTATTGGAAGGAATTCTGTATTTTCAAAGTCATGTTTCTCCATAGGAGATGGAAATGTCAGTAACTTGGATGAAAACCTGTGACAGAGCTGCGCAACCAGTGATACAGATGAAGATGGAGAGCAGAGTTTCACCTGAGCCAGATCTGATCCTGATTGATTACCAGATGAAAGTTACAAAGCCAGAACTGAACGGGAGAACATTAGAATATGTTTCCCTACAGGCAGTGGAAAATCAGAGTGGCTACTTACATTACCAAAGATCACTTGGATAAGAAGAAAAGAGCATCAGAGCCTGGAAAAGTTATGGTACTTGTTTATAAGGTACCGATGGTAGAATAGTATTTACGAAATGAGTTTAATCAATTCTTGGAGCACTGGTATCAGGTTATTGGTTGAAGTGATGACTCTCAGATGAAAATCTCATTTCCTGAAGTTGTCAGGAGGATGATGTTGTTGGAGGAACAGCCCACAACTTCAGCTCCAGGATTTGGGCTTCGGTgACCCATCTTTCTGAGATGTTAACTTNNNNNNNNNNNNNNNNNNNNAATGATCAAAGGAAAGTGATTGATAAATTCCAAGGTGGAAATGCGTCTTTACTTAGTGCTACTTCTAGCTGAGGAAAGTCTACCTAAATATCAAAAATTCATCATCATTCACTATGACTTTGTGAGTAATGAAATTGCTATGGTTCAGGCTCGTAGTTGAGTTCAAGTTGATGAGAGCACCTATGCACTTTTGGCTTCAGATGGCTCAGAAGCTGTTGAACATGAAGAAGCTACTATTTTCTGTGTGAAAATGATGTATAAGGCCCATCAGCATGTCCAGAAGATGCTGCAGTAAGAGTATTTAAATAATATTCAGAATTTACAGTTGCAAAATATAGTGGAAAAACAAATGAAGGCAAAGAGAGATCAGCACAAAAGAAAAATCCTTCACTAATAACATTATGAAACAATTGCCTTGAGCTGATACATTCTGGGGAAGAAATACAAGTTACTGAAAACATGCATTATGTCAGTGTGAAAAAAAGATTTCCAAAGTCTTTACCATAAAAGAGGAAATAAGACACTACAAGGGAAGCATGCCAATTACTGGACAAATAGGGAAATTTCATGTAAAGAGTGTGGAAAANNNNNNGAAATATCATTTccTTAtAtCTGcAGAGTCAGGGAAATACAATGGTTCACCTAGATTAGAAATTTTGTCATTGGGTTTTAAGATATGAAAACAATGAAACAATTTTTTAAGAAATGGGGAGGATTGCCCATCAGGTTCCCTAGTTTTGATTTTGCAGTTCATCATTCTTCAAGTGATGAAGACTAA
>porzana_atra-gruiformes-mda5_CDS-disrupted
TATCAGAGAATAGACAAAACGGGGTGAGGAATGTACAAATGAAGAAACAGAAGATACAAGGCAAGCAGGCTGTGCCACAGTGGAGGATTTGAAACAGCAGTTTCACCAGTGTGAACAGTGTATTAGAAACATCTACTGGAAGGAATACTGTAGTTTCAGAGTCGCATGTCTCCATAGGAGATGGAAGTGTCAGTAATTAGAATGAAAACTTGGGACAGAGCTGCACAACCAGTGATTCAGATGAAGATGGAGAGCAGAGCTTCACCTGAGCCAGATCTGATCCTGAGTGATTGACAGATGGAAGTTGCAAAGCCAGCACTGAATGGGAGAATATTATAATATGTCTCCCTACAGGCAGTGGTAAAACCAGAGTGGCTATTTACATTACCAAAGATCACTTGGATAAGAAGAAAAGAGCATCAGAGCCTGTAATTACTGTACTTGTTAAATAAGGTACCGATGGTAGAACAGCATTTCCAAGAGGAGTTTAATCAATTCCTGAAGCATTGGTACAGGTTATTGGGTTAAGGGGTGATTCTCAACTGAAAATCTCATTTCCTGAAGTTGTCAGGATGATGTTGTCATCATCCATACAGCACATATCCTTGAGAATTCATTGTTAAATGCAGCCAAAGACGATGAAGAAGGTGTCCAGTTATCAGNNNNNNNNNNNNNNNNNNNNNGATCCATTTAGAGAGAGAATAACTGAGATCATGACAGATGTTCAAAGCTATTGCCGCCACCCTTCAAAATCTGAGTTTGGAACGCAGCCATATGAACAGTGGGTGATTAGAGAAGAAAAGGTACNNNNNNCTGTAGTATTTTTGTTCACTTTTAGCTGCAAAAGAAGAAGAAGACATGGAACATGTCTAAGAACACTTAAAGAAGCAAGAAGACAGTTAGGAGTGATGATGATGACTAACCAGCAGTATCAAACCAGGACGAAACAGATTAATTTCTAATAGGTTTATTTCATGNNNNNGGACCGATGACCCTGAGTAAGTTTCAGGTAAAAAACAATTAGTGAGAGAAATTAATACAGGATTAAATTGCAAAGACCTAAGTTAGTTGCCTATTCCAGTGGAATATAGATAACCAAAAATTTGAAGAAATGGTAATTAAGGCCCATTATTTTATCAGTGCTGGACATAACAGTGAAGTTCAACCCATGGCTCAGAATGAGCAAAGGGAAGTGATTGATAAATTCCAAGGTGGGAATGTATATTTACTTATTAGTACTTATTGTAGCTATGGAAGGCCTAGACATCAAAGAGTGTAACACCTTTATTCACTGTTGCCTTGTGAGCAACAAAATTACTATGGTGCAGGCTCGCAGTTGAGTTCAAGATGATGAGAGCACCTATGCAGTTATGACTTTGAGTGGCTCAGGAGCTGTTGAACATGAAGATGTTAATATTTTCTTTGTGAAAATGATGTATAAGGCCCATCAGCATGTCCGGAAGATGCCACAGGACTAGTATTTAAATAAGNNNNNNNNNNAAGTCGGGAAAACTGACCAGAAGTTATGTTGTCAGGGAACTGTGTAAAGATTAGAAATGTTATGGTTGTGTTGTAAGACATGAAAACATCAATTTTCTTAAGAAATGGGGAGAACTGCCCATCGGGTTCCCTAGTGTGATTCTGCAGTTCGTCAGTGATGAAGATTAA
>tauraco_erythrolophus-musophagiformes-mda5_CDS
ATGGCCGAGGCGGCCCGAGACGAGCGCTTCCTCTACATGATCTCCTGCTTCAGGCCGCGGCTGAAGCAGTTCATCCGGGTGCAGCCGGTGCTGGACCTGCTTCCCTCGCTGAGCGCGGAGGAGAGGGAGAAGGTGCGGGCGGCCGCCCTGCAGCGGGGCGAGGTGGCGGGGGCGGAGGAGCTGCTGCGGGCCGTGGAGCGGGGCCCCCGCGGGTGCGGCTGGTTCCACGAGTTCCTGCAGGCGCTGGAGCACGGCGGCTGCAGCCTGGCCGCCTGCTACGTGAACCCCAGCCTCAGCCAGCTGCCCTCGCCGGCCGAGGAGGCTGACAACGACCTTTGCGTGCACTTGGTGCAGCTGCTCCACAGCACGCTGGTGGATAGGATGCAGACCATGCAGGTTGCCGAGAAGTGTCTGCAGATGGGCATCTTCCAGGAGGAGGACCTGGATCGGATCCACACTGTTACTGACAACCGTGGCAACAGAGATGGTGGAAGGGAGCTATTAAGCAGAATAGTGCAAAAGAAAGATTGGTTCTCTCCTTTTCTGGTTGCTCTTCGTGAAACTCAGCATGGAGGCCTTGCAGATGATTTAAGCGGAAACACAGGAGGAACAGAGAATAGACAAAATGGAATGAAGAACAGTACAAATGAAGAAACAGAAGTTACAAGCCAACAAGGATATGCCATAGTGGAGGATGTGAAACCACATGAAAATGTGAATGATAATTTCAGTAGTGAGAACAGTGTATTGGAAACATCTATGGGAAAGAATTCTGTAGTTTCAGAGTCAGATGTCTCCATAGGAGATGGAAGTGTCAGTAACTTCAGTGAAATCCTGGGACAGAGCTGCACAACCAGTGATTCGGATGAAGATGAAGTGGAGAGCAGAGCTTCACCTGAGCCAGATCTGATCCTGAGAGATTACCAGATGGAAGTTGCAAAGCCAGCACTGAATGGGGAGAATATTATAATATGTCTCCCTACAGGCAGTGGTAAAACCAGAGTGGCTGTTTACATTACCAAAGATCACTTGGATAAGAAGAAAAGAGCATCAGAGCCTGGAAAAGTTATAGTACTTGTTAATAAGGTACCATTGGTAGAACAGCATTTAAGAAAGGAGTTTAATCCATTCCTGAAGCGTTGGTATCAGGTTATTGGTTTAAGTGGTGATTCTCAATTGAAAATCTCATTTCCTGAAGTTGTCAGAAGAAACGATGTCATCATCAGTACAGCACAGATCCTTGAGAATTCACTGTTAAATGCAGCCAAAGAAGATGAAGAAGGTGTCCACTTATCAGATTTTTCACTCATCATTATTGATGAGTGTCATCACACTCAAAAGGAAGGTGTCTACAACAATATAATGCGACGTTATTTAAAAGAAAAGAAGAAGAATGAAAAGCTAGCAAAAGAAAACAAACCACTGATCCCACAGCCTCAGATTCTGGGACTTACAGCTTCACCTGGTGTAGGAGGTGCAAAAACCAACTCAAAAGCAGAACAACATATTCTGAAAATCTGTGCCAATCTTGATGCGCGTCGAATCATGACTGTTCAAGAGCATGCCTCCCAACTAAAGAATCAGGTGAAGGAACCATATAAGAAGACCGTGATTGCAGATGACAAAAGAAGGGATCCATTTAGAGAGAGAATTACTGAGATCATGACAGATATTCAAAACTATTGCCAGCTCCATCCAAAATCTGAACTTGGAACTCAGCCATATGAACAGTGGGTGATTAGAGAAGAGAGAAAAGCTGCAAAAGAAGAAAAACGTAAGGAACGTGTCTGTGCAGAACACTTGAAGAAATACAATGATGCTCTCCAGATAAATGACACCATCCGAATGGTAGATGCATACAATCACTTAAATAGCTTCTATAAGGAGGAGAAAAGAAAGAAGACAGTAAGGAGTGATGATGACGATGAACCAGCGGTATCAAAACAGGATGAAACAGATGAATTTCTAATAGGTTTATTTCATGCGAAAAAGAAACAACTGAAAGAGTTGGCTAGAAAGCCAGAATATGAAAACGAGAAGCTAATACAGTTGCGAAACACTTTAATGGAGGAGTTCACGAAGACCGAGGAACCTAGAGGAATTATTTTCACAAAGACTCGGCTAAGTGCCTTTGCTCTATTCCAGTGGATTAAGGATAACCCAAAATTTGAAGAAGTGGGAATTAAGGCCCATTATCTTATTGGTGCTGGACATAACAGTGAAACTAAACCCATGACTCAGAATGAGCAAAGGGAAGTCATTGATAAATTCCGAGGTGGAAGTGTAAATTTACTTATTGCTACTACTGTAGCTGAGGAAGGCCTAGACATCAAAGAGTGTAACATCGTCATTCGCTATGGCCTCGTCACCAATGAAATTGCTATGATGCAGGCTCGTGGTCGAGCTCGAGCTGATGAGAGCACCTATACAGTTGTGGCTTCGAGTGGCTCAGGAGCTGTTGAACGTGAAGATGTGAATGTCTTCCGAGAGAACATGATGTATAAGGCCATTCAGCGTGTCCAGAACATGCCACAGGAAGAGTATTTAAATAAGATTCAGAATTTCCAGTTGCAAAGTATACTGGAAAAACAAATGAAGGCAAAGAGAGATCAGCGCAAGACATACAAGAAAAATCCTTCACTTATAACATTCCTATGCAAAAATTGCCACAAGCTGATATGTTCTGGAGAAGATATTCAAGTTATTGAAAATATGCATCACGTCAGCGTGAAAAAAGATTTCCAAAGTCTCTACCACACAAGAGAAAATAAGACACTGCAAGATAAGGACGCCGATTACCAGACAAATGGGGAAATTATATGTAAAGATTGTGGACAAGCTTGGGGAAATATGATGGTTCACCGAGGTCTTGACCTGCCTTGTCTAAAGATTCGAAATTTTGTAGTTGTGTTTGAAGACAAGAAAACAACAAAGCAAATTTTTAAGAAATGGGGAGAACTGCCAGTCAGGTTCCCTAGTTTTGATTATGCAGCTCATTGTCCTTCAAGTGATGAAGATTAA
>opisthocomus_hoazin-opisthocomiformes-mda5_CDS
ATGGCAGAGCAGCCCCAGGACGAGCGCTTCCTCTACCTGATCTCCTGCTTCAGGCCGCGGCTGAAGCAGTTCATCCGGGTGCAGCCGGTGCTGGACCGGCTTCCCTCGCTGAGCGCGGCGGACAGGGAGAAGGTGCGGGCGGCCACCCTGCAGCGGGGCGAGGTGGAGGGGGCGGAGGAGCTGCTGCGGGCCGTGGAGCGGGGGCCCCGCGAGTGCGGCTGGTTCCACGAGTTCCTGCAGGCTCTGGAGCACGGCGGCTGCAGCCTGGCCGCCTGCTACGTGAACCCCAGCCTCAGCCAGCTGCCCTCGCCGGCTCAGGAGGCGGACCACGACCTCTGCGTGCACTTGGTGCAGCTGCTCCATAGCACGCTGGTGGACAGAATGCAGACCGTGCAGGTGGCCGAGAAGTGCCTGCAGATGGGCATCTTCCAGGACGAGGACCTGGATCGGATCCATGCTGTGACTGACAATCGTGGGAACAGAGATGGTGCAAGGGAGCTATTGAGCAGAATAGTGCAGAAGAAAGATTGGTTCTCTCCTTTTTTGATTGCTCTGCGTGAAACCCAACATGGAGGCCTTGCAGATGATTTAAGTGGAAATACAGGAGGAACAGAGAATACACAAAATGGAATGAAGAACAGTACAAAAGAAGAAACAGAAGTTGCAAGCCAACCAGGATATGCTGTAGTGGAAGATTTGAAACAGCAAGAAAATGTGAATGATCATTTCATCAGTGAGAACAGTGTATTGGAAACATCTATTGTAGTTTCAGAGTCAGATGTCTCCATAGGAGATGGAAGTGTCAGTAACTTGAATGAAAACCTGGGACAGAGCTGCACAACCAGTGATTCAGATGGAGATGAAGTGGAGAGCAGAGCTTCACCTGAGCCAGATCTGATCCTGAGAGATTACCAGATGGAAGTTGCAAAGCCAGCACTGAATGGGGAGAATATTATAATATGTCTCCCTACAGGCAGTGGTAAAACCAGAGTGGCTGTTTACATTACCAAAGATCACTTGGATAAGAAGAAAAGAGCATCAGAGCCTGGAAAAGTTATAGTGCTTGTTAATAAGGTACCATTGGTAGAACAGCATTTACGAAAGGAGTTTAATCCATTCCTGAAGCGTTGGTATCAGGTCACTGGTTTAAGTGGTGATTCTCAGCTGAAAATCTCATTTCCTGAAGTTGTCAGAAGAAATGATGTCATCATCAGTACAGCACAGATCCTGGAGAATTCACTGTTAAATGCAGCCAAAGAAGATGAAGAAGGTGTCCACTTATCAGATTTTTCACTCATCATTATCGATGAATGTCATCACACTCAAAAGGAAGGTGTCTACAACAACATAATGCGACGTTACTTAAAAGAAAAGATGAAGAACAGCAAGCTGGCAAAAGAAAACAAACCACTGATCCCACAGCCTCAGATTCTGGGACTTACAGCCTCACCTGGTGTAGGAGGTGCAACATCCTACTTAAAAGCTGAGGAACATATTTTGAAAATCTGTGCCAATCTTGATGCGTGTAGAATCATGACTGTTGAAGAGCACACCTCCCAACTGAAGAATCAGGTGAAGGAACCGTATAAGAAGACTGTGATTGCAGACGACAAAAGAAGGGATCCATTTAGAGAGAGGATTACTGAGATCATGACAGACATTCAAAACTATTGCCAGCTCCATCCAAAATCTGAGTTTGGAACTCAGCCATATGAACAGTGGGTGATTAGAGAAGAGAGAAGAGCTGCAAAAGAAGAAAAACGTAAGGAACGCGTCTGTGCAGAACACCTGAAGAAGTACAATGATGCTCTCCAGATAAATGACACCATCCGAATGGTGGATGCGTACAATCACCTAAATAACTTTTATAAGGAGGAGAAAAGTAAGAAGACAGTAAGGAGTGATGATGATGATGATGATGAGCCAGCAGCATCAAAACAGGATGAAACAGATGAGTTTCTAATAGGTTTATTTAATGCAAAAAAGAAACAGCTGAAAGAGTTGGCTAGAAAGCCAGAATATGAAAATGAGAAGCTAATACAGTTGCGAAATACTTTAATGGAGGAGTTCACGAAGACTGAGGAACCCAGAGGAATTATTTTCACAAAGACTCGGCTAAGTGCCTTTGCTCTATTCCAGTGGATTAAGGATAACCCAAAATTTGAAGAAGTGGGAATTAAGGCCCATTATCTTATCGGTGCTGGACATAACAGTGAAATGAAACCCATGACTCAGAATGAGCAAAGGGAAGTTATTGATAAATTCCGAGGTGGAAATGTAAATTTACTTATTGCTACTACTGTAGCTGAGGAAGGCCTAGACATCAAAGAGTGTAACATCGTTATTCGCTACGGCCTCGTCACCAATGAAATTGCTATGGTGCAGGCTCGCGGTCGAGCTCGAGCTGATGAGAGCACCTATGCACTTGTGGCTTCCAGCGGCTCAGGAGCTGTTGAACGTGAAGATGTTAATATTTTCCGTGAGCAAATGATGTATAAGGCCATTCAGCGTGTCCAGAGGATGCCGCAGGAAGAGTATTTAAATAAGATTCAGGATTTCCAGTTGCAAAGTATAGTAGAAAAACAAATGAAGGCAAAGAGAGATCAGCGCAAGACACACAAGAAAAATCCTTCACTAATAACATTCCTATGCAAAAATTGCCACAAGCTGGTATGTTCTGGAGAAGACATACAAGTTATTGAAAACATGCATCATGTCAGTGTGAAAAAGGATTTCCAAAGTCTTTACCATACAAGAGAAAATAAGACACTGCAAGATAAGCATGCCGATTACCAGACAAATGGGGAAATTATATGTAAAGATTGTGGACAAGCTTGGGGAAATATGATGGTTCACCGAGGTCTTGACCTGCCTTGTCTAAAGATTAGAAATTTTGTGGTTGTGTTTGAAGACAAGAAAACAACAAAGCAAATTTTTAAGAAATGGGGAGAACTGCCCATCAGATTCCCTGGTTTTGATTATGCAGCTCATTGTCCTTCAAGTGATGAGGATTAA
>acridotheres_javanicus-passeriformes-mda5_CDS
ATGGCAGAGGGCACCCGGGACGAGCTGTTCCTCTACATGATCTCCTGCTTCAGGCCGCGGCTGAAGCGGTTCATCCAGGTGCAGCCCGTGCTGGACCGGCTGCCGGCGCTGAGCGCGGAGGACAGGGACAGGGTGCGAGCGGCCGCCCAGCAGCGGGGCGCGGCGGCGGGCGCCGAGGAGCTGCTGCGGGCCGTGGAGCGGGGGCCCCGCGGCTGCGGCTGGATCCGCGAGTTCCTGCAGGCGCTGGAGCAGGGCGGCTGCGGCCTGGCCGCCTGCTACGCCAACCCCAGCCTGAGCCAGCTGCCCTCGCCGGCAGAGGAGGCCGAGCACGACCTGTGCGTGCAGCTGGTGCAGCTGCTGCACGGCACGCTGGTGGACAGGATGCGCGCCGTGCCGGTGGCCGAGAAGTGCCTGGAGATGGGAATCTTCCAGGACGAGGACATGGATCGGATCCAGACAGTTACTGACAATCATGGGAACAGAGATGGTGCAAGGGAGCTACTGAGCAGAATAGTCCAGAAGAAAGATTGGTTCTCTTCTTTCTTGGTTGCTCTCCGTGAAACCCAACATGAAGACCTTGCATATGATTTAAGTGGAAATACAGGAGAGAATAAACAAAATGGGATGGAGCAGACTACAAATGAAGAAACAGAAGTTACAAGCCAACCAGGATACGTCACAGAGGAGAATTTGAAACAGGAAGAAAATGTGGATGATAGTTTCAGCAGTGAGAACAGTGTGTTGGAAACATCCATAGAAAACAATTTTGTGGCATCAGAGTCAGATGTCTCCGTAGGAGATAGAAGGGTCAATAACTTGGATGAAAACCTGGGACAGAGCTACACAACCAGTGATTCAGATGAAGAGGAGAGGAGAGCCTCACCTGAGCCAGATCTGACCCTGAGAGATTACCAGATGGAAGTTGCAAAGCCAGCATTGAATGGGGAGAATATTATAATATGTCTCCCTACAGGCAGTGGTAAAACCAGAGTGGCTGTTTACATTACCAAAGATCACTTGGATAAGAAGAAAAGAGCATCAGAGCCTGGAAAGGTCATAGTACTTGTTAATAAGGTTCCATTGGTAGAACAGCATTTACAAAGAGAGTTTAGTCCATTCCTGAAGCGTTGGTATAAGGTTACTGGTTTAAGTGGTGATTCTCAGCTGAAAATCTCATTTCCTGAAGTTGTCAGAAGAAATGATGTCATCATCAGTACAGCACAGATCCTTGAGAATTCATTGTTAAATGCATCCAAGGAAGAGGAAGAAAGTGTCCACTTATCAGATTTTTCCCTCATYATTATTGATGAGTGTCATCACACTCAAAAGGAAGGTGTCTACAACAATATAATGCGACGCTACTTAAAAGAAAAGATGAAGAACAGGAAGCTGGCAAAAGAAAACAAACCACTGATCCCACAGCCTCAAATTCTGGGACTTACAGCCTCACCTGGTGTAGGAGGTGCAACATCCTACTCAAAAGCTGAAGAGCATATTCTGAAAATCTGTGCCAATCTTGATGCATGTAGAATTATGACTGTTGAAGAGCATGCCTCCCAATTGAAGAATCGGGTGAAGGAACCATCTAAAAAAACTGTGATTGCAGATGACAAAAAAAGGGATCCATTTAAAGAGAGAATTACTGAGATCATGACAGAAATTCAAAACTATTGCCAGCTACATCCAAAATCTGAGTTTGGAACTCAGACATATGAACAGTGGGTGATCAGAGAAGAGAGAAGAGCTGCAAAAGAAGAAAAACGCAGGGAACGTGTCTGTGCAGAGCACCTGAAGAAATACAATGATGCTCTCCAGATAAATGACACCATCCGAATGGTGGATGCCTACAATCACCTAAATAACTTCTATAAGGAGGAGAAAAGTAAGAAGACAGTAAGGAGTGATGATGATGATGATGATGATGAACCAGCAGTATCAAAACAGGATGAAACAGATGCATTTCTAATAGATTTATTTCATGCAAAAAAGAAACAGCTGAAAGAGTTGACAGGAAAGCCAGAAAATGAAAATGAGAAATTAATAAAGTTGAGAAATACTTTAATGGAGGAATTCACGAAGACTGAGGAACCTCGAGGAATCATTTTCACAAAGACTCGTCTAAGTGCCTTTGCTCTATTCCAGTGGATTAAGGACAACCCAAAATTTGAAGAAGTGGGAATTAGGGCCCATTATCTGATCGGCTGTGGACATAAGAGTGAAATGAAGCCCATGACTCAGAATGAGCAAAGGGAAGTTATTGATAAATTTCGACATGGAAGTATAAATTTACTAATTGCTACTACTGTAGCTGAGGAAGGCCTGGACATCAAAGAGTGTAACATCGTTATTCGCTACGGCCTCGTCACCAATGAAATTGCCATGGTGCAGGCTCGTGGTAGAGCTCGATCTGATGAAAGCACCTATGCTCTTGTGGCTTCAAGTGGCTCAGGGGCTGTTGAACGTGAAGATGTGAATATTTTTCGTGAGCAAATGATGTATAAGGCCATTCAGCGTGTCCAGAAGATGCCACAGGAAGAGTATTTAAATAAGATTCAGAGTTTCCAGTTGCAAAGTATAGTGGAAAAACAAATGAAGGCAAAGAGAGATCAGTGCAAGACGTACAAGAAAAATCCTTCACTAATAAAATTCTTATGCAAAAATTGCTACAAGCCAATATGTTCTGGAGAAGACATACAAGTTATTGAAGACATGCATCATATCAGTGTGAAARAAGATTTCCAAAGTCTTTATCATACAAGAGAAAATAAAACACTGCAAGATAAGAATGCTGATTACCAAACAAATGGGGAAATTATATGCAAAGACTGTGGACAAGCTTGGGGAAATATGATGGTTCACCGAGGTCTTGACCTGCCTTGTCTGAAGATTAGAAATTTTGTGGTTGTGTTTGCAGACAAGAAAACAACAAAGCACATTTTTAAGAAATGGGGAGAGCTGCCCATCAGGTTTCCTAGTTTTGATTATGCAGCTCATTATCCTTCAAGTGATGAAGATTAA
>alauda_arvensis-passeriformes-mda5_CDS
ATGGCAGAGGGCACCCGGGACGAGCGGTTCCTGTACATAATCTCCTGCTTCAGGCCGCGGCTGCGGCAGTACATCCAGGTGCAGCCCGTGCTGGACGGGCTCCCCTCGCTGAGCGCGGAGGACAGGGACAGGGTGCGTACGGCCGCCCTGCAGCGCGGCGAGGTGGCGGGCGCCGAGGAGCTGCTGAGGGCCGTGGAGCGAGGGCCCCGCGGCTGCGGCTGGATCCGCGAGTTCCTGCAGGCGCTGGAGAGCGGGGGCTGCAGCCTGGCCGCCTGCTAYGCCAACCCCAGCCTGAGCCAGCTGCCCTCGCCGGCAGAGGAGAGCGAGCACGACCTGTGCGTGCACCTGGTGCAGCTGCTGCACGGCACSCTGGTGGACAGGATGCGCGCCGTGCCGGTGGCCGAGAAGTGCCTGGAGATGGGAATCTTCTTGGACGAGGACGTGGATCGGATCCAGACTGTTACTGACAATCGTGGGAACAGAGATGGTGCAAGGGAGCTACTGAGCAGAATAGTCCAGAAGAAAGATTGGTTCTCTTCTTTTTTGATTGCTCTCCGTGAAACCCAACATGAAGACCTTGCAAATGATTTAAGTGGAAATACAGGAGAGAATAAACAAAATGGGATGGAGCAGACCACAAATGAAGAGACAGAAGTTAGAAGCCAACCTGGATACCTCACAGAGGAGAATGTGAAACAGGAAGAAAATGTGGATGCTAGTTTCAGCAGTGAGAACAATGTGTTGGAAACATCCATTGAAAAGAATTCTGTGGTGTCAGAGTCAGATGTCTCCATAGGAGATGGGAATGTCAGTAACTTGTATGAAGACCTGGGACAGARCTGCACAACCAGTGATTCAGATGAAGTGGAGAGGAGAGCCTCACCTCAGCCAGATCTGATCCTGAGGGACTACCAGATGGAAGTTGCAAAGCCAGCACTGAATGGGGAGAATATTATAATCTGTCTCCCTACGGGCAGTGGTAAAACCAGAGTGGCTGTTTACATTACCAAAGATCACTTGGATAAGAAGAAAAGAGCATCAGASCCTGGAAAAGTCATAGTACTTGTTAATAAGGTTCCATTGGTAGAACAGCATTTACAAACAGAATTTAGTCCATTCCTGAAGCGTTGGTATCAGGTTACTGGTTTAAGTGGTGATTGTCAGCTGAAAATCTCATTTCCTGAAGTTGTCAAAAGAAATGATGTCATCATCTGTACAGCACAGATCCTTGAGAATTCACTGTTAAATGCATCCAAGGAAGACGAAGAAGGTGTCCACTTATCAGATTTTTCCCTCATCATTATTGATGAGTGTCATCACACTCAAAAGGAAGGTGTCTACAACAATATAATGCGGCGCTACTTAGAAGAAAAGATGAAGAACAGGAAGCTGGCAAAAGAAAACAAACCACTGATCCCACAGCCTCAGATTCTGGGACTTACAGCCTCACCTGGTGTAGGAGGTGCAACATCCTACGCAAAAGCTGAAGAGCATATTCTGAAAATCTGTGCCAATCTCGATGCATGTAGAATTATGACTGTAGAAGAGCATGCCTCCCAGCTAAAGAAKCAGGTGAAGGAACCAGCTAAGAAGACAGTGATTGCAGATGACAAAAGAAGGGATCCATTTAAAGAGAAAATTACTGAGATCATGACAGAAATACAAAACTATTGCCAGCTGCATCCCAAGTCTGAGTTTGGAACTCAGACATATGAACAGTGGGTGATCAGAGAAGAGAGAAGAGCTGCAAAAGAAGAAAAACGCAGGGAACGTGTCTGTGCAGAACACTTGAAGAAATACAATGATGCTCTCCAGATAAATGACACCATCCGAATGGTGGATGCCTACAATCACCTAAATAACTTCTATAAAGAGGAGAAAAGTAAGAAGACAGTCAGCAGTGATGATGATGATGATGATGATGATGAAGCAGCAGTATCTAAACAGGATGAAACAGATGAATTTCTAATAGGTTTATTTCATGCAAAAAAGAAACAGCTGGAAGAGTTGACTGGAAAGCCAGAAAATGAAAATGAGAAGCTAATAAAGTTGAGAAATACTTTAATGGAGGAGTTCACAAAGATTGAGGAACCTCGAGGAATCATTTTCACAAAGACTCGTCTGAGTGCCTTTGCTCTATTCCAGTGGATTAAGGACAACCCAAAATTTGAAGAAGTGGGAATTAGGGCCCATTATCTTATTGGCTCTGGACATAAGAGCGAAGTGAAGCCCATGACTCAGAATGARCAAAGGGAAGTTATTGATAAATTTCGACGTGGAAATGTAAATTTACTGATTGCTACTACTGTAGCWGAGGAAGGCCTGGACATCAAAGAGTGTAACATTGTTATTCGCTATGGCCTCGTCACCAATGAAATTGCTATGGTGCAGGCTCGTGGTAGAGCTCGAGCTGATGAAAGCACCTATGCTCTTGTGGCTTCAAGTGGCTCAGGGGCTGTTGAACGTGAAGATGTTAATATGTTTCGTGAGAAAATGATGTACAAGGCCATTCAGCGTGTCCAGAAGATGCCACAGGAAGAGTATTTAAATAAGATTGAGAGTTTCCAGTTGCAAAGTATAGTGGAAAAACGAATGAAGGCAAAGAGAGATCAGCTCAAGACATACAAGAAAAATCCTTCCCTAATAAAATTCTTATGCAAAAATTGCTACAAGTCAATATGTTCTGGAGAAGACATACAAGTTATTGAAGACATGCATCATGTCAGTGTGAAAAAAGATTTCCAGAGTCAATATCATACAAGAGAAAATAAAACACTGCAGGATAAGCATGCTGATTACCAGATAAATGGGGAAATCATATGCAAAGACTGTGGACAAGCTTGGGGAAATATGATGGTTCACCGAGGTCTTGACCTGCCTTGTCTAAAGATTAGAAATTTTGTGGTTGTGTTTGAAGACAAGAAAACAACAAAGCAAATTTTTAAGAAATGGGGAGATCTGCCCATCAGGTTTCCTAGTTTGGATTATGCAGCTTATTGTCCTTCAAGTGATGAAGATTAA
>camarhynchus_parvulus-passeriformes-mda5_CDS
ATGGCAGAGGGCACCCGGGACGAGCGGTTCCTCTACATGATCTCCTGCTTCAGGCCGCGGCTGAAGCAGTTCATCCAGGTGCAGCCCGTGCTGGACCGGCTGCCCTCGCTGAGCGCGGAGGACCGGGACAGGGTGCTGGCGGCCGCCCTGCAGCGGGGCGCGGCGGCGGGCGCCGAGGAGCTGCTGCGGGCCGTGGAGCGGGGGCCCCGCGGCTGCGGCTGGATCCCCGAGTTCCTGCAGGCGCTGGAGCACGGCGGCTGCAGCCTGGCCGCCTGCTACGCCAACCCCAGCCTCAGCCAGCTGCCCTCGCCGGCAGAGGAGGCCGAGCACGACCTCTGCGTGCACCTGGTGCAGCTGCTGCACGGCACGCTGGTGGACAAGATGCGCGCCGGGCAGGTGGCCGAGAAGTGCCTGCAGATGGGAATCTTCCAGGACGAGGACGTGGATCGGATCCAGACTGTTACTGACAATCGTGGGAACAGGGATGGTGCAAGGGAGCTACTGAGCAGAATAGTCCAGAAGAAAGACTGGTTCTCTTCTTTTTTGATTGCTCTCCGTGAAACCCAACATGAAGACCTTGCAGATGATTTAAGTGGAAATACAGGAGAGAATAAACAAAATGGGATGGAGCAGACTACGAACGAAGAAACAGAAGTTACAAGCCAACCAGGATACGTCATAGAGGAGAATTTGAAACAGGAAGAAAATGTGGATGATAGTTTCAGCAGTGAGAACAGTCTGTTGGAAACATCCATAGAAAAGAATTCTGTGATGTCAGAGTCAGATGTTTCCATAGGAGATGGAAGTGTCAGTAACTTGAATGGAAACTGGAGCTGCACAACCAGTGATTCAGATGAAGTGGAGAGGAGAGCCTCACCTGAGCCAGATCTGACCCTGAGAGATTACCAGATGGAAGTTGCAAAGCCAGCATTGAATGGGGAGAATATTATCATATGTCTCCCTACAGGCAGTGGTAAAACCAGAGTGGCTGTTTACATTACCAAAGATCACTTGGATAAGAAAAAAAGAGCATCAGAGCCTGGAAAAGTCATAGTACTTGTTAATAAGGTTCCGTTGGTAGAACAGCATTTAAAAAGAGAGTTTAGTCCATTCCTGAAGCGTTGGTATCAGGTTATTGGTTTAAGTGGTGATTCTCAGCTCAAAATCTCATTTCCTGAAGTTGTCAGAAGAAATGATGTCATCATCAGTACAGCACAGATCCTTGAGAATTCACTGTTAAATGCATCCAAAGAAGATGAAGAAAGTGTCCACTTATCAGATTTTTCCCTCATCATCATCGATGAGTGTCATCATACTCAAAAGGAAGGTGTCTACAATAACATAATGAGACGTTACTTAAAAGAAAAGATGAAGAACAGGAAGCTGGCAAAAGAAAACAAACCATTGATCCCGCAGCCTCAGATTCTGGGACTTACAGCCTCACCTGGTGTAGGAGGTGCAACATCCTACTCAAAAGCTGAAGAGCATATTCTGAAAATCTGTGCCAATCTTGATGCATGTAGAATTATGACTGTTGAAGAGCATGCCTCCCAGCTAAAGAATCAGGTGAAGGAACCATCTAAGAAGACTGTGATTGCAGATGATAAAAAAAGGGATCCATTTAAAGAGAGAATCACTGAGATCATGACAGAAATACAAAACTATTGCCAGCTGCATCCGAAGTCTGAGTTTGGAACTCAGACATATGAACAGTGGGTGATCAGAGAAGAGAGAAGAGCTGCAAAAGAAGAAAAACCCAGGGAACGTGTCTGTGCAGAGCACTTGAAGAAATACAATGATGCTCTCCAGATAAATGACACCATCCGAATGGTGGATGCCTACAATCACCTAAATAACTTCTATAAAGAGGAGAAAAGTAAGAAGACAGTAAGGAGTGATGATGATGATGATGATGATGATGAGCCAGCAGTATCAAAACAGGATGAAACAGATAAATTTCTAATAGGTTTATTTCATGCAAAAAAGAAACAGCTGAAAGAGTTGACTAGAAAGCCAGAAAATGAAAATGAGAAGCTAATGGAGTTGAGAAATACTTTAATGGAGGAGTTCACGAAGACTGAAGAACCTAGAGGAATCATTTTCACAAAGACTCGTCTAAGTGCCTTTGCTCTTTTCCAGTGGATTAAGGACAACCCAAAATTTGAAGAAGTAGGAATTAGAGCCCATTATCTTATCGGCTCTGGACATAAGAGTGAAATGAAGCCCATGACTCAGAATGAGCAAAGGGAAGTTATTGATAAATTTCGATGTGGAAGTGTAAATTTACTAATTGCTACTACTGTAGCTGAGGAAGGCCTGGACATCAAAGAGTGTAACATCGTTATTCGCTACGGCCTTGTCACAAATGAAATTGCTATGGTGCAGGCTCGTGGTAGAGCTCGAGCTGATGAAAGCACCTATGCTCTTGTGGCTTCAAGTGGCTCAGGGGCTGTTGAACGTGAAAATGTTAATACTTTTCGCGAGAAAATGATGTATACAGCCATTCAGCGTGTCCAGAAGATGCCACAGGAAGAGTATTTAAATAAGATTCAGAGTTTCCAGGTCCAAAGTGTAGTGGAAAAACAAATGAAGGTGATGAGAGAACAGCACAAGACATACAAGAAAAATCCTTCACTAATAAAATTCTTATGCAAAAATTGCTCCAAGCCGATATGTTCTGGAGAAGACATACAAGTTATTGAAGACATGCATCATGTCAGTGTGAAAAAAGATTTCCAAAGTCTTTATCATACAAGAGAAAATAAAACACTGCAAGATAAGCATGCTGATTACCAGACAAATGGGGAAATTATATGCAAAGACTGTGGACAAGCTTGGGGAAATATGATGGTTCACCGAGGTCTTGACCTGCCTTGTCTAAAGATCAGAAATTTTGTGGTCGTGTTTGCAGACAAGAAAACAACAAACAATATTTTTAAGAAATGGGGAGACCTGCCCATCAGGTTTCCTAGTTTTGATTATGCAGCTCATTGTCCTTCAAGTGATGAAGATTAA
>catharus_ustulatus-passeriformes-mda5_CDS
ATGGCAGACAGCACCCGGGACGAGCTGTTCCTCTACATGATCTCCTGCTTCAGGCCGCGGCTGAAGCAGTTCATCCAGGTGCAGCCCGTGCTGGACCGGCTGCCGTCGCTGAGCGCGGAGGACAGGGACAGGGTGCGAGCGGCCGCGGTGCAGCGGGGCGAGGCGGAGGGCGCCGAGGAGCTGCTGCGGGCCGTGGAGCGGGGGCCCCGCGGCTGCGGCTGGGTCCGCGAGTTCCTGCTGGCGCTGGAGCAGGGCGGCTGCGGCCTGGCCGCCTGCTACGCCAGCCCCAGCCTGAGCCAGCTGCCCTCGCCGGAGGAGGAGGCCGAGCACGACCTGTGCGTGCAGCTGCTGCAGCTGCTGCACGGCACGCTGGTGGACAGGATGCGCGCCGTGCAGGTGGCCCAGAAGTGCCTGGAGATGGGAATCTTCCAGGACGAGGACATGGAACGGATCCAGACTGTAACTGACAATCGTGGGAACAGAGATGGTGCAAGGGAACTACTGAGCAGAATAGTCCAGAAGAAACATTGGTTCTCTTCTTTTTTGGTTGCTCTCCGTGAAACCCAACATGAAGACCTTGCATGTGATTTAAGTGGAAATACAGGAGAGAATAAACAAAATGGGATGGAGCAGACTACAAATGGAGAAACAGAAGTTAGAAGCCAACCAGAATACGCCATACAGGAGAATTTGAAACAGGAAGAAAATGTGGACGATAGTTTCAGCAGTGAGAACAGTGTGTTGGAAACATCCATAGAAAAGAATTCTGTGCTGTCAGAGTCAGATGTCTCCATAGGAGATGGAAGTGTCAGTAACTTGAATGACAACCTGGGACAGAGCTACACAACCAGTGATTCAGATGGAGAGGAGAGGAGAGCCTCACCTGAGCCAGATCTCACCCTGAGAGATTACCAAATGGAAGTTGCAAAACCAGCACTGAATGGGGAGAATATTATAATATGCCTCCCTACGGGCAGTGGTAAAACCAGAGTGGCTGTTTACATTACCAAAGATCACTTGGATAAGAAGAAAAGAGCATCAGAGCCTGGAAAAGTCATAGTACTTGTTAATAAGGTTCCATTGGTAGAACAGCATTTACAAAGAGAGTTTACTCCATTCCTGAAGCGTTGGTATAAGGTTACTGGTTTAAGTGGTGATTCTCAACTGAAAATCTCATTTCCTGAAGTTGTCAGAAGAAATGATGTCATCATCAGTACAGCACAGATCCTTGAGAATTCACTGTTAAATGCATCCAAGGAAGAGGAAGACAGTGTCCACTTATCAGATTTTTCCCTCATCATTATCGATGAGTGTCATCACACTCAAAAGGAAGGTGTCTACAACAATATAATGCGACGTTACTTAAAAGAGAAGATGAAGAACAGGAAGCTGGCAAAAGAAAACAAACCACTGATCCCACAGCCTCAGATTCTGGGACTTACAGCCTCACCTGGTGTAGGAGGTGCAACGTCCTACTCAAAAGCTGAAGAACATATTCTGAAAATCTGTGCCAATCTTGATGCATGTAGAATTATGACTGTTGAAGAGCATGCCTCCCAGCTAAAGAATCAGGTGAAGGAACCGTCTAAGAAGACTGTGATTGCAGATGACAAAAAAAGGGATCCATTTAAAGAGAAAATTACTGAGATCATGACAGAAATACAAAACTATTGCCAGCTGCATCCAAACTGTGAGTTTGGAACTCAGACATATGAACAGTGGGTGATCAGAGAAGAGAGAAGAGCTGCAAAAGAAGAAAAACGCAGGGAACGTGTCTGTGCAGAACACTTGAAGAAGTACAACGATGCTCTCCAGATAAATGACACCATCCGAATGGTGGATGCCTACAATCACCTAAATAACTTTTATAAAGAGGAGAAAAGTAGGAAGACAGTAAGGAGTGATGATGATGAGGAGGAGGAACCAGCAGTATCAAAACAGGATGAAACAGATGAATTTCTATTAGATTTATTTCATGCAAAAAAGAAACAACTGAAAGAGTTGACTGGAAAACCAGAAAATGAAAATGAGAAGCTAATAAAGTTGAGAAATACTTTAATGGAGGAGTTCACGAAGACTGAAGAACCTCGAGGAATCATTTTCACAAAGACTCGTTTAAGTGCCTCTGCTCTATACCATTGGATTAAGGACAACCCAAAATTTGAAGAAGTGGGAATTAGGGCCCATTATCTTATTGGCTCTGGACATAAGAGTGAAATGAAGCCCATGACTCAGAACGAGCAAAGGGAAGTTATTGATAAATTTCGACATGGAAATATAAATTTACTAATTGCTACTACTGTAGCTGAAGAAGGCCTGGACATCAAAGAGTGTAACATTGTTATTCGCTATGGCCTCGTCACCAATGAAATTGCTATGGTGCAGGCTCGCGGTAGAGCTCGATCTGATGAAAGCACCTATGCTCTTGTGGCTTCAAGTGGCTCAGGGGCTGTTGAACGTGAAGATGTTAATATTTTTCGTGAGAAAATGATGTATAAGGCCATTCAGCGAGTCCAGAAGATGCCACAGGAAGAGTATTTAAATAAGATTCAGAGTTTCCAGTTGCAAAGTATAGTGGAAAAACAAATGAAGGCAAAGAGAGATCAGTGCAAGACATACAAGAAAAATCCTTCACTAATAAAATTCTTATGCAAAAATTGCTCCAAGCCGATATGTTCTGGAGAAGACATACAAGTTATTGAAGACATGCATCATATCAGTGTGAAAAAAGATTTCCAAAGTCTTTATCATACAAGAGAAAATAAAACACTGCAAGATAAGAATGCTGATTACCAGACAAATGGGGAAATTATATGCAAAGACTGTGGACAAGCTTGGGGAAATATGATGGTTCACCGAGGTCTTGACCTGCCTTGTCTAAAGATTAGAAATTTTGTGGTTGTGTTTGCAGACAAGAAAACAACAAAGCACGTTTTTAAAAAGTGGGGAGAGCTGCCCATCAAGTTTCCTAGTTTTGATTATGCAGCTCATTGTCCTTCGAGTGATGAAGATTAA
>chiroxiphia_lanceolata-passeriformes-mda5_CDS
[truncated: 189,859 more chars]
