# Supplementary material for: Repeated MDA5 Gene Loss in Birds: An Evolutionary Perspective
Source: Viruses. 2021 Oct 22;13(11):2131. doi: 10.3390/v13112131 (PMC8619217; doi:10.3390/v13112131)
Supplement: Supplementary file 1 [file viruses-13-02131-s001.zip › Figure_S2.xlsx]

## Sheet: species_list
Figure S2
Accession numbers of datases used to identify MDA5 coding sequences. In most cases, primary source was one or multiple genomic contigs. In few cases, NCBI SRA data was the primary source (The SRA accession numbers are povided in parentheses).
Species name	NCBI accession numbers of contigs or SRA datasets
anas platyrhynchos	NOIJ01000029
aythya fuligula	WNMM01000007
cairina moschata	QZEJ01000002
calypte anna	RRCD01000010
buceros rhinoceros	JMFK01044929, JMFK01044930
casuarius casuarius	PTFA01000004
dromaius novaehollandiae	PTEY01000002
alca torda	VMED01000021
calidris pugnax	LDEH01017713
himantopus himantopus	RSEF01000007, RSEF01000007
limosa lapponica	LXVZ01001853, LXVZ01001854, LXVZ01001855, LXVZ01001856
recurvirostra avosetta	SAYO01010391, SAYO01034609, SAYO01028657
scolopax mira	BJBW01001524
sterna hirundo	WNMW01000005
uria lomvia	NOXD01000043
ciconia boyciana	BDFF02014569
ciconia ciconia	(SRX8047134)
ciconia episcopus	(SRX8047132)
nipponia nippon	JMFH01021904
columba livia	MLQZ01000381
patagioenas fasciata	LSYS01004331
merops nubicus	WNMU01000015
accipiter nisus	BJBX01001875
aegypius monachus	(SRX1612739)
butastur indicus	(SRX1612736)
haliaeetus leucocephalus	JPRR01001074
antigone vipio	BJEU01012854
balearica regulorum	JAAIYD010000445
chlamydotis macqueenii	JAAGBA010003779
gallirallus okinawae	BDFH02004971
grus nigricollis	SMUU01000029
heliornis fulica	(SRX6695369, SRX6695370, SRX6695371)
porzana atra	(SRX6695219, SRX6695221, SRX6695222, SRX6694937, SRX6695838)
tauraco erythrolophus	WOXW01000140
opisthocomus hoazin	JMFL01041850
acridotheres javanicus	PEJO01000022
alauda arvensis	CADDXX010000009
camarhynchus parvulus	CADCXG010000137
catharus ustulatus	WNMQ01000150
chiroxiphia lanceolata	WNMC01000006
cicinnurus regius	RAHN01000032
corapipo altera	RXGC01000006
corvus moneduloides	WHPO01000011
cyanoderma ruficeps	VZDJ01000594
diphyllodes magnificus	RAHO01000007
empidonax traillii	PWAB01000033
eopsaltria australis	QKXG01002070
eremophila alpestris	WMCF01000004
erythrura gouldiae	QUSF01000012
ficedula albicollis	AGTO02003868
geothlypis trichas	WSPK01000687
hemignathus wilsoni	SGIP01000056
hirundo rustica	QRBI01000096
junco hyemalis	QZWM01003251
lepidothrix coronata	LVWP01014237
lichenostomus cassidix	VLJF01000052
manacus vitellinus	MCBO03002896
melospiza melodia	RZID01006028
mixornis gularis	QVAJ01000006
neopelma chrysocephalum	RDMT01000020
paradisaea rubra	RAHL01000033
parotia lawesii	RAHM01000002
parus major	JRXK01002275
phylloscopus trochilus	LXGM01000008
pipra filicauda	PYIH01002336
poecile atricapillus	VZSS01000012
pseudopodoces humilis	ANZD01013510
saxicola maurus	OAMK01000016
serinus canaria	VKJK01000010
sporophila hypoxantha	NDFG01000411
sturnus vulgaris	LNCF01007752
sylvia atricapilla	WNMY01000169
taeniopygia guttata	VOHI02000008
zosterops pallidus	STGZ01001117
egretta garzetta	JJRC01057183
nannopterum brasilianus	NFME01015101
phalacrocorax pelagicus	NFMD01000698
phoenicopterus ruber	WNML01000497
dendrocopos noguchii	BJBY01036133, BJBY01057803
melanerpes aurifrons	WWNC01000012
picoides pubescens	JJRU01051009, JJRU01051010
calonectris borealis	VZUG01039597, VZUG01029390
hydrobates tethys	VWZR01009580
agapornis roseicollis	NDXB01014776
amazona aestiva	LMAW01002510
ara ararauna	JAAAKF010002142, JAAAKF010001505
aratinga solstitialis	CABHOG010000007
cacatua leadbeateri	(SRX5572837)
guaruba guarouba	JAABOC010003650, JAABOC010053664, JAABOC010002223
lorius garrulus	JAAAKI010006445, JAAAKI010056913, JAAAKI010039350, JAAAKI010064445, JAAAKI010005445
melopsittacus undulatus	JAAVWG010000863
psittacus timneh	WYDJ01000016
pyrrhura perlata	JAAGVT010004693, JAAGVT010038843, JAAGVT010004344
rhea americana	PTEV01000125
asio otus	(SRX1612722)
bubo blakistoni	BJCB01014456
otus sunia	PYXB01003343, PYXB01003342, PYXB01003341
strix occidentalis	NIFN01000142
tyto alba	CABFVR010021059
struthio camelus	JJRT01040444
upupa epops	VZRI01007519, VZRI01008867
