# Supplementary material for: Repeated MDA5 Gene Loss in Birds: An Evolutionary Perspective
Source: Viruses. 2021 Oct 22;13(11):2131. doi: 10.3390/v13112131 (PMC8619217; doi:10.3390/v13112131)
Supplement: Supplementary file 1 [file viruses-13-02131-s001.zip › Figure_S3.txt]

>balearica_regulorum-gruiformes-mda5_CDS-disrupted
---------------------------------------------------------------------------------------------------------------------------------------------------------------------------------------------------------------------------------------------------------------------------------------------------------------NCCTCGCCGGCCCATGAGGCCGACTGCAACCTCTGCGTGCACTTGGTGGAGCTGCTCCACAGCACGCTGGTGGATAGAATGCAGACC------------GAGAAGTGCCTGCAGATCGGCATCTTCCAGGACGAAGACTGGGATCGGATCCACACTGTAACTGACAATCTTGGGAACAGAGATGGA------NNACTATTGAGCAGAATAGTGCAGAAGAAAGATTGGTTCTGTCCTTTTTTGATCGCTCTGTGTGAAAGCCAACATGGAGGCCTTGCAGATAATTTAAGCAGAAATACAGGAGGAACAGAGAATAGACAAAATGTGATGAAGAGCAGTACAAATGAAGAAACAGAAGTTACAAGNNAACTAGGATATGCCGTAGTGGAGGATTTGAAACAGCGAGAAAATGTGAATCATAGTTTCAGCAGTGAGAACAGTGTATTGGAAACATCTATTGGAAAGAATTCTGCAGTTTCA------------------------------------------------------------------------------------NATGAAGATGAAGTGGAGAGCAGAGCTTCACCTGAGCCAGACCTGATCCTGAGAGGTTACCAGATGGAAGTTGCAAAGCCAGCACTGAATGGGGAGAAAATTATACTATGTCTCCCTACAGGCAGTGGTAAAACCAAAGTGGCTGTTTACATTACCAAAGATCACTTGGAT---AAGNNAAGAGCATCAGAGCCTGGAAAATTTGTAGTACTTGTTAATAAGATACTGATGGTAGAGCAGCATTTACAAAAGGAGTTTAATCCATTTCTGAAACATTGTTATCAGGTTATTGGTTTAAGTGGTGATTCTCAGCTAAAAATCNNNTTTCCTGAAGTTGTCAGAAGAAATNATATCATCATCAGTACAGCACATATACTTGAGAATTCATTGTTAAATGCAGCTGAAGAAGATGAAGAAGGTGTCCACTTACCAGATTTTTCATTCATCATTATTGATGAGTGTCATCACACTCAAAAGGANNATTTTCATTCTCAGCTCTGGGGGCTGTGCATA------------------------------------------------------------------------------------------------------------------------------------------------------------------------------------------------------------------------------------------------------------------------------------------------------------------------------------------------------------------------------------------------------------------------------------------------------------------------------------------------------------------------------------------------------------------------------------------------------------------------------------------------------NCAAAAAAGAAACAGCCGAAAGAGTTGGCTGGAAAGCCAGGATATGAAAATGAGAAGCTAATACAGTTGCGAAACACTNNAATGGAGGAGTTCACGAATACTGAGGAACCTAGAGGAATTATTTTCACAAAGACTTGGCTAACTGCCTTTGCTCTATTCCAGCAGAATAAGGATAACCCAAAATTTGAAGAAATGGGAATTAAGGCA---CNNCTTATCGGTGCTAGACATAACAGTGAAATTAAACCCATGACTCNNAGGGAGCAAAGGGAAGTTATTAATAAATTCCAAGGTGGAAATGTAAATTTACTTATTCCTACTACTGCAGCTGAGGAAGGCCTAGACATCAAAGAGTGTAACATCATTATTTGCTGTGACCTCATCATCATTGAAATTGCTATGGTGCAGGCTTGTGGTNNNGCTNNNGCTGATGAGAGCACCTATGCACTTGTGGCTTCAAGTGGCTCTGGAGCTGTTGAACTTGAAGACGTTAANATTTTCTGCNAGAAAATGATGTATAAGGCCAATCAGCGTGTTCAGAAGATGCTACAGGAAGAGTATTTAAATAAGATTCAGAATTTCCAGTTGCAAAGTATAGTGGAAAAACAAATGAAGGCAAAGAGAGATCAGCAC------NACAAGAAAAATCCTTCACTAATAACATTCCTATGCAAAAATTGCCACAAGCTGATATGTTTTGGAGACGACATAAAAGTTACTGAAAACATGCATCATGTCAGTGTGAAAAAAGATTTCCAAAGTTGTTACCATACAAGAGGAAATAAGACACTGCAAGATAAGCATTCTGATTACCAGACAAATAGGGAAATTATATGTAAAGACTGTNNNAAAGCTTGGGGAAATATGATGGTTCACNNNGGTCTTGACTTGCCTTGTCTAAAGATTAGAAATTTTGTGGTTGTGTTTNNNGACAAGAAAATAACAAAGCAAATTTTTCAGAAATGGAGAGAACTGCCCATCAGGTTCCCTAGNTTTGATTATACAGTTCGTTGTCCTTCGAGTGATGAAGAC
>grus_nigricollis-gruiformes-mda5_CDS-disrupted
---------------------------------------------------------------------------------------------------------------------------------------------------------------------------------------------------------------------------------------------------------CACGGCGGCTGCAGGCTGGCTGCCTGCTGCGGGAACCCCAGCCTCAGCCGGCCGCCCTCGCTGGCCCAGGAGGCCGACTGCAACCTCTGCGTGCACTTGGTGGAGCTGCTCCACAGCACGCTGGTGGATAGAATGCAGACC------------GCCAAGTGCCTGCAGATGGGCATCTTCCAGGGCGAGGACCGGGATCGGATCCGCACTGTAACTGACAATCTTGGGAACAGAGATGGTGCAAGNNNNCTATTGAGCAGAATAGTGCAGAAGAAAGATTGGTTCTGTCCTTTTTTGATTGCTCTGTGTGAAAGCCAACATGGAGGCCTTGCAGACAATTTAAGCAGAAATACAAGAGGAACAGAGAATAGACAAAATGGGATGAAGAGCAGTACGAATGAAGAAACAGAAGTTACAAGACAACTAGGATATGCCATAGTGGAGGATTTGAAACAGCAAGAAAATGTGAATCATAGTTTCAGCAGTGAGAGCAGTGTATTGGAAACATCTATTGGAAAGAATTCTGCAGTTTCA------------------------------------------------------------------------------------NATGAAGATGAAGTGGAGAGCAGAGCTTCACCTGAGCCAGATCTGATCCTGAGAGGTTACCAGATGGAACTTGCAAAGCCAGCACTGAATGGGGAGAAAATTATAATATGTCTCCCCACAGGCAGTGGTAAAACCAAAGTGGCTGTTTACATTACCAAAGATCACTTGGAT---AAGNNAGCAGCATCAGAGCCTGGAAAATTTGTAGTACTTGTTACTAAGGTAGTGATGGTAGAGCAGCATTTACAAAAGGAGTTTAATCCATTTCTGAAACATTGTTATCAGGTTATTGGTGTAAGTGGTGATTCTNNNCTAAAAAGCTCATTTCCTGAAGTTGTCCGAAGAAATGATATCATCATCAGTACAGCACATATCCTTGAGAATTCATTGTTAAATGCAGCTGAAGAAGAAGAAGAAGGTGTCCACTTATCA---------------------------------------------------------------------------------------------------------------------------------------------------------------------------------------------------------------------------------------------------------------------------------------------------------------------------------------------------------------------------------------------------------------------------------------------------------------------------------------------------------------------------------------------------------------------------------------------------------------------------------------------------------------------------------------------------------------------------------------NCAAAAAAGAAACAGCCGAAAGAGTTGGCTGGAAAGCCAGGATATGAAAAAGAGAAGCTAATACAGTTGCAAAACACTNNAATGGAGGAGTTCACGAATACTGAGGAACCTGGAGGAACTATTTTCACAAAGACTTGGCTAAGTGCCTTTGCTCTATTCCAGNNNAATAAGGATAACCCAAAATTTGAAGAAATAGGAATTAAGGCCCCTTATCTTATCGGTGCTAGAAATAACAGTGAAATTAAACCCATGACTGNNAGGGAACAAAGGGAAGTTATTAATAAATTCCAAGGTGGAAATGTAAATTTACTTATTCCTAGTACTGCAGCTGAGGAAGGCCTAGACATCAAAGAGTGTAACATCATTATTTGCTGTGACCTCATCATCATTGAAATTGCTATGGTGCAGGCTTGCGGTNNNGCTNNNGCTGATGACAGCACCTATGTACTTGTGGCTTCAAGTGGCTCAGGAGCTGTTGAACTTGAAGATGTTAATATTTTCTGCAAGAAAATGATGTATAAGGTCAATCAGCATGTTCAGAAGATGCTACAGGAAGAGTATTTAAATAAGATTCAGAATTTCCAGTTGCAAAGTATAGTGGAAAAACAAATGAAGGCAAAGAGAGATCAGCAC------NACAAGAAAAATCCTTCACTAATAACATTCCTATGCAAAAATTGCCACAAGCTGATATGTTCTGGAGAAGACATACAAGTTATTGAAAACATGCATCATGTCAGTGTGAAAAAAGATTTCCAAAATTTTTACCATACAAGAGGAAATAAGACACTGCAAGATAAGCATTCTGATTACCAGACAAATAGGGAAATTATATGTAAAGACTGTGGAAAAGCTNNNGGAAATATGATGGTTCATCAAGGTCTTGACCTGCCTTGTCTAAAGATTAGAAATTTTGTGTTTGTGTTTNNNGACAAGGAAACAACAAAGCAAATTTTTCAGAAATGGAGAGAACTGCCCATCAGGTTCCCTAGNTTTGATTATGCAGTTCATTGTCCTTCAAGTGATGAAGAT
>antigone_vipio-gruiformes-mda5_CDS-disrupted
------------------------------------------------------------------------------------------------------------------------------------------------------------------------------------------------------------------------------------------------NNGCCGGAGCATGGCGGCTGCAGGCTGGCTGCCTGCTGCGGGAACCCCAGCCTCAGCCGGCTGTCCTCGCTGGCCCAGGAGGCCGACTGCAACCTCTGCGTGCATTTGGTGGAGCTGCTCCACAGCACGCTGGTGGATAGAATGCAGACC------------GAGAAGTGCCTGCAGATGGGCATCTTCCAGGGCGAGGACCGGGATCGGATCCACACTGTAACTGACAATCTTGGGAACAGAGATGGTGCAAGNNNNCTATTGAGCAGAATAGTGCAGAAGGAAGATTGGTTCTGTCCTTTTTTGATTGCTCTGTGTGAAAGCCAACATGGAGGCCTTGCAGACAATTTAAGCAGAAATACAGGAGGAACAGAGAATAGACAAAATGGGATGAAGAGCAGTACAAATGAAGAAACAGAAGTTACAAGACAACTAGGATATGCCATAGTGGAGGATTTGAAACAGCAAGAAAATGTGAATCATAGTTTCAGCAGTGAGAGCAGTGTATTGGAAACATCTATTGGAAAGAACTCTGCAGTTTCA------------------------------------------------------------------------------------NATGAAGATGAAGNGGAGAGCAGAGCTTCACCTGAGCCAGATCTGATCCTGAGAGGTTACCAGATGGAACTTGCAAAGCCAGCACTGAATGGGGAGAAAATTATAATATGTCTCCCTACAGGCAGTGGTAAAACCAAAGTGGCTGTTTACATTACCAAAGATCACTTGGAT---AAGNNAAGAGCATCAGAGCCTGGAAAATTTGTAGTACTTGTTACTAAGGTAGTGATGGTAGAGCAGCATTTACAAAAGGAGTTTAATCCATTTCTGAAACATTGTTATCAGGTTATTGGTGTAAGTGGTGATTCTCAGCTAAAAAGCTCATTTCCTGAAGTTGTCCGAAGAAATGATATCATCATCAGTACAGCACATATCCTTGAGAATTCATTGTTAAATGCAGCTGAAGAAGATGAAGAAGGTGTCCACTTATCA---------------------------------------------------------------------------------------------------------------------------------------------------------------------------------------------------------------------------------------------------------------------------------------------------------------------------------------------------------------------------------------------------------------------------------------------------------------------------------------------------------------------------------------------------------------------------------------------------------------------------------------------------------------------------------------------------------------------------------------NCAAAAAAGAAACAGCCGAAAGAGTTGGCTGGAAAGCCAGGATATGAAAAAGAGAAGCTAATACAGTTGCAAAACACTNNAATGGAGGAGTTCACGAATACTGAGGAACCTGGAGGAATTATTTTCACAAAGACTTGGCTAAGTGCCTTTGCTCTATTCCRGNNNAATAAGGATAACCCAAAATTTGAAGAAATAGGAATTAAGGCCCCTTATCTTATCGGTGCTAGAAATAACAGTGAAATTAAACCCATGACTGNNAGGGAACAAAGGGAAGTTATTAATAAATTCCAAGGTGGAAATGTAAATTTACTTATTCCTAGTACTGCAGCTGAGGAAGGCCTAGACATCAGAGAGTGTAACATCATTATTTGCTGTGACCTCATCATCATTGAAATTGCTATGGTGCAGGCTTGCGGTNNNGCTNNNGCTGATGACAGCACCTATGTACTTGTGGCTTCAAGTGGCTCGGGAGCTGTTGAACTTGAAGATGTTAATATTTTCTGCAAGAAAATGATGTATAAGGCCAATCAGCATGTTCAGAAGATGCTACAGGAAGAGTATTTAAATAAGATTCAGAACTTCCAGTTGCAAAGTATAGTGGAAAAACAAATGAAGGCAAAGAGAGATCAGCAC------NACAAGAAAAATCCTTCACTAATAACATTCCTATGCAAAAATTGCCACAAGCTGATATGTTCTGGAGAAGACATACAAGTTATTGAAAACATGCATCATGTCAGTGTGAAAAAAGATTTCCAAAATTTTTACCATACAAGAGGAAATAAGACACTGCAAGATAAGCATTCTGATTACCAGACAAACAGGGAAATTATATGTAAAGACTGTGGAAAAGCTNNNGGAAATATGATGGTTCATCAAGTTCTTGACCTGCCTTGTCTAAAGATTAGAAATTTTGTGTTTGTGTTTNNNGACAAGAAAACAACAAAGCAAATTTTTCAGAAATGGAGAGAACTGCCCATCAGGTTCCCTAGNTTTGATTATGCAGTTCATTGTCCTTCAAGTGATGAAGAT
>heliornis_fulica-gruiformes-mda5_CDS-disrupted
---------------------------------------------------------------------------------------------------------------------------------------------------------------------------------------------------------------------------------------------------------------------------------------------------------------CCAACA------------------------------------------------------------------------------------------------------------------------------------------------------------------------------------------------------------------------------------------------------------------------------------------------------------------------ACAAATGGGATAAGAAATNATACAAATNNAGAA------GTTACAAGACAACTAGGCTATGCTACAGTGGATGATTTGAAACATCAAGAGAGCANNAGTGAC------TGCAGTGAGAACAGTGTAGTACAAACATCTATTGGAAGGAATTCTGTATTTTCAAAGTCATGTTTCTCCATAGGAGATGGAAATGTCAGTAACTTGGATGAAAACCTGNNNCAGAGC---TGCGCAACCAGTGATACAGATGAAGAT---NNGGAGAGCAGAGTTTCACCTGAGCCAGATCTGATCCTGATTGATTACCAGATGAAAGTTACAAAGCCAGAACTGAACGGNGAGAACATTAGAATATGTTTCCCTACAGGCAGTGGNAAAATCAGAGTGGCTACTTACATTACCAAAGATCACTTGGATAAGAAGAAAAGAGCATCAGAGCCTGGAAAAGTTATGGTACTTGTTTATAAGGTACCGATGGTAGAANNNTATTTACGAAATGAGTTTAATCAATTCTTGGAGCACTGGTATCAGGTTATTGGTNNNAGTGATGACTCTCAGATGAAAATCTCATTTCCTGAAGTTGTCAGGAGGNATGATGTTGTTGGAGGAACAGCCCAC---------------------------------------------------------------------------------------------------------------------------------------------------------------------------------------------------------------------AACTTNNCAGCTCCAGGA------------------------------------------------------------------------------------------------------------------------------------------------------------------------------------------------------------------------------------------------------------------------------------------------------------------------------------------------------------------------------------------------------------------------------------------------------------------------------------------------------------------------------------------------------------------------------------------------------------------------------------------------------------------------------------------------------------------------TTTGNNNNGGCTTCNGGTGACCCATCTTTCNNNGANTGTNNNCTT---------------------------------------------------------AATGATCAAAGGAAAGTGATTGATAAATTCCAAGGTGGAAATGCGTCTTTACTTAGTGCTACTTCTAGCGGAAAGTCTANCCTAAATATCAAAAATTNNNNCATCATCATTCACTATGACTTTGTGAGTAATGAAATTGCTATGGTTCAGGCTCGTAGTNNNGTTCAAGTTGATGAGAGCACCTATGCACTTTTGGCTTCAGATGGCTCAGAAGCTGTTGAACATGAAGAAGCTACTATTTTCTGTGTGAAAATGATGTATAAGGCCCATCAGCATGTCCAGAAGATGCTGCAGNNNGAGTATTTAAATAATATTCAGAATTTACAGTTGCAAAATATAGTGGAAAAACAAATGAAGGCAAAGAGAGATCAGCAC------NAAAAGAAAAATCCTTCACTAATAACA---TTANNNAACAATTGCCTTGAGCTGATACATTCTGGGGAAGAAATACAAGTTACTGAAAACATGCATTATGTCAGTGTGAAAAAAGATTTCCAAAGTCTTTACCATAAAAGAGGAAATAAGACACTACAAGGGAAGCATGCCAATTACTGGACAAATAGGGAAATTTCATGTAAAGAGTGTGGACAGAGTCAGGGAAATACAATGGTTCAC---------------------CTNNAGATTAGAAATTTTGTCATTGGGTTTNNNGATATGAAAACAATGAAACAATTTTTTAAGAAATGGGGAGGATTGCCCATCAGGTTCCCTAGTTTTGATTTTGCAGTTCATCATTCTTCAAGTGATGAAGAC
>ciconia_episcopus-ciconiiformes-mda5_CDS-disrupted
GTTGCAGAGGAGTCCCGAGACGAGCGCTTCCTCCACGTGATCTCCTGCTCCGGGCCGCGGCTGAAGCAGTTCATCCGGGGGCAGCCGCTGCTGGAGCGGCTTCCCTCGCTGAGCGCGGGGGAGAGGGAGAAGGTGCGGGCGGCCGCCCTGCAGCGGGGCGAGGTGGAGGGGGCGGAGGAGCTGCTGCGGGCCGCGGAGCGGGGGCCCCGCGGGTGCGCCTGGTTCCGCGAGTTCTTGCCGGCGCTGGAGCACGGCGGCTGCAGCCTGGCCGCCTGCTACGTGAACCCCAGCCCCAGTCAGCTGCCCTCGCCGGCTGAGGAGGGCGACCGCGACCTCTGCGTGCACTTGGTGCAGCTGCTCCACAGCACACTGGTGGATAGAATGCAGACCATGCAGGTGGCCGAGAAGTGCCTGCAGATGGGCACCTTCCAGGACGAGGACCTGGATCGGATCCACACTGTTACTGACAATCATGGGAACAGAGGTGGTACAAGGGAGCTATTGAACAGAATAGTGCAGAAGAAAGACTGGTTCTCTCCTTTTTTGATTGCTCTGCGTGAAACCCAACATGGAGGCCTTGCAGATGATTTAAGTGGAAATACAGGAGGAACAGAGAATAGACAACATGGGATGAAGAACAATACAAATGAAGAAACAGAAGTTACAAGCNNNCCGGGATATGCCGTAGTGGAGGATTTGAAACAGCAAGGAAATGTGAATGATAGTTTCAGCAGTGAGAACAGTGTATTGGAAACATCTATTGGAAAGAATTCTGTAGTTTCAGAGTCAGATGTCTCCATAGGAGATGAAAGTGTCAGTAACGTGAATGAAAACCTGGGACAGAGC---TGCACAACCAGTGATTCTGATAAAGATGAAGTGGAGAGCAGAGCTTCACCTGAGCCAGATCTGATCCTGAGAGATTACCGGATGGAAGTTGCAAAGCCAGCACTGAATGGGGAGAATGTTATAATATGTCTCCCTACAGGCAGTGGTAAAACCAGAGTGGCTGTTTACATTACCAAAGATCACTTGGATAAGAAGAAAAGAGCATCAGAGCCTGGAAAAGTTATGGTAGTTGTTAATAAGGTACCATTGGTAGAACAGCTTTTACAAAAGGAGTTTAAGCTGTTCCTGAAGCGTTGGTATCAGGTTATTGGTTTAAGTGGTGATTCTGAGCTGAAAATCTCATTTCCTGAAGTTGTCAGAAGAAATGATGTCATCATCAGTACAGCACAGATCCTTGAGAATTCACTGTTAAATACAGCTGAAGAAGATGAAGAAGGTGTCCANTTATCA---------------------GNNGAGCATCATCACACTCAAAATCAAGGTGTCTACAGCAATATAATGCAACGTTGCTTAAAAGAAAATATGAAGAACAGGAAGCTGGCAAAAGAAAACAAACCACTGATCCCACAGCTTCAGATTCTGGGACTTACAGCTTCACCTGGTATAGGAGGTGCAACATCCTCCTCAAAAGCTGAAAAACATATTCTGAAAATCTCTGCAAATCTTGATGTGTGTAGAATCATGACTGTTAAAGAGCATGCCTCCCAACTGAAGAATCAGGTGAAGGAACCATGTAAGAAGACTGTGATTGCAGATGACAAAAGAAGTGATCCATTTAGAGAGAGAATTACTGAGATCATGACAGACATTCAAAACTATTGCCAGCTCCATCCAAAATCTGAGTTTGGACCTCAGCCATATGAACAGTGGGTGGTTAGAGAAGAGAGAAGAGCTGCAAAAGAAAAA---CGCAAGGAACGTCTCTGTGCAGAACACTTGAAGAAATACAATGATGCTCTCCAGATAAATGACACTATCNNNATGGTGGATGAGTACAATCACCTACATAACTTTTATAAGGAGGAGAAAAGTAAGAAGACAGTAAGGAGTGGTGATGATGATGATGGTGAT---------------GAACCAGCAGTATCAAAAAATATGAGTAAGACTGTAGTCAGAAAGCCACTGCCTAAGGCAAAAAAGAAACAGCTGAAAGACTTGGCTAAAAAGCCAGAATATGAAAATGAGAAGCTAATACAGTTGNNNAGCACTNNNATGCAGGAGTTCACAAAGACTGAGGAACCTAAAGGAATTATTTTCACAAAGACTCAGCTAAGTGCCTTTGCTCTATTCCAGTGGATTAAGGATAACCCAAAATTTGAAGGAGTGGGAATTAAGGCCCGTTATCTTATCAGCGCTGGATATAACAGTGAAATTAAACCCATGACTCAAAATGAGCAAAGGGAAGTTATTGATAAATTCCGAGGTGGAAATATAAGTTTACTTATTGCTACCACTGTAGCTGAGGAAGCCCTAGACATCAAAGAGTGTAACATCATTATTCGCCATGGCCTCGTCACCAGTGAAATTGTCATGGTGCAGGCTCACGGTCAAGCTCGAGCTGACGAGAGCACCTATGCACTTGTGGCTTCGAGTGGCTCAGGAGCTGTTGAACGTGAAGTTGTTAATATTTTCCGTGAGAAAATGATGTATAAGGCCATTCAGCATGTCCAGAAGATGCCGCAGGAAGAGTACTTAAATACGATTCAGAATTTCCAGTTGCAAAGTATAGTGGAAAAACACATGAATGCAAAGAGAGATCAGCGCAAGACATATAAGAAATATCCTTCACTAATAACATTCCTATGCAAAAATTGCCACAAGCTGATATGTTTTGGAGAAGACATAAAAGTTATTGAAAACATGCATTACGTCAGTGTGAAAAAAGATTTCCAAAGTCTTTACCATACAAGAGAAAATAGGACACTGCAAGGTAAGCATGCCAATTACCAGACAAATGGAGAAATTCTATGTAAAGATTGTGGACAAGCTTGGGGAAATATGATGGTTCACCAAGGTCTTGACCTGCCTTGTCTAGAAATTAGAAATTTTGTGGTTGTGTTTGAAGACAACAAAACAACAAAGCAAATTCTTAAGAAATGGGGAGAGCTGCTCATCAGGTTCCCTAGTTTTGATTATGCAGCTCATTGTCCTTCAAGTCATGAAGAT
>ciconia_boyciana-ciconiiformes-mda5_CDS-disrupted
ATGGCAGAGGAGTCCCGAGACGAGCGCTTCCTCCACGTGATC---TGCTCCGGGCCGCGGCTGAAGCGGTTCATCCGGGTGCCGCCGCTGCTGGAGCGGCTTCCCTCGCTGAGCGCGGGGGAGAGGGAGAAGGTGCGGGCGGCCGCCCTGCAGCGGGGCGAGGTGGAGGGGGCGGAGGAGCTGCTGTGGGCCGCGGAGCGCGGGCTCCGCGGGTGCGCCTGGTTCCGCGAGTTCTTGCCGGCGCTGGAGCACGGCGGCTGCAGCCTGGCCGCCTGCTACGTGAACCCCAGCCCCAGTCAGCTGCCCTCGCGGGCTGAGGAGGGCGACCGCGACCTCTGCGTGCACTTGGTGCAGCTGCTCCACAGCACGCTGGTGGATAGAAAGCAGACCATGCGGGTGGCCGAGAAGTGCCTGCAGATGGGCACCTTCCAGGACGAGGACCTGGATCGGATCCACACTGTTACTGACAATCATGGGAACAGAGGTGGTACAAGGGAGCTATTGAGCAGAATAGTGCAGAAGAAAGACTCGTTCTCTCCTTTTTTGATTGCTCTGTGTGAAACCCAACATGGAGGCCTTGCAGATGATTTAAGTGGAAATACAGGAGGAACAGAGAATAGACAAAATGGGATGAAGAACAATACAAATGAAGAAACAGAAGTTACAAGCCAACCAGGATATGCCGTAGTGGAGGATTTGAAACAGCAAGAAAATGTGAATGATAGTTTCAGCAGTGAGAACAGTGTATTGGAAACATCTATTGGAAAGAATTCTGTAGTTTCAGAGTCAGATGTCTCCATAGGAGATGAAAGTGTCAGAAACGTGAATGAAAACCTGGGACAGAGC---TGCACAACCAGTGATTCCGATAAAGATGAAGTGGAGAGCAGAGCTTCACCTGAGCCAGATCTGATCCTGAGAGATTACCGGATGGAAGTTGCAAAGCCAGCACTGAATGGAGAGAATGTTATAATATGTCTCCCTACAGGCAGTGGTAAAACCAGAGTGGCTGTTTACATTACCAAAGATCACTTGGATAAGAAGAAAAGAGCATCAGAGCCTGGAAAAGTTATGGTAGTTGTTAATAAGGTACTGTTGGTAGAACAGCTTTTACGAAAGGAGTTTAAGCTGTTCCTGAAGCATTGCTATCAGGTTATTGGTTTAAGTGGTGATTCTGAGCTGAAAATCTCATTTCCTGAAGTTGTCAGAAGAAATGATGTCATCATCAGAACAGCACAGATCCTTGAGAATTCACTGTTAAATGCAGCTGAAGAAGATGAAGAAGGTGTCCANTTATCAGATTTTTCACTCATCATTATCGATGAGCATCATCACACTCAAAATCAAGGTGTCTACAGCAATATAATGCAACATTGCTTAAAAGAAAAGGTGAAGAACAGGAAGCTGGCAAAAGAAAACAAACCACTGATCCCACAGCTTCAGATTCTGGAACTTACAGCTTCACCTGGTATAGGAGGTGCAACA---TCCTCAAAAGCTGAAAAACATATTCTGAAAATCTGTGCAAATCTTGATGCGTGTAGAATCATGACTGTTAAAGAGCATGCCTCCCAACTGAAGAATCAGGTGAAGGAACCATATAAGAAGACTGTGATTGCAGATGACAAAAGAAGGGATCCATTTAGAGAGAGAATTACTGAGATCATGACAGACATTCAAAACTATTGCCAGCTCCATCCAAAATCTGAGTTTGTACCTCAGCCATATGAACAGTGGGTGGTTAGAGAAAAGAGC---NNTGCAAAAGAAAAAAACCGCAAGGAACGTGTCTGTGCAGAACACTTGAAGAAATACAATGATGCTCTCCAGATAAATGACACTATCNNNATGGTGGATGAGTACAATCACCTACATAACTTTTATAAGGAGGAGAAAAGTAAGAAGACAGTAAGGAGTGGTGATGATGATGATGATGAT---------------GAACCAGCAGTATCAAAAAATATGAGTAAGACTGTAGTCAGAAAACCACTGCCTAAGGCAAAAAAGAAACAGCTGAAAGACTTGGCTAAAAAGCCAGAATATGAAAATGAGAAGCTAATACAGTTGNNNAGCACTNNNATGCAGGAGTTCACAAAGACTGAGGAACCTAAAGGAATTATTTTCACAAAGACTCAGCTAAGTGCCTTTGCTCTATTCCAGTGGATTAAGGATAACCCAAAATTTGAAGAAGTGGGAATTAAGGCCCGTTATCTTATCGGCGCTGGACATAACAGTGAAATTAAACCCGTGACTCAAAATGAGCAAAGGGAAGTTATTGATAAATTCCGAGGTGGAAATATAAGTTTACTTATTCCTACTACTGTAGCTGAGGAAGCCCTAGACATCAAAGAGTGTAACATCATTATTTGCCATGGCGTCGTCACCAGTGAAATTGTCATGGTGCAGGCTCACGGTCAAGCTCGAGCTGATGAGAGCACCTATGCACTTGTGGCTTTGAGTGGCTCAGGAGCTGTTGAACGTGAAGATGTTAATATTTTCCGTGAGAAAATGATGTATAAGGCCATTCAGCATGTCCAGAAGATGCCGCAGGAAGAGTACTTAAATACAATTCAGAATTTCCAGTTGCAAAGTATAGTGGAAAAACACATGAATGCAAAGAGAGATCAGCGCAAGACGTACAAGAAATATCCTTCACTAATAACATTCCTATGCAAAAATTGCCACAAGCTGATATGTTTTGGAGAAGAC------------------ATGCATTACGTCAGTGTGAAAAAAGATTTCCAAAGTCTTTACCATACAAGAGAAAAGAGGACACTGCAAGGTAAGCATGCCGATTACCAGACAAATGGAGAAATTCTAAGTAAAGATTGTGGGCAAGCTTGGGGAAATATGATGGTTCACCAAGGTCTTGACCTGCCTTGTCTAAAAATTAGAAATTTTGTGGTTGTGTTTGAAGACAACAAAATAACAAAGCAAATTCTTAAGAAATGGGGAGAGCTGCTCATCAGGTTCCCTAGTTTTGATTGTGCAGCTCATTGTCCTTCAAGTCATGAAGAT
>ciconia_ciconia-ciconiiformes-mda5_CDS-disrupted
ATGGCAGAGGAGTCCCGAGACGAGCGCTTCCTCCACGTGATC---TGCTCCGGGCCGCGGCTGAAGCGGTTCATCCGGGTGCCGCCGCTGCTGGAGCGGCTTCCCTCGCTGAGCGCGGGGGAGAGGGAGAAGGTGCGGGCGGCCGCCCTGCAGCGGGGCGAGGTGGAGGGGGCGGAGGAGCTGCTGCGGGCCGCGGAGCGCGGGCTCCGCGGGTGCGCCTGGTTCCGCGAGTTCTTGCCGGCGCTGGAGCACGGCGGCTGCAGCCTGGCCGCCTGCTACGTGAACCCCAGCCCCAGTCAGCTGCCCTCGCGGGCTGAGGAGGGCGACCGCGACCTCTGCGTGCACTTGGTGCAGCTGCTCCACAGCACGCTGGTGGATAGAATGCAGACCATGCGGGTGGCCGAGAAGTGCCTGCAGATGGGCACCTTCCAGGACGAGGACCTGGATCGGATCCACACTGTTACTGACAATCATGGGAACAGAGGTGGTACAAGGGAGCTATTGAGCAGAATAGTGCAGAAGAAAGACTCGTTCTCTCCTTTTTTGATTGCTCTGTGTGAAACCCAACATGGAGGCCTTGCAGATGATTTAAGTGGAAATACAGGAGGAACAGAGAATAGACAAAATGGGATGAAGAACAATACAAATGAAGAAACAGAAGTTACAAGCCAACCAGGATATGCCGTAGTGGAGGATTTGAAACAGCAAGAAAATGTGAATGATAGTTTCAGCAGTGAGAACAGTGTATTGGAAACATCTATTGGAAAGAATTCTGTAGTTTCAGAGTCAGATGTCTCCATAGGAGATGAAAGTGTCAGAAACGTGAATGAAAACCTGGGACAGAGC---TGCACAACCAGTGATTCCGATAAAGATGAAGTGGAGAGCAGAGCTTCACCTGAGCCAGATCTGATCCTGAGAGATTACCGGATGGAAGTTGCAAAGCCAGCACTGAATGGAGAGAATGTTATAATATGTCTCCCTACAGGCAGTGGTAAAACCNGAGTGGCTGTTTACATTACCAAAGATCACTTGGATAAGAAGAAAAGAGCATCAGAGCCTGGAAAAGTTATGGTAGTTGTTAATAAGGTACTGTTGGTAGAACAGCTTTTACGAAAGGAGTTTAAGCTATTCCTGAAGCATTGCTATCAGGTTATTGGTTTAAGTGGTGATTCTGAGCTGAAAATCTCATTTCCTGAAGTTGTCAGAAGAAATGATGTCATCATCAGAACAGCACAGATCCTTGAGAATTCACTGTTAAATGCAGCTGAAGAAGATGAAGAAGGTGTCCANTTATCAGATTTTTCACTCATCATTATCGATGAGCATCATCACACTCAAAATCAAGGTGTCTACAGCAATATAATGCAACATTGCTTAAAAGAAAAGGTGAAGAACAGGAAGCTGGCAAAAGAAAACAAACCACTGATCCCACAGCTTCAGATTCTGGAACTTACAGCTTCACCTGGTATAGGAGGTGCAACATCCTCCTCAAAAGCTGAAAAACATATTCTGAAAATCTGTGCAAATCTTGATGCGTGTAGAATCATGACTGTTAAAGAGCATGCCTCCCAACTGAAGAATCAGGTGAAGGAACCATATAAGAAGACTGTGATTGCAGATGACAAAAGAAGGGATCCATTTAGAGAGAGAATTACTGAGATCATGACAGACATTCAAAANTATTGCCAGCTCCATCCAAAATCTGAGTTTGGACCTCAGCCATATGAACAGTGGGTGGTTAGAGAAAAGAGGNNNGCTGCAAAAGAAAAAAACCGCAAGGAACGTGTCTGTGCAGAACACTTGAAGAAATACAATGATGCTCTCCAGATAAATGACACTATCNNNATGGTGGATGAGTACAATCACCTACATAACTTTTATAAGGAGGAGAAAAGTAAGAAGACAGTAAGGAGTGGTGATGATGATGATGATGAT---------------GAACCAGCAGTATCAAAAAATATGAGTAAGACTGTAGTCAGAAAACCACTGCCTAAGGCAAAAAAGAAACAGCTGAAAGACTTGGCTAAAAAGCCAGAATATGAAAATGAGAAGCTAATACAGTTGNNNAGCACTNNNATGCAGGAGTTCACAAAGACTGAGGAACCTAAAGGAATTATTTTCACAAAGACTCAGCTAAGTGCCTTTGCTCTATTCCAGTGGATTAAGGATAACCCAAAATTTGAAGAAGTGGGAATTAAGGCCCGTTATCTTATCGGCGCTGGACATAACAGTGAAATTAAACCCGTGACTCANAATGAGCAAAGGGAAGTNATTGATAAATTCCGAGGTGGAAATATAAGTTTACTTATTCCTACTACTGTAGCTGAGGAAGCCCTAGACATCAAAGAGTGTAACATCATTATTTGCCATGGCGTCGTCACCAGTGAAATTGTCATGGTGCAGGCTCACGGTCAAGCTCGAGCTGATGAGAGCACCTATGCACTTGTGGCTTTGAGTGGCTCAGGAGCTGTTGAACGTGAAGATGTTAATATTTTCCGTGAGAAAATGATGTATAAGGCCATTCAGCATGTCCAGAAGATGCCGCAGGAAGAGTACTTAAATACAATTCAGAATTTCCAGTTGCAAAGTATAGTGGAAAAACACATGAATGCAAAGAGAGATCAGCNCAAGACGTACAAGAAATATCCTTCACTAATAACATTCCTATGCAAAAATTGCCACAAGCTGATATGTTTTGGAGAAGAC------------------ATGCATTACGTCAGTGTGAAAAAAGATTTCCAAAGTCTTTACCATACAAGAGAAAAGAGGACACTGCAAGGTAAGCATGCCGATTACCAGACAAATGGAGAAATTCTAAGTAAAGATTGTGGGCAAGCTTGGGGAAATATGATGGTTCACCAAGGTCTTGACCTGCCTTGTCTAAAAATTAGAAATTTTGTGGTTGTGTTTGAAGACAACAAAATAACAAAGCAAATTCTTAAGAAATGGGGAGAGCTGCTCATCAGGTTCCCTAGTTTTGATTGTGCAGCTCATTGTCCTTCAAGTCATGAAGAT
>gallirallus_okinawae-gruiformes-mda5_CDS-disrupted
------------------------------------------------------------------------------------------------------------------------------------------------------------------------------------------------------------------------------------------------------------------------------------------------------------------------------------------------------------------------------------------------------------------------------------------------------------------------------------------------------------------------------------------------------------------------------------------------------------------------------NTAACAGAGAATAAACAAAATGAGATGAGGAACNGTACAAATGAAGAAACAGAAGATACAAGA---CANGGCTGTGCCNCAGTGGAGGAATTGAAACAGCAA---------GATGGTAGTTTCACCAGTGAGAACAGCATATTAGAAACATCTACTGGAAGGAATAACATAGTTTCAAAGTCACATGTCTCCATAGGAGATGGAAGTGTCAGTAATTTGAATGAAAACTTGGGACAGAGC---TGCACAACCAGTGATTCAGATGAAGAT---NNGGAGAGCAGAGCTTCACCTGAGCCAGATCTGATCCTGAGTGATTGCCAGATGGAAGTTGCAAAGCCAGCACTGAATGGNGATAACATTATAATATGTCTCCCTACAGGCAGTGGTNAAACCAGAGTGGCTATTTACATTACCAAAGATCACTTGGATAAGAAGAAAAGAGCATCAGAGTCTGTAGTTACTATACTTGTTNNAAATAAGGTACCACTGGTANNNCAGCATTTCCAAAAGGAGTTTAATCAATTCCTGAAGCATCAGTATCAGGTTATTGGTTTAAGTGGTGATTCTCAACTGAAAATCNNNTTTCCTGAAGTTGTCAGGNATGATGTTGTCATCATCCATANAGCACATATCCTTGAGAATTCATTGTTAAACGCAGCCAAAGAAGAT---GAAGGTGTCCAGTTATCA---------------------------------------------------------------------------------------------------------------------------------------------------------------------------------------------------------------------------------------------------------------------------------------------------------------------------------------------GNNGATCCATTTAGAGAGAGAATAACTGAGATCACGACAGATATTCAAACCTATTGCCACCACCCTTCAAAATCTGAGTTTGGAATGCAGCCATATGAACAGTGGGTGATTAGAGAAGAAAGA---------------------------AAAGNNNNT---GCAGAACACTTAAAG------------------------------------------------------------------------------------NNAAGCAAGAAGACAGTTAGGAGTGATGATGATGAC------------------------AAACCAGCACTATCAAACCAGGATGAAACAGATNNNTTTCTAATAGGTTTATTTCATGCANNNAAGAAACAGCTGAAAGAGTTGGCTGGAAAGTCAGAATATGNAAATGAGGAGCTAATACAGTTGCAAAACACANNAATGGAGGAGTTCACAAAAACTGAGGAACCTGGANNNATTATTTTCACGAAGACTTGGCTGAGTGCCGTTGCTCTATTCCAGTGGAATAAAGATAACCCAAAATGTGAAGAAATGGTAATTAAGGCCCATTATTTTATCAGTGCTGGACATAACAGTGAAGTTCAACCCATGGCTCAGAATGAGCAAAGGGAAGTGACTGATAAATTCCAAGGCGGAANTGTATATTTACTTATTGCTACTAAAGTAGCTGAGGAAGGCCTATACATCAAAGAGTGTAATGTCATTATTCACTATGGCCTTGTGAGCAACAAAATTACTGTGATGCAAGCTCGCAGTNNNGTTCAAGATGATGAGAGCACCTATGCAGTTGTGGCTTTGAGTGGCTCAGGAGCTGTTGAACATGAAGATGTTAATATTTTCTTTGTGAAAATGATGTATAGGGCCCATCAGCAAGTCCAGAAGATGCGGCAGGACNNNTATTTAAATAAG---------------------------------------------------------------------------------------------------------------------------------------------------------------------------------------------------------------------NNGGAAACACANCAA---GTCAGGTTGNNTCAGGGAACT---------------------------------------------------------------------------GTGNTAAAGATTAGAAATTGTGGGGTTGTGTTGNNNGACGTGAAAACAACAAAGCATTTTTTTAAGAAATGGAGAAAACTGCCCATCAGGTTCCCTAGTTTTGATTCTGCAGTTCAT------CNNAGTGATGAAAAC
>porzana_atra-gruiformes-mda5_CDS-disrupted
------------------------------------------------------------------------------------------------------------------------------------------------------------------------------------------------------------------------------------------------------------------------------------------------------------------------------------------------------------------------------------------------------------------------------------------------------------------------------------------------------------------------------------------------------------------------------------------------------------------------------NTATCAGAGAATAGACAAAACGGGGTGAGGAATNGTACAAATGAAGAAACAGAAGATACAAGGCAAGCAGGCTGTGCCACAGTGGAGGATTTGAAACAG---------------CNNAGTTTCACCAGTGTGAACAGTGTATTAGAAACATCTACTGGAAGGAATACTGTAGTTTCAGAGTCGCATGTCTCCATAGGAGATGGAAGTGTCAGTAATNNNAATGAAAACTTGGGACAGAGC---TGCACAACCAGTGATTCAGATGAAGAT---NNGGAGAGCAGAGCTTCACCTGAGCCAGATCTGATCCTGAGTGATNNNCAGATGGAAGTTGCAAAGCCAGCACTGAATGGNGAGAATATTATAATATGTCTCCCTACAGGCAGTGGTAAAACCAGAGTGGCTATTTACATTACCAAAGATCACTTGGATAAGAAGAAAAGAGCATCAGAGCCTGTAATTACTGTACTTGTTNNAAATAAGGTACCGATGGTAGAACAGCATTTCCAAGAGGAGTTTAATCAATTCCTGAAGCATTGGTANCAGGTTATTGGGTTAAGGGGTGATTCTCAACTGAAAATCTCATTTCCTGAAGTTGTCAGGNATGATGTTGTCATCATCCATACAGCACATATCCTTGAGAATTCATTGTTAAATGCAGCCAAAGACGATGAAGAAGGTGTCCAGTTATCA---------------------------------------------------------------------------------------------------------------------------------------------------------------------------------------------------------------------------------------------------------------------------------------------------------------------------------------------GNNGATCCATTTAGAGAGAGAATAACTGAGATCATGACAGATGTTCAAAGCTATTGCCGCCACCCTTCAAAATCTGAGTTTGGAACGCAGCCATATGAACAGTGGGTGATTAGAGAAGAAAAGTTAGCTGCAAAAGAAGAAGAAGACATGGAACATGTC---NNNGAACACTTAAAG------------------------------------------------------------------------------------NNAAGCAAGAAGACAGTTAGGAGTGATGATGATGAC------------------------NNNCCAGCAGTATCAAACCNNAGGACGAAACAGAATTTNCTAATAGGTTTATTTCAT---------------------------------GNNGGACCGNATGACCCTGAGNNNGTNNTTCAGGTAAAAAACAATNNNNNNGAGAAATTAATACAGGAT------------------NNNATTGCAAAGACCNNNGTTAGT------TGCCTATTCCAGTGGAATATAGATAACCAAAAATTTGAAGAAATGGTAATTAAGGCCCATTATTTTATCAGTGCTGGACATAACAGTGAAGTTCAACCCATGGCTCAGAATGAGCAAAGGGAAGTGATTGATAAATTCCAAGGTGGGAATGTATATTTACTTATTAGTACTATTGTAGCTATGGAAGGCCTAGACATCAAAGAGTGTAACACCTTTATTCACTGTTGCCTTGTGAGCAACAAAATTACTATGGTGCAGGCTCGCAGTNNNGTTCAAGATGATGAGAGCACCTATGCAGTTATGACTTTGAGTGGCTCAGGAGCTGTTGAACATGAAGATGTTAATATTTTCTTTGTGAAAATGATGTATAAGGCCCATCAGCATGTCCGGAAGATGCCACAGGACNNNTATTTAAATAAG---------------------------------------------------------------------------------------------------------------------------------------------------------------------------------------------------------------NAAGTCGGGAAAACTGACCAGAAGNNTTATGTTNGTCAGGGAACT---------------------------------------------------------------------------GTGNTAAAGATTAGAAATGTTATGGTTGTGTTGNNNGACATGAAAACATCA---NATTTTCTTAAGAAATGGGGAGAACTGCCCATCGGGTTCCCTAGNTGTGATTCTGCAGTTCGT------CNNAGTGATGAAGAT
>chlamydotis_macqueenii-gruiformes-mda5_CDS
ATGGCAGCCCAATCTCGGGACGAGCGCTTCCTCTACATGATCTCCTGCTTCAGGCCGCGGCTGAAGCAGTTCATCCGTGTGCAGCCGGTGCTGGATCGGCTTCCCTCGCTGAGCGCCGAGGACAGGGAGAAGGTGCGGGTGGCCGCCCTGCAGCGGGGCGAGGTGGAGGGGGCGGAGGAGCTGCTGCGGGCCGTGGAGCGGGGGCCCCGCGGGTGCGGCTGGTTCCACGAGTTCCTGCAGGCGCTGGAGCACGGCGGCTGCAGCCTGGCCGCCTGCTACGTGAACCCCAGCCTCAGCCAGCTGCCCTCGCCGGCCGAGGAGGCCGACCACGACCTCTGCGTGCACTTGGTGCAGCTGCTCCACAGCACGCTGGTGGACAAAATACAGAGCGTGCAGGTGGCTGAGAAGTGCCTGCAGATGGGCATCATCCAGGAGGAAGACCTGGATCGGATCCACACTGTAACTGACAATCATGGTAACAGAGATGGTGCAAGGGAGCTACTGAGCAGAATAGTGCAGAAGAAAGATTGGTTCTCTCCTTTTTTGATTGCTCTGCGTGAAACCCAACATGGAAGCCTTGCAGATGACTTAAGCGGAAATACAGGAGGAACAGAGAACAGACAGAATGAGATG---AACAGTACAAACGAAGAAACAGAAGTTACAAGCCAACCAGAATACGCTGTAGTGGAGGATTTGAAACAGCAAGAAAATGTGAATGATAGTTTCAACAGTGAGAACAGTGTATTGGAAACATCTATTGGAAAGAATTCTGTAGTTTCAGAGTCAGATGTCTCCATAGGAAATGGAAGCATCAGTTACTTGAATGAAAACCTGGGACAGAGC---TGCACAACCAGT---TCAGATGAAGATGAAGTGGAGAGCAGAGCTTCCCCTGAGCCAGATCTGATCGTGAGAGATTACCAGATGGAAGTTGCAAAGCCAGCACTGAATGGGGAGAATATTATAATATGTCTCCCTACAGGCAGTGGTAAAACTAGAGTGGCTGTTTACATTACCAAAGATCACTTGGATAAGAAGAAAAGAGCATCAGAGCTTGGAAAAGTTATAGTACTTGTTAATAAGGTACCATTGGTGGAACAACATTTACGAAAGGAGTTCAATCCATTCTTGAAGCATTGGTATCAGGTTATTGGTTTAAGTGGTGATTCTCAGCTGAAAATCTCATTTCCTGAAGTTGTCAGAAGAAATGATGTCATAATCAGTACAGCACAGATCCTTGAGAATTCACTGTTAAATGCAGCCGAAGAAGGTGAAGAAGGTGTCCACTTATCAGATTTTTCACTCATCATTATTGATGAGTGTCATCACACTCAAAAGGAAGGTGTCTACAACAATATAATGCGACGTTACTTAAAAGAAAAGATGAAGAACAGGAAACTGGCAAAAGAAAACAAACCACTGATCCCACAGCCTCAGATTTTGGGACTTACAGCCTCACCTGGTGTAGGAGGTGCAACATCCTACTCAAAAGCTGAAGAACATATTCTGAAAATCTGTGCCAATCTTGATGCATGTAGACTCATGACTGTTGAAGAGCATGCCTCCCAATTGAAGAATCAGGTGAAGGAACCATATAAGAAGACTGTGATTGCAGATGACAAAAGAAGGGATCCATTTAGAGAGAGAATTACTGAGATCATGACAGACATTCAAAACTATTGCCAGCTCCATCCAAAATCTGAGTTTGGAACTCAGCCATATGAACAGTGGGTAATTAGAGAAGAGAGAAGAGCTGCAAAAGAAGAGAAACGCAAGGAACGCGTCTGTGCAGAACACTTGAAGAAATACAATGATGCTCTCCAGATAAATGATACCATCAGAATGGTGGATGCATACAATCACCTAAATAACTTTTATAAGGAGGAGAAAAGTAAGAAGACAGTAAGGAGTGATGATGATGATGATGAT------------------GAACCAGCAGTATCAAAACAAGATGAAACAGATGAATTTCTAATAGGATTATTTAATGCAAAAAAGAAACAGCTGAAAGAGTTGGCTAGAAAGCCAGAATATGAAAATGAGAAGCTAATACAGTTGCGAAACACTTTAATGGAGGAGTTCACGAAGACTGAGGAACCTAGAGGAATTATTTTCACAAAGACTCGTCTAAGTGCCTTTGCTCTATTCCAGTGGATTAAGGATAACCCAAAATTTGAAGAAGTGGGAATTAAGGCCCATTATCTTATTGGTGCTGGACATAACAGTGAAATTAAACCCATGACTCAGAATGAGCAAAGGGAAGTTATTGATAAATTCCAAGGTGGAAATGTAAATTTACTTATTGCTACTACTGTAGCTGAGGAAGGCCTAGACATCGAAGAATGTAACATCGTTATTCGCTATGGCCTTGTCACCAATGAAATTGCTATGGTGCAGGCTCGTGGTCGAGCTCGAGCTGATGAGAGCACCTATGCACTTGTGGCTTCAAGTGGCTCAGGAGCTGTTGAACGTGAAGATGTTAATATTTTCCGTGAGAAAATGATGTATAAGGCCATTCAGCGCGTCCAGAAGATGCCAAAGGAAGAGTATTTAAATAAGATTCAGAATTTCCAGTTGCAAAGTATAGTGGAAAAACAAATGAAGGCAAAGAGAGATCAACGCAAGACATACAAGAAAAATCCTTCACTAATAACATTCCTATGCAAAAATTGCCACAAGCTGATATGTTCTGGAGAAGACATACAAGTTATTGAAAACATGCATCATGTCAGTGTGAAAAAAGATTTCCAAAGTCTTTACCATACAAGAGAAAATAAGACACTGCAAGATAAGCATGCCGATTACCAGACAAATGGGGAAATTATATGTAAAGATTGTGGACAAGCTTGGGGAAATATGATGGTTCACCGAGGTCTTGACCTGCCATGTCTAAAGATTAGAAATTTTGTGGTTGTGTTTGAAGACAAGAAAACAACAAAGCAAATTTTTAAGAAATGGGGAGAACTGCCTGTCAGGTTCCCTAGTTTTGATTATGCAGCTCATTGTCCTTCAAGTGATGAAGAT
>anas_platyrhynchos-anseriformes-mda5_CDS
ATGTCGACGGAGTGCCGAGACGAGTGCTTCCTCTACATGATCTCCTGCTTCAGGCCGCGGCTGAAGCAATACATCCGGGTGATGCCGGTGCTGGACCGGCTGCCCTCGCTGAGCTGGGAGGATAGGGAGAAGGTGCGGGTGGCGGCGGAGCAGCGGGGCGACGTGGAGGGGGCCGAGGAGCTGCTGCGCGCCGTGGAGCGTGGCCCCCGCGACCCAGGTTGGTTTCCTGAGTTCGTGCAGGCGCTGGAGTACGGCGGCTGCGACCTGGCTGCCCGCTACTTGAACTCC------AGCCAGCTGCCCTCGCCCACCGAGGAGGCTGACCACGACCTCTGTGTGCAATTGGTGCAGCTTCTCCACGCCACCTTGGTGGATAAGATGCGGGCCAGGCAGGTGGCCGAGATGTGCCTGCAGATGAACATTTTCCAGGAGGAGGACTTGGAACGGATCAGTGCTGTTACTCAAACTCGTGGGAACAGAGATGGTGCAAGAGAGCTATTGAGTAGAATAGTGCAGAAAAAGGATTGGTTCTCTCCTTTCTTGGTTGCTCTGCGTGAAACACAACATGAAGACCTTGCAGATGATTTAAGTGGAAATACAGGAGGAAAAGAGAATAAAGGAAACGGGGTGAAGAACAGTACAAACAACGAAACAGAAGCTGCAAGCCAACCAGGACATTCTGTAGTGAAGGATTTGAAACAGCAAGAAAATCTGAATGGTGGTTCTGTCAGTGAAAATGGTGTATTGGAAACATCTGTTGAAAAGAATTCCGTAGTTTTGGAATCGGATGTCGCTACAGAAGATAGAAGTGTCAGTAACATGAATGAAAACCTGGGACAGAGC---AGTACAACCAGTAATTCAGATGAAGATGAAATGGAGAGCAGAGCTTCACCTGAACCAGATCTGATCCTGAGAGACTACCAGATGGAAGTTGCAAAGCCAGCACTGAATGGGGAGAATATTATAATATGTCTCCCTACAGGCAGTGGTAAAACCAGAGTGGCTGTTTACATTACCAAAGATCATTTGGATAAGAAAAAAAGAGCATCAGAACCTGGAAAAGTTATAGTACTTGTTAATAAGGTACCGCTAGTGGAACAGCATTTACGAAAAGAGTTTAATCCATTCCTGAAACGTTGGTATCAGGTTATTGGTTTAAGTGGTGATTCTCAGCTGAAAATCTCATTTCCTGAAGTTGTCAGAAGATATGATGTGATCATCAGTACAGCACAGATTCTTGAGAATTCACTGTTAAATGCAACTGAAGAAGATGAAGAAGGTGTCCGCTTATCAGATTTTTCACTCATCATTATTGACGAGTGTCATCACACTCAAAAGGAAGGCGTCTACAACAATATAATGCGACGTTACATAAAAGAAAAGATGAAGAACAGAAAACTGGCGAAAGAAAACAAACCATTGATTCCACAGCCTCAGATTCTGGGACTTACAGCATCACCTGGAGTAGGAGGTGCAAATTCCAACCAAAAAGCTGAAGAACATATTCTAAAAATCTGTGCCAATCTTGATGCACGTAGAATCATGACTGTTGAAGAACATGCCTCCCAACTGAAAAATCAGGTGAAGGAGCCATTTAAGAAGACCGTGATTGCAGATGACAAAAGAAAGGATCCATTCAGAGAAAGAATTATTGAGATCATGACAGATATTCAAAAGTATTGCAAACTCTATCCAAAATCTGAGTTTGGATCTCAGCCATATGAACAGTGGGTGATTAGAGAAGAGAAAAAAGCTGCAAAGGAAGAAAAACGCAAGGAACGTGTCTGTGCAGAACACTTGAAGAAATATAATGATGCTTTGCAAATTAATGACACTATCCGAATGGTCGATGCATACAATCACCTAAATAACTTTTATAAGGAGGAAAAAAGCAAGAAAACAATAGGAAGTGATGATGAT---------------------------GAACCAGCAGTATCAAAACAGGATGAAACAGATGAATTTCTACTAGATTTATTTCATGCAAAAAAGAAACAGCTAAAAGAGTTGGCTAGAAAGCCAGAATATGAAAATGAGAAACTGGTAAAGTTGCGAAACACTTTAATGGAGGAGTTCACAAAGACTAAAGAACCTAGAGGAATTATTTTCACAAAGACTCGGCAAAGTGCCTTTGCCTTATTCCAGTGGATTAAGGATAACCCAAAATTTGAAGAAGTGGGGATTAAGGCTCATTATCTTATTGGTGCTGGACACAACAGTGAAACTAAACCCATGACTCAGAATGAGCAAAGGGAAGTCATTGATAAATTCCGAGGTGGAAGTGTAAATTTACTTATTGCTACTACTGTAGCTGAAGAAGGCCTGGACATCAAAGAGTGCAACATTGTTATTCGCTATGGCCTTGTCACTAATGAAATTGCTATGTTGCAGGCCCGTGGTCGAGCTCGAGCTGATGAGAGCACCTATGCACTTGTGGCTTCGAGTGGCTCAGGAGCTGTTGAACGTGAAGACGTAAATATTTACCGTGAGAAAATGATGTATAAGGCCATTCAGCGTGTCCAGAGGATGCCACAGGAAGAATATTTACATAAGATTGAGAGCTTCCAGTTGCAGAGTATAATGGAAAAACAAATGAAGGCAAAAAGAGATCAGCGTAAAACATATAAGAAAAACCCTTCACTAATAACATTCCTATGCAAGAATTGCTATAAGCTGATATGTTCAGGAGAAGATATACAAGTTATTGAAAACATGCATCATGTCAGCGTGAAAAAAGATTTCCAACATCTTTACCATACAAGAGAAAATAAGACACTTCAAGATAAACATGCTGATTACCAGACAAATGTGGAAATTATATGTAAAGATTGTGGACAAGCTTGGGGAAATATGATGGTTCACCGAGGTCTTGACCTGCCTTGTCTAAAGATTAGAAATTTTGTGGTTGTTTTTGAAGACAAGAAAGCAACAAAGGAAATTTTTAAGAAATGGGTAGAACTGCCCATCAGGTTCCCCAGTTTTGACTATGCAGCTCATTGTCCTTCAAGTGATGAAGAC
>aythya_fuligula-anseriformes-mda5_CDS
ATGTCGACGGAGTGCCGAGACGAGTGCTTCCTCTACATGATCTCCTGCTTCAGGCCGCGGCTGAAGCAATACATCCGGGTGCTGCCGGTGCTGGACTGGCTGCCCTCGCTGAGCCGGGAGGAGAAGGAGAAGGTGCGGGTGGTGGCGGAGCAGAGGGGCGATGTGGAGGGGGCCGAGGAGCTGCTGCGCGCCGTGGAGCGCGGCCCCCGCGACCAAGGTTGGTTTCCTGAGTTCGTGCAGGCGCTGGAGAACAGCGGCTGCAACCTGGCTGCCAGCTACGTGAACCCC------AGCCAGCTGCCCTCGCCCACCGAGGAGGCTGACCACGACCTCTGTGTGCAGTTGGTGCAGCTGCTCCACGCCACCCTAGTGGATAAGATGCGGGCCAGGCAGGTGGCCGAGATGTGCCTGCAGATGAACATTTTCCAGGAGGAGGACCTGGAACGGATCAGTGCTGTTACTGAAACTCGTGGGAACAGAGATGGTGCAAGAGAGCTATTGAGTAGAATAGTGCAGAAAAAGGATTGGTTCTCTCCTTTCTTGGTTGCTCTGCGTCAAACACAACATGAAGACCTTGCAGATGATTTAAGCGGAAATACAGGAGGAAAAGATAATAAAGGAAACGGGGTGAAGAACAGTACAAACAAAGAAACAGAAGCTGCAAGCCAACCAGGACATTCTGGAGTGAAGGATTTGAAACAGCAAGAAAATCTGAATAGTGGTTCTGTCAGTGAAAATGGTGTATTGGAAACATCTGTTGAAAAGAATTCTGTAGTTTTGGAATCGGATGTCACTACAGAAGATAGAAGTGTCAGTAACATGAATGAAAACCTGGGACAGAGC---AGTACAACCAGTAATTCAGATGAAGATGAAATGGAGAGCAGAGCTTCACCTGAACCAGATCTGATACTGAGAGACTACCAGATGGAAGTTGCAAAGCCAGCACTGAATGGGGAGAATATTATAATATGTCTCCCTACAGGCAGTGGTAAAACCAGAGTGGCTGTTTATATTACCAAAGATCATTTGGATAAGAAAAAAAGAGCATCAGAACCTGGAAAAGTTATAGTACTTGTTAATAAGGTACCGTTAGTGGAACAGCATTTACGAAAAGAGTTTAATCCATTCCTGAAACGTTGGTATCAGGTTATTGGTTTAAGTGGTGATTCTCAGCTGAAAATCTCATTTCCTGAAGTTGTCAGAAGATATGATGTAATCATCAGTACAGCACAGATTCTTGAGAATTCACTGTTAAATGCAACTGAAGAAGATGAAGAAGGTGTCCACTTATCAGATTTTTCACTCATCATTATTGATGAGTGTCATCACACTCAAAAGGAAGGCGTCTACAACAATATAATGCGACGTTACATAAAAGAAAAGATGAAGAACAGAAAACTGGCAAAAGAAAACAAACCATTGATTCCACAGCCTCAGATTCTGGGACTTACAGCCTCACCTGGAGTAGGAGGTGCAAATTCCAACCCAAAAGCTGAAGAACATATTCTAAAAATCTGTGCCAATCTTGATGCACGTAGAATCATGACTGTTGAAGAACATGCCTCCCAACTGAAAAATCAGGTGAAGGAGCCATTTAAGAAGACCGTGATTGCAGATGACAAAAGAAAGGATCCATTCAGAGAAAGAATTATTGAGATCATGACAGATATTCAAAACTATTGCAAACTCTATCCAAAATCTGAGTTTGGATCTCAGCCGTATGAACAGTGGGTGATTAGAGAAGAGAAAAAAGCTGCAAAGGAAGAAAAACGCAAGGAACGTGTCTGTGCAGAACACTTGAAGAAATATAATGATGCTCTGCAAATTAATGACACTATCCGAATGGTCGATGCATACAATCACCTAAATAACTTTTATAAGGAGGAAAAAAGCAAGAAAACAATAGGGAGTGATGATGAT---------------------------GAACCAGCAGTATCAAAACAGGATGAAACAGATGAATTTCTAATAGATTTATTTCATGCAAAAAAGAAACAGCTAAAAGAGTTGGCTAGAAAGCCAGAATATGAAAATGAGAAACTGATAAAGTTGCGAAACACTTTAATGGAAGAGTTCACAAAGACTAAAGAACCCAGAGGAATTATTTTCACAAAGACTCGGCAAAGTGCTTTTGCCTTATTCCAGTGGATTATGGATAACCCAAAATTTGAAGAAGTGGGGATTAAGGCTCATTATCTTATTGGTGCTGGACACAACAGTGAAACTAAACCCATGACTCAGAATGAGCAAAGGGAAGTCATTGATAAATTTCGAGGTGGAAGTGTAAATTTACTTATTGCTACTACTGTAGCTGAAGAAGGCCTGGACATCAAAGAGTGTAACATTGTTATTCGCTATGGCCTTGTCACTAATGAAATTGCTATGTTGCAGGCCCGTGGTCGAGCTCGAGCTGATGAGAGCACCTATGCACTTGTGGCTTCGAGTGGCTCAGGAGCTGTTGAACGTGAAGACGTAAATATTTACCGTGAGAAAATGATGTATAAGGCCATTCAGCGTGTCCAGAGGATGCCGCAGGAAGAATATTTAAATAAGATTGAGAGCTTCCAGTTGCAGAGTATAATGGAAAAACAAATGAAGGCAAAAAGAGATCAGCGTAAAACATATAAGAAAAACCCTTCACTAATAACATTCCTATGCAAGAATTGCCACAAGCTGATATGTTCAGGAGAAGATATACAAGTTATTGAAAACATGCATCATGTCAGCGTGAAAAAAGATTTCCAACATCTTTACCATACAAGAGAAAATAAGACACTGCAAGATAAACATGCTGATAACCAGACAAATGTGGAAATTATATGTAAAGATTGTGGACAAGCTTGGGGAAATATGATGGTTCACCGAGGTCTTGACCTGCCTTGTCTAAAGATTAGAAATTTTGTGGTTGTTTTTGAAGACAAGAAAGCAACAAAGGAAATTTTTAAGAAATGGGTAGAACTGCCCATCAGGTTCCCCAGTTTTGACTATGCAGCTCATTGTCCTTCAAGTGATGAAGAC
>cairina_moschata-anseriformes-mda5_CDS
ATGTCGACGGAGTGCCGAGACGAGTGCTTCCTCTACATGATCTCCTGCTTCAGGCCGCGGCTGAAGCAATACATCCAGGTGCTGCCGGTGCTGGACCGGCTGCCCTCGCTGAGCCTGGAGGAGAAGGAGAAGGTGCGGGTGGCGGCGGAGCAGAGGGGCGCTGTGGAGGGGGCTGAGGAGCTGCTGCGCGCCGTGGAGCGCGGCCCCCGCGGCCAAGGTTGGTTTCCTGAGTTCGTGCAGGCGCTGGAGAACAGCGGCTGCGACCTGGCTGCCCGCTACGTGAACCCC------AGCCAGCTGCCCTCGCCCACCGAGGAGGCTGACCACGACCTCTGTGTGCAATTGGTGCAGCTGCTCCACGCCACCCTGGTGGATAAGATGCAGGCCAGGCAGGTGGCCGAGATGTGCCTGCAGATGAACATTTTCCAGGAGGAGGACCTGGAACGGATCAGTGCTGTTACTGAAACTCGTGGGAACAGAGATGGTGCAAGAGAGCTATTGAGTAGAATAGTGCAGAAAAAGGATTGGTTTTCTCCTTTCTTGGTTGCTCTGCGTCAAACACAACATGAAGACCTTGCAGATGATTTAAGTGGAAATACAGGAGGAAAAGAGAATAAAGGAAACGGGGTGAAGAACAGTGCAAACAAAGAAACAGAAGCTGCAAGCCAACCAGGACATTCTGTAGTGAAGGATTTGAAACAGCAAGAAAATCTGAATAGTGGTTCTGTCAGTGAAAATGGTGTATTGGAAACATCTGTTGAAAAGAATTCTGTAGTTTTGGAATTGGATGTCGCTACAGAAGATAGAAGTGTCAGTAACATGGATGAAAACCTGGGACAGAGC---AGTACAACCAGTAATTCAGATGAAGATGAAATGGAGAGCAGAGCTTCACCTGAACCAGATCTGATCCTGAGAGACTACCAGATGGAAGTTGCAAAGCCAGCACTGAATGGGGAGAATATTATAATATGCCTCCCTACAGGCAGTGGTAAAACCAGAGTGGCTGTTTACATTACCAAAGATCATTTGGATAAGAAAAAAAGAGCATCAGAACCTGGAAAAGTTATAGTACTTGTTAATAAGGTACCGTTAGTGGAACAGCATTTACGAAAAGAGTTTAATCCATTCCTGAAACGTTGGTATCAGGTTATTGGTTTAAGTGGTGATTCTCAGCTGAAAATCTCATTTCCTGAAGTTGTCAGAAGATATGATGTAATCATCAGTACAGCACAGATTCTTGAGAATTCACTGTTAAGTGCAACTGAAGAAGATGAAGAAGGTGTCCACTTATCAGATTTTTCACTCATCATTATTGATGAGTGTCATCACACTCAAAAGGAAGGCGTCTACAACAATATAATGCGACGTTACATAAAAGAAAAGATGAAGAACAGAAAACTGGCTAAAGAAAACAAACCATTGGTTCCACAGCCTCAGATTCTGGGACTTACAGCCTCACCTGGAGTAGGAGGTGCAAATTCCAACTCAAAAGCTGAAGAACATATTCTAAAAATCTGTGCCAATCTCGATGCACGTAGAATCATGACTGTTGAAGAACATGCCTCCCAACTGAAAAATCAGGTGAAGGAGCCATTTAAGAAGACCGTGATTGCAGATGACAAAAGAAAGGATCCATTCAGAGAAAGAATTATTGAGATCATGACAGATATTCAAAACTATTGCAAACTCTATCCAAAATCTGAGTTTGGATCTCAGCCATATGAACAGTGGGTGATTAGAGAAGAGAAAAAAGCTGCAAAGGAAGAAAAACGCAAGGAACGTGTCTGTGCAGAACACTTGAAGAAATATAATGATGCTCTGCAAATTAATGACACTATCCGAATGGTCGATGCATACAATCACCTAAATAACTTTTATAAGGAGGAAAAAAGCAAGAAAACAATAGGAAGTGATGATGAT---------------------------GAACCAGCAGTAACAAAACAGGATGAAACAGATGAATTTCTAATAGATTTATTTCATGCAAAAAAGAAACAGCTAAAAGAGTTGGCTAGAAAGCCAGAATATGAAAATGAGAAACTGATAAAGTTGCGAAACACTTTAATGGAGGAGTTCACAAAGACTAAAGAACCTAGAGGAATTATTTTCACAAAGACTCGGCAAAGTGCCTTTGCCTTATTCCAGTGGATTATGGATAACCCAAAATTTGAAGAAGTGGGGATTAAGGCTCATTATCTTATTGGTGCTGGACACAACAGTGAAACTAAACCCATGACTCAGAATGAGCAAAGGGAAGTCATTGATAAATTCCGAGGTGGAAGTGTAAATTTACTTATTGCTACTACTGTAGCTGAAGAAGGTCTGGACATCAAAGAGTGTAACATTGTTATTCGTTATGGCCTTGTCACCAATGAAATTGCTATGTTGCAGGCCCGTGGTCGAGCTCGAGCTGATGAGAGCACCTATGCACTTGTGGCTTCGAGTGGCTCAGGAGCTGTTGAACGTGAAGACGTAAATATTTACCGTGAGAAAATGATGTATAAGGCCATTCAGCGTGTCCAGAGGATGCCGCAGGACGAATATTTAAATAAGATTGAGAGCTTCCAGTTGCAGAGTATAATGGAAAAACAAATGAAGGCAAAAAGAGATCAGCGTAAAACATATAAGAAAAACCCTTCACTAATAACATTCCTATGCAAGAATTGCCACAAGCTGATATGTTCAGGAGAAGATATACAAGTTATTGAAAACATGCATCATGTCAGCGTGAAAAAAGATTTCCAACATCTTTACCATACAAGAGAAAATAAGACACTGCAAGATAAACATGCTGATTACCAGACAAATGTGGAAATTATATGTAAAGATTGTGGACAAGCTTGGGGAAATATGATGGTTCACCGAGGTCTTGACCTGCCTTGTCTAAAGATCAGAAATTTTGTGGTTGTTTTTGAAGACAAGAAAGGAACAAAGGAAATTTTTAAGAAATGGGTAGAACTGCCCATCAGGTTCCCCAGTTTTGACTATGCAGCTCATTGTCCTTCAAGTGATGAAGAC
>calypte_anna-apodiformes-mda5_CDS
ACGGCTGAGGAGTGCCAGGACGAGCGCTTCCTCTACATGATCTCCTGCTTCAGGCCGCGGATCAAGCAGGTTATCCGGGTGCAGCCGGTGCTGGACCACCTTCTCTCCCTGAGCACAGAGGAGAAGGAGAAGGTGCGGGCGGCCGCCCTGCAGCGGGGCGAGGTGGAGGGTGCGGAGGAACTGCTGCGGGCCGTGGAGCGGGGGCCCCGCGGGTGCGGGTGGTTCCACGAGTTTCTGCAGGCGCTGGAGCACGCTGGCTGCAGCTTGGCCGCCTGCTATGTGAATCCGAGCCTCAGCCACCTCCCCTCGCCGGCCCAGGAGGCTGACCACGACCTCTGCGTGCACTTGGTGCAGCTGCTCCACGCCACGTTGGTGGATAAAATGCAGACCATCCAAGTGGCCGAGAAGTGTCTGCAGATGGGCATATTCCATGATGAGGATCTGGATCGGATCCACACTGTTACTGACAATTGTGGGAACAGAGATGGTGCAAGAGAGCTACTGAGAAGAATAGTGCAGAAGAAAGATTGGTTCTCTCCTTTTTTGAGTGCTCTCCGTGAAACCCAACATGGACACCTTGCAGATGATTTAAGTGGAAACCCAGGAGGAACAGAGAATAGACAAAATGGGGTGAAGAAGAGTTCAAATGAAGAAACAGAGACTACATGCCAACCAGAATATGCCATGGTGGAAGATTTGAAACAGCAAGAAAATGTGAAAGATAATTGCAGCAGTGAAAACAGTGAACTGGGAATACCTATTGAAAAGAATTCTGTATTTTCAGAGTCGGATATCTCCATAGGAGATGAAAGTGTCAGTAACTTGGATGAAAACCTGGGACAAAGC---TGCATAACCAGTGATTCAGATGAAGATGAAGTGGAGAGCAGAGCTTCACCTAAGCCAGATCTGATCCTGAGAGATTACCAGATGGAAGTTGCAAAGCCAGCACTGAATGGGGAGAATATTATAATATGTCTACCTACAGGCAGTGGTAAAACCAGAGTGGCTGTTTACATTACCAAAGATCACTTGGATAAAAAGAAAAGGGCCTCAGAGCCTGGAAAAGTTATAGTACTTGTTAATAAGGTACCATTGGTAGAACAGCATTTACAAACGGAGTTTAAACCATTCCTGAAGCCGTGGTATCGGGTTATTGGTCTAAGTGGTGATTCTCAGCTGAAAATCTCATTCCCTGAAGTTGTCAGAAGAAATGATGTCATAATTAGTACAGCACAAATCCTAGAGAATTCACTGTTAAATGCAGAAGAAGAAGATGAAGAAGGTGTCCACTTATCAGATTTTTCACTCATCATTATTGATGAGTGTCATCATACTCAAAAGGAAGGTGTCTACAACAATATAATGAGACGTTACTTAAAAGAAAAGATGATGAACAGGAAGCTGGCGAAAGAAAACAAACCACTGATCCCTCAGCCTCAGATTCTGGGACTTACAGCTTCCCCTGGCGTAGGAAGTGCAAAATCCTACTCAAAAGCTGAAGAACATATTCTGAAAATCTGTGCCAATCTTGATGCATGTAGAATCATGACTGTTGAAGAGCACAGCTCCCAGCTGAAGAGTCAGGTGAAGGAACCATATAAGAAAACTGTGGTTGCAGATGACAAAAGAAGGGATCCATTCAGAGAGAGAATTACTGAGATTATGACAGCCATTCAAAACTATTGCCAACTTTATCCAAAATCTGAGTTTGGAACTCAGCCATATGAACAGTGGGTGATTAGAGAAGAGAGAAAAGCTGCAAAAGAAGAAAAACGCAAGGAACGTGTCTGTGCAGAACACTTGAAGAAATATAACGATGCTCTCCAGATAAATGACACCATCCGAATGGTGGATGCCTACAATCACCTGAACAACTTTTACAAGGAGGAGAAAAGTAAGAAGACAGTAAGGAGTGATGATGATGATGATGAT------------------GCACCAGCAGTGTCAAAACAGGATGAAACAGATACATTTTTAATAGGTTTATTTCATGCAAAAAAGAAACAGCTAAAAGAGTTGACTAGAAAGCCAGAATATGAAAATGAGAAGCTAATACAGTTGCGAAACACTTTAATGGAGGAGTTCACGAAGACCGACGAACCTAGAGGAATTATTTTTACAAAGACTCGTCTGAGTGCCTTTGCTCTATTCCAGTGGATTAAGGATAACCCAAAATTTGAAGAAGTGGGAATTAAGCCCCATTACCTTATTGGTGCTGGACATAACAGTGAAACAAAACCCATGACTCAGAATGAGCAAAGAGAGGTTATTGATAAATTCCGAGGTGGAAATGTAAATCTACTTATTGCTACAACTGTAGCTGAGGAGGGCCTAGACATCAAAGAGTGTAACATCGTTATTCGCTACGGCCTCGTCACCAATGAAATTGCTATGATGCAGGCTCGTGGTCGAGCTCGAGCTGATGAGAGTACCTATGCACTTGTGGCTTCAAGTGGCTCACGAGCTATTGAACGTGAAGATGTTAATATTTTCCGTGAGCAAATGATGTATAAAGCCATTCAGCGCATCCAGAAGATGCCTCAGGAAGAGTATTTAAATAAGATTCAGGATTTCCAGTTGCAAAGTATAGTGGAAAAAAAAATGAAGGCAAAAAGAGATCAGCACAAGACATACAAGAAAAACCCTTCACTAATAACATTCCTTTGCAAAAATTGCCACAAGCTGATATGTTCTGGAGAAGACATACAAGTTATTGAAAATATGCATCATGTCAGTGTGAAAAAAGATTTCCAAAGTCTTTACCATACAAGAGAAAATAAGACACTGCAAGATAAGGATGCTGATTACCTGACAAATGGGGAAATTATATGCAGAGATTGTGGACAAGCTTGGGGAAATTTGATGGTTCACCGAGGTCTTGACCTGCCTTGTCTAAAGATCAAAAATTTTGTAGTTGTGTTTGAAGACAAGAAAACAACAAAGCATATTTTTAAGAAATGGCGAGAACTTCCCATCACATTCCTGAGTTTTGATTATGCAGCTCATTGTCCTTCAGAATATGAAGAC
>buceros_rhinoceros-bucerotiformes-mda5_CDS
ATGGCCGAGGGGTCCCGGGACGCGCGCTTCCTCTACATGATCTCCTGCTTCAGGCCGCGGCTGAAGCAGTTCATCCGGGTGCAGCCGGTGCTGGACCGGCTTCCCTCGCTGMGCGCCSGGGGGAGGGAGGAGGKGCGGGSCGCCGCCCtaCAGCGGGGAGAGGCGGAAGGTGCGGAGGAGCTGCTGCGGGCCGTGGAGCGGGGTCCCCGCGGGTGCGGCTGGKTCCMCGAGKTCCTGCAGGCTCTGGRGCACGGCGGSTGCAGCCTGGCCGCCYGCTACGCGAACCCCAGCCTCAGCCAGCTGCCCTCGCCGGCCGAAGAGGCTGACCACGACCTCTGCGTGCACTTGGTGAACCTACTCTACAGCTCACTGGTGGATAGAATGCAGACGGTGCAGGTGGCCGAGAAGTGCCTGCAGATGGGCATCTTCCAGGACGAAGACCTGGATAGGATCCAGACCATTACTGATAATCGTGGGAACAGAGATGGTGCAAGGGAGCTATTGAGCAGAATAGTGCAGAAAAAAGATTGGTTCTCTCGTTTTCTGATGGCTCTGCGTGAAACCCAACATGGAGACCTTGCAGATGATTTAAGTGGAAATACAGGAGGAACAGAGAACAGACAAAACGGGATGAAGAACAGTATAAACAATGAAACAGAAGCTTCAAGCCAACTAGGATATGTCGTAGTGGAGGATTTGAAACAGCAAGAAAAAATGAATGATAGTTTCAGCAGTGAGAACAGTGTATTGGAAACATCTGTTGGAAAGAATTTTGTAGTTTCA------------------GGAGATGGAAGTGTCAGTAACTTGAATGAAAACCTGGAACAGACC---TATACAACCAGTGACTCAGATGAAGATGAAACGGAGAGCAGAGCTTCACCTGAGCCAGATCTGATCCTAAGAGATTACCAAATGGAAGTTGCGAAGCCAGCACTGAATGGGGAGAATATTATAATATGTCTCCCTACAGGCAGTGGTAAAACCCGAGTGGCTGTTTACATTACCAAAGATCACTTGGATAAGAAGAAAAGAGCATCAGAGCCTGGAAAAGTTATAGTACTTGTTAATAAGGTACCGTTGGTAGAACAGCATTTACGAAAGGAGTTTAATCCATTCCTGAAGCGCTGGTATCGGGTTATTGGTTTAAGTGGTGATACGCAACTAAAAATCTCATTTCCTGAAGTTGTCAGAAGATACGATGTAATCATCAGTACAGCACAGATCCTTGAGAATTCACTGTTAAATGCTGCCGACGAAGAT---GAAGGTGTCCACATATCAGATTTTTCACTCATCATCATCGATGAGTGTCATCACACTCAGAAGGAAGGTGTCTACAACAATATAATGCGACGTTACCTAAAGGAAAAGATGAAGAACAAGAAGCTGGCAAAAGAAAACAAACCACTGATCCCACAGCCTCAGATTCTAGGACTTACAGCCTCACCTGGTGTAGGAGGTGCAACATGCCACTCAAAAGCTGAAGAACATATTCTGAAAATCTGTGCCAATCTTGATGCGTGTAGAATCATGACTGTCGAAGAGCATGCCTCCCAGTTGAAGAGTCAGGTGAAGGAACCGTATAAGAAGACTGTAATTGCAGATGACAAAAGAAGGGATCCATTTAGAGAGAGAATTACTGAGATCATGACAGACATTCAAAACTATTGCCAGCTCCATCCAAAATCTGAGTTTGGAACCCAGCCTTATGAACAGTGGGTGATTAGAGAAGAGAGAAGAGCTGCAATAGAAAAAAAGCGCAAGGAACGTGTCTGTGCAGAACATTTAAAGAAATACAATGATGCTCTCCAGATAAATGACACTATCCGAATGGTGGATGCATACAATCACCTAAATAACTTCTATAAAGAGGAGAAAAATAAAAAGACAGTAACGAGTGATGATGATGGTGAT---------------------GAACCAGCAGTATCAAAACAGGATGAAACAGATGAATTTCTAATAGGTTTATTTCATGCAAAAAAGAAACAGCTGAAAGAGTTGGCTACAAAGCCAGAATATGAAAATGAGAAGCTAATAAAGTTGCGAAACACTTTAATGGAGGAGTTCACGAAGACTGAGGAACCTAGAGGAATTATTTTCACAAAGACTCGGCAAAGTGCCTTTGCTCTATTCCAGTGGATTAAGGATAACCCAAAATTTGAAGAAGTGGGAATTAAGGCCCATTATCTTATCGGTGCTGGACATAACAGCGAAATGAAACCCATGACTCAGAATGAGCAAAGGGAAGTTATTGATAAATTCCGAAGTGGAAATGTAAATTTACTTATTGCTACTACTGTTGCTGAGGAAGGCCTAGACATCAAAGAGTGTAACATTGTTATTTGCTATGGCCATGTCACAAATGAAATTGCGATGGTACAGGCTCGTGGACGAGCTCGAGCTGATGAGAGCACCTATGCGCTTGTGGCTTCAATTAGCTCAGGAGCTATTGAACGTGAAGATGTTAATGTCTACCGTGAGAAAATGATGTATAAGGCCATTCAGCGTGTCCAGAAGATGCCAAAGGAAGAGTATTTAAATAAGCTTGAGAATTTCCAGTTGCAAAGTATAGTGGAAAAACAAATGAAGGCAAAGAGAGACCAGTGCAAGACATACAAGAAAAATCCTTCACTAATAACATTCCTATGCAAAAATTGCCACAAGCTGATATGTTCTGGAGAAGACATACAAGTTATTGAAAACATGCATCATGTCAGTGTGAAAAAAGATTTCCAAAGTCTTTATCATACAAGAGAAAATAAGACACTGCAAAATAAGCATGCCGATTACCAGACAAATGGGGAAATTATATGTAAAGACTGTGGACAAGCTTGGGGAAATATGATGGTTCACCGAGGTCTTGACCTGCCTTGTCTCAAGATTAGAAATTTTGTGGTTGTCTTTGAAGACAAGAAAAAAACAAAGCAAATTTTTAAGAAATGGGCAGAACTGAGTGTCAGGTTCCCTAGTTTTGATTACGCAGCTCATTATCCTTCAAGTGATGAAGAT
>casuarius_casuarius-casuariiformes-mda5_CDS
ATGTCGGCGGAGTCCGGAGCCGAGCGCTTCCTCTACATGATCCTGTGCTTCAGGGCGCGGCTGAAGCGCGTCATCCGCGTGCAGCCGGTGCTGGACTGGCTGCCCTCGCTGAGCGCCGAGGAGCGGGAGCGGGTGCGGGCCGCGGCGCTGCAGCAGGGCGAGGTGGAGGCGGCGGAGCTGCTGCTGCGCGCCGTGGAGCGGGGGCCCCGCGACCAC------TTCCCCGAGTTCCTGCAGGCGCTGGAGCGCGGCGGCTGCGGCCTGGCCGCCTGCTACGTGAACCCC------AGCCAGCTGCCCTCGCCGGCGGAGGAGGCTGAAAACGACCTCTGCGTGCACTTGGTGCAGCTGCTCCACGGCACGCTGGTGGATAACATGCGTGCCACGCAGGTGGCCGAGAAGTGCCTGCAGATGGGCATCTTTCCAGGTCGAGGAGTGGAGCGGATCCAGACCGTTACTGAAAGTCGTGGGAATAGAGATGGTGCAAGGGAGCTGCTAAGTAGAATAGTTCAGAAGAAGGACTGGTTCTCCCCTTTTTTGATTGCTTTGCGTGAAACCCAGCATGAAGACCTTGCAAATGATTTAAGTGGAAATACAAGAGGAGTAGAAAATAGAGAAAATGGGATGAATAACAGGACAAATGAAGAAGCAGAAGTCGCAATGCAACCGGGACATGCCGTAGTGGAGAATTTCAAACAGCAAGAAAATATGAATGATAGTTTAGGCAGTGAGAGCATTGTTTCGGAAATATCTGTTGGAGAGAATTCTGTAGCTTCAGAGTCTGATGTCTCTGTAGGAGATGGAAGTGTCAGTAATGTGAATGAAAACCTGGGACAGAGCAGCAGCACAACCAGTGATTCAGATGAAGATGAAGTGGAGAGCAGAGCTTCACCTGAGCCAGAGCTGATCCTGAGAGATTACCAGATGGAAGTTGCAAAACCAGCATTGAATGGGGAGAATATTATAATATGTCTCCCTACAGGCAGTGGTAAAACCAGAGTGGCTGTTTACATTACCAAAGATCACTTGGATAAGAAGAGAAGAGCATCAGAGCCTGGAAAAGTTATAGTACTTGTTAATAAGGTACCATTGGTGGAACAGCATTTACGAAAGGAGTTTCATCCATTCCTGAAGCGTTGGTATCAGGTTATTGGTTTAAGTGGTGATTGTCAGCTGAAAATCTCATTTCCTGAAGTTGTCAAAAGAAATGATGTCATAATCAGTACAGCCCAGATCCTTGAGAATTCACTGTTAAATGCAACTAAAGAAGATGAGGAAGGTGTCCATTTATCAGATTTTTCACTTATCATTATTGATGAATGTCATCACACTCAAAAGGAAGGTGTCTACAACAATATAATGCGACGTTACTTAAAAGAAAAGATGAAGAATGGGAAGCTGGCAAAAGAAAACAGACCATTCGTTCCACAGCCTCAGATTCTGGGACTTACAGCCTCACCTGGTGTAGGAGGTGCAACATCCTATTTGAAAGCTGAAGAACATATTCTGAAAATCTGTGCCAATCTTGATGCATGTAGAATCATGACTGTTGAAGAGCATGCCTCCCAACTGAGGAATCAGGTGAAGGAACCATATAAGAAGACTGTGATTGCGGATGACAAAAGAAGGGATCCATTTAGAGAGAAAATTATTGAGATCATGACAGACATTCAAAACTATTGCCAGCTCCATCCAAAATCTGAGTTTGGAACTCAGCCATATGAACAGTGGGTGATTAGAGAGGAGAAAAAAGCGGCAAAAGAAGAAAAACGCAAGGAACGTGTCTGTGCAGAACATCTGAAGAAATACAATGATGCTTTGCAAATAAATGACACTATTCGAATGGTTGATGCATACAATCACCTACGTAACTTTTATAAGGAGGAAAAAAGCAAAAAAACAGTAGTGAGTGATGATGAGGAT------------------------GAACCAGCAGTATCCAAACAGGATGAAACAGATGAATTTCTAATGGGTTTATTCAATGCAAAGAAGAAACAGCTGAAAGAGTTGGCTAGAAAGCCCGAATATGAAAATGAGACTCTAACAAAGTTGCGAAACACTTTAATGGAGGAGTTCACAAAGACTGTTGAACCGAGAGGAATTATTTTCACAAAGACCCGGCAAAGTGCCTTTGCTCTGTTCCAGTGGATTAAGGATAACACAAAATTTGAAGAAGTGGGAATTAAGGCCCATTATCTTATTGGCGCTGGACACAACAGTGAAACTAAACCCATGACTCAGAATGAGCAAAGGGAAGTCATTGGTAAATTCCGAGATGGAAGTGTAAACTTACTCATTGCTACTACTGTAGCTGAGGAAGGCCTGGACATCAAGGAGTGTAACATTGTTATTCGCTATGGCCTTGTCACCAATGAAATTGCTATGTTGCAGGCTCGTGGTCGAGCTCGAGCTGATGAGAGCACCTATGCACTTGTGGCTTCAAGCGACTCAGGAGCTGTTGAACGTGAGGATGTTAATAGTTTCCGTGAGAAAATGATGTATAAGGCCATTCAGCGTGTCCAGAAGATGCCACAGAAAGAGTACTTAAACAAGATTCAGACCTTCCAGTTGCAAAGTATAATGGAAAAAAGAATGAAGGCAAAGAGAGATCAGTGTAAGACATATAAGAAAAATCCTTCACTAATAAAATTCCTATGCAAAAATTGCCACAAGCTGATATGTTCAGGAGAAGATATACAAGTTATTGAAAACATGCATCACGTCAGTGTGAAAGAAGATTTTCAAAGCCTTTACCATACAAGAGAAAATAAGACACTGCAAGATAAACATGCTGATTACCAGACAAATGGGGAAATTATATGTAAAGACTGTGGACAAGCTTGGGGAAATATGATGGTTCACCGAGGTCTTGACCTGCCTTGCCTAAAGATTAAAAATTTTGTGGTTGTGTTTGAAGACAAGAAAACAATAAAGCAAATTTTTAAGAAATGGGGAGAACTGCCAGTCAGGTTCCCTGTTTTTGATTATGCAGGTCATTGTCCTTCAAGTGATGAAGAT
>dromaius_novaehollandiae-casuariiformes-mda5_CDS
ATGTCGGCGGAGTCCGGAGCCGAGCGCTTCCTCTACATGATCCTGTGCTTCAGGGCGCGGCTGAAGCGCGTCATCCGCGTGCAGCCGGTGCTGGACTGGCTGCCCTCACTGAGCGCCGAGGAGCGGGAGCGGGTGCGGGCCGCGGCGCTGCAGCAGGGCGAGGTGGAGGCGGCGGAGCTGCTGCTGCGCGCCGTGGAGCGGGGGCCCCGCGACCGC------TTCCCCGAGTTCCTGCAGGCGCTGGAGCGCGGCGGCTGCGGCCTGGCCGCCTGCTACGTGAACCCC------AGCCAGCTGCCCTCGCCGGCGGAGGAGGCCGAAAACGACCTCTGCGTGCACTTGGTGCAGCTGCTCCACGGCACGCTGGTGGATAACATGCGTGCCACGCAGGTGGCCGAGAAGTGCCTGCAGATGGGCATCTTCCAGGTCGAGGATGTGGAGCGGATCCAGACTGTTACTGAAAGTCGTGGGAATAGAGATGGTGCAAGGGAGCTGCTAAGTAGAATAGTTCAGAAGAAGGACTGGTTCTCCCCTTTTTTGATTGCTTTGCGTGAAACCCAGCATGAAGACCTTGCAAATGATTTAAGTGGAAATACAAGAGGAGTAGAAAATAGAGAAAATGGGATGAATAACAGGACAAATGAAGAAGCAGAAGTCGCAATGCAGCTGGAACATGCTGTAGTGGAGGATTTCAAACAGCAAGAAAATATGAATGATAGTTTAGGCAGTGAGAGCATTGTTTCGGAAAGATCTGTTGGAGAGAATTCTGTAGCTTCAGAGTCTGATGTCTCTGTAGGAGATGGAAGTGTCAGTAATGCGAATGAAAACCTGGGACAGAGCAGCAGCACAACCAGTGATTCAGATGAAGATGAAGTGGAGAGCAGAGCTTCACCTGAGCCAGAGCTGATCCTGAGAGATTACCAGATGGAAGTTGCAAAACCAGCATTGAATGGGGAGAATATTATAATATGTCTCCCTACAGGCAGTGGTAAAACCAGAGTGGCTGTTTACATTACCAAAGATCACTTGGATAAGAAGAGAAGAGCATCAGAGCCTGGAAAAGTTATAGTACTTGTTAATAAGGTGCCATTGGTGGAACAGCATTTACGAAAGGAGTTTCATCCATTCCTGAAGCGTTGGTATCAGGTTATTGGTTTAAGTGGTGATTGTCAGCTGAAAATCTCATTTCCTGAAGTTGTCAGAAGAAATGATGTCATAATCAGTACAGCCCAGATCCTTGAGAATTCACTGTTAAATGCAACTAAAGAAGATGAGGAAGGTGTCCATTTATCAGATTTTTCACTTATAATTATTGATGAATGTCATCACACTCAAAAGGAAGGTGTCTACAACAATATAATGCGACGTTACTTAAAAGAAAAGATGAAGAATGGGAAGCTGGCAAAAGAAAACAGACCATTCGTTCCACAGCCTCAGATTCTGGGACTTACAGCCTCACCTGGTGTAGGAGGTGCAACATCCTATTTGAAAGCTGAAGAACATATTCTGAAAATCTGTGCCAGTCTTGATGCATGTAGAATCATGACTGTTGAAGAGCATGCCTCCCAACTGAGGAATCAGGTGAAGGAACCATATAAGAAGACTGTGATTGCGGATGACAAAAGAAGGGATCCATTTAGAGAGAAAATTATTGAGATCATGACAGACATTCAAAACTATTGCCAGCTCCATCCAAAATCTGAGTTTGGAACTCAGCCATATGAACAGTGGATGATCAGAGAGGAGAAAAAAGCGGCAAAAGAAGAAAAACGCAAGGAACGTGTCTGTGCAGAACATCTGAAGAAATACAATGATGCTTTGCAAATAAATGACACTATTCGAATGGTTGATGCATACAATCACCTACGTAACTTTTATAAGGAGGAAAAAAGCAAAAAAACAGTAGTGAGTGATGATGAGGAT------------------------GAACCAGCAGTATCAAAACAGGATGAAACAGACAAATTTCTAATGGGTTTATTCAATGCAAAGAAGAAACAGCTGAAAGAGTTGGCTAGAAAGCCCGAATATGAAAATGAGACTCTAACAAAGTTGCGAAACACTTTAATGGAGGAGTTCACAAAGACCGTTGAACCGAGAGGAATTATTTTCACAAAGACTCGGCAAAGTGCCTTTGCTCTGTTCCAGTGGATTAAGGATAACACAAAATTTGAAGAAGTGGGAATTAAGGCCCATTATCTTATTGGTGCTGGACACAACAGTGAAACTAAACCCATGACTCAGAATGAGCAAAGGGAAGTCATTGGTAAATTCCGAGATGGAAGTGTAAACTTACTCATTGCTACTACTGTAGCTGAGGAAGGCCTGGACATCAAGGAGTGTAACATTGTTATTCGCTATGGCCTTGTCACCAATGAAATTGCTATGTTGCAGGCCCGTGGTCGAGCTCGAGCTGATGAGAGCACCTATGCACTTGTGGCTTCAAGCGACTCAGGAGCTGTTGAACGTGAGAATGTTAATAGTTTCCGTGAGAAAATGATGTATAAGGCCATTCAGCGTGTCCAGAAGATGCCACAGAAGGAGTATTTAAACAAGATTCAGACCTTCCAGTTGCAAAGTATAATGGAAAAAAGAATGAAGGCAAAGAGAGATCAGTGTAAGACATATAAGAGAAATCCTTCACTAATAAAATTCCTATGCAAAAATTGCCACAAGCTGATATGCTCAGGAGAAGATATACAAGTTATTGAAAACATGCATCACGTCAGTGTGAAAGAAGATTTTCAAAGCCTTTACCATACAAGAGAAAATAAGACACTGCAAGATAAACATGCTGATTACCAGACAAATGGGGAAATTATATGTAAAGACTGTGGACAAGCTTGGGGAAATATGATGGTTCACCGAGGTCTTGACCTGCCTTGTCTAAAGATTAAAAATTTTGTGGTTGTGTTTGAAGACAAGAAAACAATAAAGCAAATTTTTAAGAAATGGGGAGAACTGCCAGTCGGGTTCCCTGTTTTTGATTATGCAGGTCATTGTCCTTCAAGTGATGAAGAT
>alca_torda-charadriiformes-mda5_CDS
ATGGCAGAGGAGTGCCGAGACGAGCGGTTCCTCTACATGATCTCCTGCTTCAGGCCGCGGCTGAAGCAGTTCATCCGGGTGCAGCCGGTGCTGGACCGGCTTCCCTCGCTGAGCCCGGAGGACAGGGAGAGGGTGCGGACGGCCGCCGTGCAGCGCGGCGAGGTGGAGGGGGCGGAGGAGCTGCTGCGGGCCGTGGAGCGGGGTCCCCGCGGCTGCGGCTGGTTCCACGAGTTCCTGCAGGCGCTGGAGCAGGGCGGCTGCAGGCTGGCTGCCTGCTACGTGAACCCCAGCCTCAGCCAGCTGCCCTCGCCGGCCGAGGAGGCCGACCATGACCTCTGCGTGCACTTGGTGCAGCTGCTCCACAGCACACTGGTGGATAAGATGCAGACCGTGCAGGTGGCTGAGAAGTGCCTGCAGATGGGCATCTTCCAGGATGACGACCTGGATCGGATCCACACTGTTACTGACAATCGTGGGAACAGAGATGGTGCAAGGGAGCTATTGAGCAGAATAGTGCAGAAGAAAGACTGGTTCTCTCCTTTTTTGGTTGCTTTGCGTGAAACCCAACATGGAGACCTTGCAGATGATTTAAGCGGAAATACAGAAGAAACAGAGAATAGACAAAATGGGATGAAGAACAGTACAAATGAAGAAACAGAAGTTACAAGCCAACCAGGATATGCTGTAGCAGAGGATTTGAAACAGCAAGAAAATGCGAATGGTAGTTTTGGCAGTGAGAACAGTGTATCGGAAACATCTATTGGAAAGAATTCTCTAGTTCCCGAGTCAGATGTCTCCATAGGAGATGGAAGTGTCAGTAACTTGAATGAAAACCTGAGACAGAGC---TGCACAACCAGTGATTCAGAGGAAGATGAAGGGGAGAGCAGAGTTTCACCTGAGCCAGATCTGATCCTGAGAGATTACCAGATGGAAGTTGCAAAGCCAGCACTGAACGGGGAGAATATCATAATATGTCTGCCTACAGGCAGTGGTAAAACCAGAGTGGCTGTTTACATTACCAAAGATCACTTGGATAAGAAGAAAAGAGCATCTGAGCCTGGAAAAGTTATAGTACTTGTTAATAAGGTACCGTTGGTAGAACAGCATTTACGAAAGGAGTTTAATCCATTCCTGAAGCGTTGGTATCAGGTTATTGGTTTAAGTGGTGATTCTCAGCTGAAAATCTCATTTCCCGAAGTTGTCAGAAGAAATGATGTCATCATCAGTACAGCACAGATCCTTGAGAATTCACTGTTAAATGCAGCCAAAGAAGATGAAGAAGGTGTCCACTTATCAGATTTTTCACTCATCATTATCGATGAATGTCATCACACACAAAAGGAAGGTGTCTACAACAATATAATGCGACGTTACCTAAAAGAAAAGAGGAAGAACAGGAAGCTGGCAAAGGAAAACAAACCACTGATCCCACAGCCTCAGATTCTGGGACTTACAGCCTCACCTGGTGTAGGAGGTGCAACATCCAACTCAAAAGCTGAAGAACATATTCTGAAAATCTGTGCCAATCTTGACGCACGTAGAATCATGACTGTTAAAGAGCATGCCTCCCAACTGAAGAACCAGGTGAAGGAACCATATAAGAAGACTGTGATTGCAGATGACAAAAGAAGGGATCCATTTAGAGAGAGAATTACTGAAATCATGAGTGAGATTCAAAACTATTGCCAGCTCTATCCAAAATCTGAGTTTGGAACTCAGCCATATGAACAGTGGGTGATTAGAGAAGAGAAAAAAGCTGCAAAAGAAGAAAAACGCAAGGAACGTGTCTGTGCAGAACACTTGAAGAAATACAATGATGCTCTCCAGATAAATGACACCATCCGAATGGTGGATGCGTACAATCACCTAAATAACTTTTATAAGGAGGAGAAAAGTAAGAAGACAGTAACGAGTGATGATGATGATGATGAT------------------GAACCAGCAGTATCAAAACAGGATGAAACAGATGAATTTCTAATAGGTTTATTTCATGCAAAAAAGAAACAGCTGAAAGAGTTGGCTAGAAAGCCAGAATATGAAAATGAGAAGCTAGTACAATTGCGAAACACTTTAATGGAGGAGTTCACGAAGACGGAAGAACCTAGAGGAATTATTTTCACAAAGACTCGGCTAAGTGCCTTTGCTCTATTCCAGTGGATTAAGGACAACCCAAAATTTGAAGAAGTGGGAATTAAGGCCCATTATCTTATTGGTGCTGGACATAACAGTGAAATTAAACCCATGACTCAGAATGAGCAAAGGGAAGTCATTGATAAATTCCGAGGTGGAAGTGTAAATTTACTTATTGCTACTACTGTAGCTGAGGAAGGCCTAGACATCAAAGAGTGTAACATCGTTATTCGCTATGGCCTCGTCACCAATGAAATTGCTATGCTGCAGGCTCGCGGTCGAGCTCGAGCTGATGAGAGCACCTATGCACTTGTGGCTTCGAGTGCCTCAGGAGCTGTTGAACGTGAAGATGTTAATATTTTCCGTGAGAAAATGATGTATAAGGCCATTGAGCGTGTCCAGAACATGCCACAGGAAGAGTATTTAGAGAAGATTCAGAATTTGCAGTTGCAAAGCATCGTGGAAAAACAAATGAAGGCAAAGAGAGATCAGCAGAAGACATACAAGAAAACCCCTTCATTAGTAACTTTCCTATGCAAAAATTGCCACAAGCCGGTATGTTCTGGAGAAGACATACAAGTTATTGAAAACATGCATCATGTCAGTGTGCAAAAAGACTTCCAAACTCTTTACCATACAAAAGAAAATAAGACACTGCAAGATAAGCATGCCGATTACCAGACAAATGGGGAAATTATATGTAAAGATTGTGGACAAGCTTGGGGAAATATGATGGTTCACCGAGGTCTTGATCTGCCTTGTCTAAAGATTAGAAATTTTGTGGTTGTGTTTGAAGACAAGAAAACAACAAAGCACATTTTTAAGAAATGGGGAGAACTGCCCATCAGGTTCCCTAGTCTTGATTATGCAGCTCATTGTCCTTCAAGTGATGAAGAT
>calidris_pugnax-charadriiformes-mda5_CDS
ATGGCTGAGGAGTGCCGAGACGAGCGGTTCCTCTACATGATCTCCTGCTTCAGGCCGCGGCTGAAGCAGGTCATCCGTGTGCAGCCGGTGCTGGACCTGCTCCCCTCGCTGAGCGCGGAGGAGAGGGAGAAGGTGCGGGCGGCCGCCGAGCGGCGCGGTGAGGTGGAGGGGGCGGAGGAGCTGCTGCGGGCCGTGGAGCGGGGTCCCCGCGGCTGCGGATGGTTCCACGAGTTCCTGCAGGCGCTGGAGAACGGCGGCTGCAGCCTGGCAGCCTGCTACCTCAACCCCAGCCTCAGCCTCCTGCCCTCGCCCGCCGAGGAGGCCGACCACGACCTCTGCGTGCACTTAGTGCAGCTGCTCCACGGCACACTGGTGGATAAAATGCTGCCCAGGCCGGTGGCTGAGAAGTGCCTAGAGATGGGCATTTTCCAGGAGGACGACCTGGATCGGATTCATACTGTTACTGACAATCGTGGGAACAGAGATGGTGCAAGGGAACTGTTGAGCAGAATAGTGCAGAAGAAAGATTGGTTCTCTCCTTTTTTGGTTGCTTTGCGTGAAACCGAACATGGAAACCTTGCAGATGATTTAAATGGAATTACAGGAGGAACAGAGAATAGACAAAATGGGATG---AACAATACAAATGAAGAAACAGAAGTTACAAGCCAACCAGGACATGCCGCAGTGGAGGATTTGAAACAGCAAGAAAATGTGAATGATGGTTTCAGCAGTGAGAACACTGCATTGGAAACATCTATTGGAAACAATTCTGTAGTTCCAGAGTCAGATGTCTCCATAGGAGATGCAAGTGCCAGTAACTTGAATGAAAACCTGGGACAGAGC---TGTACAACCAGTGATTCAGATGAAGATGAAGCGGAGAGCAGAGTTTCACCTGAGCCAGAACTGACCCTGAGAGATTACCAGATGGAAGTTGCAAAGCCAGCCCTGAATGGGGAGAATATCATAATATGTCTGCCTACAGGCAGTGGTAAAACCAGAGTGGCTGTTTACATTACCAAAGATCACTTGGATAAGAAGAGAAGAGCATCAGAGCCTGGAAAAGTTATAGTACTTGTTAATAAGGTACCGTTGGTAGAACAGCATTTACGAAAGGAGTTTAGTCCATTCCTGAAGCGTTGGTATCGGGTTATTGGTTTAAGTGGTGATTCTCAGCTGAAAATCTCATTTCCTGAAGTTGTCAGAAGAAATGATGTCATCATCAGTACAGCACAGATCCTTGAGAATTCACTGTTAAATTCAGGCGAAGATGATGAAGAAGGTGTCCACTTATCAGATTTTTCACTCATCATTATTGATGAGTGTCATCACACGCAAAAGGAAGCTGTCTACAACAATATAATGCGACATTACTTGAAAGAAAAGAGGAAGAACAGGAAACTGGCAAAAGAAAACAAACCACTGATCCCACAGCCTCAGATCCTGGGACTTACAGCCTCACCTGGTGTAGGAGGTGCAAAATCTAACACAAAAGCTGAAGAACATATTCTGAAAATCTGTGCCAATCTTGACGCGCATAGAATCATGACTGTTAAAGAACATGCTTCCCAGTTGAAGAATCAGGTGAAAGAACCATATAAGAAGACTGTGATTGCAGATGACAACAGAAGGGATCCATTTAGAGAGAGAATTACTGAGATCATGAGAGAGATTCAGAACTATTGCCAGCTCCATCCAAAATCTGAGTTTGGAACTCAGCCATATGAACAGTGGGTGATTAGAGAAGAGAAAAAAGCTGCAAAAGAAGAAAAACGCAAGGAGCGTGTCTGTGCAGAACACTTGAAGAAATACAATGACGCTCTCCAGATAAATGACACCATCCGAATGGTGGATGCATACAATCACCTAAATAATTTTTATAAGGAGGAGAAAAGTAAGAAGACAGTAAGGAGTGATGATGATGATGATGAT------------------GAACCAGCAGTATCAAAACAGGATGAAACAGATGAATTTCTAATAGGTTTATTTCATGCAAAAAAGAAACAGCTGAAAGAGTTGGCTAAAAAGCCAGAATATGAAAACGAGAAGCTAATACAGTTGCGAAACACTTTAATGGAGGAGTTCACAAAGACGGAAGAACCAAGAGGAATTATCTTCACAAAGACTCGGCTAAGTGCCTTTGCTCTTTTCCAGTGGATTAAGGATAACCCAAAATTTGAAGAAGTGGGAATTAAGGCCCATTACCTTATTGGTGCTGGACATAACAGTGAAAGTAAACCCATGACTCAGAATGAGCAGCGGGAAGTCATTGATAAGTTCCGAGGTGGAAGTGTAAATTTACTTATTGCTACTACTGTAGCCGAGGAAGGCCTAGACATCAAAGAGTGTAACATCGTTATTCGCTATGGCCTCGTCACCAATGAAATTGCTATGCTGCAGGCTCGTGGTCGAGCTCGATCTGATGAGAGCACCTACGCGCTTGTGGCTTCAAGTGCCTCAGGAGCTGTTGAACGTGAAGATGTTAATATTTTCCGTGAGAAAATGATGTATAAGGCCATTCAGCGTGTCCAGGACATGCCGCAGAAAGACTATTTAAATAAGATTGAGAATTTGCAGTTGCAAAGTATAGTGGAAAAACAAATGAAGGCAAAGAGAGATCAGCACAAGACATACAAGAAAAATCCTTCACTAGTAACATTCCTATGCAAAAATTGCCACAAGCTGGTATGTTCTGGAGAAGACATACAGGTTATTGAAAACATGCATCATGTCAGTGTGAAAAAAGACTTCCAAAGTCTTTACCAAACAATAGAAAATAAGACACTGCAAGACAAGCATGCCGATTACCAGACAAATGGGGAAATTATATGTAAACAATGTGGACAAGCTTGGGGAAATATGATGGTTCACCGAGGTCTTGACCTGCCTTGTCTAAAGATTAGAAATTTTGTGGTTGTGTTTGAAGACAAGAAAACAACAAAGCACATTTTTAAGAAATGGGGAGAACTGCCCATCAAGTTCCCTAGTCTTGATTATGCAGCTCATTGTCCTTCGAGCGATGAAGAT
>himantopus_himantopus-charadriiformes-mda5_CDS
ATGGCAGTGGAGTCCCGAGACGAGCGCTTCCTCTACATGATCTCCTGCTTCAGGCCGAGGCTGAAGCAGGTCATACGGGTGCAGCCGGTGCTGGACCGGCTTCCCTCGCTGAGCGCGGAGGAGCGGGAGAGGGTGCGGGCGGCCGCCGTGCAGCGGGGCGAGGTGGAGGGGGCGGAGGAGCTGCTGCGGACCGTGGAGCGGGGCCCCCGCGGGTGCGGCTGGTTCCACGAGTTCCTGCAGGCGCTGGAGCACGGCGGCTGCAGCCTGGCTGCTTGCTATGTGGACCCCAACCTCAGCCAGCTGCCCTCGCCAGCCGAGGAGGCCGACCACGACCTCTGCGTGCACTTGGTGCAGCTGCTCCACAGCACGCTGGTGGATAAAATGCAGACCATGCAGGTGGCTGAGAAGTGCCTGCAGATGGGCATCTTCCAGGACGATGACCTGGATCGGATCCACACTGTTACTGACAGACACGGGAACAGAGATGGTGCAAGGGAGCTATTGAGCAGAATAGTGCAGAAGAAAGACTGGTTCTCTCCTTTTTTGAGTGCTTTGCGTGAAACCCAGCATGGAGACCTTGCAGATGATTTAAGCGGAAATACAGGAGGAACAGAGAATAGACAAAATGGAATGAAGAACAGTACAAGTGAAGAAACAGAAGTTACAAGCCAACCAGGATACGCTGTAGTGAAGGATTTGAAACAAGAAGAAAATGTGAATGATAGTTTCAGCAGTGAGAACAGTGTATTGGAAACATCTATTGGAAAGAATTCTGGAGTTTCAGAGTCAGATGTTTCCATAGGAGATGGAAGTGTTGGTAACTTGAATGAAAACCTGGGACAGAGC---TGCACAACCAGTGATTCAGATGAAGATGAACTGGAGAGCAGAGCTTCACCTGAGCCAGATCTGATCCTGAGAGATTACCAGATGGAAGTTGCAAAGCCAGCACTGAATGGGGAGAATATCATAATATGTCTGCCTACAGGCAGTGGTAAAACCAGAGTGGCTGTTTACGTTACCAAAGATCACTTGGATAAGAAGAAAAGAGCATCAGAGCTTGGAAAAGTTATAGTACTTGTTAATAAGGTACCGCTGGTAGAACAGCATTTACGAAAGGAGTTTAATCCATTCCTGAAGCGTTGGTATCGGGTTATTGGTTTAAGTGGTGATTCTCGGCTGAAAATCTCATTTCCTGAAGTTGTCAGAAGAAATGATGTCATCATCAGTACAGCACAGATCCTTGAGAATTCACTGTTCAATGCAGCCGAAGAAGATGAAGAAGGTGTCCACTTATCAGATTTTTCACTCATCATTATTGATGAGTGTCATCACACTCAAAAGGAAGGCGTCTACAACAATATAATGCGACGTTACTTAAAAGAAAAGAGGAAGAACAGGAAGCTGGCAAAAGAAAACAAACCACTCATCCCACAGCCTCAGATTCTGGGACTTACAGCCTCACCTGGTGTAGGAGGTGCAACATCCAACTCAAAAGCTGAAGAACATATTCTGAAAATCTGTGCCAATCTTGATGCACGTAGAATCATGACTGTTGAAGAGCATGCTGCCCAATTGAAGAATCAAGTGAAGGAACCATATAAGAAGACTGTGATTGCAGATGACAAAAGAAGGGATCCATTTAGAGAGAGAATTACTGAGATCATGAGAGACATTCAAAACTATTGCCAACTCTATCCAAAATCTGAGTTTGGAACTCAGCCATATGAACAGTGGGTGATTAGAGAAGAGAAAAAAGCTGCAAAAGAAGAAAAACGCAAGGAACGTGTCTGTGCAGAACACTTGAAGAAATACAATGATGCACTCCAGATAAATGACACTATCCGAACCGTGGATGCATACAATCACCTAAACAACTTTTATAAGGAGGAGAAAAGTAAGAAGACAGTAAGGAGTGATGATGATGATGATGAT------------------GAACCAGCAGTATCAAAACAGGATGAAACAGATGAATTTCTAATAGGTTTATTTCATGCCAAAAAGAAACAGCTGAAAGAGTTGGCTAGAAAGCCAGAATATGAAAATGAGAAGCTAATACAGTTGCGAAACACTTTAATGGAGGAGTTCACGAAGACCGAAGAACCTAGAGGAATTATTTTCACAAAGACTCGGCTAAGTGCCTTTGCTCTATTCCAGTGGATTAAGGATAACCCAAAATTTGAAGAAGTGGGAATTAAGGCCCATTATCTTATTGGTGCTGGACATAACAGTGAAATTAAACCCATGACTCAGAATGAGCAAAGGGAAGTCATTGATAAATTCCGAGGTGGAAGTGTAAATTTACTTATTGCTACTACTGTAGCTGAGGAAGGCCTAGACATCAAAGAGTGTAACATCGTTATTCGCTATGGCCTCGTCACCAATGAAATTGCTATGGTGCAGGCTCGTGGTCGAGCTCGAGCTGATGAGAGCACCTATGCACTTGTGGCTTCAAGTGTCTCAGGAGCTGTTGAACGTGAAGATGTTAATATTTTCCGTGAGAAAATGATGTATAAGGCCATTCAGCGTGTCCAGAACATGCCGCAGGAAGAGTATTTAAAGAAGATTCAGAATTTGCAGTTGCAAAGTATAGTGGAAAAACAAATGAAGGCAAAGAGAGATCAGCACAAGACATACAAAAAAAATCCTTCACTAGTAACATTCCATTGCAAAAATTGCCACAAGCTGGTATGTTCTGGAGAAGACATACAAGTTATTGAAAACATGCATCATGTCAGTGTGAAAAAAGACTTCCAAACTCTTTACAATACAAGAGAAAATAAGACGCTGCAAGATAAGCATGCCGATTACCAGACAAATGGGGAAATTATATGTAAAGATTGTGGACAAGCTTGGGGAAATATGATGGTTCACCGAGGTCTTGACCTGCCTTGTCTAAAGATTAGAAATTTTGTGGTTGTGTTTGAAGACAAGAAAACAACAAAGCACATTTTTAAGAAATGGGGAGAACTGCCTGTCAGGTTTCCTAGTTTAGATTATGCAGCTCATTGTCCTTCAAGTGATGAAGAT
>limosa_lapponica-charadriiformes-mda5_CDS
ATGGCGGAGGAGTGCCGAGACGAGCGGTTCCTCTACATGATCTCCTGCTTCAGGCCGCGGCTGAAGCAGTTCATCCGGGTGCAGCCGGTGCTGGACCGGCTTCCCTCGCTGAGCGCGGAGGAGAGGGAGAAGGTGCGGACGGCCGCCCTGCAGCGCGGTGAGGTGGAGGGGGCCGAAGAGCTGCTGCGGGCCGTGGAGCGGGGTCCCCGCGGCTGCGGCTGGTTCCACGAGTTTTTGCAGGCGCTGGAGCACGGCGGCTGCGGGCTGGCTGCCTGCTACATGAACCCCAGCCTCAGCCTGCTGCCCTCGCCGGCCGAGGAGGCCGACCACGACCTCTGTGTGCACTTAGTGCAGCTGCTCCACAGCACACTGGTGAATAAAATGCTGCCCAGGCAGGTGGCTGAGAAGTGCCTACAGATGGGCATCTTCCAGGATGACGACCTGGATCGGATCCACACTGTTACTGACAATCGTGGGAACAGAGATGGTGCAAGGGAACTATTGAGCAGAATAGTGCAGAAGAAAGATTGGTTCTCTCCTTTTTTGGTTGCTTTGCGTGAAACCCAACACGGAGACCTTGCAGATGATTTAAGTGGAATTACAGGAGGAACAGAGAATAGACAAAATGGGATG---AACAATACAAATGAAGAAACAGAAGTTACAAGCCAACCAGGAGATGCCGCAGTGGAGGATTTGAAACAGCAAGAAAATGTGAATGATGGTTTCAGCAGTGAGAACATTGTATTGGAAACATCTATTGGAAATAATTCTGTAGTTCCAGAGTCAGATGTCTCCATAGGAGATGCAAGTGTCAGTAACTTGAATGAAAACCTGGGACAGAGC---TGTACAACCAGTGATTCAGATGAAGATGAAGTGGAGAGCAGAGTTTCACCTGAGCCAGATCTGACCCTGAGAGACTACCAGATGGAAGTTGCAAAGCCAGCACTGAATGGGGAGAATATCATAATATGTCTGCCTACAGGCAGTGGTAAAACCAGAGTGGCTGTTTACATTACCAAAGATCACTTGGATAAGAAGAAAAGAGCATCAGAGCCTGGAAAAGTTATAGTACTTGTTAATAAGGTACCGTTGGTAGAACAGCATTTACGAAAGGAGTTTAGTCCATTCCTGAAGCGTTGGTATCAGGTTATTGGTTTAAGTGGTGATTCTCAGCTGAAAATCTCATTTCCTGAAGTTGTCAGAAGAAATGATGTCATCATCAGTACAGCACAGATCCTTGAGAATTCACTGTTAAATGCAGCTGAAGATGATGAAGAAGGTGTCCACTTATCAGATTTTTCACTCATCATTATTGATGAGTGTCATCACACACAAAAGGAAGCTGTCTACAACAATATAATGCGACGTTACTTAAAAGAGAAGAGGAAGAACAGGAAGCTGGCAAAAGAAAACAAACCACTGATCCCACAGCCTCAGATTCTGGGACTTACAGCCTCACCTGGTGTAGGAGGTGCAACATCTAACTCAAAAGCTGAAGAACATATTCTGAAAATCTGTGCCAATCTTGACGCGTGTAGAATCATGACTGTTAAAGAACATGCTTCCCAGTTGAAGAATCAGGTGAAGGAACCATATAAGAAGACTGTGATTGCAGATGACAAAAGAAGGGATCCATTTAGAGAGAGAATTACTGAGATAATGAGAGAGATTCAGAACTATTGCCAGCTCCATCCAAAATCTGAGTTCGGAACTCAGCCATATGAACAGTGGGTGATTAGAGAAGAGAAAAAAGCTGCAAAAGAAGAAAAACGCAAGGAACGCGTCTGTGCAGAACACTTGAAGAAATACAATGATGCTCTCCAGATAAATGACACCATCCGAATGGTGGATGCATACAATCACCTAAATAACTTTTATAAGGAGGAGAAAAGTAAGAAGACAGTAACGAGTGATGATGATGATGATGAT------------------GAACCAGCAGTATCAAAACAGGATGAAACAGATGAATTTCTAATAGGTTTATTTCATGCAAAAAAGAAACAGCTGAAAGAGTTGGCTAAAAAGCCAGAATATGAAAACGAGAAGCTAATACAGTTGCGAAACACTTTAATGGAGGAGTTCACGAAGACGGAAGAACCTAGAGGAATTATTTTCACAAAGACTCGGCTAAGTGCCTTTGCTCTTTTCCAGTGGATTAAGGATAACCCAAAATTTGAAGAAGTGGGAATTAAGGCCCATTATCTTATTGGTGCTGGACATAACAGTGAAATTAAACCCATGACTCAGAATGAGCAGAGGGAAGTCATTGATAAGTTCCGAGGTGGAAGTGTAAATTTACTTATTGCTACTACTGTAGCCGAGGAAGGCCTAGACATCAAAGAGTGTAACATCGTTATTCGCTATGGCCTCGTCACCAATGAAATTGCTATGCTGCAGGCTCGCGGTCGAGCTCGAGCTGATGAGAGCACCTACGCGCTTGTGGCTTCAAGCGCCTCAGGAGCTGTTGAACGTGAAGATGTTAATATTTTCCGTGAGAAAATGATGTATAAGGCCATTCAGCGTGTCCAGAACATGCCGCAGAAAGACTATTTAAATAAGATTGAGAATTTGCAGTTGCAGAGTATAGTGGAAAAACAAATGAAGGCAAAGAGAGATCAGCACAAGACATACAAGAAAAATCCTTCACTAGTAACATTCCTATGCAAAAATTGCCACAAGCTGGTATGTTCTGGAGAAGACATACAAGTTATTGAAAACATGCATCATGTCAGTGTGAAAAAAGACTTCCAAAGTCTTTACCAAACAAGAGAAAATAAGACACTGCAAGACAAGCATGCCGATTACCAGACAAATGGGGAAATTATATGTAAACAATGTGGACAAGCTTGGGGAAATATGATGGTTCACCGAGGTCTTGACCTGCCTTGTCTAAAGATTAGAAATTTTGTGGTTGTGTTTGAAGACAAGAAAACAACAAAGCACATTTTTAAGAAATGGGGAGAACTGCCCATCAGGTTCCCTAGCCTTGATTATGCAGCTCATTGTCCTTCAAGTGATGAAGAT
>recurvirostra_avosetta-charadriiformes-mda5_CDS
ATGGCGGTGGAGTCCCGAGACGAGCGCTTCCTCTACATGATCTCCTGCTTCAGGCCGAGGCTGAAGCAGGTCATACGGGTGCAGCCGGTGCTGGACCGGCTTCCCTCGCTGAGCGCGGAGGAGCGGGAGAGGGTGCGGGCGGCCGCCGTGCAGCGGGGCGAGGTGGAGGGGGCGGAGGAGCTGCTGCGGACCGTGGAGCGGGGCCCCCGCGGGTGCGGCTGGTTCCACGAGTTCCTGCAGGCGCTGGAGCACGGCGGCTGCAGCCTGGCTGCTTGCTATGTGGACCCCAACCTCAGCCAGCTGCCCTCGCCAGCCGAGGAGGCCGACCACGACCTCTGCGTGCACTTGGTGCAGCTGCTCCACAGCACGCTGGTGGATAAAATGCAGACCATGCAGGTGGCTGAGAAGTGCCTGCAGATGGGCATCTTCCAGGACGATGACCTGGATCGGATCCACACTGTTACTGACAGACACGGGAACAGAGATGGTGCAAGGGAGCTATTGAGCAGAATAGTGCAGAAGAAAGACTGGTTCTCTCCTTTTTTGAGTGCTTTGCGTGAAACCCAGCATGGAGACCTTGCAGATGATTTAAGCGGAAATACAGGAGGAACAGAGAATAGACAAAATGGAATGAAGAACAGTACAAGTGAAGAAACAGAAGTTACAAGCCAACCAGGATACACTGTAGTGAAGGATTTGAAACAAGAAGAAAATGCGAATGATAGTTTCAGCAGTGAGAACAGTGTATTGGAAACATCTATTGGAAAGAATTCTGGAGTTTCAGAGTCAGATGTTTCCATAGGAGATGGAAGTGTTGGTAACTTGAATGAAAACCTGGGACAGAGC---TGCACAACCAGTGATTCAGATGAAGATGAACTGGAGAGCAGAGCTTCACCTGAGCCAGATCTGATCCTGAGAGATTACCAGATGGAAGTTGCAAAGCCAGCACTGAATGGGGAGAATATCATAATATGTCTGCCTACAGGCAGTGGTAAAACCAGAGTGGCTGTTTACATTACCAAAGATCACTTGGATAAGAAGAAAAGAGCATCAGAGCTTGGAAAAGTTATAGTACTTGTTAATAAGGTACCGCTGGTAGAACAGCATTTACGAAAGGAGTTTAATCCGTTCCTGAAGCGTTGGTATCAGGTTATTGGTTTAAGTGGTGATTCTCGGCTGAAAATCTCATTTCCTGAAGTTGTCAGAAGAAATGATGTCATCATCAGTACAGCACAGATCCTTGAGAATTCACTCTTAAATGCAGCCGAAGAAGATGAAGAAGGTGTCCACTTATCAGATTTTTCACTCATCATTATTGATGAGTGTCATCACACTCAAAAGGAAGGTGTCTACAACAATATAATGCGACGTTACTTAAAAGAAAAGAGGAAGAACAGGAAGCTGGCAAAAGAAAACAAACCACTGATCCCACAGCCTCAGATTCTGGGACTTACAGCCTCACCTGGTGTAGGAGGTGCAACATCCAACTCAAAAGCTGAAGAACATATTCTGAAAATCTGTGCCAATCTTGATGCACGTAGAATCATGACTGTTGAAGAGCATGCCTCCCAATTGAAGAATCAGGTGAAGGAACCATATAAGAAGACTGTGATTGCAGATGACAAAAGAAGGGATCCATTTAGAGAGAGAATTACTGAGATCATGAGAGACATTCAAAACTATTGCCAACTCTATCCAAAATCTGAGTTTGGAACTCAGCCGTATGAGCAGTGGGTGATTAGAGAAGAGAAAAAAGCTGCAAAAGAAGAAAAACGCAAGGAACGTGTCTGTGCAGAACACTTGAAGAAATACAATGATGCGCTCCAGATAAATGACACTATCCGAACAGTGGATGCATACAATCACCTAAACAACTTTTATAAGGAGGAGAAAAGTAAGAAGACAGTAAGGAGTGATGATGATGATGATGAT------------------GAACCAGCAGTATCAAAACAGGATGAAACAGATGAATTTCTAATAGGTTTATTTCATGCCAAAAAGAAACAGCTGAAAGAGTTGGCTAGAAAGCCAGAATATGAAAATGAGAAGCTAATACAGTTGCGAAACACTTTAATGGAGGAGTTCACGAAGACTGAAGAACCTAGAGGAATTATTTTCACAAAGACTCGGCTAAGTGCCTTTGCTCTATTCCAGTGGATTAAGGATAACCCAAAATTTGAAGAAGTGGGAATTAAGGCCCATTATCTTATTGGTGCTGGACATAACAGTGAAATTAAACCCATGACTCAGAATGAGCAAAGGGAAGTCATTGATAAATTCCGAGGTGGAAGTGTAAATTTACTTATTGCTACTACTGTAGCTGAGGAAGGCCTAGACATCAAAGAGTGTAACATCGTTATTCGCTATGGCCTCGTCACCAATGAAATTGCTATGGTGCAGGCTCGCGGTCGAGCTCGAGCTGATGAGAGCACGTATGCACTTGTGGCTTCAAGTGTCTCAGGAGCTGTTGAACGTGAAGATGTTAATATTTTCCGTGAGAAAATGATGTATAAGGCCATTCAGCGTGTCCAGAACATGCCGCAGGAAGAGTATTTAAAGAAGATTCAGAATTTGCAGTTGCAAAGTATAGTGGAAAAACAAATGAAGGCAAAGAGAGATCAGCACAAGACATACAAAAAAAATCCTTCACTAGTAACATTCCATTGCAAAAATTGCCACAAGCTGGTATGTTCTGGAGAAGACATACAAGTTATTGAAAACATGCATCATGTCAGTGTGAAGAAAGACTTCCAAACTCTTTACAATACAAGAGAAAATAAGACGCTGCAAGATAAGCATGCCGATTACCAGACGAATGGGGAAATTATATGTAAAGATTGTGGACAAGCTTGGGGAAATATGATGGTTCACCGAGGTCTTGACCTGCCATGTCTAAAGATTAGAAATTTTGTGGTTGTGTTTGAAGACAAGAAAACAACAAAGCACATTTTTAAGAAATGGGGAGAACTGCCTGTCAGGTTTCCTAGTTTAGATTATGCAGCTCATTGTCCATCAAGTGATGAAGAT
>scolopax_mira-charadriiformes-mda5_CDS
ATGGCAGAGGATTGCCGAGACGAGCGGTTCCTCTACATGATCTCTTGCTTCAGGCCGCGGCTGAAGCGTTTCATCCAGGTGCAGCCGGTGCTGGACCGGCTTCCCTCGCTGAGCGCGGAGGAGAGGGAGAAGGTGCGGGCAGCCGCCCAGCAGCGCGGTCAGGTGGAGGGGGCGGAGGAGCTGCTGCGGGCCGTGGAGCGGGGTCCCCGCGGATGCGGCTGGTTCCACGAGTTTTTGCAGGCTCTGGAGTACGGCGGCTGCAGCCTGGCTGCCTGCTACGTGAACCCCAGCCTCAGCCTGTTGCCCTCGCCGGCTGAGGAGGCCGACCATGATCTCTGTGTGTATTTAGTGCAGCTGCTCCACGGCACACTGGTGGATAAAATGATGCCCAGGCAGGTGGCTGAGAAGTGCCTGCAGATGGGCATCTTTCAGGACGACGACCTGGATCGGATCTGCACTGTTACTGACAATCGTGGGAACAGAGACGGTGCAAGGGAACTATTGAGCAGAATAGTGCAAAAGAAAGATTGGTTCTCTCCTTTTTTGGTTGCTTTGCGTGAAACACAACATGGAGACCTTGCAGATGATTTAAGTGGAATTACAGGAGGAACAGATACTAGACAAAATGGGATG---AACAATACAAATGAAGAAACAGAAGTTGCAAGCCAACCAGGATATGCTGCAGTAGAGGATTTGAAACAGCAAGAAAATGTGAATGATGGTTTCAGCAATGAGAACACTGCATTGGAAACATCTATGGGAAATAATTCTGTGATTCCAGAGTCAGATGTCTCCATAGGAGATGCAAGTGTCAGTAACTTCAATGAAAACCTGGGACAGAGC---TGTTCAACCAGTGATTCAGATGAAGATGAAGTGGAGAGCCAAGTTTCACCTGAGCCAGATCTGACCCTGAGAGACTACCAGATGGAAGTTGCAAAGCCAGCACTGAATGGGGAGAATATCATAATATGTCTGCCTACAGGCAGTGGTAAAACCAGAGTGGCTGTTTACATTACCAAAGATCACTTGGATAAGAAGAAGAGAGCATCAGAGCCTGGAAAAGTTATAGTACTTGTTAATAAGGTACCATTGGTAGAACAGCATTTACGAAAGGAGTTTAGTCCATTCCTGAAGCGTTGGTATCGCGTTACTGGTTTAAGTGGTGATTCTCAGCTGAAGATCTCATTTCCTGAAGTTGTCAGAAGAAATGATGTCATCATCAGTACAGCACAGATACTTGAGAATTCACTGTTAAGTGCAGCTGAAGATGATGAAGAAGGTGTCCACTTATCAGATTTTTCACTCATCATTATTGATGAGTGTCATCACACACAGAAGGAAGCTGTCTACAACAATATAATGCGACGTTACTTAAAAGAAAAGAGGAAGAACAGGAAGCTGGCAAAAGAAAACAAACCACTGATCCCACAGCCTCAGATTCTGGGACTTACAGCCTCACCTGGTGTAGGAGGTGCAAAATCTAACTCAAAAGCTGAAGAACATATTCTGAAAATCTGTGCCAATCTTGACGCGCATAGAATCATGACTGTTAAAGAACATGCTTCCCAGTTGAAGAATCAGGTGAAGGAACCATATAAGAAGACTGTGATTGCAGATGACAACAGAAGGGATCCATTTAGAGAGAGAATTACTGAGATCATGAGAGAGATTCAGAACTATTGCCAGTTCCATCCAAAATCTGAGTTTGGAACTCAGCCATATGAACAATGGGTGATTAGAGAAGAGAAAAAAGCTGCAAAAGAAGTAAAACGCAAGGAACGTGTCTGTGCAGAACACTTGAAGAAATACAATGATGCTCTCCAGATAAATGACACCATCCGAATGGTGGATGCGTACAATCACCTAAATAACTTTTACAAGGAGGAGAAAAGTAAGAAGACAGTAAGGAGTGATGATGATGATGAT---------------------GAACCAACAGTATCAAAACAGGATGAAACAGATGAATTTCTAATAGGTTTATTTCATGCAAAAAAGAAACAGCTGAAAGAGTTGGCTAAAAAGCCAGAATATGAAAACGAGAAGCTAATACAGTTGCGAAACACTTTAATGGAGGAGTTCACGAAGACGGAAGAGCCTAGAGGAATTATTTTCACAAAGACTCGGCTAAGTGCCTTTGCTCTTTTCCAGTGGATTAAGGATAACTCAAAATTTGAAGAAGTGGGAATTAAGGCCCATTACCTTATTGGTGCTGGACACAACAGTGAAATTAAGCCCATGACTCAGAATGAGCAGAGGGAAGTCATTGATAAGTTCCGAGGTGGAAGTATAAATTTACTTATTGCTACTACTGTAGCCGAGGAAGGCCTAGACATCAAAGAGTGTAACATCGTTATTCGCTATGGCCTCGTCACCAATGAAATTGCTATGCTGCAGGCTCGCGGTCGAGCTCGAGCTGATGAGAGCACCTACGCACTTGTGGCATCGAGTGCCTCAGGAGCTGTTGAACGTGAAGATGTTAATATTTTCCGTGAGAAAATGATGTATAAGGCCATTCAGCGTGTCCAGAACATGCCACAGAAAGACTATTTAAATAAGATTGAGAATTTGCAGTTGCAAAGTATAGTGGAAAAACAAATGAAGGCAAAGAGAGATCAGCACAAGACATACAACAAAAATCCTTCACTAGTAACATTCCTATGCAAAAATTGCCACAAGCTGGTATGTTCTGGAGAAGACATACAAGTTATTGAAAACATGCATCATGTCAGTGTGAAAAAGGACTTCCAAAGTCTTTACCAAACAAAAGAAAATAAGACACTGCAAGACAAGCATGCCGATTACCAGACAAATGGGGAAATTATATGTAAACAATGTGGACAAGCTTGGGGAAATATGATGGTTCACCGAGGTCTTGACCTGCCTTGTCTAAAAATTAGAAATTTTGTGGTTGTGTTTGAAGACAAGAAAACAACAAAGCACATTTTTAAGAAATGGGGAGAACTGCCCATCAGGTTCCCTAGTCTTGATTATGCAGCTCATTGTCCTTCAAGTGATGAAGAT
>sterna_hirundo-charadriiformes-mda5_CDS
ATGGCAGAGGAGTGCCGAGACGAGCGGTTCCTCTACATGATCTCCTGCTTCAGGCCGCGGCTGAAGCAGTTCATCCGGGTGCAGCCGGTGCTGGACCGGCTTCCCTCGCTGAGCCCGGAGGACAGGGAGAGGGTGCGGGCGGCCGCCCTGCAGCGCGGCGAGGTGGAGGGGGCAGAGGAGCTGCTGCGGGCCGTGGAGCGGGGTCCCCGCGGCTGCGGCTGGTTCCACGAGTTCCTGCAGGCGCTGGAGCAGGGCGGCTGCAGGCTGGCTGCCTGCTACGTGAACCCCAGCCTCAGCCAGCTGCCCTCGGCGACCGAGGAGGCTGACCATGACCTCTGCGTGCACTTGGTGCAGCTGCTCCACAGCACACTGGTGGATAAAATGCAGACCGTGCAGGTGGCTGAGAAGTGCCTGCAGATGGGCATCTTCCAAGAGGACGACCTGGATCGGATCCACACTGTTACTGACAATCGTGGGAACAGAGATGGTGCGAGGGAGCTATTGAGCAGAATAGTGCAGAAGAAAGACTGGTTCTCTCCTTTTTTGGTTGCTTTGCGTGAAACCCAACATGGAGACCTTGCAGATGATTTAAGCGGAAATACAGGAGAAACAGAGAATAGACAAAATGGGATGAAGAACAGTACAAACGAAGAAACAGAAGTTACAAGCCAACTAGGATATGCTGTAGCGGAGGATTTGAAACAGCAAGAGAATGTGAATGGTAGTTTCAGCAGCGAGAACAGTGTATCGGAAACATCTATTGGAAAGAATTCTCTAGTTCCAGAGTCAGATGTCTCCATAGGAGATGGAAGTGTCAGTAACTTGAATGAAAACCTGGGACAGAGC---TGCACAACCAGTGATTCAGAGGAAGATGAAGTGGAGAGCAGAGTTTCACCTGAGCCAGATCTGATCCTGAGAGATTACCAGATGGAAGTTGCAAAGCCAGCACTGAATGGGGAGAATATCATAATATGTCTGCCTACAGGCAGTGGTAAAACCAGAGTGGCTGTTTACATTACCAAAGATCACTTGGATAGGAAGAAAAGAGCATCTGAGCCTGGAAAAGTTATAGTACTTGTTAATAAGGTACCGTTGGTAGAACAGCATTTACGAAAGGAGTTTAATCCATTCCTGAAGCGTTGGTATCAGGTTATTGGTTTAAGTGGTGATTCTCAGCTGAAAATCTCATTTCCTGAAGTTGTCAGAAGAAATGATGTCATCATCAGTACAGCACAGATCCTTGAGAATTCACTGTTAAATGCAGCCAAAGAAGATGAAGAAGGTGTCCACTTATCAGATTTTTCACTCATCATTATTGATGAGTGTCATCACACGCAAAAGGAAGGTGTCTACAACAATATAATGCGACGTTACTTAAAAGAAAAGAGGAAGAACAGGAAGCTGGCAAAAGAAAACAAACCACTGATCCCACAGCCTCAGATTCTGGGACTTACAGCCTCACCTGGTGTAGGAGGTGCAACATCCAACTCAAAAGCTGAAGAACATATTCTGAAAATCTGTGCCAATCTTGACGCACGTAGAATCATGACTGTTAAAGAGCATGCCTCCCAACTGAAGAACCAGGTGAAGGAACCGTATAAGAAGACTGTGATTGCAGATGACAAAAGAAGGGATCCATTTAGAGAGAGAATTACTGAAATAATGAGTGAGATTCAAAACTATTGCCAGCTCTATCCAAAATCTGAGTTTGGAACTCAGCCATATGAACAGTGGGTGATTAGAGAAGAGAAAAAAGCTGCAAAAGAAGAAAAACGCAAGGAACGTGTCTGTGCAGAACACCTGAAGAAATACAATGATGCTCTCCAGATAAATGATACCATCCGAATGGTGGATGCGTATAATCACCTAAATAACTTTTATAAGGAGGAGAAAAGTAAGAAGACAGTAACGAGTGATGATGATGATGATGAT------------------GAACCAGCAGTATCAAAACAGGATGAAACAGACGAATTTCTAATAGGTTTATTTCAAGCAAAAAAGAAACAGCTGAAAGAGTTGGCTAGAAAGCCAGAATATGAAAACGAGAAGCTAATACAGTTGCGAAACACTTTAATGGAGGAGTTCACGAAGACGGAAGAACCTAGAGGAATTATTTTCACAAAGACTCGGCTAAGCGCCTTTGCTCTATTCCAGTGGATTAAGGACAACCCAAAATTTGAAGAAGTGGGAATTAAGGCCCATTATCTTATTGGTGCTGGACATAACAGTGAAATTAAACCCATGACTCAGAATGAGCAAAGGGAAGTCATTGATAAATTCCGAGGTGGAAGTGTAAATTTACTTATTGCCACTACTGTAGCTGAGGAAGGCCTAGACATCAAAGAGTGTAACATCGTTATTCGCTATGGCCTCGTCACCAATGAAATTGCTATGCTGCAGGCTCGCGGTCGAGCTCGAGCTGATGAGAGCACCTATGCACTTGTGGCTTCAAGTGTCTCAGGAGCTGTTGAACGTGAAGATGTTAATATTTTCCGTGAGAAAATGATGTATAAGGCCATTGAGCGTGTCCAGAACATGCCACAGGAAGAGTATTTAGATAAGATTGAGAATTTGCAGTTGCAAAGTATCGTGGAAAAACAAATGAAGGCAAAGAGAGATCAGCAGAAGACATACAAGAAAACCCCTTCATTAGTAACTTTCCTATGCAAAAATTGCCACAAGCCGGTATGTTCTGGAGAAGACATACAAGTTATTGAAAACATGCATCATGTCAGTGTGAAAAAAGACTTCCAAACTCTTTACCATACAAAAGAAAATAAGACACTGCAAGATAAGCATGCCGATTACCAGACAAATGGGGAAATTATATGTAAAGATTGTGGACAAGCTTGGGGAAATATGATGGTTCACCGAGGTCTTGACCTGCCTTGTCTAAAGATTAGAAATTTTGTGGTTGTGTTTGAAGACAAGAAAACAACAAAGCACATTTTTAAGAAATGGGGAGAACTGCCCATCAAGTTCCCTAGCCTTGATTATGCAGCTCATTGTCCTTCAAGTGATGAAGAT
>uria_lomvia-charadriiformes-mda5_CDS
ATGGCAGAGGGGTGCCGAGACGAGCGGTTCCTCTACATGATCTCCTGCTTCAGGCCGCGGCTGAAGCAGTTCATCCGGGTGCAGCCGGTGCTGGACCGGCTTCCCTCGCTGAGCCCGGAGGACAGGGAGAGGGTGCGGGCGGCCGCCGTGCAGCGCGGCGAGGTGGAGGGGGCGGAGGAGCTGCTGCGGGCCGTGGAGCGGGGTCCCCGCGGCTGCGGCTGGTTCCACGAGTTCCTGCAGGCGCTGGAGCAGGGCGGCTGCGGGCTGGCTGCCTGCTACGTGAACCCCAGCCTCAGCCAGCTGCCCTCGCCGGCCGAGGAGGCCGACCATGACCTCTGCGTGCACTTGGTGCAGCTTCTCCACAGCACGCTGGTGGATAAGATGCAGACCGTGCAGGTGGCTGAGAAGTGCCTGCAGATGGGCATCTTCCAGGATGACGACCTGGATCGGATCCACACTGTTACTGACAATCGTGGGAACAGAGATGGTGCAAGGGAGCTGTTGAGCAGAATAGTGCAGAAGAAAGACTGGTTCTCTCCTTTTTTGGTTGCTTTGCGTGAAACCCAACATGGAGACCTTGCAGATGATTTAAGTGGAAATACAGGAGAAACAGAGAATAGACAAAATGGGATGAAGAACAGTACAAACGAAGAAACAGAAGTTACAAGCCAACCAGGATATGCTGTAGCAGAGGATTTGAAACAGCAAGAAAATGTGAATGGTAGTTTCAGCAGTGAGAACAGTGTATCGGAAACATCTATTGGAAAGAATTCTCTAGTTCCCGAGTCAGATGTCTCCATAGGAGATGGAAGTGTCAGTAACTTGAATGAAAACCTGGGACAGAGC---TGCACAACCAGTGATTCAGAGGAAGATGAAGGGGAGAGCAGAGTTTCACCTGAGCCAGATCTGATCCTGAGAGATTACCAGATGGAAGTTGCAAAGCCAGCACTGAATGGGGAGAATATCATAATATGTCTGCCTACAGGCAGTGGTAAAACCAGAGTGGCTGTTTACATTACCAAAGATCACTTGGATAAGAAGAAAAGAGCATCTGAGCCTGGAAAAGTTATAGTACTTGTTAATAAGGTACCGTTGGTAGAACAGCATTTACGAAAGGAGTTTAATCCATTCCTGAAGCGTTGGTATCAGGTTATTGGTTTAAGTGGTGATTCTCAGCTGAAAATCTCATTTCCCGAAGTTGTCAGAAGAAATGACGTCATCATCAGTACAGCACAGATCCTTGAGAATTCACTGTTAAATGCAGCCAAAGAAGATGAAGAAGGTGTCCACTTATCAGATTTTTCACTCATCATTATCGATGAATGTCATCACACACAAAAGGAAGGTGTCTACAACAATATAATGCGACGTTACCTAAAAGAAAAGAGGAAGAACAGGAAGCTGGCAAAGGAAAACAAACCACTGATCCCACAGCCGCAGATTCTGGGACTTACAGCCTCACCTGGTGTAGGAGGTGCAACATCCAACTCAAAAGCTGAAGAACATATTCTGAAAATCTGTGCCAATCTTGACGCACGTAGAATCATGACTGTTAAAGAGCATGCCTCCCAACTGAAGAACCAGGTGAAGGAACCATATAAGAAGACTGTGATTGCAGATGACAAAAGAAGGGATCCATTTAGAGAGAGAATTACTGAAATCATGAGTGAGATTCAAAACTATTGCCAGCTCTATCCAAAATCTGAGTTTGGAACTCAGCCATATGAACAATGGGTGATTAGAGAAGAGAAAAAAGCTGCAAAAGAAGAAAAACGCAAGGAACGTGTCTGTGCAGAACACTTGAAGAAATACAATGATGCTCTCCAGATAAATGACACCATCCGAATGGTGGATGCGTACAATCACCTAAATAACTTTTATAAGGAGGAGAAAAGTAAGAAGACAGTAACGAGTGATGATGATGATGATGAT------------------GAACCAGCAGTATCAAAACAGGATGAAACAGATGAATTTCTAATGGGTTTATTTCATGCAAAAAAGAAACAGCTGAAAGAGTTGGCTAGAAAGCCAGAATATGAAAATGAGAAGCTAGTACAGTTGCGAAACACTTTAATGGAGGAGTTCACGAAGACGGAAGAACCTAGAGGAATTATTTTCACAAAGACTCGGCTAAGTGCCTTTGCTCTATTCCAGTGGATTAAGGACAACCCAAAATTTGAAGAAGTGGGAATTAAGGCCCATTATCTTATTGGTGCTGGACATAACAGTGAAATTAAACCCATGACTCAGAATGAGCAAAGGGAAGTCATTGATAAATTCCGAGGTGGAAGTGTAAATTTACTTATTGCTACTACTGTAGCTGAGGAAGGCCTAGACATCAAAGAGTGTAACATCGTTATTCGCTATGGCCTCGTCACCAATGAAATTGCTATGCTGCAGGCTCGCGGTCGAGCTCGAGCTGATGAGAGCACCTATGCACTTGTGGCTTCGAGTGCCTCAGGAGCTGTTGAACGTGAAGATGTTAATATTTTCCGTGAGAAAATGATGTATAAGGCCATTGAGCGTGTCCAGAACATGCCACAGGAAGAGTATTTAGAGAAGATTCAGAATTTGCAGTTGCAAAGTATCGTGGAAAAACAAATGAAGGCAAAGAGAGATCAGCAGAAGACATACAAGAAAACCCCTTCATTAGTAACTTTCCTATGCAAAAATTGCCACAAGCCGGTATGTTCTGGAGAAGACATACAAGTTATTGAAAACATGCATCATGTCAGTGTGCAAAAAGACTTCCAAACTCTTTACCATACAAAAGAAAATAAGACACTGCAAGATAAGCATGCCGATTACCAGACAAATGGGGAAATTATATGTAAAGATTGTGGACAAGCTTGGGGAAATATGATGGTTCACCGAGGTCTTGATCTGCCTTGTCTGAAGATTAGAAATTTTGTGGTTGTGTTTGAAGACAAGAAAACAACAAAGCACATTTTTAAGAAATGGGGAGAACTGCCCATCAGGTTCCCTAGTCTTGATTATGCAGCTCATTGTCCTTCAAGTGATGAAGAT
>nipponia_nippon-ciconiiformes-mda5_CDS
ATGGCAGAGGAGTCCCGAGACGAGCGCTTCCTCTACATGATCTCCTGCTTCAGGCCGCGGCTGAAGCAGTTCATCCGGGTGCAGCCGGTGCTGGACCGGCTTCCCTCGCTGAGCGCAGAGGAGAGGGAGAGGGTGCGGGCGGCCGCCCTGCAGCGGGGCGAGGTGGAGGGGGCGGAGGAGCTGCTGCGGGCCGTGGAGCGGGGACCCcGGGGCTGCGGCTGGTTCCGGGAGTTCCTGCAGGCGCTGGGCCGCGGCGGCTGCAGCCTGGCCGCCTGCTACGTGAACCCCAGCCTCAGCCAGTTGCCCTCGCCGGCCGAGGAGGCCGACCACGACCTCTGCGTGCACTTGGTGCAGCTGCTCCACAGCACACTGGTGGATAGAATGCAGACCATACAGGTGGCCGAGAAGTGCCTGCAGATGGGCATATTCCAGGACGAGGACCTGGATCGGATCCACACTGTTACTGAGTATCATGGGAACAGAGATGGTGCAAGGGAGCTATTGAGCAGAATAGTGCAGAAGAAAGACTGGTTCTCTCCTTTTTTGATTGCTCTGCGTGAAACCCAACATGGAGACCTTGCAGATGATTTAAGCGGAAGTACAGGAGGAACAGAGAATAGACAAAATGGGATGAAGAATAGTACAAACGAAGAAACAGAAGTTACAAGCCAACCAGGATATGCCATAGTGGAGGATTTGAAACAGCAAGAAGACGTGAATGATAGTTTCAGCAGTGAGAACAGTGTATTGGAAACATCTATTGGAAAGAATTCTGTAGTTTCAGAGTCAGATGTCTCCATAGGAGATGGAAGTGTCAGTAACTTGAATGAAAACCTGGGACAGAGC---TGCACAACCAGTGATTCAGATGACAGTGAATTGGAGAGCAGAGCTTCACCTGAGCCAGATCTGATCCTGAGAGATTACCAGATGGAAGTTGCAAAGCCAGCACTGAATGGGCAGAATATTATAATATGTCTCCCTACCGGCAGTGGTAAAACCAGAGTGGCTGTTTACATTACCAAAGATCACTTGGATAAGAAGAAAAGAGCATCAGAGCCTGGAAAAGTTATAGTACTTGTTAATAAGGTACCGTTGGTAGAACAGCATTTACGAAAGGAGTTTAATCCATTCCTGAAGCGTTGGTATCAGGTTATTGGTTTAAGTGGTGATTCTCAGCTGAAAATCTCATTTCCTGAAGTTGTCAGAAGAAATGATGTCATCATCAGTACAGCACAGATCCTTGAGAATTCACTGTTAAATGCAGCCAAAGAAGATGAAGAAGGTGTCTACTTATCAGATTTTTCACTCGTCATTATCGATGAGTGTCATCACACTCAAAAGGAAGGTGTCTACAACAATATAATGCGACGTTACTTAAAAGAAAAGATGAAGAACAGGAAGCTGGCGAAAGAAAACAAACCACTGATCCCACTGCCTCAGATTCTGGGACTTACAGCCTCACCTGGTGTAGGAGGTGCAACATCCTACTCAAAAGCTGAAGAACATATTCTGAAAATCTGTGCCAATCTTGATGCATGTAGAATCATGACTGTTCAGGAGCATGCCTCCCAACTGAAGAATCAGGTGAAGGAACCGTATAAGAAGACTGTGATTGCAGATGACAAAAGAAGGGATCCATTTAGAGAGAGAATTACTGAGATCATGACAGACATTCAAAACTATTGCCAGCTCCATCCAAAATCTGAGTTTGGAACTCAGCCGTATGAACAGTGGGTGATTAGAGAAGAGAGAAGAGCTGCAAAAGAAGAAAAGCGCAAGGAACGTGTCTGTGCAGAACACTTGAAGAAATACAATGATGCTCTCCAGATAAATGACACCATCCGGATGGTGGATGCATACAATCACCTAAATAACTTTTATAAGGAGGAGAAAAGTAAGAAGACAGTAAGGAGTGATGATGATGATGATGAT------------------GAACCAGCAGTGTCAAAACAGGATGAAACAGATGAATTTCTAATAGGTTTATTTCATGCAAAAAAGAAACAGCTGAAAGAGTTGGCTAGAAAGCCAGAATATGAAAATGAGAAGCTAATACAGTTGCGAAACACTTTAATGGAGGAGTTCACGAAGACTGAGGAACCTAGAGGAATTATTTTCACAAAGACTCGGCTAAGTGCTTTTGCTCTATTCCAGTGGATTAAGGATAACCCAAAATTTGAAGAAGTGGGAATTAAGGCCCATTATCTTATCGGTGCTGGACATAACAGTGAAATTAAACCCATGACTCAGAATGAGCAAAGGGAAGTTATTGATAAATTCCGAGGTGGAAATGTAAATTTACTTATTGCTACAACTGTAGCTGAGGAAGGCCTAGACATCAAAGAGTGCAACATTGTTATTCGCTATGGCCTCGTCACCAATGAAATTGCTATGGTGCAGGCTCGTGGTCGAGCTCGAGCTGATGAGAGCACCTATGCACTTGTGGCTTCGAGTGGCTCAGGAGCTGTTGAACGTGAAGATGTTAATATTTTCCGTGAGAAAATGATGTATAAGGCCATCCAGAGTGTCCAGAAGATGCCACAAGAAGAGTATTTAAATAAGATTCAGAATTTCCAGTTGCAAAGTATAGTGGAAAAACAAATGAAGGCAAAGAGAGATCAGCGCAAGACATACAAGAAAAATCCTTCACTAATAACATTCCTATGCAAAAATTGCCACAAGCTGATATGTTCTGGAGAAGACATACAAGTTATTGAAAACATGCATCATGTCAGTGTGAAAAAAGATTTCCAAAGTCTTTACCATACAAGAGAAAATAAGACACTGCAAGATAAGCATGCAGATTACCAGACAAATGGGGAAATCATATGTAAAGATTGTGGACAAGCTTGGGGAAATATGATGGTTCACCGAGGTCTTGACCTGCCTTGTCTAAAGATTAGAAATTTTGTGGTTGTGTTTGAAGACAAGAAAACAACAAAGCAAATTTTTAAGAAATGGGGAGAACTGCCCATCAGGTTCCCTAGTTTTGATTATGCAGCTCATTTTCCTTCAAGTGATGAAGAT
>columba_livia-columbiformes-mda5_CDS
ATGGGAGAAGAGTCCCGAGACGAACGCTTCCTCTACATGATCTCCTGCTTCAGGCCGCGGCTGAAGCAGTTCATCCGGGTGGAGCCGGTGCTGGACCGGCTTCCCTTGCTGAGCGCGGAGGACAGGGAGAAGGTGCGGGCGGCCGCCCGGCAGCGGGGCGAGGTGGAGGGGGCGGAGGAGCTGCTGCGGGCCGTGGAGCGGGGACCCCGCGGGTGCGGCTGGTTCCACGAGTTCCTGCAGGCGCTGGAGCACAGTGGCTGCAGCCTGGCTGCCTGCTACGTGAACCCCAGCCTCAGCCAGCTGCCATCGCCAGCCGAGGAGGCCGACCATGACCTCTGCGTGCACTTGGTGCAGCTGCTCTACAGCACGCTGGTGGATAAAATGCAGACCGTGCAGGTGGCCGAGAAGTGCCTGCAGATGGGCATCTTCCAGGAGGAGGACCTCGATCAGATCCACACTGTTACTGACAATCATGGGAACAGAGGTGGTGCAAGGGAACTACTGAGCAGAGTAGTGCAGAAGAAGGATTGGTTCTCTCCTTTTTTGATTGCTCTACGTGAAACCCGACATGGAGACCTTGCAGATGATCTAAGTGGAAATACAGGAGGAACAGAGAATGGACAAAATGAGATGAAGAACAGTACAAATGAAGTAAGAGAAGTTATAAGCCCACCAGGATATGCCATTGTGGAGGATTTGAAACAGCAAGAAAATGTGAATGATAGTTTCAGCAGTGAGAACAGTGTACTGGAAACATCTACTAGAAGGAATTCTGTAGTTTCTGAGTCAGATGTCTCCATAGGAGATGGAAGTGTCAGTAACTTGAAAGAAAACTTGGGACACAGC---TGCACAACCAGTGATTCAGATGAAGGTGAAATGGAAAGCAGATCTTCACCTGAGCCAGATCTGATCCTGAGAGATTACCAGATGGAAGTTGCAAAGCCAGCACTGAATGGGGAGAATATTATAATATGTCTCCCTACAGGCAGTGGTAAAACCAGAGTGGCTGTTTACATTACTAAAGATCACTTGGATAAGAAGAAAAGAGCATCGGAGCCTGGAAAAGTTATAGTACTTGTTAATAAGGTACCATTGGTAGAACAACATTTACGAAAGGAGTTTAATCCATTCCTGAAGCGTTGGTATCGGGTTATTGGTTTAAGTGGCGATTCTCAGCTGAAAATCTCATTTCCTGAAGTTGTCAGAAGAAATGATGTCATCATCAGTACAGCACAGATCCTTGAGAATTCACTGTTAGATGCAGCCAAGGAAGATGAAGAAGGTGTCCACTTATCAGATTTTTCACTCATCATTATTGATGAATGTCATCACACTCAGAAGGAAGGTGTCTACAATAATATAATGCGACGTTACTTAAAAGAAAAGATGAAGAACAGGAAGCTAGCAAAAGAAAACAAACCACTGATCCCACAGCCTCAGATTCTGGGACTTACAGCCTCACCTGGTGTAGGAGGTGCAACATCCAACTCAAAAGCTGAAGAACATATTCTGAAAATCTGTGCCAATCTCGATGCGTGTAGAATCATGACTGTTGAAGAGCATGCCTCCCAATTGAAGAATCAAGTGAAGGAACCATATAAGAAGACTGTGATTGCAGATGACAAAAGAAGGGATCCATTTAGAGAGAGAATTACTGAGATCATGACTGATATTCAAAACTATTGCCAGCTTCATCCAAAATCTGAGTTTGGAACTCAGCCATATGAACAGTGGGTGATTAGAGAAGAGAAAAAAGCTGCAAAAGAAGAAAAACGCAAGGAACGTGTCTGTGCGGAACACCTGAAGAAATATAACGATGCTCTCCAGATAAATGACACCATCCGAATGGTGGATGCGTACAATCACCTAAAGAACTTTTATAAGGAGGAGAAAAGTAAGAAGACAGTAAGGAATGATGATGATGACGATGATGAT---------------GAACCAGCAGTATCAAAACAGGATGAAACAGATGAATTTCTAATAGGTTTATTTCATGCAAAAAAGAAGCAGCTGAAAGAGTTGGCTAGAAAGCCAGAATATGAAAATGAGAAGCTAATACAGTTGCGAAACACTTTAATGGAGGAGTTCACAAAGACCGAGGAACCTAGAGGAATTATTTTCACGAAGACTCGGCTCAGTGCCTTTGCTCTGTTCCAGTGGATTAAGGATAACCCAAAATTTGAAGAAGTGGGAATTAAGGCCCATTATCTTATTGGTGCTGGACATAACAGTGAAATGAAACCCATGACTCAGAATGAGCAAAGGGAAGTTATTGATAAATTCCGAGGTGGTAATGTAAATTTACTTATTGCTACTACTGTAGCTGAGGAAGGCCTAGACATCAAAGAATGTAACATCGTTATTCGCTATGGCCTCGTCACCAATGAAATTGCCATGGTGCAGGCTCGTGGTCGAGCTCGTGCTGATGAGAGCACCTATGCACTTGTGGCTTCAAGTGGCTCAGGAGCCGTTGAACGTGAAGATGTTAATATTTTCCGTGAGAAAATGATGTATAAGGCCATTCAACGTGTCCAGAAGATGCCGCGGGAAGAGTATTTAAATAAGATTCAGGATTTCCAGTTGCAAAGTATAGTGGAAAAAAAAATGAAGACAAAGAGAGATCAGTGCAAGACATACAAGAAAAATCCTTCACTAATAACATTCCTGTGCAAAAATTGCTACAAGCTGATATGTTCTGGAGAAGACATACAAGTTATTGGAAACATGCATCATGTCAGTGTAAAAAAAGATTTCCAAAGTCTTTACCATACAAGAGAAAATAAGACACTGCAAGATAAGCATGCTGATTACCAGACAAATGGGGAAATTATATGTAAAGACTGTGGACAAGCTTGGGGAAACATGATGGTTCACAGAGGTCTTGACCTGCCTTGTCTAAAAATTAGAAATTTTGTGGTTGTGTTTGAAGACAAGAAAACAACAAAGCAAATTTTTAAGAAATGGGGAGAACTGCCCATTAGGTTCCCTAATTTTGATTATGCAGCTCATTGCCCTTCAAGTGATGAAGAT
>patagioenas_fasciata-columbiformes-mda5_CDS
ATGGGAGAAGAGTCCCGAGACGAACGCTTCCTGTACATGATCTCCTGCTTCAGGCCGCGGCTGAAGCAGTTCATCCGGGTGGAGCCGGTGCTGGACCGGCTTCCCTCGCTGAGCGCGGAGGACAGGGAGAAGGTGCGGGCGGCCGCCCGTCAGCGGGGCGAGGTGGAGGGGGCGGAGGAGCTGCTGCGGGCCGTGGAGCGGGGACCCCGCGGGTGCGGCTGGTTCCACGAGTTCCTGCAGGCGCTGGAGCACAGTGGCTGCAGCCTGGCTGCCTGCTACGTGAACCCCAGCCTCAGCCAGCTGCCATCGCCGGCCGAGGAGGCCGACCATGACCTCTGCGTGCACTTGGTGCAGCTGCTCCACAGCACGCTGGTGGATAGAATGCAGACCGTGCAGGTGGCCGAGAAGTGCCTGCAGATGGGCATCTTCCAAGAGGAGGACCTGGATCGGATCCACACTGTTACTGACAATCATGGGAACAGAGATGGTGCAAGGGAGCTACTGAGCAGAATAGTGCAGAAGAAAGATTGGTTCTCTCCTTTTTTGATTGCTCTGCGTGAAACCCAACATGGAGACCTTGCAGATGATCTAAGTGGAAATAGAGGAGGAACAGAGAATGGACAGAATGGGATGAAGAACAGTGCAAATGAAGTAAGAGAAGTTATAAGCCAACCAGGATATGACATTGTGGAGGATTTGAAACAGCAAGAAAATGTGAATGATAGTTTCAGCAGTGAGAACAGTGTACTGGAAACATCTACTGGAAGGAATTCTGTAGTTTCTGAGTCAGATGTCTCCATAGGAGATGGAAGTGTCAGTAACTTGAAAGAAAACTTGGGACACAGC---TGCACAACCAGTGATTCAGATGAAGGTGAAATGGAGAGCAGATCTTCACCTGAGCCAGATCTGATCCTGAGAGATTACCAGATGGAAGTTGCAAAACCAGCACTGAATGGAGAGAATATTATAATATGTCTCCCTACAGGCAGTGGTAAAACCAGAGTGGCTGTTTACATTACCAAAGATCACTTGGATAAGAAGAAAAAAGCATCAGAGCCTGGAAAAGTTATAGTACTTGTTAATAAGGTACCATTGGTAGAACAACATTTACGAAAGGAGTTTAATCCATTCCTGAAGCATTGGTATCGGGTTATTGGTTTAAGTGGTGATTCTCAGCTGAAAATCTCATTTCCTGAAGTTGTCAGAAGAAATGATGTCATCATCAGTACAGCACAGATCCTTGAGAATTCACTGTTAGATGCAGCCAAAGAAGATGAAGAAGGTGTCCACTTATCAGATTTTTCACTCATCATTATCGATGAATGTCATCACACTCAGAAGGAAGGTGTCTACAATAATATAATGCGACGTTACTTAAAAGAAAAGATGAAGAACAGGAAGCTAGCAAAAGAAAACAAACCACTGACCCCACAGCCTCAGATTCTGGGACTTACAGCCTCACCTGGTGTAGGAGGTGCAACGTCCAACTCAAAGGCTGAAGAACATATTCTGAAAATCTGTGCTAATCTTGATGCATGTAGAATCATGACTGTTGAAGAGCATGCCTCCCAATTGAAGAATCAAGTGAAGGAACCATATAAGAAGACTGTGATTGCAGATGACAAAAGAAGGGATCCATTTAGAGAGAGAATTACTGAGATCATGACCGATATTCAAAACTATTGCCAGCTCCATCCAAAATCTGAGTTTGGAACTCAGCCATATGAACAGTGGGTGATTAGAGAAGAGAAAAAAGCTGCAAAAGAAGAAAAACGCAAGGAACGTGTCTGTGCAGAACACCTGAAGAAATATAACGATGCTCTCCAGATAAATGACACCATCCGAATGGTGGATGCGTACAATCACCTAAAGAACTTTTATAAGGAGGAGAAAAGTAAGAAGACAGTAAGGAATGATGATGATGATGATGGTGATGAT------------GAACCAGCAGTATCAAAACAGGATGAAACAGATGAATTTCTAATAGGTTTATTTCATGCAAAAAAGAAGCAGCTGAAAGAGTTGGCTAGAAAGCCAGAATATGAAAATGAGAAGCTAATACAGTTGCGAAACACTTTAATGGAGGAGTTCACGAAGACTGAGGAACCTAGAGGAATTATTTTCACAAAGACTCGGCTAAGTGCCTTTGCTCTATTCCAGTGGATTAAGGATAACCCAAAATTTGAAGAAGTGGGAATTAAGGCCCATTATCTTATTGGTGCTGGACATAACAGTGAAATGAAACCCATGACTCAGAATGAGCAAAGGGAAGTTATTGATAAATTCCGAGGTGGTAATGTAAATTTACTTATTGCTACTACTGTAGCTGAAGAAGGCCTAGACATCAAAGAATGTAACATCGTTATTCGCTATGGCCTCGTCACCAATGAAATTGCTATGGTGCAGGCTCGTGGTCGAGCTCGTGCTGATGAGAGCACCTATGCACTTGTGGTGTCAAGTGGCTCAGGAGCTGTTGAACGTGAAGATGTTAATATTTTCCGTGAGGAAATGATGTATAAGGCCATTCAGCGTGTCCAGAAGATGCCACGGGAAGAGTATTTAAATAAGATTCAGGATTTCCAGTTGCAAAGTATAGTGGAAAAAAAAATGAAGACAAAGAGAGATCAGTGCAAGACATGCAAGAAAAATCCTTCACTAATAACATTCCTATGCAAAAATTGCCACAAGCTGATATGTTCTGGAGAAGACATACAAGTTATTGGAAACATGCATCATGTCAGTGTAAAAAAAGATTTCCAAAGTCTTTACCATATAAGAGAAAATAAGACACTGCAAGATAAGCATGCTGATTACCAGACAAATGGGGAAATTATATGTAAAGACTGTGGACAAGCTTGGGGAAACATGATGGTTCACAGAGGTCTTGACCTGCCTTGTCTTAAAATTAGAAATTTTGTGGTTGTGTTTGAAGACAAGAAAACACCAAAGCAAATGTTTAAGAAATGGGGAGAACTGCCCATCAGGTTCCCTAATTTTAATTATGCAGCTCATTGCCCTTCAAGTGATGAAGAT
>merops_nubicus-coraciiformes-mda5_CDS
ATGGCAGGGGACCCCCGGGACGAGCGCTTCCTCTACATGATCTCCTGCTTCAGGCCGCGGCTGAAGAAGTTCATCCGGGTGCAGCCGGTGCTAGACCGGCTCCCCTCGCTGAGCGCCGAGGAGCGGGAGAAGGTGCGGGCGGCCGCCCTGCAGCGCGGCGAGGTGGAGGGGGCGGAGGAGCTGCTGCGGGCCGTGGAGCGGGGCCCCCGCGGGTGCGGCTGGTTCCACGAGTTCCTGCAGGCGCTGGAGCACGGCGGCTGCGGCCTGGCCGCCTGCTACGTGAACCCCAGCCTGAGCCAGCTGCCCTCGCCGGCCGAGGAAGACGACCACGACCTCTGCGTGCACTTGGTGCAGCTGCTCCACAGCACGCTGGTGGACAGAATGCAGGCGGTGCAGTTGGCCGAGAAGTGCCTGGAGATGGGCCTCTTCCAGGACGAGGACCTGGATCGGATCCACACTGTTACTGAGAATCGTGGGAATAGAGATGGTGCAAGGGAGCTATTGAGCAGAATAGTGCAGAAGAAAAATTGGTTCTCTCATTTTTTGAGAGCTCTGCGTGAAACCAAGCATGGAAGCCTTGCAGATGATTTAAGTGGAAATACAGGAGGACTAGAGGATGGACAAAATGGGATGAATAACAGTACAAACAAAGCAACAGAAGTTACAAGCCAACCAGAATATGCCATAGAGGAGGATTTGAAACAGCCAGAAAATGCGAATCGTACTTTCAGCAGTGAGAACAGTGTATTGGAAACACCTGTTGGAAAGAATTCCGTAGTTTCAGAGTCCCGTGTCTCCATAGAAGATGGAAGTATCAGTAACTTGAATGAGAACCTGGGAGAGAGC---TCCACAACCAGTGATTCAGATGAAGATGAAGTGGAGAGCAGAGCTTCACCTGAGCCAGATCTCATCCTGAGAGATTACCAGATGGAAGTTGCAAAGCCAGCACTGAATGGAGAGAATATTATAATATGCCTCCCTACAGGCAGTGGTAAAACTAGGGTGGCTGTTTACATTACCAAAGATCACTTGGATAAGAAAAAAAGAGTATCAAAGCCTGGAAAAGTTATAGTACTTGTTAATAAGGTACCGTTGGTAGAACAGCATTTACGGAAGGAGTTTAAGCCATTCCTGAAGCGTTGGTATCAGGTTATTGGCTTAAGTGGTGATTCTCAACTGAAAATCTCATTTCCTGAAGTTGTCAGAAGAAATGATGTCATCATCAGTACAGCACAGATCCTTGAGAATTCACTGTTAAATGCAGCTGAAGAAGACGAAGAAGGTGTCCACTTATCAGATTTTTCACTCATCATCATTGATGAGTGTCACCACACTCAAAAGGAAGGTGTTTACAACAATGTAATGCGACGTTACTTAAGAGAAAAGATGAAGAACAACAAGCTGGCAAAAGAGAACAAACCACTGATCCCACAGCCTCAGATTCTGGGACTCACAGCCTCACCTGGTGTAGGAGGTGCAACATCCAACTCAAAAGCTGAAGAACACATTCTGAAAATCTGTGCCAACCTTGATGCATGTAGAATCATGACTGTTGAAGAGCACGCCTCCCAACTGAAGAATCAGGTGAAAGAACCTTATAAGAAGACTGTGATTGCAGATGACGAAAGAAGGGATCCATTTAGAGAGAGAATTACTGAGATCATGACAGACATTCAAAACTATGGCCAGCTCCATCCAAAAGCTGAGTTTGGAACTCAGCCTTATGAACAGTGGGTGATTAGAGAAGAGAGAAGAGCTGCAAAAGAAGTAAAACGCAAGGAACGCGTCTGTGCAGAACACCTGAAGAAATACAATGATGCTCTCCAGATAAATGACACCATCCGAATGGTAGATGCGTACAATCACCTAAATAACTTTTATAAGGAGGAGAAAAGTAGGAAGACAGTAAGGAGTGATGATGATGAT------------------------GAACCAGCAGTTTCAAAACAGGATGAAACAGATGATTTTTTAATGGGTTTATTTCATGCAAAAAAGAAGCAGCTAAAAGAATTGGCTAGAAGGCCAGAATATGAAAATGAGAAGTTAAAAGAGTTGCGAAACACTTTAATGGAGGAGTTCACGAAGACTGAGGAACCTAGAGGGATTATTTTCACAAAGACTCGGCTAAGTGCCTTTGCTCTATTCCAGTGGATTAAGGATAACCCAAAATTTGAAGAAGTGGGAATTAAGGCCCATTATCTTATTGGTGCTGGACATAACAGTGAAACTAAACCCATGACTCAGAATGAGCAAAGGGAAGTTATCGATAAATTCCGCAGTGGAAATGTAAATTTGCTTATTGCTACTAGTGTAGCTGAGGAAGGCCTAGACATCAAAGAGTGTAACATCATTATTTGCTATGGCCTCATCACTAATGAAATTGCTATGTTGCAGACTCGTGGTCGAGCTCGAGCTGATGAGAGCACCTATGCACTTGTGGCTTCAAGTGGCTCAGGAGCTGTTGAACGTGACTACGTTAATATGTTCCGTGAGAAAATGATGTACAAGGCCATTCAGCGCGTCCAGAAGATGCCACGGGAAGAGTATTTACGTAAGATTCAGACTTTCCAGTTGCAAAGTATCGTGGAAAAAAAAATGAAAGCAAAAAGAGATCAGCACAAGACATTCAAGAAAAATCCTTCACTAATAACATTCCTATGCAAAAATTGCCACAAGCTGATATGTTCTGGAGAAGACATACAAGTTATTGAAAACATGCATCATGTCAGTGTGAAAAAGGATTTCCAAAGCCTTTACCATACAAGAGAAAATAAGACACTTCAAGACAAGCATGCCGATCACCAGACAAATGGGGAATTTATATGTAAAGACTGTGGACAAGCGTGGGGAAATATGATGGTTCACCGAGGTCTTGATCTGCCTTGTCTAAAGATTAGAAATTTTGTGGTTGTGTTTGAAGACAAGAAAACAACAAAGCACATTTTTAAGAAATGGGGAGAACTGCCCGTTAGGTTCCCTAGTTTGGATTATGCAGCTCATTGTCCTTCAAGTGATGAAGAC
>accipiter_nisus-falconiformes-mda5_CDS
ATGGCAGCGGAGTGCCGAGACGAGCGCTTCCTCTACATGATCTCCTGCTTCAGGCCGCGGCTGAGGCAGGTCATCCGCGTGCAGCCGGTGCTGGACCGGCTTCCCTCGCTGAGCGCGGCGGAGAGGGAGAAGGTGCGGGCGGCCGCCCTGCAGCGGGGCGAGGTGGAGGGGGCGGAGGAGCTGCTGCGGGCCGTGGAGCGGGGGCCCCGCGGGTGCGGCTGGTTCCACGAGTTCCTGCAGGCGCTGGAGCACGGCGGCTGCAGCCTGGCCGCCTGCTACGTGAACCCCAGCCTCAGCCAGCTGCCCTCGCCGGCCGAGGAGGCCGACCACGACCTCTGCGTGCACCTGGTGCAGCTGCTCCACGGCACGCTGGTGGATAAAATGCAGACCATGCAGGTGGCCGAGAAGTGCTTGCAGATGGGCATCTTCCAGGACGAGGACCTGGACCGGATCCACACTGTTACTGACAATCGTGGGAACAGAGATGGTGCAAGGGAGCTACTGAGCAGAATAGTGCATAAGAAAGATTGGTTCTCTCCTTTTTTGATTGCTCTGCGTGAAACCCAACATGGAGGCCTTGCAGATGATTTAAGCGGAAATACAGGAGGAACAGAGAATAGACAAAATGGGATGAAGAACAGCACAAATGAAGAAACAGAAGTTACAAGCCAACCAGGATATGCCGTAGTGGAGGATTTGAAACAGCAAGAAAACGTGAATGAAAGTTTCAGCAGTGAGAACAGTGTATTGGAAGCATGTATTGGAAAGAATTCTGTAGTTTCAGAGTCAGATGTCTCCATAGGAGATAGAAGTGTCAGTAACATGAATGAAAACCTAGGACAGAGC---TGCACAACCAGTGATTCAGATGAAGATGAAATGGAAAGCAGAGCTTCACCTGAGCCAGATCTGATCCTGAGAGATTACCAGATGGAAGTTGCAAAGCCAGCACTGAATGGGGAGAATATTATAATATGTCTCCCTACAGGCAGTGGTAAAACCAGAGTGGCTGTTTACATTACCAAAGATCATTTGGATAAGAAGAAAAGAGCATCAGAGCCCGGAAAAGTTATAGTACTTGTTAATAAGGTACCATTGGTAGAGCAGCATTTACGAAAGGAGTTTAATCCATTCCTGAAGCGTTGGTATCAGGTTATTGGTTTAAGTGGCGATTCTCAGCTAAAAATCTCATTTCCTGAAGTTGTCAGAAGAAATGATGTCATCATCAGTACAGCGCAGATCCTTGAGAATTCATTGTTAAATGCAGCTAAAGAAGATGAAGAAGGTGTCCAGTTATCAGATTTTTCACTCATCATTATCGATGAGTGTCATCACACTCAAAAGGAAGGTGTCTACAACAATATAATGCGACGTTACTTAAAAGAAAAGATGAAGAACAAGAAGCTGGCAAAAGAAAACAAACCACTGATCCCACAGCCTCAGATTCTGGGACTTACAGCCTCACCTGGTGTAGGAGGTGCAACATCCTACTCAAAAGCTGAAGAACATATTCTGAAAATCTGTGCCAATCTTGATGCATGTAGAATCATGACTGTTGAAGAGCATGCCTCCCAACTGAACAATCAGGTGAAAGAACCATATAAGAAGACTGTGATTGCAGATGACAAAAGAAGGGATCCATTTAGAGAGAGAATTACTGAGATCATGACAGACATTCAAAACTATTGCCAGCTCCATCCAAAATCTGAGTTTGGAACTCAGCCATATGAACAGTGGGTGATTAGAGAAGAGAGAAGAGCTGCAAAAGAAGAAAAACGCAAGGAACGTGTGTGTGCAGAACACTTGAAGAAATACAATGATGCTCTCCAGATAAATGACACCATCCGAATGGTGGATGCGTACAATCACCTAAATAACTTTTATAAGGAGGAGAAAAGTAAGAAGACAGTAAGGAGTGATGATGATGATGAT---------------------GAACCAGCAGTATCAAAGCAAGATGAAACAGATGAATTTCTAATAGCTTTATTTCATGCAAAAAAGAAACAGCTGAAAGAGTTGGCTAGAAAGCCAGAATATGAAAATGAGAAGCTAATACAGTTGCGAAACACTTTAATGGAGGAGTTCACGAAGACTGAAGAACCTAGAGGAATTATTTTCACAAAGACTCGGCTAAGTGCCTTTGCTTTATTCCAGTGGATTAAGGATAACCCAAAATTTGAAGAAGTGGGAATTAAGGCCCATTATCTTATCGGTGCTGGACATAACAGTGAAATTAAACCCATGACTCAGAATGAGCAAAGGGAAGTTATTGATAAATTCCGAAGTGGAAATGTAAATTTACTTATTGCTACTACTGTAGCTGAGGAAGGCCTAGACATCAAAGAATGTAACATCGTTATTCGCTATGGCCTCGTCACCAATGAAATTGCTATGGTGCAGGCTCGTGGTCGAGCTCGAGCTGATGAGAGCACCTATGCACTTGTGGCTTCGAGTGGCTCAGGAGCTGTTGAACGCGAAGATGTTAATATTTTCCGTGAGAAAATGATGTATAAGGCCATTCAGCGTGTCCAAAAGATGCCACAGGAAGAGTATTTAAATAAGATTCAGAATTTCCAGTTGCAAAGTATAGTGGAAAAACAAATGAAGGCAAAGAGAGATCAGTGCAAGACATACAACAAAAATCCTTCACTAATAACATTCCTATGCAAAAATTGCCACAAGCTGGTATGTTCTGGAGAAGACATACAGGTTATTGAAAACATGCATCATGTCAGTGTGAAAAAAGATTTCCAAGGTCTTTACCATACAAGAGAAAATAAGACACTGCAAGATAAGCATGCCGATTACCAGATAAATGGGGAAATTATATGTAAAGATTGTGGACAAGCTTGGGGAAATATGATGGTTCACCGAGGTCTTGACCTGCCTTGTCTAAAGATTAGAAATTTTGTGGTTGTGTTTGAAGACAAGAAAACAACAAAGCAAATGTTTAAGAAATGGGGAGAACTGCCTGTCAGGTTCCCTAATTTTGATTATGCAGCTCATTGTCCTTCAAGTGATGAAGAT
>aegypius_monachus-falconiformes-mda5_CDS
ATGGCAGCGGAGTCCCGAGACGAGCGCTTCCTCTACATGATCTCCTGCTTCAGGCCGCGGCTGAAGCAGGTCATCCGCGTGCAGCCGGTGCTGGACCGGCTTCCCTCGCTGAGCGCGGGGGAGAGGGAGAAGGTGCGGGCGGCCGCCCTGCAGCGGGGCGAGGTGGAGGGAGCGGAGGAGCTGCTGCGGGCCGTGGAGCGGGGGCCCCGCGGGTGCGGCTGGTTCCACGAGTTCCTGCAGGCGCTGGAGCACGGCGGCTGCAGCCTGGCCGCCTGCTACGTGAACCCCAGCCTCAGCCAGCTGCCCTCGCCGGCCGAGGAGGCCGACCACGACCTCTGCGTGCACTTGGTGCAGCTGCTCCACAGCACTCTGGTGGATAAAATGCAGGCCATGCAGGTGGCCGAGAAGTGCTTGCAGATGGGCATCTTCCAGGACGAGGACCTGGATCGGATCCACACTGTTACTGACAATCGTGGGAACAGAGATGGTGCAAGGGAGCTACTGAGCAGAATAGTGCATAAGAAAGATTGGTTCTCTCCTTTTTTGATTGCTCTGCGTGAAACCCAACATGGAGGCCTTGCAGATGATTTAAGCGGAAATACAGGAGGAACAGAGAATAGACAAAATGGGATGAAGAACAGTACAAATGAAGAAACAGAAGTTACAAGCCAGCCAGGATTTGCCGTAGTGGAGGATTTGAAACAGCAAGAAAACATGAATGAAAGTTTCAGCAGTGAGAACAGTGTATGGGAAGCATGTATTGGAAAGAATTCTGTAGTTTCAGAGTCAGATGTCTCCATAGGAGATAGAAGTGTCAGCAACTTGAATGAAAACCTAGGACAGAGC---TGCACAGCCAGTGATTCAGATGAAGATGAAATGGAGAGCAGAGCTTCACCTGAGCCAGATCTGATCCTGAGAGATTACCAGATGGAAGTTGCAAAGCCAGCACTGAATGGGGAGAATATTATAATATGTCTCCCTACAGGCAGTGGTAAAACCAGAGTGGCTGTTTACATTGCCAAAGATCATTTGGATAAGAAGAAAAGAGCATCAAAGCCTGGAAAAGTTATAGTACTTGTTAATAAGGTACCATTGGTAGAGCAGCATTTACGAAAGGAGTTTAATCCATTCCTGAAGCGTTGGTATCAGGTTATTGGTTTAAGTGGCGATTCTCAGCTGAAAATCTCATTTCCTGAAGTTGTCAGAAGAAATGACGTCATCATCAGTACAGCGCAGATCCTTGAGAATTCATTGTTAAATGCAGCCAAAGAAGATGAAGAAGGCGTCCAGTTATCAGATTTTTCACTCATCATTATCGATGAGTGTCATCACACTCAAAAGGAAGGTGTCTACAACAATATAATGCGACGTTACTTAAAAGAAAAGATGAAGAACAGGAAGCTGGCAAAAGAAAACAAACCACTGATCCCACAGCCTCAGATTCTGGGACTTACAGCCTCACCTGGTGTAGGAGGTGCAACATCCTACTCAAAAGCTGAAGAACATATTCTGAAAATCTGTGCCAATCTTGATGCATGTAGAATCATGACTGTTGAAGAGCATGCCTCCCAATTGAAGAATCAGGTGAAGGAACCATATAAGAAGACTGTGATTGCGGATGACAAAAGAAGGGATCCATTTAGAGAGAGAATTACTGAGATCATGACAGACATTCAAAACTATTGCCAGCTCCATCCAAAATCTGAGTTTGGAACTCAGCCATATGAACAGTGGGTGATTAGAGAAGAGAGAAGAGCTGCAAAAGAAGAAAAACGCAAGGAACGTGTGTGTGCAGAACACTTGAAGAAATACAATGATGCTCTCCAGATAAATGACACCATCCGAATGGTGGATGCGTACAATCACCTAAATAACTTTTATAAGGAGGAGAAAAGTAAGAAGACAGTAAGGAGTGATGATGATGATGATGAT------------------GAACCAGCAGTATCAAAACAGGATGAAACAGATGAATTTCTAATAGCTTTATTTCATGCAAAAAAGAAACAGCTGAAAGAGTTGGCTAGAAAGCCAGAATATGAAAATGAGAAGCTAATACAGTTGCGAAACACTTTAATGGAGGAGTTCACGAAGACTGAAGAACCTAGAGGAATTATTTTCACAAAGACTCGGCTAAGTGCCTTTGCTTTATTCCAGTGGATTAAGGATAACCCAAAATTTGAAGAAGTGGGAATTAAGGCCCATTATCTTATCGGTGCTGGACATAACAGTGAAATTAAACCCATGACTCAGAATGAGCAAAGGGAAGTTATTGATAAATTCCGAAGTGGAAATGTAAATTTACTTATTGCTACTACTGTAGCTGAGGAAGGCCTAGACATCAAAGAATGTAACATCGTTATTCGCTATGGCCTCGTCACCAATGAAATTGCTATGGTGCAGGCTCGTGGTCGAGCTCGAGCTGATGAGAGCACCTATGCACTTGTGGCTTCAAGTGGCTCAGGAGCTGTTGAACGCGAAGATGTTAATATTTTCCGTGAGAAAATGATGTATAAGGCCATTCAGCGTGTCCAAAAGATGCCGCAGGAAGACTATTTAAATAAGATTCAGAATTTCCAGTTGCAAAGTATAGTGGAAAAACAAATGAAGGCAAAGAGAGATCAGCGCAAGACATACAACAAAAATCCTTCACTAATAACATTCCTATGCAAAAATTGCCACAAGCTGATATGTTCTGGAGAAGACATACAGGTTATTGAAAACATGCATCATGTCAGTGTGAAAAAAGATTTCCAAAGTCTTTACCATACAAGAGAAAATAAGACACTGCAAGATAAGCATGCTGATTACCAGATAAATGGGGAAATTATATGTAAAGATTGTGGACAAGCTTGGGGAAATATGATGGTTCACCGAGGTCTTGACCTGCCTTGTCTAAAGATTAGAAATTTTGTGGTTGTGTTTGAAGACAAGAAAACAACAAAGCAAATGTTTAAGAAATGGGGAGAACTGCCTGTCAGGTTCCCTAATTTTGATTATGCAGCTCATTGTCCTTCAAGTGATGAAGAT
>butastur_indicus-falconiformes-mda5_CDS
ATGGCAGCGGAGACCCGAGACGAGCGCTTCCTCTACATGATCTCCTGCTTCAGGCCGCGGCTGAAGCAGGTCATCCGCGTGCAGCCGGTGCTGGACCGGCTTCCCTCGCTGAGCGCGGAGGAGAGGGAGAAGGTGCGGGCGGCCGCCCTGCAGCGGGGCGAGGTGGAGGGGGCGGAGGAGCTGCTGCGGGCCGTGGAGCGGGGGCCCCGCGGGTGCGGCTGGTTCCACGAGTTCCTGCAGGCGCTGGAGCACGGCGGCTGCAGCCTGGCCGCCTGCTACGTGAACCCCAGCCTCAGCCAGCTGCCCTCGCCGGCCGAGGAGGCCGACCACGACCTCTGCGTGCACTTGGTGCAGCTGCTCCACGGCACGCTGGTGGATAAAATGCAGACCGTGCAGGTGGCCGAGAAGTGCTTGCAGATGGGCATCTTCCAGGATGAGGACCTGGATCGGATCTACACTGTTACTGACAATCGTGGGAACAGAGATGGTGCAAGGGAGCTACTGAGCAGAATAGTGCATAAGAAAGATTGGTTCTCTCCTTTTTTGATTGCTCTGCGTGAAACCCAACATGGAGGCCTTGCAGATGATTTAAGCGGAAATACAGGAGGAACAGAGAATAGACAAAATGGGATGAAGAACAGTACAAATGAAGAAACAGAAGTTACAAGCCAACCAGGATATGCCGTAGTGGAGGATTTGAAACAGCAAGAAAACGTGAATGAAAGTTTCAGCAGTGAGAACAGTGTATTGGAAGCATGTATTGGAACGAATTCTGTAGTTTCAGAGTCAGATGTCTCCATAGGAGATAGAAGTGTCAGTAACATGAATGAAAACCTAGGACAGAGC---TGCACAACCAGTGATTCAGATGAAGATGAAATGGAGAGCAGAGCTTCACCTGAGCCAGATCTGATCCTGAGAGATTACCAGATGGAAGTTGCAAAGCCAGCACTGAATGGGGAGAATATTATAATATGTCTCCCTACAGGCAGTGGTAAAACCAGAGTAGCTGTTTACATTACCAAAGATCATTTGGATAAGAAGAAAAGAGCATCAGAGCCCGGAAAAGTTATAGTACTTGTTAATAAGGTACCATTGGTAGAGCAGCATTTACGAAAGGAGTTTAATCCATTCCTGAAGCGTTGGTATCAGGTTATTGGTTTAAGTGGTGATTCTCAGCTGAAAATCTCATTTCCTGAAGTTGTCAGAAGAAATGATGTCATCATCAGTACAGCGCAGATCCTTGAGAATTCATTGTTAAATGCAGCCAAAGAAGATGAAGAAGGTGTCCAGTTATCAGATTTTTCACTCATCATTATCGATGAGTGTCATCACACTCAAAAGGAAGGTGTCTACAACAATATAATGCGACGTTACTTAAAAGAAAAGATGAAGAACAGGAAGCTGGCAAAAGAAAACAAACCACTGATCCCACAGCCTCAGATTCTGGGACTTACAGCCTCACCTGGTGTAGGAGGTGCAACATCCTACTCAAAAGCTGAAGAACATATTCTGAAAATCTGTGCCAATCTTGATGCATGTAGAATCATGACTGTTGAAGAGCATGCCTCCCAATTGAAGAATCAGGTGAAGGAACCATATAAGAAGACTGTGATTGCAGATGACAAAAGAAGGGATCCATTTAGAGAGAGAATTACTGACATCATGACAGACATTCAAAACTATTGCCAGCTCCATCCAAAATCTGAGTTTGGAACTCAGCCATATGAACAGTGGGTGATTAGAGAAGAGAGAAGAGCTGCAAAAGAAGAAAAACGCAAGGAACGTGTGTGTGCAGAACACTTGAAGAAATACAATGATGCTCTCCAGATAAATGACACCATCCGAATGGTAGATGCGTACAATCACCTAAATAACTTTTATAAGGAGGAGAAAAGTAAGAAGACAGTAAGGAgTGATGATGATGATGAT---------------------GAACCAGCAGTATCAAAACAGGATGAAACAGATGAATTTCTAATAGCTTTGTTTCATGCAAAAAAGAAACAGCTGAAAGAGTTGGCTAGAAAGCCAGAATATGAAAATGAGAAGCTAATACAGTTGCGAAACACTTTAATGGAGGAGTTCACGAAGACTGAAGAACCTAGAGGAATCATTTTCACAAAGACTCGGCTAAGTGCCTTTGCTTTATTCCAGTGGATTAAGGATAACCCAAAATTTGAAGAAGTGGGAATTAAGGCCCATTATCTTATTGGTGCTGGACATAACAGTGAAATTAAACCCATGACTCAGAATGAGCAAAGGGAAGTTATTGATAAATTCCGAAGTGGAAATGTAAATTTACTTATTGCTACTACTGTAGCTGAGGAAGGCCTAGACATCAAAGAATGTAACATCGTTATTCGCTATGGCCTCGTCACCAATGAAATTGCTATGGTGCAGGCTCGTGGTCGAGCTCGAGCTGATGAGAGCACCTATGCACTTGTGGCTTCGAGTGGCTCAGGAGCTGTTGAACGCGAAGATGTTAATATTTTCCGTGAGAAAATGATGTATAAGGCCATTCAGCGTGTCCAAAAGATGCCGCAGGAAGAGTATTTAAATAAGATTCAGAATTTCCAGTTGCAAAGTATAGTGGAAAAACAAATGAAGGCAAAGAGAGATCAGCGCAAGACATACAACAAAAATCCTTCACTAATAACATTCTTATGCAAAAATTGCCACAAGCTGGTATGTTCTGGAGAAGACATACAGGTTATTGAAAACATGCATCATGTCAGTGTGAAAAAAGAYTTCCAAAGCCTTTACCATACAAGAGAAAATAAGACACTGCAAGATAAGCATGCCGATTACCAGATAAATGGGGAAATTATATGTAAAGATTGTGGACAAGCTTGGGGAAATATGATGGTTCACCGAGGTCTTGACCTGCCTTGTCTAAAGATTAGAAATTTTGTGGTTGTGTTTGAAGACAAGAAAACAACAAAGCAAATGTTTAAGAAATGGGGAGAACTGCCTGTCAGGTTCCCTAATTTTGATTATGCAGCTCATTGTCCTTCAAGTGATGAAGAT
>haliaeetus_leucocephalus-falconiformes-mda5_CDS
ATGGCAGCGGAGACCCGAGACGAGCGCTTCCTCTACATGATCTCCTGCTTCAGGCCGCGGCTGAAGCAGGTCATCCGCGTGCAGCCGGTGCTGGACCGGCTTCCCTCGCTGAGCGCGGAGGAGAGGGAGAAGGTGCGGGCGGCCGCCCTGCAGCGGGGCGAGGTGGAGGGGGCGGAGGAGCTGCTGCGGGCCGTGGAGCGGGGGCCCCGCGGGTGCGGCTGGTTCCACGAGTTCCTGCAGGCGCTGGAGCACGGCGGCTGCAGCCTGGCCGCCTGCTACGTGAACCCCAGCCTCAGCCAGCTGCCCTCGCCGGCCGAGGAGGCCGACCACGACCTCTGCGTGCACTTGGTGCAGCTGCTCCACAGCACGCTGGTGGATAAAATGCAGACCATGCAGGTGGCCGAGAAGTGCTTGCAGATGGGCATCTTCCAGGACGAGGACCTGGATCGGATCCACACTGTTACTGACAATCGTGGGAACAGAGATGGTGCAAGGGAGCTACTGAGCAGAATAGTGCATAAGAAAGATTGGTTCTCTCCTTTTTTGATTGCTCTGCGTGAAACCCAGCATGGAGGCCTTGCAGATGATTTAAGCGGAAATACAGGAGGAACAGAGAATAGACAAGATGGGATGAAGAACAGTACAAATGAAGAAACAGAAGTTATAAGCCAACCAGGATATGCCGTAGTAGAGGATTTGAAACAGCAAGAAAACGTGAATGAAAGTTTCAGCAGTGAGAACAGTGTATTGGAAGCATGTATTGGAACGAATTCTGTAGTTTCAGAGTCAGATGTCTCCATAGGAGATAGAAGTGTCAGTAACATGAATGAAAACCTAGGACAGAGC---TGCACAACCAGTGATTCAGATGAAGATGAAATGGAGAGCAGAGCTTCACCTGAGCCAGATCTGATCCTGAGAGATTACCAGATGGAAGTTGCAAAGCCAGCACTGGATGGGGAGAATATTATAATATGTCTCCCTACAGGCAGTGGTAAAACCAGAGTGGCTGTTTACATTACCAAAGATCATTTGGATAAGAAGAAAAGAGCATCAGAGCCCGGAAAAGTTATAGTACTTGTTAATAAGGTACCATTGGTAGAGCAGCATTTACGAAAGGAGTTTAATCCATTCCTGAAGCGTTGGTATCAGGTTATTGGTTTAAGTGGCGATTCTCAGCTGAAAATCTCATTTCCTGAAGTTGTCAGAAGAAATGATGTCATCATCAGTACAGCGCAGATCCTTGAGAATTCATTGTTAAATGCAGCCAAAGAAGATGAAGAAGGTGTCCAGTTATCAGATTTTTCACTCATCATTATCGATGAGTGTCATCACACTCAAAAGGAAGGTGTCTACAACAATATAATGCGACGTTACTTAAAAGAAAAGATGAAGAACAGGAAGCTGGCAAAAGAAAACAAACCACTGATCCCACAGCCTCAGATTCTGGGACTTACAGCCTCACCTGGTGTAGGAGGTGCAACATCCTACTCAAAAGCTGAAGAACATATTCTGAAAATCTGTGCCAATCTTGATGCATGTAGAATCATGACTGTTGAAGAGCATGCCTCCCAATTGAAAAATCAGGTGAAGGAACCATATAAGAAGACTGTGATTGCAGATGACAAAAGAAGGGATCCATTTAGAGAGAGAATTACTGAGATCATGACAGACATTCAAAACTATTGCCAGCTCCATCCAAAATCTGAGTTTGGAACTCAGCCATATGAACAGTGGGTGATTAGAGAAGAGAGAAGAGCTGCAAAAGAAGAAAAACGCAAGGAACGTGTGTGTGCAGAACACTTGAAGAAATACAATGATGCTCTCCAGATAAATGACACCATCCGAATGGTGGATGCGTACAATCACCTAAATAACTTTTATAAGGAGGAGAAAAGTAAGAAGACAGTAAGGAGTGATGATGATGATGATGATGAT---------------GAACCAGCAGTATCAAAACAGGATGAAACAGATGAATTTCTAATAGCTTTATTTCATGCAAAAAAGAAACAGCTGAAAGAGTTGGCTAGAAAGCCAGAATATGAAAATGAGAAGCTAATACAGTTGCGAAACACTTTAATGGAGGAGTTCACGAAGACTGAAGAACCTAGAGGAATTATTTTCACAAAGACTCGGCTAAGTGCCTTTGCTTTATTCCAGTGGATTAAGGATAACCCAAAATTTGAAGAAGTGGGAATTAAGGCCCATTATCTTATCGGTGCTGGACATAACAGTGAAATTAAACCCATGACTCAGAATGAGCAAAGGGAAGTTATTGATAAATTCCGAAGTGGAAATGTAAATTTACTTATTGCTACTACTGTAGCTGAGGAAGGCCTAGACATCAAAGAATGTAACATCGTTATTCGCTATGGCCTCGTCACCAATGAAATTGCTATGGTGCAGGCTCGTGGTCGAGCTCGAGCTGATGAGAGCACCTATGCACTTGTGGCTTCGAGTGGCTCAGGAGCTGTTGAACGCGAAGATGTTAATATTTTCCGTGAGAAAATGATGTATAAGGCCATTCAGCGTGTCCAAAAGATGCCACAGGAAGAGTATTTAAATAAGATTCAGAATTTCCAGTTGCAAAGTATAGTGGAAAAACAAATGAAGGCAAAGAGAGATCAGCGCAAGACATACAACAAAAATCCTTCACTAATAACATTCTTATGCAAAAATTGCCACAAGCTGGTATGTTCTGGAGAAGACATACAGGTTATTGAAAACATGCATCATGTCAGTGTGAAAAAAGATTTCCAAAGTCTTTACCATACAAGAGAAAATAAGACACTGCAAGATAAGCGTGCCGATTACCAGATAAATGGGGAAATTATATGTAAAGATTGTGGACAAGCTTGGGGAAATATGATGGTTCACCGAGGTCTTGACCTGCCTTGTCTAAAGATTAGAAATTTTGTGGTTGTGTTTGAAGACAAGAAAACAACAAAGCAAATGTTTAAGAAATGGGGAGAACTGCCTGTCAAGTTCCCTAATTTTGATTATGCAGCTCATTGTCCTTCAAGTGATGAAGAT
>tauraco_erythrolophus-musophagiformes-mda5_CDS
ATGGCCGAGGCGGCCCGAGACGAGCGCTTCCTCTACATGATCTCCTGCTTCAGGCCGCGGCTGAAGCAGTTCATCCGGGTGCAGCCGGTGCTGGACCTGCTTCCCTCGCTGAGCGCGGAGGAGAGGGAGAAGGTGCGGGCGGCCGCCCTGCAGCGGGGCGAGGTGGCGGGGGCGGAGGAGCTGCTGCGGGCCGTGGAGCGGGGCCCCCGCGGGTGCGGCTGGTTCCACGAGTTCCTGCAGGCGCTGGAGCACGGCGGCTGCAGCCTGGCCGCCTGCTACGTGAACCCCAGCCTCAGCCAGCTGCCCTCGCCGGCCGAGGAGGCTGACAACGACCTTTGCGTGCACTTGGTGCAGCTGCTCCACAGCACGCTGGTGGATAGGATGCAGACCATGCAGGTTGCCGAGAAGTGTCTGCAGATGGGCATCTTCCAGGAGGAGGACCTGGATCGGATCCACACTGTTACTGACAACCGTGGCAACAGAGATGGTGGAAGGGAGCTATTAAGCAGAATAGTGCAAAAGAAAGATTGGTTCTCTCCTTTTCTGGTTGCTCTTCGTGAAACTCAGCATGGAGGCCTTGCAGATGATTTAAGCGGAAACACAGGAGGAACAGAGAATAGACAAAATGGAATGAAGAACAGTACAAATGAAGAAACAGAAGTTACAAGCCAACAAGGATATGCCATAGTGGAGGATGTGAAACCACATGAAAATGTGAATGATAATTTCAGTAGTGAGAACAGTGTATTGGAAACATCTATGGGAAAGAATTCTGTAGTTTCAGAGTCAGATGTCTCCATAGGAGATGGAAGTGTCAGTAACTTCAGTGAAATCCTGGGACAGAGC---TGCACAACCAGTGATTCGGATGAAGATGAAGTGGAGAGCAGAGCTTCACCTGAGCCAGATCTGATCCTGAGAGATTACCAGATGGAAGTTGCAAAGCCAGCACTGAATGGGGAGAATATTATAATATGTCTCCCTACAGGCAGTGGTAAAACCAGAGTGGCTGTTTACATTACCAAAGATCACTTGGATAAGAAGAAAAGAGCATCAGAGCCTGGAAAAGTTATAGTACTTGTTAATAAGGTACCATTGGTAGAACAGCATTTAAGAAAGGAGTTTAATCCATTCCTGAAGCGTTGGTATCAGGTTATTGGTTTAAGTGGTGATTCTCAATTGAAAATCTCATTTCCTGAAGTTGTCAGAAGAAACGATGTCATCATCAGTACAGCACAGATCCTTGAGAATTCACTGTTAAATGCAGCCAAAGAAGATGAAGAAGGTGTCCACTTATCAGATTTTTCACTCATCATTATTGATGAGTGTCATCACACTCAAAAGGAAGGTGTCTACAACAATATAATGCGACGTTATTTAAAAGAAAAGAAGAAGAATGAAAAGCTAGCAAAAGAAAACAAACCACTGATCCCACAGCCTCAGATTCTGGGACTTACAGCTTCACCTGGTGTAGGAGGTGCAAAAACCAACTCAAAAGCAGAACAACATATTCTGAAAATCTGTGCCAATCTTGATGCGCGTCGAATCATGACTGTTCAAGAGCATGCCTCCCAACTAAAGAATCAGGTGAAGGAACCATATAAGAAGACCGTGATTGCAGATGACAAAAGAAGGGATCCATTTAGAGAGAGAATTACTGAGATCATGACAGATATTCAAAACTATTGCCAGCTCCATCCAAAATCTGAACTTGGAACTCAGCCATATGAACAGTGGGTGATTAGAGAAGAGAGAAAAGCTGCAAAAGAAGAAAAACGTAAGGAACGTGTCTGTGCAGAACACTTGAAGAAATACAATGATGCTCTCCAGATAAATGACACCATCCGAATGGTAGATGCATACAATCACTTAAATAGCTTCTATAAGGAGGAGAAAAGAAAGAAGACAGTAAGGAGTGATGATGACGAT------------------------GAACCAGCGGTATCAAAACAGGATGAAACAGATGAATTTCTAATAGGTTTATTTCATGCGAAAAAGAAACAACTGAAAGAGTTGGCTAGAAAGCCAGAATATGAAAACGAGAAGCTAATACAGTTGCGAAACACTTTAATGGAGGAGTTCACGAAGACCGAGGAACCTAGAGGAATTATTTTCACAAAGACTCGGCTAAGTGCCTTTGCTCTATTCCAGTGGATTAAGGATAACCCAAAATTTGAAGAAGTGGGAATTAAGGCCCATTATCTTATTGGTGCTGGACATAACAGTGAAACTAAACCCATGACTCAGAATGAGCAAAGGGAAGTCATTGATAAATTCCGAGGTGGAAGTGTAAATTTACTTATTGCTACTACTGTAGCTGAGGAAGGCCTAGACATCAAAGAGTGTAACATCGTCATTCGCTATGGCCTCGTCACCAATGAAATTGCTATGATGCAGGCTCGTGGTCGAGCTCGAGCTGATGAGAGCACCTATACAGTTGTGGCTTCGAGTGGCTCAGGAGCTGTTGAACGTGAAGATGTGAATGTCTTCCGAGAGAACATGATGTATAAGGCCATTCAGCGTGTCCAGAACATGCCACAGGAAGAGTATTTAAATAAGATTCAGAATTTCCAGTTGCAAAGTATACTGGAAAAACAAATGAAGGCAAAGAGAGATCAGCGCAAGACATACAAGAAAAATCCTTCACTTATAACATTCCTATGCAAAAATTGCCACAAGCTGATATGTTCTGGAGAAGATATTCAAGTTATTGAAAATATGCATCACGTCAGCGTGAAAAAAGATTTCCAAAGTCTCTACCACACAAGAGAAAATAAGACACTGCAAGATAAGGACGCCGATTACCAGACAAATGGGGAAATTATATGTAAAGATTGTGGACAAGCTTGGGGAAATATGATGGTTCACCGAGGTCTTGACCTGCCTTGTCTAAAGATTCGAAATTTTGTAGTTGTGTTTGAAGACAAGAAAACAACAAAGCAAATTTTTAAGAAATGGGGAGAACTGCCAGTCAGGTTCCCTAGTTTTGATTATGCAGCTCATTGTCCTTCAAGTGATGAAGAT
>opisthocomus_hoazin-opisthocomiformes-mda5_CDS
ATGGCAGAGCAGCCCCAGGACGAGCGCTTCCTCTACCTGATCTCCTGCTTCAGGCCGCGGCTGAAGCAGTTCATCCGGGTGCAGCCGGTGCTGGACCGGCTTCCCTCGCTGAGCGCGGCGGACAGGGAGAAGGTGCGGGCGGCCACCCTGCAGCGGGGCGAGGTGGAGGGGGCGGAGGAGCTGCTGCGGGCCGTGGAGCGGGGGCCCCGCGAGTGCGGCTGGTTCCACGAGTTCCTGCAGGCTCTGGAGCACGGCGGCTGCAGCCTGGCCGCCTGCTACGTGAACCCCAGCCTCAGCCAGCTGCCCTCGCCGGCTCAGGAGGCGGACCACGACCTCTGCGTGCACTTGGTGCAGCTGCTCCATAGCACGCTGGTGGACAGAATGCAGACCGTGCAGGTGGCCGAGAAGTGCCTGCAGATGGGCATCTTCCAGGACGAGGACCTGGATCGGATCCATGCTGTGACTGACAATCGTGGGAACAGAGATGGTGCAAGGGAGCTATTGAGCAGAATAGTGCAGAAGAAAGATTGGTTCTCTCCTTTTTTGATTGCTCTGCGTGAAACCCAACATGGAGGCCTTGCAGATGATTTAAGTGGAAATACAGGAGGAACAGAGAATACACAAAATGGAATGAAGAACAGTACAAAAGAAGAAACAGAAGTTGCAAGCCAACCAGGATATGCTGTAGTGGAAGATTTGAAACAGCAAGAAAATGTGAATGATCATTTCATCAGTGAGAACAGTGTATTGGAAACATCTATT------------GTAGTTTCAGAGTCAGATGTCTCCATAGGAGATGGAAGTGTCAGTAACTTGAATGAAAACCTGGGACAGAGC---TGCACAACCAGTGATTCAGATGGAGATGAAGTGGAGAGCAGAGCTTCACCTGAGCCAGATCTGATCCTGAGAGATTACCAGATGGAAGTTGCAAAGCCAGCACTGAATGGGGAGAATATTATAATATGTCTCCCTACAGGCAGTGGTAAAACCAGAGTGGCTGTTTACATTACCAAAGATCACTTGGATAAGAAGAAAAGAGCATCAGAGCCTGGAAAAGTTATAGTGCTTGTTAATAAGGTACCATTGGTAGAACAGCATTTACGAAAGGAGTTTAATCCATTCCTGAAGCGTTGGTATCAGGTCACTGGTTTAAGTGGTGATTCTCAGCTGAAAATCTCATTTCCTGAAGTTGTCAGAAGAAATGATGTCATCATCAGTACAGCACAGATCCTGGAGAATTCACTGTTAAATGCAGCCAAAGAAGATGAAGAAGGTGTCCACTTATCAGATTTTTCACTCATCATTATCGATGAATGTCATCACACTCAAAAGGAAGGTGTCTACAACAACATAATGCGACGTTACTTAAAAGAAAAGATGAAGAACAGCAAGCTGGCAAAAGAAAACAAACCACTGATCCCACAGCCTCAGATTCTGGGACTTACAGCCTCACCTGGTGTAGGAGGTGCAACATCCTACTTAAAAGCTGAGGAACATATTTTGAAAATCTGTGCCAATCTTGATGCGTGTAGAATCATGACTGTTGAAGAGCACACCTCCCAACTGAAGAATCAGGTGAAGGAACCGTATAAGAAGACTGTGATTGCAGACGACAAAAGAAGGGATCCATTTAGAGAGAGGATTACTGAGATCATGACAGACATTCAAAACTATTGCCAGCTCCATCCAAAATCTGAGTTTGGAACTCAGCCATATGAACAGTGGGTGATTAGAGAAGAGAGAAGAGCTGCAAAAGAAGAAAAACGTAAGGAACGCGTCTGTGCAGAACACCTGAAGAAGTACAATGATGCTCTCCAGATAAATGACACCATCCGAATGGTGGATGCGTACAATCACCTAAATAACTTTTATAAGGAGGAGAAAAGTAAGAAGACAGTAAGGAGTGATGATGATGATGATGAT------------------GAGCCAGCAGCATCAAAACAGGATGAAACAGATGAGTTTCTAATAGGTTTATTTAATGCAAAAAAGAAACAGCTGAAAGAGTTGGCTAGAAAGCCAGAATATGAAAATGAGAAGCTAATACAGTTGCGAAATACTTTAATGGAGGAGTTCACGAAGACTGAGGAACCCAGAGGAATTATTTTCACAAAGACTCGGCTAAGTGCCTTTGCTCTATTCCAGTGGATTAAGGATAACCCAAAATTTGAAGAAGTGGGAATTAAGGCCCATTATCTTATCGGTGCTGGACATAACAGTGAAATGAAACCCATGACTCAGAATGAGCAAAGGGAAGTTATTGATAAATTCCGAGGTGGAAATGTAAATTTACTTATTGCTACTACTGTAGCTGAGGAAGGCCTAGACATCAAAGAGTGTAACATCGTTATTCGCTACGGCCTCGTCACCAATGAAATTGCTATGGTGCAGGCTCGCGGTCGAGCTCGAGCTGATGAGAGCACCTATGCACTTGTGGCTTCCAGCGGCTCAGGAGCTGTTGAACGTGAAGATGTTAATATTTTCCGTGAGCAAATGATGTATAAGGCCATTCAGCGTGTCCAGAGGATGCCGCAGGAAGAGTATTTAAATAAGATTCAGGATTTCCAGTTGCAAAGTATAGTAGAAAAACAAATGAAGGCAAAGAGAGATCAGCGCAAGACACACAAGAAAAATCCTTCACTAATAACATTCCTATGCAAAAATTGCCACAAGCTGGTATGTTCTGGAGAAGACATACAAGTTATTGAAAACATGCATCATGTCAGTGTGAAAAAGGATTTCCAAAGTCTTTACCATACAAGAGAAAATAAGACACTGCAAGATAAGCATGCCGATTACCAGACAAATGGGGAAATTATATGTAAAGATTGTGGACAAGCTTGGGGAAATATGATGGTTCACCGAGGTCTTGACCTGCCTTGTCTAAAGATTAGAAATTTTGTGGTTGTGTTTGAAGACAAGAAAACAACAAAGCAAATTTTTAAGAAATGGGGAGAACTGCCCATCAGATTCCCTGGTTTTGATTATGCAGCTCATTGTCCTTCAAGTGATGAGGAT
>acridotheres_javanicus-passeriformes-mda5_CDS
ATGGCAGAGGGCACCCGGGACGAGCTGTTCCTCTACATGATCTCCTGCTTCAGGCCGCGGCTGAAGCGGTTCATCCAGGTGCAGCCCGTGCTGGACCGGCTGCCGGCGCTGAGCGCGGAGGACAGGGACAGGGTGCGAGCGGCCGCCCAGCAGCGGGGCGCGGCGGCGGGCGCCGAGGAGCTGCTGCGGGCCGTGGAGCGGGGGCCCCGCGGCTGCGGCTGGATCCGCGAGTTCCTGCAGGCGCTGGAGCAGGGCGGCTGCGGCCTGGCCGCCTGCTACGCCAACCCCAGCCTGAGCCAGCTGCCCTCGCCGGCAGAGGAGGCCGAGCACGACCTGTGCGTGCAGCTGGTGCAGCTGCTGCACGGCACGCTGGTGGACAGGATGCGCGCCGTGCCGGTGGCCGAGAAGTGCCTGGAGATGGGAATCTTCCAGGACGAGGACATGGATCGGATCCAGACAGTTACTGACAATCATGGGAACAGAGATGGTGCAAGGGAGCTACTGAGCAGAATAGTCCAGAAGAAAGATTGGTTCTCTTCTTTCTTGGTTGCTCTCCGTGAAACCCAACATGAAGACCTTGCATATGATTTAAGTGGAAATACAGGA------GAGAATAAACAAAATGGGATGGAGCAGACTACAAATGAAGAAACAGAAGTTACAAGCCAACCAGGATACGTCACAGAGGAGAATTTGAAACAGGAAGAAAATGTGGATGATAGTTTCAGCAGTGAGAACAGTGTGTTGGAAACATCCATAGAAAACAATTTTGTGGCATCAGAGTCAGATGTCTCCGTAGGAGATAGAAGGGTCAATAACTTGGATGAAAACCTGGGACAGAGC---TACACAACCAGTGATTCAGATGAA------GAGGAGAGGAGAGCCTCACCTGAGCCAGATCTGACCCTGAGAGATTACCAGATGGAAGTTGCAAAGCCAGCATTGAATGGGGAGAATATTATAATATGTCTCCCTACAGGCAGTGGTAAAACCAGAGTGGCTGTTTACATTACCAAAGATCACTTGGATAAGAAGAAAAGAGCATCAGAGCCTGGAAAGGTCATAGTACTTGTTAATAAGGTTCCATTGGTAGAACAGCATTTACAAAGAGAGTTTAGTCCATTCCTGAAGCGTTGGTATAAGGTTACTGGTTTAAGTGGTGATTCTCAGCTGAAAATCTCATTTCCTGAAGTTGTCAGAAGAAATGATGTCATCATCAGTACAGCACAGATCCTTGAGAATTCATTGTTAAATGCATCCAAGGAAGAGGAAGAAAGTGTCCACTTATCAGATTTTTCCCTCATYATTATTGATGAGTGTCATCACACTCAAAAGGAAGGTGTCTACAACAATATAATGCGACGCTACTTAAAAGAAAAGATGAAGAACAGGAAGCTGGCAAAAGAAAACAAACCACTGATCCCACAGCCTCAAATTCTGGGACTTACAGCCTCACCTGGTGTAGGAGGTGCAACATCCTACTCAAAAGCTGAAGAGCATATTCTGAAAATCTGTGCCAATCTTGATGCATGTAGAATTATGACTGTTGAAGAGCATGCCTCCCAATTGAAGAATCGGGTGAAGGAACCATCTAAAAAAACTGTGATTGCAGATGACAAAAAAAGGGATCCATTTAAAGAGAGAATTACTGAGATCATGACAGAAATTCAAAACTATTGCCAGCTACATCCAAAATCTGAGTTTGGAACTCAGACATATGAACAGTGGGTGATCAGAGAAGAGAGAAGAGCTGCAAAAGAAGAAAAACGCAGGGAACGTGTCTGTGCAGAGCACCTGAAGAAATACAATGATGCTCTCCAGATAAATGACACCATCCGAATGGTGGATGCCTACAATCACCTAAATAACTTCTATAAGGAGGAGAAAAGTAAGAAGACAGTAAGGAGTGATGATGATGATGATGATGAT---------------GAACCAGCAGTATCAAAACAGGATGAAACAGATGCATTTCTAATAGATTTATTTCATGCAAAAAAGAAACAGCTGAAAGAGTTGACAGGAAAGCCAGAAAATGAAAATGAGAAATTAATAAAGTTGAGAAATACTTTAATGGAGGAATTCACGAAGACTGAGGAACCTCGAGGAATCATTTTCACAAAGACTCGTCTAAGTGCCTTTGCTCTATTCCAGTGGATTAAGGACAACCCAAAATTTGAAGAAGTGGGAATTAGGGCCCATTATCTGATCGGCTGTGGACATAAGAGTGAAATGAAGCCCATGACTCAGAATGAGCAAAGGGAAGTTATTGATAAATTTCGACATGGAAGTATAAATTTACTAATTGCTACTACTGTAGCTGAGGAAGGCCTGGACATCAAAGAGTGTAACATCGTTATTCGCTACGGCCTCGTCACCAATGAAATTGCCATGGTGCAGGCTCGTGGTAGAGCTCGATCTGATGAAAGCACCTATGCTCTTGTGGCTTCAAGTGGCTCAGGGGCTGTTGAACGTGAAGATGTGAATATTTTTCGTGAGCAAATGATGTATAAGGCCATTCAGCGTGTCCAGAAGATGCCACAGGAAGAGTATTTAAATAAGATTCAGAGTTTCCAGTTGCAAAGTATAGTGGAAAAACAAATGAAGGCAAAGAGAGATCAGTGCAAGACGTACAAGAAAAATCCTTCACTAATAAAATTCTTATGCAAAAATTGCTACAAGCCAATATGTTCTGGAGAAGACATACAAGTTATTGAAGACATGCATCATATCAGTGTGAAARAAGATTTCCAAAGTCTTTATCATACAAGAGAAAATAAAACACTGCAAGATAAGAATGCTGATTACCAAACAAATGGGGAAATTATATGCAAAGACTGTGGACAAGCTTGGGGAAATATGATGGTTCACCGAGGTCTTGACCTGCCTTGTCTGAAGATTAGAAATTTTGTGGTTGTGTTTGCAGACAAGAAAACAACAAAGCACATTTTTAAGAAATGGGGAGAGCTGCCCATCAGGTTTCCTAGTTTTGATTATGCAGCTCATTATCCTTCAAGTGATGAAGAT
>alauda_arvensis-passeriformes-mda5_CDS
ATGGCAGAGGGCACCCGGGACGAGCGGTTCCTGTACATAATCTCCTGCTTCAGGCCGCGGCTGCGGCAGTACATCCAGGTGCAGCCCGTGCTGGACGGGCTCCCCTCGCTGAGCGCGGAGGACAGGGACAGGGTGCGTACGGCCGCCCTGCAGCGCGGCGAGGTGGCGGGCGCCGAGGAGCTGCTGAGGGCCGTGGAGCGAGGGCCCCGCGGCTGCGGCTGGATCCGCGAGTTCCTGCAGGCGCTGGAGAGCGGGGGCTGCAGCCTGGCCGCCTGCTAYGCCAACCCCAGCCTGAGCCAGCTGCCCTCGCCGGCAGAGGAGAGCGAGCACGACCTGTGCGTGCACCTGGTGCAGCTGCTGCACGGCACSCTGGTGGACAGGATGCGCGCCGTGCCGGTGGCCGAGAAGTGCCTGGAGATGGGAATCTTCTTGGACGAGGACGTGGATCGGATCCAGACTGTTACTGACAATCGTGGGAACAGAGATGGTGCAAGGGAGCTACTGAGCAGAATAGTCCAGAAGAAAGATTGGTTCTCTTCTTTTTTGATTGCTCTCCGTGAAACCCAACATGAAGACCTTGCAAATGATTTAAGTGGAAATACAGGA------GAGAATAAACAAAATGGGATGGAGCAGACCACAAATGAAGAGACAGAAGTTAGAAGCCAACCTGGATACCTCACAGAGGAGAATGTGAAACAGGAAGAAAATGTGGATGCTAGTTTCAGCAGTGAGAACAATGTGTTGGAAACATCCATTGAAAAGAATTCTGTGGTGTCAGAGTCAGATGTCTCCATAGGAGATGGGAATGTCAGTAACTTGTATGAAGACCTGGGACAGARC---TGCACAACCAGTGATTCAGATGAA------GTGGAGAGGAGAGCCTCACCTCAGCCAGATCTGATCCTGAGGGACTACCAGATGGAAGTTGCAAAGCCAGCACTGAATGGGGAGAATATTATAATCTGTCTCCCTACGGGCAGTGGTAAAACCAGAGTGGCTGTTTACATTACCAAAGATCACTTGGATAAGAAGAAAAGAGCATCAGASCCTGGAAAAGTCATAGTACTTGTTAATAAGGTTCCATTGGTAGAACAGCATTTACAAACAGAATTTAGTCCATTCCTGAAGCGTTGGTATCAGGTTACTGGTTTAAGTGGTGATTGTCAGCTGAAAATCTCATTTCCTGAAGTTGTCAAAAGAAATGATGTCATCATCTGTACAGCACAGATCCTTGAGAATTCACTGTTAAATGCATCCAAGGAAGACGAAGAAGGTGTCCACTTATCAGATTTTTCCCTCATCATTATTGATGAGTGTCATCACACTCAAAAGGAAGGTGTCTACAACAATATAATGCGGCGCTACTTAGAAGAAAAGATGAAGAACAGGAAGCTGGCAAAAGAAAACAAACCACTGATCCCACAGCCTCAGATTCTGGGACTTACAGCCTCACCTGGTGTAGGAGGTGCAACATCCTACGCAAAAGCTGAAGAGCATATTCTGAAAATCTGTGCCAATCTCGATGCATGTAGAATTATGACTGTAGAAGAGCATGCCTCCCAGCTAAAGAAKCAGGTGAAGGAACCAGCTAAGAAGACAGTGATTGCAGATGACAAAAGAAGGGATCCATTTAAAGAGAAAATTACTGAGATCATGACAGAAATACAAAACTATTGCCAGCTGCATCCCAAGTCTGAGTTTGGAACTCAGACATATGAACAGTGGGTGATCAGAGAAGAGAGAAGAGCTGCAAAAGAAGAAAAACGCAGGGAACGTGTCTGTGCAGAACACTTGAAGAAATACAATGATGCTCTCCAGATAAATGACACCATCCGAATGGTGGATGCCTACAATCACCTAAATAACTTCTATAAAGAGGAGAAAAGTAAGAAGACAGTCAGCAGTGATGATGATGATGATGATGATGAT------------GAAGCAGCAGTATCTAAACAGGATGAAACAGATGAATTTCTAATAGGTTTATTTCATGCAAAAAAGAAACAGCTGGAAGAGTTGACTGGAAAGCCAGAAAATGAAAATGAGAAGCTAATAAAGTTGAGAAATACTTTAATGGAGGAGTTCACAAAGATTGAGGAACCTCGAGGAATCATTTTCACAAAGACTCGTCTGAGTGCCTTTGCTCTATTCCAGTGGATTAAGGACAACCCAAAATTTGAAGAAGTGGGAATTAGGGCCCATTATCTTATTGGCTCTGGACATAAGAGCGAAGTGAAGCCCATGACTCAGAATGARCAAAGGGAAGTTATTGATAAATTTCGACGTGGAAATGTAAATTTACTGATTGCTACTACTGTAGCWGAGGAAGGCCTGGACATCAAAGAGTGTAACATTGTTATTCGCTATGGCCTCGTCACCAATGAAATTGCTATGGTGCAGGCTCGTGGTAGAGCTCGAGCTGATGAAAGCACCTATGCTCTTGTGGCTTCAAGTGGCTCAGGGGCTGTTGAACGTGAAGATGTTAATATGTTTCGTGAGAAAATGATGTACAAGGCCATTCAGCGTGTCCAGAAGATGCCACAGGAAGAGTATTTAAATAAGATTGAGAGTTTCCAGTTGCAAAGTATAGTGGAAAAACGAATGAAGGCAAAGAGAGATCAGCTCAAGACATACAAGAAAAATCCTTCCCTAATAAAATTCTTATGCAAAAATTGCTACAAGTCAATATGTTCTGGAGAAGACATACAAGTTATTGAAGACATGCATCATGTCAGTGTGAAAAAAGATTTCCAGAGTCAATATCATACAAGAGAAAATAAAACACTGCAGGATAAGCATGCTGATTACCAGATAAATGGGGAAATCATATGCAAAGACTGTGGACAAGCTTGGGGAAATATGATGGTTCACCGAGGTCTTGACCTGCCTTGTCTAAAGATTAGAAATTTTGTGGTTGTGTTTGAAGACAAGAAAACAACAAAGCAAATTTTTAAGAAATGGGGAGATCTGCCCATCAGGTTTCCTAGTTTGGATTATGCAGCTTATTGTCCTTCAAGTGATGAAGAT
>camarhynchus_parvulus-passeriformes-mda5_CDS
ATGGCAGAGGGCACCCGGGACGAGCGGTTCCTCTACATGATCTCCTGCTTCAGGCCGCGGCTGAAGCAGTTCATCCAGGTGCAGCCCGTGCTGGACCGGCTGCCCTCGCTGAGCGCGGAGGACCGGGACAGGGTGCTGGCGGCCGCCCTGCAGCGGGGCGCGGCGGCGGGCGCCGAGGAGCTGCTGCGGGCCGTGGAGCGGGGGCCCCGCGGCTGCGGCTGGATCCCCGAGTTCCTGCAGGCGCTGGAGCACGGCGGCTGCAGCCTGGCCGCCTGCTACGCCAACCCCAGCCTCAGCCAGCTGCCCTCGCCGGCAGAGGAGGCCGAGCACGACCTCTGCGTGCACCTGGTGCAGCTGCTGCACGGCACGCTGGTGGACAAGATGCGCGCCGGGCAGGTGGCCGAGAAGTGCCTGCAGATGGGAATCTTCCAGGACGAGGACGTGGATCGGATCCAGACTGTTACTGACAATCGTGGGAACAGGGATGGTGCAAGGGAGCTACTGAGCAGAATAGTCCAGAAGAAAGACTGGTTCTCTTCTTTTTTGATTGCTCTCCGTGAAACCCAACATGAAGACCTTGCAGATGATTTAAGTGGAAATACAGGA------GAGAATAAACAAAATGGGATGGAGCAGACTACGAACGAAGAAACAGAAGTTACAAGCCAACCAGGATACGTCATAGAGGAGAATTTGAAACAGGAAGAAAATGTGGATGATAGTTTCAGCAGTGAGAACAGTCTGTTGGAAACATCCATAGAAAAGAATTCTGTGATGTCAGAGTCAGATGTTTCCATAGGAGATGGAAGTGTCAGTAACTTGAATGGAAACTGG------AGC---TGCACAACCAGTGATTCAGATGAA------GTGGAGAGGAGAGCCTCACCTGAGCCAGATCTGACCCTGAGAGATTACCAGATGGAAGTTGCAAAGCCAGCATTGAATGGGGAGAATATTATCATATGTCTCCCTACAGGCAGTGGTAAAACCAGAGTGGCTGTTTACATTACCAAAGATCACTTGGATAAGAAAAAAAGAGCATCAGAGCCTGGAAAAGTCATAGTACTTGTTAATAAGGTTCCGTTGGTAGAACAGCATTTAAAAAGAGAGTTTAGTCCATTCCTGAAGCGTTGGTATCAGGTTATTGGTTTAAGTGGTGATTCTCAGCTCAAAATCTCATTTCCTGAAGTTGTCAGAAGAAATGATGTCATCATCAGTACAGCACAGATCCTTGAGAATTCACTGTTAAATGCATCCAAAGAAGATGAAGAAAGTGTCCACTTATCAGATTTTTCCCTCATCATCATCGATGAGTGTCATCATACTCAAAAGGAAGGTGTCTACAATAACATAATGAGACGTTACTTAAAAGAAAAGATGAAGAACAGGAAGCTGGCAAAAGAAAACAAACCATTGATCCCGCAGCCTCAGATTCTGGGACTTACAGCCTCACCTGGTGTAGGAGGTGCAACATCCTACTCAAAAGCTGAAGAGCATATTCTGAAAATCTGTGCCAATCTTGATGCATGTAGAATTATGACTGTTGAAGAGCATGCCTCCCAGCTAAAGAATCAGGTGAAGGAACCATCTAAGAAGACTGTGATTGCAGATGATAAAAAAAGGGATCCATTTAAAGAGAGAATCACTGAGATCATGACAGAAATACAAAACTATTGCCAGCTGCATCCGAAGTCTGAGTTTGGAACTCAGACATATGAACAGTGGGTGATCAGAGAAGAGAGAAGAGCTGCAAAAGAAGAAAAACCCAGGGAACGTGTCTGTGCAGAGCACTTGAAGAAATACAATGATGCTCTCCAGATAAATGACACCATCCGAATGGTGGATGCCTACAATCACCTAAATAACTTCTATAAAGAGGAGAAAAGTAAGAAGACAGTAAGGAGTGATGATGATGATGATGATGATGAT------------GAGCCAGCAGTATCAAAACAGGATGAAACAGATAAATTTCTAATAGGTTTATTTCATGCAAAAAAGAAACAGCTGAAAGAGTTGACTAGAAAGCCAGAAAATGAAAATGAGAAGCTAATGGAGTTGAGAAATACTTTAATGGAGGAGTTCACGAAGACTGAAGAACCTAGAGGAATCATTTTCACAAAGACTCGTCTAAGTGCCTTTGCTCTTTTCCAGTGGATTAAGGACAACCCAAAATTTGAAGAAGTAGGAATTAGAGCCCATTATCTTATCGGCTCTGGACATAAGAGTGAAATGAAGCCCATGACTCAGAATGAGCAAAGGGAAGTTATTGATAAATTTCGATGTGGAAGTGTAAATTTACTAATTGCTACTACTGTAGCTGAGGAAGGCCTGGACATCAAAGAGTGTAACATCGTTATTCGCTACGGCCTTGTCACAAATGAAATTGCTATGGTGCAGGCTCGTGGTAGAGCTCGAGCTGATGAAAGCACCTATGCTCTTGTGGCTTCAAGTGGCTCAGGGGCTGTTGAACGTGAAAATGTTAATACTTTTCGCGAGAAAATGATGTATACAGCCATTCAGCGTGTCCAGAAGATGCCACAGGAAGAGTATTTAAATAAGATTCAGAGTTTCCAGGTCCAAAGTGTAGTGGAAAAACAAATGAAGGTGATGAGAGAACAGCACAAGACATACAAGAAAAATCCTTCACTAATAAAATTCTTATGCAAAAATTGCTCCAAGCCGATATGTTCTGGAGAAGACATACAAGTTATTGAAGACATGCATCATGTCAGTGTGAAAAAAGATTTCCAAAGTCTTTATCATACAAGAGAAAATAAAACACTGCAAGATAAGCATGCTGATTACCAGACAAATGGGGAAATTATATGCAAAGACTGTGGACAAGCTTGGGGAAATATGATGGTTCACCGAGGTCTTGACCTGCCTTGTCTAAAGATCAGAAATTTTGTGGTCGTGTTTGCAGACAAGAAAACAACAAACAATATTTTTAAGAAATGGGGAGACCTGCCCATCAGGTTTCCTAGTTTTGATTATGCAGCTCATTGTCCTTCAAGTGATGAAGAT
>catharus_ustulatus-passeriformes-mda5_CDS
ATGGCAGACAGCACCCGGGACGAGCTGTTCCTCTACATGATCTCCTGCTTCAGGCCGCGGCTGAAGCAGTTCATCCAGGTGCAGCCCGTGCTGGACCGGCTGCCGTCGCTGAGCGCGGAGGACAGGGACAGGGTGCGAGCGGCCGCGGTGCAGCGGGGCGAGGCGGAGGGCGCCGAGGAGCTGCTGCGGGCCGTGGAGCGGGGGCCCCGCGGCTGCGGCTGGGTCCGCGAGTTCCTGCTGGCGCTGGAGCAGGGCGGCTGCGGCCTGGCCGCCTGCTACGCCAGCCCCAGCCTGAGCCAGCTGCCCTCGCCGGAGGAGGAGGCCGAGCACGACCTGTGCGTGCAGCTGCTGCAGCTGCTGCACGGCACGCTGGTGGACAGGATGCGCGCCGTGCAGGTGGCCCAGAAGTGCCTGGAGATGGGAATCTTCCAGGACGAGGACATGGAACGGATCCAGACTGTAACTGACAATCGTGGGAACAGAGATGGTGCAAGGGAACTACTGAGCAGAATAGTCCAGAAGAAACATTGGTTCTCTTCTTTTTTGGTTGCTCTCCGTGAAACCCAACATGAAGACCTTGCATGTGATTTAAGTGGAAATACAGGA------GAGAATAAACAAAATGGGATGGAGCAGACTACAAATGGAGAAACAGAAGTTAGAAGCCAACCAGAATACGCCATACAGGAGAATTTGAAACAGGAAGAAAATGTGGACGATAGTTTCAGCAGTGAGAACAGTGTGTTGGAAACATCCATAGAAAAGAATTCTGTGCTGTCAGAGTCAGATGTCTCCATAGGAGATGGAAGTGTCAGTAACTTGAATGACAACCTGGGACAGAGC---TACACAACCAGTGATTCAGATGGA------GAGGAGAGGAGAGCCTCACCTGAGCCAGATCTCACCCTGAGAGATTACCAAATGGAAGTTGCAAAACCAGCACTGAATGGGGAGAATATTATAATATGCCTCCCTACGGGCAGTGGTAAAACCAGAGTGGCTGTTTACATTACCAAAGATCACTTGGATAAGAAGAAAAGAGCATCAGAGCCTGGAAAAGTCATAGTACTTGTTAATAAGGTTCCATTGGTAGAACAGCATTTACAAAGAGAGTTTACTCCATTCCTGAAGCGTTGGTATAAGGTTACTGGTTTAAGTGGTGATTCTCAACTGAAAATCTCATTTCCTGAAGTTGTCAGAAGAAATGATGTCATCATCAGTACAGCACAGATCCTTGAGAATTCACTGTTAAATGCATCCAAGGAAGAGGAAGACAGTGTCCACTTATCAGATTTTTCCCTCATCATTATCGATGAGTGTCATCACACTCAAAAGGAAGGTGTCTACAACAATATAATGCGACGTTACTTAAAAGAGAAGATGAAGAACAGGAAGCTGGCAAAAGAAAACAAACCACTGATCCCACAGCCTCAGATTCTGGGACTTACAGCCTCACCTGGTGTAGGAGGTGCAACGTCCTACTCAAAAGCTGAAGAACATATTCTGAAAATCTGTGCCAATCTTGATGCATGTAGAATTATGACTGTTGAAGAGCATGCCTCCCAGCTAAAGAATCAGGTGAAGGAACCGTCTAAGAAGACTGTGATTGCAGATGACAAAAAAAGGGATCCATTTAAAGAGAAAATTACTGAGATCATGACAGAAATACAAAACTATTGCCAGCTGCATCCAAACTGTGAGTTTGGAACTCAGACATATGAACAGTGGGTGATCAGAGAAGAGAGAAGAGCTGCAAAAGAAGAAAAACGCAGGGAACGTGTCTGTGCAGAACACTTGAAGAAGTACAACGATGCTCTCCAGATAAATGACACCATCCGAATGGTGGATGCCTACAATCACCTAAATAACTTTTATAAAGAGGAGAAAAGTAGGAAGACAGTAAGGAGTGATGATGATGAGGAGGAG------------------GAACCAGCAGTATCAAAACAGGATGAAACAGATGAATTTCTATTAGATTTATTTCATGCAAAAAAGAAACAACTGAAAGAGTTGACTGGAAAACCAGAAAATGAAAATGAGAAGCTAATAAAGTTGAGAAATACTTTAATGGAGGAGTTCACGAAGACTGAAGAACCTCGAGGAATCATTTTCACAAAGACTCGTTTAAGTGCCTCTGCTCTATACCATTGGATTAAGGACAACCCAAAATTTGAAGAAGTGGGAATTAGGGCCCATTATCTTATTGGCTCTGGACATAAGAGTGAAATGAAGCCCATGACTCAGAACGAGCAAAGGGAAGTTATTGATAAATTTCGACATGGAAATATAAATTTACTAATTGCTACTACTGTAGCTGAAGAAGGCCTGGACATCAAAGAGTGTAACATTGTTATTCGCTATGGCCTCGTCACCAATGAAATTGCTATGGTGCAGGCTCGCGGTAGAGCTCGATCTGATGAAAGCACCTATGCTCTTGTGGCTTCAAGTGGCTCAGGGGCTGTTGAACGTGAAGATGTTAATATTTTTCGTGAGAAAATGATGTATAAGGCCATTCAGCGAGTCCAGAAGATGCCACAGGAAGAGTATTTAAATAAGATTCAGAGTTTCCAGTTGCAAAGTATAGTGGAAAAACAAATGAAGGCAAAGAGAGATCAGTGCAAGACATACAAGAAAAATCCTTCACTAATAAAATTCTTATGCAAAAATTGCTCCAAGCCGATATGTTCTGGAGAAGACATACAAGTTATTGAAGACATGCATCATATCAGTGTGAAAAAAGATTTCCAAAGTCTTTATCATACAAGAGAAAATAAAACACTGCAAGATAAGAATGCTGATTACCAGACAAATGGGGAAATTATATGCAAAGACTGTGGACAAGCTTGGGGAAATATGATGGTTCACCGAGGTCTTGACCTGCCTTGTCTAAAGATTAGAAATTTTGTGGTTGTGTTTGCAGACAAGAAAACAACAAAGCACGTTTTTAAAAAGTGGGGAGAGCTGCCCATCAAGTTTCCTAGTTTTGATTATGCAGCTCATTGTCCTTCGAGTGATGAAGAT
>chiroxiphia_lanceolata-passeriformes-mda5_CDS
ATGGAAGAGGGGGACCGTGACGAGAGGTTCCTCTACATGATCTCCTGCTTCAGGCCGCGGCTGAAGCAGTTCATCCAGGTGCAGCCCGTGCTGGACCAGCTCCCCTCGCTGAGCGCGGAGGAGAGGGAGAAGGTGCGGGCGGCCCTCCTGCAGGGGGGCGAGGTGGCGGGGGCCGAAGAGCTGCTGCGGGCCGTGGAGCGGGGACCCCGCGGCTGCGGCTGGTTCCACGAGTTTCTGCAGGCACTGGAGCACGGCGGCTGTAGCCTGGCCGCCTGCTACGCCAACCCCAGCCTCAGCCAGCTGCCCTCGCCGGCCGAAGAGGCCGACCACGACCTCTGCGTGCACCTGGTGCAGCTGCTCTACAGCACGCTGGTGGACAGGATGCGGGCCGTGCAGGTGGCCGAGAAGTGCCTGGAAATGGGCATCTTCAAGGAGGAGGACCTGGAGCGGATCCAGACTGTTACTGACAATCGTGGGAACAGAGAGGGTGCAAGGGAGCTTCTGAGCAGAATAATGCAGAAGAAAGATTGGTTCTCTCCTTTTTTGATTGCTCTCCGTGAAACCCAACATGGAGACCTGGCAGATGATTTAAGTGGAAATACAGGAGGAACAGAGAATAGACAAAATGAGATGAAGAACAGTACAAATGAAGAAACAGAAATTACAAGCCAACCAGGATATGCCACGGTGGAGGATTTGAAACAGCAAGAAAATGTGAATGATAGTTTCATCAGTGAGAACAGTGTATTGGAAACATCCATGGGAGAGAATTCTGTAGATTCAGATTCAGATGTCTCCATAGGAGATGGAAGTGTCCGTAACTTCAGTGAAAACCTGGGCCAGAGC---TGCACAACCAGCAATTCAGATGAA------GAGGAGAGGAGAGCTTCACCTGAGCCAGATCTGACCCTGAGAGATTACCAGATGGAAGTTGCAAAGCCAGCACTGAATGGGGAGAATATTATAATATGTCTCCCTACAGGCACTGGTAAAACCAGAGTGGCTGTTTACATTACCAAAGATCACTTGGATAAGAAGAAAAGAGCATCAGAGCCTGGAAAAGTCATAGTACTTGTTAATAAGGTACCACTGGTACAACAGCATTTAGAATCAGAGTTTCATCCATTCCTGAAGCGTTGGTATCAGGTTATTGGTTTAAGTGGTGATTGTCAACTGAAAATCTCATTTCCTGAAGTTGTCAGAAGAAATGATGTCATCATCAGTACAGCACAAATCCTTGAGAATTCACTGATAAATGCAGACAAAGAAGATGAAGAAGGTGTCCACTTATCAGATTTTTCCCTTGTCATTATTGATGAGTGTCATCACACGCAGAAGGAAGGTGTCTACAACAATATAATGCGACGTTACTTAAAAGAAAAGATGAAGAACAGGAAGCTGGCAAAAGAAAACAAACCACTGATCCCACAGCCTCAGATTCTGGGACTTACAGCCTCACCTGGTGTAGGAGGCGCAAGATCCTACGCAAAAGCTGAAGACCATATTCTGAAAATCTGTGCCAATCTTGATGCATGTAGAATTATGACTGTTGAAGAGCATGAGGACCAGTTAAAGAATCAGGTGAAGGAGCCGTCCAAGAAGACTGTGGTTGCAAATGACAAAAAAAGGGATCCATTTAGAGAGAAAATTACTGAGATCATGACAGAAATACAAAACTATTGCCAGCTCCATCCAAAATCCGAGTTTGGAACTCAGACATATGAACAGTGGGTGATCAGAGAAGAGAGAAGAGCTGCAAAAGAAGAAAAACGCAAGGAACGTGTCTGTGCAGAACACTTGAAGAAATACAATGATGCTCTCCTGATAAATGACAGTATCCGAATGGTGGATGCATACAATCACCTAAATAACTTTTATAAGGAGGAGAAAAGTAAGAAGACAGTAAGGAGTGATGATGATGATGATGAT------------------GAACCAGCTGTATCAAAACAGGATGAAACAGATGAATTTCTAATAGGTTTATTTCATGCAAAAAAGAAGTGGCTGAAAAAGTTGGCTGGAAAGCCAGAACATGAAAATGAGAATCTAATACAGTTGCGAAATACTTTAATGGAGGAGTTCACGAAGACTGAGGAACCCAGAGGAATTATTTTCACAAAGACTCGTCTAAGTGCCTTTGCTCTATTCCAGTGGATTCAAGACAATCCAAAATTTAAAGAAGTGGGAATTAAGGCCCATTATCTTATCGGCTCTGGACATAACAGTGAAATGAAACCCATGACTCAGAATGAGCAAAGGGAAGTTATTGATAAATTCCGATGTGGAAATGTCAATTTACTTATCGCTACTACTGTAGCTGAGGAAGGCTTGGACATCAAAGAGTGTAACATCGTTATTCGCTATGGCCTTGTCACCAATGAAATTGCTATGGTGCAGGCTCGTGGTCGAGCTCGAGCTGATGAAAGCACCTATGCTCTTGTGGCTCCGAGTGGCTCAGGAGCTGTTGAACGTGAAGATGTTAATATTTTCCGTGAGAAAATGATGTATAAGGCCATTCAGCGTGTCCAGAAGATGCCACAGGAAGAGTATTTAAATAAGATTGAGAATTTCCAGTTGCAAAGTATAGTGGAAAAACAAATGAAGGCAAAGAAAGATCAGCGCAAGACATACAAGAAAAATCCTTCACTAATAACATTCTTATGCAAAAATTGCCACAAAACGATATGTTCTGGAGAAGACATACAAGTTATTGAGTACATGCATCATGTCAGTGTGAAAAAAGATTTCCAAAGCCTTTATCATACAAGAGAAAATAAGACACTGCAAGATAAGCATGCTGATTACCAGACAAATGGGGAAATTATATGTAAAGATTGTGGACAAGCTTGGGGAAATATGATGGTTCACCGAGGCCTTGACCTACCTTGTCTGAAGATTAGAAATTTTGTGGTTGTGTTTGCAGACAAGAAAACAACAAAGCAAATTTTTAAGAAATGGGGAGAACTGCCCATCAGGTTTCCTAGTTTTGATTATGCAGCTCATTGTCCTTCAAGTGATGAAGAT
>cicinnurus_regius-passeriformes-mda5_CDS
ATGGCAGACAGCACCCGGGACGAGCTGTTCCTGTACATCATCTCCTGCTTCAGGCCGCGGCTGAGGCAGTGGATCCAGGTGCAGCCCGTGCTGGACCGGCTCCCCTCGCTGAGCGCGGAGGACAAGGAGAGGGTGCGTGCGGCCGCCCTGCAGCGGGGCCAGGCGGCGGGGGCGGAGGAGCTGCTGCGGGCCGTGGAGCGGGGGCCCCGCGGCTGCGGCTGGATCCGCGAGTTCCTGCAGGCGCTGGAGCACGGCGGCTGCAGCCTGGCCGCCTGCTACGCCAACCCCAGCCTGAGCCAGCTGCCCTCGCCGGCAGAGGAGGCCGAGCACGACCTCTGCGTGCACCTGGTGCAGCTGCTCCACGGCACGCTGGTGGACAGGATGCGGACCGTGCAGGTGGCCGAGAAGTGCCTGGAGATGGGCATCTTCCGGGACGAGGACATGGATCAGATCCAGACTGTTGCTGACAATCGTGGGAACAGAGATGGTGCGAGGGAGCTACTGAGCAGAATAGTGCAGAAGAAAGATTGGTTCTCTTCTTTTTTGATTGCTCTCCGTGAAACTCAACATGAAGACCTTGCAGATGATTTAAGCGGAAATACAGGAGGAACAGAGAATAAACAAAATGGGATGGAGAAGAGTACAAACAAAGAAGCAGAAGTTACAAGCCAACCAGGATACATCACAGCAGAGAATTTGAAACAGGAAGAAAATGTGGATGATAGTTTCAGCAGTGAGAACAGTGTATTGGAAACATCCACAGAAAAGAATTCTGTGGTGTCAGAGTCAGATGTCTCCATAGGAGATGGAAGTGTCAGTAACTTGAATGAAAACCTGGGACAGAGC---TGCACAACCAGTGATTCAGATGAA------GGGGAGAGGAGAGCCTCACCTGAGCCAGATCTGACCCTGAGAGATTATCAGATGGAAGTTGCAAAGCCAGCACTGAATGGGGAGAATGTTATAATATGTCTCCCTACAGGCAGTGGTAAAACCAGAGTGGCTGTTTACATTACCAAAGATCACTTGGATAAGAAGAGAAGAGCATCAGAGCCTGGAAAAGTCATAGTACTTGTTAATAAGGTGCCATTGGTAGAACAGCATTTACAAACAGAGTTTAGTCCATTCCTGAAGCGTTGGTATCAGGTTATTGGTTTAAGTGGTGATTCTCAGCTGAAAATCTCATTTCCTGAAGTTGTCAGAAGAAATGATGTCATCATCAGTACAGCACAGATCCTTGAGAATTCACTGTTAAATGCATCCAAGGAAGATGAAGAAGGTGTCCACTTATCAGATTTTTCCCTCATCATTATCGATGAGTGTCATCACACTCAAAAGGAAGGTGTCTACAACAATATAATGCGACGTTACTTAAAAGAAAAGATGAAGAACAGGAAGCTGGCAAAAGAAAACAAACCACAGATCCCACAGCCTCAGATTCTGGGACTGACAGCCTCACCTGGTGTAGGAGGTGCAACATCCTACTCAAAAGCTGAGGAGCATATTCTGAAAATCTGTGCCAATCTTGATGCATGTAGAATTATGACTGTTGAAGAGCATGTCTCCCAGCTAAAAAATCAGGTAAAGGAACCGTCTAAGAAGACTGTGATTGCAGATGACAAAAAAAGGGATCCATTTAAAGAGAGAATTACTGAGATCATGACAGAAATACAAAATTATTGCCAGTTGCATCCAAAATCTGAGTTTGGAACTCAGACATATGAACAGTGGGTGATCAGAGAAGAGAAAAGAGCTGCAAAAGAAGAAAAACGCAGGGAACGTGTCTGTGCAGAACACTTGAAGAAATACAATGATGCTCTCCAGATAAATGACACCATCCGAATGGTGGATGCCTACAATCACCTAAATAACTTTTATAAAGAGGAGAAAAGTAAGAAAACAGTAAGGAGTGATGATGATGATGATGAT------------------GAACCAGCAGTATCAAAACAGGATGAAACAGATGAATTTCTAATAGGTTTATTTCATGCAAAAAAGAAACAGCTGAAAGAGTTGACGGGAAAGCCAGAAAATGAAAATGAGAAGCTAATAAAGTTGAGAAATACTTTAATGGAGGAGTTCACAAAGACTGAGGAACCTCGAGGAATTATTTTCACAAAGACTCGTCTAAGTGCCTTTGCTCTATTCCAGTGGATTAAGGACAACCCGAAATTTGAAGAAGTGGGAATTAGGGCCCATTATCTTATCGGCTCTGGACATAACAGTGAGATGAAGCCCATGACTCAGAATGAGCAAAGGGAAGTTATTGATAAATTTCGACGTGGAAATGTAAATTTACTAATTGCTACTACCGTAGCTGAGGAAGGCCTGGACATCAAAGAGTGTAACATTGTTATTCGCTATGGCCTTGTCACCAATGAAATTGCTATGCTGCAGGCTCGTGGTCGAGCTCGAGCTGATGAAAGCACCTATGCTCTTGTGGCTTCAAGTGGCTCAGGGGCTGTTGAACGTGAAGATGTTAATATTTTTCGTGAGAAAATGATGTATAAGGCCATTCAGCGTGTCCAGAAGATGCCACAGGAAGAGTATTTAAACAAGATTCAGAGCTTCCAGTTGCAAAGTATAGTGGAAAAGCAAATGAAGGCAAAGAGAGATCAGCGCAAGACATACAAGAAAAATCCTTCACTAATAAAATTCTTATGCAAAACTTGCTACAAGCCGGTATGTTCTGGAGAAGACATACAAGTTATTGAAGACATGCATCATGTCAGTGTGAGAAAAGATTTCCAAAGTCTTTATCAAACAAGAGAAAATAAAACTCTGCAAGATAAGCGTGCTGATTACCAGACCAATGGGGAAATTATATGTAAACATTGTGGACAAGCTTGGGGAAATATGATGGTACACCGAGGTCTTGACCTGCCTTGTCTAAAGATTAGAAATTTTGTGGTTGTGTTTGCAGACAAGAAAACAACAAAGCAAATTTTTAAGAAATGGGGAGAACTGCCCATCAGGTTTCCTGGTTTTGATTATGCAGCTCATTGTCCTTCAAGTGATGAAGAT
>corapipo_altera-passeriformes-mda5_CDS
ATGGAAGAGGGAGACCGGGACGAGAGGTTCCTCTACATGATCTCCTGCTTCAGGCTGCGGCTGAAGCAGTTCATCCAGGTGCAGCCCGTGCTGGACCAGCTCCCTTCGCTGAGCGCGGAGGAGAGGGAGAAGGTGCGGGCGGCCCTCCTGCAGGGGGGCGAGGTGGCGGGGGCCGAGGAGCTGCTGCGGGCCGTGGAGCGGGGACCCCGCGGCTGCGGCTGGTTCCACGAATTTCTGCAGGCACTAGAGCACGGCGGCTGTAGCCTGGCCGCCTGCTACGCCAACCCCAGCCTCAGCCAGCTGCCCTCGCCGGCCGAAGAGGCTGACCACGACCTCTGCGTGCACCTGGTGCAGCTGCTCTACAGCACGCTGGTGGACAGGATGCGGGCCGTGCAGGTGGCCGAGAAGTGCCTGGAAATGGGCATCTTCAAGGAGGAGGACCTGGAGCGGATCCAGACTGTTACTGACAATCGTGGGAACAGAGAGGGTGCAAGGGAGCTTCTGAGCAGAATAATGCAGAAGAAAGACTGGTTCTCTCCTTTTTTAATTGCTCTCCGTGAAACCCAACATGGAGACCTGGCAGATGATTTAAGTGGAAATACAGGAGGAACAGAGAATAGACAAAATGAGATGAAGAACAGTACAAATGAAGAAACAGAAATTACAAGCCAACCAGGATATGCCACAGTGGAGGACCTGAAACAGCAAGAAAATGTGAATGATAGTTTCATCAGTGAGAACAGTGTATTGGAAACATCCATGGGAGAGAATTCTGTAGATTCAGAGTCAGATGTCTCCATAGGAGATGGAAGTGTCTGTAACTTCAGTGAAAACCTGGGCCAGAGC---TGCACAACCAGCAATTCAGATGAA------GAGGAGAGGAGAGCTTCACCTGAGCCAGATCTGACCCTGAGAGATTACCAGATGGAAGTTGCAAAGCCAGCACTGAATGGGGAGAATATTATAATATGTCTCCCTACAGGCACTGGTAAAACCAGAGTGGCTGTTTACATTACCAAAGATCACTTGGATAAGAAGAAAAGAGCATCAGAGCCTGGAAAAGTCATAGTACTTGTTAATAAGGTACCACTGGTACAACAGCATTTAGAATCAGAGTTTCATCCATTCCTGAAGCGTTGGTATCAGGTTATTGGTTTAAGTGGTGATTGTCAACTGAAAATCTCATTTCCTGAAGTTGTCAGAAGAAATGATGTCATCATCAGTACAGCACAAATCCTTGAGAATTCACTAATAAATGCAGACAAAGAAGATGAAGAAGGTGTCCACTTATCAGATTTTTCCCTTATCATTATTGATGAGTGTCATCACACGCAGAAGGAAGGTGTCTACAACAATATAATGCGACGTTACTTAAAAGAAAAGATGAAGAACAGGAAGCTGGCAAAAGAAAACAAACCACTGATCCCACAGCCTCAGATTCTGGGACTTACAGCCTCACCTGGTGTAGGAGGCGCAAGATCCTACGCAAAAGCTGAAGACCATATTCTGAAAATCTGTGCCAATCTTGATGCATGTAGAATTATGACTGTTGAAGAGCATGAGGACCAGCTAAAGAATCAGGTGAAGGAACCATCCAAGAAGACTGTGGTTGCAAATGACAAAAAAAGGGATCCATTTAGAGAGAAAATTACTGAGATCATGAAAGAAATACAAAACTATTGCCAGCTCCATCCAAAATCCGAGTTTGGAACTCAGACATATGAACAGTGGGTGATCAGAGAAGAGAGAAGAGCTGCAAAAGAAGAAAAGCGCAAGGAACGTGTCTGTGCAGAACACTTGAAGAAATACAATGATGCTCTCCTGATAAATGACAGTATCCGAATGGTGGATGCATACAATCACCTAAATAACTTTTATAAGGAGGAGAAAAGTAAGAAGACAGTAAGGAGTGATGATGATGATGATGATGAT---------------GAACCAGCTGTATCAAAACAGGATGAAACAGATGAATTTCTAATAGGTTTATTTCATGCAAAAAAGAAGTGGCTGAAAAAGTTGGCTGGAAAGCCAGAACATGAAAATGATAATCTAATAAAGTTGCGAAATACTCTAATGGAGGAGTTCACGAAGACTGAGGAACCCAGAGGAATTATTTTCACAAAGACTCGTCTAAGTGCCTTTGCTCTATTCCAGTGGATTCAAGACAACCCAAAATTTAAAGAAGTGGGAATTAAGGCCCATTATCTTATCGGCTCTGGACATAACAGTGAAATGAAACGCATGACTCAGAATGAGCAAAGGGAAGTTATTGATAAATTCCGATGTGGAAATGTAAATTTACTTATCGCTACTACTGTAGCTGAGGAAGGCTTGGACATCAAAGAGTGTAACATCGTTATTAGCTATGGCCTTGTCACCAATGAAATTGCTATGGTGCAGGCTCGTGGTCGAGCTCGAGCTGATGAAAGCACCTATGCTCTTGTGGCTCCGAGTGGCTCAGGAGCTGTTGAACGTGAAGATGTTAATATTTTCCGTGAGAAAATGATGTATAAGGCCATTCAGCGTGTCCAGAAGATGCCACAGGAAGAGTATTTAAATAAGATTGAGAATTTCCAGTTGCAAAGTATAGTGGAAAAACAAATGAAGGCAAAGAAAGATCAGCGCAAGACATACAAGAAAAATCCTTCACTAATAACATTCTTATGCAAAAATTGCCACAAAACGATATGTTCTGGAGAAGACATACAAGTTATTGAGTACATGCATCATGTCAGTGTGAAAAAAGATTTCCAAAGCCTTTATCATACAAGAGAAAATAAGACACTGCAAGATAAGCATGCCGATTACCAGACAAATGGGGAAATTATATGTAAAGATTGTGGACAAGCTTGGGGAAATATGATGGTTCACCGAGGCCTTGACCTACCTTGTCTGAAGATTAGAAATTTTGTGGTTGTGTTTGCAGACAAGAAAACAACAAAGCAAATTTTTAAGAAATGGGGAGAACTGCCCGTCAGGTTTCCTAGTTTTGATTATGCAGCTCATTGTCCTTCAAGTGATGAAGAC
>corvus_moneduloides-passeriformes-mda5_CDS
ATGGCAGACAGCACCCGGGACGAGCTGTTCCTGTACATGATCTCCTGCTTCAGACCGCGGCTGAAGCAGTGCATCCAGGTGCAGCCCGTGCTGGACCGGCTCCCCTCGCTGAGCGCGGAGGACAGGGAGAGGGTGCGTGCGGCCGCCCTGCAGCGGGGCCAGGCGGCGGGGGCGGAGGAGCTGCTGCGGGCCGTGGAGCGGGGGCCCCGCGGCTGCGGCTGGATCCGCGAGTTCCTGCAGGCGCTGGAGCACGGCGGCTGCAGCCTGGCCGCCTGCTACGCCAACCCCAGCCTGAGCCAGCTGCCCTCGCCGGCAGAGGAGGCCGAGCACGACCTCTGCGTGCACCTGGTGCAGCTGCTCCACGGCACGCTGGTGGACAGGATGCGGACCGTGCAGGTGGCCGAGAAGTGCCTGGAGATGGGCATCTTCCAGGACGAGGACATGGATCGGATCCAGACAGTTGCTGACAATCGTGGGAACAGAGATGGCGCGAGGGAACTACTGAGCAGAATAGTGCAGAAGAAAGATTGGTTCTCTTCTTTTTTGGTTGCTCTCCGTGAAACTCAACATGAAGACCTTGCAGATGATTTAAGCGGAAATACAGGAGGAACAGAAAATAAACAAAATGGGATGGAGAAGAGTACAAACGAAGAAGCAGAAGTTACAAGCCAACCAGGATACCTCAGAGCAGATAATTTGAAACAGGAAGAAAATGTGGATGATAGTTTCAGCAGTGAGAACAGTGTATTGGAAACATCCATAGAAAAGAATTCTGTGGTGTCAGACTCAGATGTCTCCATAGGAGATGGAAATGTCAGTAACTTGAATGAAAACCTGGGACAGAGC---TGCACAACCAGTGATTCAGATGAA------GGGGAGAGGAGAGCCTCACCTGAGCCAGATCTGACCCTGAGAGATTACCAGATGGAAGTCGCAAAGCCAGCGCTGAATGGGGAGAATATTATAATATGTCTCCCTACGGGCAGTGGTAAAACCAGAGTGGCTGTTTACATTACCAAAGATCACTTGGATAAGAAGAGAAGAGCATCAGAGCCTGGAAAAGTCATAGTACTTGTTAATAAGGTGCCATTGGTAGAACAGCATTTACAAACAGAGTTCAGCCCATTCCTGAAGCGTTGGTATCAGGTTATTGGTTTAAGTGGTGATTCTCAGCTGAAAATCTCATTTCCTGAAGTTGTCAGAAGAAATGATGTCATCATCAGTACAGCACAGATCCTTGAGAATTCACTGTTAAATGCATCCAAGGAAGATGAAGAAGGTGTCCACTTATCAGATTTTTCCCTCATCATTATCGATGAGTGCCATCACACTCAAAAGGAAGGTGTCTACAACAATATAATGCGACGTTACTTAAAAGAGAAGATGAAGAACAAAAAGCTGGCAAAAGAAAACAAACCACAGATCCCACAGCCTCAAATTCTGGGACTGACAGCCTCACCTGGTGTAGGAGGTGCAACATCCTACTCAAAAGCTGAAGAGCATATTCTGAAAATCTGTGCCAATCTTGATGCATGTAAAATTATGACTGTTGAAGAGCATGTCTTCCAACTGAAGAATCAGGTAAAGGAGCCCTCTAAGAAGACTGTGATTGCAGATGACAAAAAAAGGGATCCATTTAAAGAGAGAATTACTGAGATAATGACAGAAATACAAAATTATTGCCAGTTGCATCCAAAATCTGAGTTTGGAACTCAGACATATGAACAGTGGGTGATCAGAGAAGAGAGAAGAGCTGCAAAAGAAGAAAAACGCAGGGAACGTGTCTGTGCAGAACACTTGAAGAAATACAATGATGCTCTCCAGATAAATGACACCATCCGAATGGTGGATGCCTATAATCACCTAAATAACTTCTATAAAGAGGAGAAAAGTAAGAAGACAGTAAGGAGTGATGATGATGATGATGATGATGATGATGAT------GAACCAGCAGTATCAAAACAGGATGAAACAGATGAATTTCTAATGGGTTTATTTCATGCAAAAAAGAATCAGCTGAAAGAGTTGACTAGACAGCCAGAAAATGAAAATGAGAAGCTAATAAAGTTGAGAAATACTCTAATGGAGGAGTTCACAAAGACTGAGGAACCTCGAGGAATTATTTTCACAAAGACTCGTCTAAGTGCCTTTGCTCTATCCCAGTGGATTAAGGACAACCCAAAATTTGAAGAAGTGGGAATTAAGGCCCATTATCTTATCGGCTCTGGTCATAACAGTGAGATGAAGCCCATGACTCAGAATGAACAAAGGGAAGTTATTGATAAATTTCGACGTGGAAATGTAAATTTACTAATTGCTACTACTGTAGCTGAGGAAGGCCTGGACATCAAAGAGTGTAACATTGTTATTCGCTATGGCCTCGTCACCAATGAAATTGCTATGCTGCAGGCTCGTGGTCGAGCTCGAGCTGATGAAAGCACCTATGCTCTTGTGGCTTCAAGTGGCTCAGGGGCTGTTGAACGTGAAGATGTTAATATTTTTCGTGAGAAAATGATGTATAAGGCCATTCAGCGTGTCCAGAAGATGCCACAGGAAGAGTATTTAAATAAGATTCAGAGTTACCAGTTGCAAAGTATAGTGGAAAAGCAAATGAAGGCAAAGAGAGATCAGCGCAAGACATACAAGAAAAATCCTTCACTGATAAAATTCTTATGCAAAACTTGCTACAAGCCAGTATGTTCTGGAGAAGACATACAAGTTATTGAAGACATGCATCATGTCAGTGTGAGAAAAGATTTCCAAAGTCTTTATCATACAAGAGAAAATAGAACACTGCAAGATAAGCATGCTGATTACCAGACCAATGGGGAAATTATATGTAAACACTGTGGACAAGCTTGGGGAAATATGATGGTACACCGAGGTCTTGACCTGCCTTGCCTAAAGATTAGAAATTTTGTGGTTGTGTTTGCAGACAAGAAAACAACAAAGCAAATTTTTAAGAAATGGGGAGAACTGCCCATCAGGTTTCCTGGTTTTGATTATGCAGCTCATTGTCCTTCAAGTGATGAATAT
>cyanoderma_ruficeps-passeriformes-mda5_CDS
ATGGCAGAGAGCACCCGGGACGAGCGGTTCCTGTACATAGTCTCCTGCTTCAGGCCGCGGCTGAGGCAGTTCATCCAGGTGCAGCCCGTGCTGGACCGGCTGCCGTCGCTGAGCGCGGAGGACAGGGACAGGGTGCGTGCGGCCGCCCAGCAGCGGGGCGCGATGGCGGGCGCGGAGGAGCTGCTGCGAGCCGTGGAGCGGGGGCCCCGCGGCTGCGGCTGGATCCGCGAGTTCCTGCAGGCGCTGGAGCACGGTGGCTGCAGCCTGGCCGCCTGCTACGCCAGCCCCAGCCTGAGCCAGCTGCCCTCGCCGGCACAGGAGGCCGAGCACGACCTGTGCGTGCACCTGGTGCAGCTGCTGCACGGAACGCTGGTGGACAGGATGCGCACCGTGCCGGTGGCCGAGAAGTGCCTGGAGATGGGACTCTTCCAGGACGATGACATGGATCGGATCCAGGCTGTTACTGACAATCATGGAAACAGAGATGGTGCAAGGGAGCTACTGAGCAGAATAGTCCAGAAGAAAGATTGGTTCTCTTCTTTTTTGGTTGCTCTCCGTGAAACCCAACATGAAGACCTTGCAGATGATTTAAGTGGAAATACAGGA------GAGAATAAACAAAATGGGATGGAGCAGACTACAAACAAAGAGACAGAAGTTACAAGCCAACCTGGACATGTCATGGAGGAGAATTTGAAACAGGAAAAAAATGCGGATGATAGTTTCAGCAGTGAGAACAGTGTGTTGGAAACATCCACAGAGAAGAGTTCTATGGTGTCAGAGTCAGATGTCTCCATAGGAGATGGAAGTGTCAGTAACTTGAATGAAGACCTGGGACAGAGC---TGCACAACCAGTGATTCAGATGAA------GTGGAGAGGAGAGCCTCACCTCAGCCAGATCTGACCCTGAGAGATTACCAGATGGAAGTTGCCAAGCCAGCACTGAATGGGGAGAATATTATAATATGTCTCCCTACGGGCAGTGGTAAAACCAGAGTGGCTGTTTACGTTACCAAAGATCACTTGGATAAGAAGAGAAGAGCATCAGAGCCTGGAAAAGTCGTAGTACTTGTTAATAAGGTTCCATTGGTAGAACAGCATTTACAAACAGAGTTCAGTCCATTCCTGAAGCGTTGGTATCAGGTTATTGGTTTAAGTGGTGATTCTCAGCTGAAAATCTCATTTCCTGAAGTTGTCAGAAAAAATGATGTCATCATCTGTACAGCACAGATCCTTGAGAATTCACTGTTAAATGCATCCAAGGAAGAAGAGGAAGGTGTCCACTTATCAGATTTTTCCCTCATCATTATTGATGAGTGTCATCACACTCAAAAGGAATGTGTCTACAACAATATAATGCGACGTTACTTAAAAGAAAAGATGAAGAACAGGAAGCTGGCAAAAGAAAACAAACCACTGATCCCACAGCCTCAGATTCTGGGACTTACAGCCTCACCTGGTGTAGGAGGTGCAACGTCCCACTCGAAAGCTGAAGAGCATATTTTGAAAATCTGTGCCAATCTCGATGCATGTAGAATTATGACTGTTGAAGAGCATGCCTCCCAGCTAAAGAATCAGGTGAAGGAACCGGCTAAGAAGACTGTAATTGCAGATGACAAAAAAAGGAATCCATTTAAAGAGAGAATTAGTGAGATCATGACAGAAATACAAAACTATTGCCAGCTGCATCCCAAGTCTGAGTTTGGAACTCAGACATACGAACAGTGGGTGATCAGAGAAGAGAGAAGAGCTGCAAAAGAAGAAAAGCGCAGGGAACGTGTCTGTGCAGAACACTTGAAGAAATACAATGATGCTCTCCAGATAAATGACACCATCCGAATGGTGGATGCCTACAATCACCTAAATAGCTTCTATAAAGAGGAGCAAAGTAAGAAGACAGTAAGGAGTGATGATGATGATTATGATGATGATGATGATGATGATGAACCAGCAGTATCTAAACAGGATGAAACAGATGAATTTCTAATAGGTTTATTTAATGCAAAAAAGAAACAGCTGGAAGAGTTGACTGGAAATCCAGAAAATGAAAATGAGAAGTTAATAAAGTTGAGAAATACTTTAATGGAGGAATTCACAAAGACTAAGGAACCTCGAGGAATCATTTTCACAAAGACTCGTCTAAGTGCCTCTGCTCTATTCCAGTGGATTAAGGACAACCCAAAATTTGAAGAAGTGGGAATTAGGGCTCATTATCTTATTGGCTCTGGACATAAGAGTGAAATGAAGCCCATGACTCAGAATGAACAAAGGGAAGTCATTGATAAATTTCGACGTGGAAATGTAAATTTACTAATTGCTACTACTGTAGCTGAGGAAGGCCTGGACATCAAAGAGTGTAATATCGTTATTCGCTATGGCCTCGTCACCAATGAAATTGCTATGGTGCAGGCTCGTGGGAGAGCTCGAGCTGATGAAAGCACCTATGCTGTTGTGGCTTCGACTGGCTCAGGGGCTATTGAATGTGAAGATGTTAATATTTTTCGTGAGAAAATGATGTATAAGGCCATTCAGCGTGTCCAGAAGATGCCACAGGAAGAGTATTTAAATAAGATTGAGAGTTTCCAGTTGCAAAGTATAGTGGAAAAACAAATGAAGACAAAGAGGGATCAGCTCAAGACATACAAGAAAAATCCTTCACTTATAAAATTCTTATGCAAAAATTGCTCCAAGCCGATATGTTCCGGAGAAGACATCCAAGTTATTGAAAACATGCATCATGTCAGTGTGAAAAAAGATTTCCAAAGTCATTATCATACAAGAGAAAATAAAACACTGCAGGATAAGCAAGCTGATAATCAGACAAATGGGGAAATTATATGCAAAGACTGTGGACAAGCTTGGGGAAATATGATGGTTCACCGAGGTCTTGACCTGCCTTGTCTAAAGATTAGAAATTTTGTAGTTGTGTTTGCAGACAAGAAAACAACAAAGGAAATTTTTAAGAGATGGGGAGATCTGCCCATCAGGTTTCCTAGTTTTGATTATGCAGCTCACTGTCCTTCAAGTGATGAAGAT
>diphyllodes_magnificus-passeriformes-mda5_CDS
ATGGCAGACAGCACCCGGGACGAGCTGTTCCTGTACATCATCTCCTGCTTCAGGCCGCGGCTGAGGCAGTGGATCCAGGTGCAGCCCGTGCTGGACCGGCTCCCCTCGCTGAGCGCGGAGGACAGGGAGAGGGTGCGTGCGGCCGCCCTGCAGCGGGGCCAGGCGGCGGGGGCGGAGGAGCTGCTGCGGGCCGTGGAGCGGGGGCCCCGCGGCTGCGGCTGGATCCGCGAGTTCCTGCAGGCGCTGGAGCACGGCGGCTGCAGCCTGGCCGCCTGCTACGCCAACCCCAGCCTGAGCCAGCTGCCCTCGCCGGCAGAGGAGGCCGAGCACGACCTCTGCGTGCACCTGGTGCAGCTGCTCCACGGCACGCTGGTGGACAGGATGCGGACCGTGCAGGTGGCCGAGAAGTGCCTGGAGATGGGCATCTTCCGGGACGAGGACATGGATCAGATCCAGACTGTTGCTGACAATCGTGGGAACAGAGATGGTGCGAGGGAGCTACTGAGCAGAATAGTGCAGAAGAAAGATTGGTTCTCTTCTTTTTTGATTGCTCTCCGTGAAACTCAACATGAAGACCTTGCAGATGATTTAAGCGGAAATACAGGAGGAACAGAGAATAAACAAAATGGGATGGAGAAGAGTACAAACAAAGAAGCAGAAATTACAAGCCAACCAGGATACATCACAGCGGAGAATTTGAAACAGGAAGAAAATGTGGATGATAGTTTCAGCAGTGAGAACAGTGTATTGGAAACATCCACAGAAAAGAATTCTGTGGTGTCAGAGTCAGATGTCTCCATAGGAGATGGAAGTGTCAGTAACTTGAATGAAAACCTGGGACAGAGC---TGCACAACCAGTGATTCAGATGAA------GGGGAGAGGAGAGCCTCACCTGAGCCAGATCTGACCCTGAGAGATTACCAGATGGAAGTTGCAAAGCCAGCACTGAATGGGGAGAATGTTATAATATGTCTCCCTACAGGCAGTGGTAAAACCAGAGTGGCTGTTTACATTACCAAAGATCACTTGGATAAGAAGAGAAGAGCATCAGAGCCTGGAAAAGTCATAGTACTTGTTAATAAGGTGCCATTGGTAGAACAGCATTTACAAACAGAGTTTAGTCCATTCCTGAAGCGTTGGTATCAGGTTATTGGTTTAAGTGGTGATTCTCAGCTGAAAATCTCATTTCCTGAAGTTGTCAGAAGAAATGATGTCATCATCAGTACAGCACAGATCCTTGAGAATTCACTGTTAAATGCATCCAAGGAAGATGAAGAAGGTGTCCACTTATCAGATTTTTCCCTCATCATTATTGATGAGTGTCATCACACTCAAAAGGAAGGTGTCTACAACAATATAATGCGACGTTACTTAAAAGAAAAGATGAAGAACAGGAAGCTGGCGAAAGAAAACAAACCACAGATCCCACAGCCTCAGATTCTGGGACTGACAGCCTCACCTGGTGTAGGAGGTGCAACATCCTACTCAAAAGCTGAGGAGCATATTCTGAAAATCTGTGCCAATCTTGATGCATGTAGAATTATGACTGTTGAAGAGCATGTCTCCCAGCTAAAAAATCAGGTAAAGGAACCGTCTAAGAAGACTGTGATTGCAGATGACAAAAAAAGGGATCCATTTAAAGAGAGAATTACTGAGATCATGACAGAAATACAAAATTATTGCCAGTTGCATCCAAAATCTGAGTTTGGAACTCAGACATATGAACAGTGGGTGATCAGAGAAGAGAAAAGAGCTGCAAAAGAAGAAAAACGCAGGGAACGTGTCTGTGCAGAACACTTGAAGAAATACAATGATGCTCTCCAGATAAATGACACCATCCGAATGGTGGATGCCTACAATCACCTAAATAACTTTTATAAAGAGGAGAAAAGTAAGAAGACAGTAAGGAGTGATGATGATGATGATGATGAT---------------GAACCAGCAGTATCAAAACAGGATGAAACAGATGAATTTCTAATAGGTTTATTTCATGCAAAAAAGAAACAGCTGAAAGAGTTGACGGGAAAGCCAGAAAATGAAAATGAGAAGCTAATAAAGTTGAGAAATACTTTAATGGAGGAGTTCACAAAGACTGAGGAACCTCGAGGAATTATTTTCACAAAGACTCGTCTAAGTGCCTTTGCTCTATTCCAGTGGATTAAGGACAACCCGAAATTTGAAGAAGTGGGAATTAGGGCCCATTATCTTATCGGCTCTGGACATAACAGTGAGATGAAGCCCATGACTCAGAATGAGCAAAGGGAAGTTATTGATAAATTTCGACGTGGAAATGTAAATTTACTAATTGCTACTACCGTAGCTGAGGAAGGCCTGGACATCAAAGAGTGTAACATTGTTATTCGCTATGGCCTTGTCACCAATGAAATTGCTATGCTGCAGGCTCGTGGTCGAGCTCGAGCTGATGAAAGCACCTATGCTCTTGTGGCTTCAAGTGGCTCAGGGGCTGTTGAACGTGAAGATGTTAATATTTTTCGTGAGAAAATGATGTATAAGGCCATTCAGCGTGTCCAGAAGATGCCACAGGAAGAGTATTTAAACAAGATTCAGAGCTTCCAGTTGCAAAGTATAGTGGAAAAGCAAATGAAGGCAAAGAGAGATCAGCGCAAGACATACAAGAAAAATCCTTCACTAATAAAATTCTTATGCAAAACTTGCTACAAGCCGGTATGTTCTGGAGAAGACATACAAGTTATTGAAGACATGCATCATGTCAGTGTGAGAAAAGATTTCCAAAGTCTTTATCAAACAAGAGAAAATAAAACTCTGCAAGATAAGCGTGCTGATTACCAGACCAATGGGGAAATTATATGTAAACATTGTGGACAAGCTTGGGGAAATATGATGGTACACCGAGGTCTTGACCTGCCTTGTCTAAAGATTAGAAATTTTGTGGTTGTGTTTGCAGACAAGAAAACAACAAAGCAAATTTTTAAGAAATGGGGAGAACTGCCCATCAGGTTTCCTGGTTTTGATTATGCAGCTCATTGTCCTTCAAGTGATGAAGAT
>empidonax_traillii-passeriformes-mda5_CDS
ATGGAAGAGGGGGACCGGGACGAGCAGTTCCTCTACATGATCTCCTGCTTCAGGCCGCGGCTGAAGCAGTTCATCCAGGTGCAGCCCGTGCTGGACCAGCTCCCCTCGCTGAGCGCGGAGGAGAGGGAGAAGGTGCGGGCGGCCGTCCTGCAGCGGGGCGAGGTGGCGGGGGCCGAGGAGCTGCTGCGGGCCGTGGAGCGGGGACCCCGCGGCTGCGGCTGGTTCCACGAGTTCCTGCAGGCGCTGGAGCACGGCGGCTGTAGCCTGGCCGCCTGCTACGCCAACCCCAGCCTCAGCCAGCTGCCCTCGCCGGCCGAGGAGGCCGACCACGACCTCTGCGTGCACCTGGTACAGCTGCTCCACAGCGCGCTGGTGGACAGGATGCAGCCCGTGCAGGTGGCCGAGAAGTGCCTGGAAATGGGCATCTTCACGGAGGAGGACCTGGATCGGATCCACACTGCTACTGACAATCGTGGGAACAAGGAGGGTGCAAGGGAACTTCTGAGCAGAATAATGCGGAAGAAAGATTGGTTCTCTCCCTTTTTACTTGCTCTCCGTGAAACCCAACATGAAGACCTAGCAAATGAATTAAGTGGAGATACAGGAGGAACAGAGAATAGACAAAGTGAGATGAAGAACAGTACAAATGAAGAAACGGAAATTACAAGCCAACCACGATATGCCATAGTGGAGGATTTGAAACAGCAAGAAAATGTGATTGATAGTTTCAGCAGTGAGAACAGTGTATTGGAAACATCCTTGGGAGAGAATTCTGTAGATTCAGAGTCAGATGTCTCCATAGGAGATGGAAGTGTCCGTAACTTCAATGAAAAACTGGGCCAGAGC---TGCACAACCAGTGATTCAGATGAA------GAGGAGAGGAGAGCTTCCCCTGAGCTAGATCTGACCCTGAGAGATTACCAGATGGAAGTTGCAAAGCCAGCACTGAATGGGGAGAATATTATAATATGTCTCCCTACAGGCACTGGTAAAACCAGGGTGGCTGTTTACATTACCAAAGATCACTTGGATAAGAAGAAAAGAGTGTCAGAACCTGGAAAAGTCATAGTACTCGTTAATAAGGTACCATTGGTAGAACAGCATTTAGAATCAGAGTTTCATCCATTCCTGAAGCATTGGTATCAAGTTATTGGTTTAAGTGGTGATACTCAACTGAAAATCTCATTTCCTGAAGTTGTCAGAAAAAATGATGTCATCATCTGTACAGCACAGATCCTTGAGAATTCACTCATAAATGCAGACAAGGAAGATGAAGAAGGTGTCCACTTATCAGATTTTTCCCTTATCATTATTGATGAGTGTCATCACACTCAGAAGGAAGGAGTCTACAACAATATAATGCGACGTTACTTAAAAGAAAAGATGAAGAACAGGAAGCTGGCAAAAGAAAACAAACCACTGATCCCACAGCCTCAGGTTGTGGGACTTACAGCCTCACCTGGTGTAGGAGGTGCAACATCCTACTCAAAAGCTGAAGAGCATATTCTGAAAATCTGTGCCAATCTTGATGCATGTAGAATTATGACTGTTGAAGAGCATGCAGACCAGTTAAAGAATCAGGTGAAGGAGCCGTCTAAGAAGACTGTGGTTGCAAATGACAAAAAAAGGGATCCATTTAGAGAGGAAATTACTGAGATCATGACAGAAATACAAAACTATTGCCACCTCCATCCAAAATCTGAGTTTGGAACTCAGACATATGAACAGTGGGTGATCAAAGAAGAGAGAAGAGCTGCAAAAGAAGAAAAACGCAAGGAACGCGTCTGTGCAGAACACTTGAAGAAATACAATGATGCTCTCCTGATAAATGAGAGTATCCGAATGGTGGATGCATACAATCACCTAACTAACTTTTATGAGGAGGAAAAAAGTAAGAAGACAGCAAGGAGTGATGACGATGATGATGAT------------------GAACCAACTGTATCAAAACAGGATGAAACAGATGAATTTCTAATAGGTTTATTTCATGCAAAAAAGAAGAGGCTGAAAAAGTTGGCTGGAAAGCCAGAACATGAAAATGAGAATCTCATACAGTTGCGAAATACTTTAATGGAGGAGTTCACGAAGACTGAGGAACCTAGAGGAATTATTTTCACAAAGACTCGTCTAAGTGCCTTTGCTCTATTCCAGTGGATTCAAGACAACCCAAAATTTGAAGAAGTGGGAATTAAGGCCCGTTATCTTATCGGCTCTGGACATAACAGTGAAATGAAACCCATGACTCAGAATGAGCAAAGGGAAGTTATTGATAAATTCCGATGTGGAAATGTAAATTTACTTATCGCTACAACTGTAGCTGAGGAAGGTCTGGACATCAAAGAGTGTAACATTGTTATTCGCTATGGCCTGGTCACCAATGAAATTGCTATGGTGCAGGCTCGTGGCCGAGCTCGAGCTGATGAGAGCACTTATGCTCTTGTGGCTCCTAGTGGATCAGGAGCTGTTGAACGTGAAGATGTTAATATTTTCCGTGAGAAAATGATGTATAAGGCCATTCAGCGTGTCCAGAATATGCCACAGGAAGAGTATTTAAATAAGATTCATAATTTCCAGTTGCAAAGTATACTGGAAAAACAAATGAAGGCAAAGAGAGATCAGCGCAAGACATACAAGAAAAATCCTTCACTAGTAACATTCTTATGCAAAAATTGCCACAAACTGGTATGTTCTGGAGAAGACATACAAGTTATTGAGCACATGCATCATGTCAGTGTGAAAAAAGATTTCCAAAGCCTTTACCATACAAGAGAAAATAAGACACTGCAAGATAAGCATGCCGATTACCAGACAAACGGGGAAATTATATGTAAAGATTGTGGACAAGCTTGGGGAAATATGATGGTTCACCGAGGCCTTGACCTACCTTGTCTGAAGATTAGAAATTTTGTGGTTGTGTTTGCAGACAAGAAAACAACAAAGCAAATTTTTAAGAAATGGGGAGAACTGCCCATTAGGTTTCCTAGCTTTGATTATGCAGCTCATTGTCCTTCAAGTGATGAAGAT
>eopsaltria_australis-passeriformes-mda5_CDS
ATGGCAGAGGCCAGCCGGGACGAGCGCTTCCTCTACATGATCTCCTGCTTCAGGCCGCGGCTGAGGCGGTTCATCCAGGTGCAGCCCGTGCTGGACCAGCTGCCCTCGCTGAGCGCGGAGGACAGGGAGAGGGTGCGGGCGGCCGCCGTGCAGCGGGGCGCGGTGGCGGGCGCGGAGGAGCTGCTGCGCGCCGTGGAGCGGGGGCCCCGCGGCTGCGGCTGGATCCGCGAGTTCCTGCAGGCGCTGGAGCACGGCGGCTGCGGCCTGGCCGCCTGCTACGCCAACCCCAGCCTGAGCCAGCTGCCCTCGCCCGCCGAGGAGGCCGAGCACGACCTGTGCGTGCAGCTGGTGCAGCTGCTGCACGGCACGCTGGTGGACAGGATGCGCGCCGTGCAGGTGGCACACAAGTGCCTGGAGATGGGCATCTTCCAGGACGAGGACATGGATCGGATCCAGACTGTTACTGACAATCATGGGAACAGAGATGGTGCGAGGGAGCTACTGAGCAGAATAGTCCAGAAAAAAGATTGGTTCTCTTCTTTTTTGGTTGCTCTTCGTGAAACCCAACATGAAGACCTTGCAGATGATTTAAGTGGAAATACAGGAGGAACAGAGAATAAACAAAACGGGATGGAGAAGAGTCCAAATGAAAAAACAGAAGTTACAAGCCAACCAGGATACGTCATAGAGGAGAATTTGAAACAGGAAGAAAATGTGGATGATAGTTTCAGCAGCGAGAACAGTATATTGGAAACATCCATAGAAAAGAATTCTGTGGTGTCAGAGTCAGATGCCTCCATAGGAGATGGAAGTGTCAGTAACTTGAATGAAAATCTGGAGCAGAGC---TGCACAACGAGTGATTCAGATGAA------GGGGAGAGGAGAGCCTCACCTGAGCCAGATCTGATCCTGAGAGATTACCAAATGGAAGTTGCAAAGCCAGCACTGAATGGGGAGAATATTATAATATGTCTCCCTACGGGCAGTGGTAAAACCAGAGTGGCTGTTTACATTACCAAAGATCATTTGGATAAGAAGAAAAGAGCATCAGAGCCTGGAAAAGTCATAGTACTTGTTAATAAGGTGCCATTGGTAGAACAGCATTTACAAAAAGAGTTTAGTCCATTCCTGAAGCATTGGTATCAGGTTACTGGTTTAAGTGGTGATTCTCAGCTGAAAATCTCATTTCCTGAAGTTGTCAGAAGAAATGATGTCATCATCAGTACAGCACAGATCCTTGAAAATTCACTGTTAAATGCATCCAAGGAAGATGAAGAAGGTGTCCACTTATCAGATTTTTCCCTCATCATTATCGATGAGTGTCATCACACTCAAAAGGAGGGTGTCTACAACAATATAATGCGACGTTACTTAAATGAAAAGATGAAGAACAAGAAGCTGGCAAAAGAAAACAAACCACTGATCCCACAGCCTCAGATTCTGGGACTTACAGCCTCACCTGGTGTAGGAGGTGCAACATCCTACTCAAAAGCTGAAGAGCATATTCTGAAAATCTGTGCCAATCTTGATGCATGTAGAATTATGACTGTTGAAGAGCATGCCTCCCAGCTAAAGAATCAGGTGAAGGAACCGTCTAAGAAGACTGTGATTGCAGATGACAAAAAAAGGGATCCATTTAAAGAGAGAATTATTGAGATCATGACAGAAATACAGAACTATTGCCAGCTGCATCCAAAATCTGAATTTGGAACTCAGACATATGAACAGTGGGTGATCAGAGAAGAGAGAAGAGCTGCCAAAGAAGAAAAACGCAGGGAACGTGTCTGTGCAGAACACTTGAAGAAATACAATGATGCTCTCCAGATAAATGACACCATCCGAATGGTGGATGCCTACAATCACCTAAATAACTTCTATAAAGAGGAGAAAAGTAAGAAGACAGTAAGAAGTGATGATGATGATGATGAT------------------GAACCAGCAGTATCAAAACAGGATGAAACAGATGAATTTCTAATAGGTTTATTTAATGCAAAAAAGAAACAGCTGAAAGAGTTGAGTGGAAAGCCAGAAAATGAAAATGAGAAGCTTATAAAGTTGAGAAATACTTTAATGGAGGAGTTCACAAAGACTGAGGAACCTCGAGGAATCATCTTCACAAAGACTCGTCTAAGTGCCTTTGCTCTATTCCAGTGGATTAAGGACAACCCAAAATTTGAAGAAGTGGGAATTAGGGCCCATTATCTTATTGGCTCTGGACATAACAGTGAAATGAAGCCTATGACTCAGAATGAGCAAAGGGAAGTTATTGATAAATTTCGACATGGAACTGTAAATTTACTCATTGCTACTACTGTAGCTGAGGAAGGCCTGGACATCAAAGAGTGTAACATCGTTATTCGCTATGGCCTCGTCACCAATGAAATTGCTATGATGCAGGCTCGTGGTAGAGCTCGAGCTGATGAAAGCACCTATGCTCTCGTGGCTTCGATTGGCTCAGGGTCTATTGAGCGTGAAGATGTTAATATTTTTCGTGAGAAAATGATGTATAAGGCCATTCAGCGCGTCCAGAAGATGCCACAGGAGGAGTATCTAAATAAGATTCAGAGTTTCCAGTTGCAAAGTATAGTGGAAAAAAAAATGAAGGCAAAGAGAGATCAGCACAAGACATACAAGAAAAATCCTTCACTAATAAAATTCTTATGCAAAAATTGCTCCAAGCCGATATGTTCTGGAGAAGACATACAAGTTATTGAAGACATGCATCATGTCAGTGTGAAAGAAGATTTCCAAAGTCTTTATCATACAAGAGAAAATAAAACACTGCAAGATAAGAATGCTGATTACCAGACAAATGGGGAAATTATATGTAAAGACTGTGGACAAGCTTGGGGAAATATGATGGTTCACCGTGGTCTTGACCTGCCTTGTCTAAAGATTAGAAATTTTGTGGTTGTGTTTGCAGACAAGAAAGCAACAAAGAAAATTTTTAAGAAATGGGGAGAACTGCCCATCAGGTTTCCTAGTTTTGATTATGCAGCTCATTGTCCTTCGAGTGATGAAGAT
>eremophila_alpestris-passeriformes-mda5_CDS
ATGGCAGAGGGCACCCGGGACGAGCGGTTCCTGTACACAATCTCCTGCTTCAGGCCGCGGCTGCGGCAGTACATCCAGGTGCAGCCCGTGCTGGACGGGCTCCCCTCGCTGAGCGCGGAGGACAGGGACAGGGTGCGTACGGCCGCCCTGCAGCGCGGCCAGGTGGCGGGCGCGGAGGAGCTGCTGCGGGCCGTGGAGCGAGGGCCCCGCGGCTGCGGCTGGATCCGCGAGTTCCTGCAGGCGCTGGAGCGCGGGGGCTGCAGCCTGGCCGCCTGCTACGCCAACCCCAGCCTGAGCCAGCTGCCCTCGCCGGCAGAGGAGAGCGAGCACGACCTGTGCGTGCACCTGGTGCAGCTGCTGCACGGCACCCTGGTGGACAGGATGCGCGCCGTGCCGGTGGCCGAGAAGTGCCTGGAGATGGGAATCTTCCAGGACGACGACATGGATCGGATCCAGACTGTTACTGACAATCGTGGGAACAGAGATGGTGCAAGGGAGCTACTGAGCAGAATAGTCCAGAAGAAAGATTGGTTCTCTTCTTTTTTGTTTGCTCTCCGTGAAACCCAGCATGAAGACCTTGCAAATGATTTAAGTGGAAATACAGGA------GAGAATAAACAAAATGGGATGGAGCAAACCACAAATGAAGAGACAGAAGTCGGAAGCCAACCTGGATACCTCATAGAGGAGAATTTGAAACAGGAAGAAAATGTGGATGATAGTTTCAGCAGTGAGAACAGTGTGTTGGAAACATCCATTGAAAAGAATTCTGTGGTGTCAGAGTCAGATGTCTCCATAGGAGATGGGAATGTCAGTAACTTGTATGAAGACCTGGGACAGAGC---TGCACAACCAGTGATTCAGATGAA------GTGGAGAGGAGAGCCTCACCTCAGCCAGATCTGACCCTGAGAGATTACCAGATGGAAGTTGCAAAGCCAGCACTGAATGGGGAGAATATTATAATATGTCTCCCTACAGGCAGTGGTAAAACCAGAGTGGCTGTTTACATTACCAAAGATCACTTGGATAAGAAGAAAAGAGCATCAGAGCCTGGAAAAGTCATAGTACTTGTTAATAAGGTTCCATTGGTAGAACAGCATTTACAAACAGAATTTAGTCCATTTCTGAAGCGTTGGTATCAGGTTACTGGTTTAAGTGGTGATTGTCAGCTGAAAATCTCATTTCCTGAAGTTGTCAAAAGAAATGATGTCATCATCTGTACAGCACAGATCCTTGAGAATTCACTGTTAAATGCATCCACGGAAGATGAAGAAGGTGTCCACTTATCAGATTTTTCCCTCATCATTATTGATGAGTGTCATCACACTCAAAAGGAAGGTGTCTACAACAATATAATGCGGCGCTACTTGAAAGAAAAGATGAAGAACAGGAAGCTGGCAAAAGAAAACAAACCCCTGATCCCACAGCCTCAGATTCTGGGACTCACAGCCTCACCTGGTGTAGGAGGTGCAACATCCTACTCAAAAGCTGAAGAACATATTCTGAAAATCTGTGCCAATCTCGATGCATGTAGAATTATGACTGTAGAAGAGCATGCCTCCCAGCTAAAGAATCAGGTGAAGGAACCAGCTAAGAAGACAGTGATTGCAGATGACAAAAAAAGGGATCCATTTAAAGAGAAAATTACTGAGATCATGACAGAAATACAAAACTACTGCCAGCTGTATCCCAAGTCTGAGTTTGGAACTCAGACATATGAACAGTGGGTGATCAGAGAAGAGAGAAGAGCTGCAAAAGAAGAAAAACGCAGGGAACGTGTCTGTGCAGAACACTTGAAGAAATACAATGATGCTCTCCAGATAAATGACACCATCCGAATGGTGGATGCCTACAATCACCTAAATAACTTCTATGAAGAGGAGAAAAGTAAGAAGACAGTCAGGAGTGATGAGGATGATGATGATGATGAT------------GAACCAGCAGTATCTAAACAGGATGAAACAGATGAATTTCTAATAGGTTTATTTCATGCAAAGAAGAAACAGCTGGAAGAGTTGACTGGAAAGCCAGAAAATGAAAATGAGAAGCTAACAAAGTTGAGAAATACTTTAATGGAGGAGTTCACAAAGATTGAGGAACCTCGAGGAATCATTTTCACAAAGACTCGTCTGAGTGCCTTTGCTCTATTCCAATGGATTAAGGACAACCCAAAATTTGCAGAAGTGGGAATTAGGGCCCATTATCTTATTGGGTCTGGACATAAGAGTGAAACGAAGCCCATGACTCAGAATGAGCAAAGGGAAGTTATTGATAAATTTCGACGTGGAAATCTAAATTTACTGATTGCTACTACTGTAGCTGAGGAAGGCCTGGACATCAAAGAGTGTAACATTGTTATTCGCTATGGCCTCGTCACCAATGAAATTGCTATGGTGCAGGCTCGTGGTAGAGCTCGAGCTGATGAAAGCACCTATACTCTTGTGGTTTCGAGTGGCTCAGGGGCTGTTGAACGTGAAGATGTTAATATGTTTCGTGAGAAAATGATGTATAAGGCCATTCAGCGTGTCCAGAAGATGCCACAGGAAGAGTATTTAGATAAGATTGAGAGTTTCCAGTTGCAAAGTATAGTGGAAAAACGAATGAAGGCAAAGAGAGATCAGCTCAAGACATATAAGAAAAATCCTTCCTTAATAAAATTCTTATGCAAAAATTGCTACAAGTCAATATGTTCTGGAGAAGACATACAAGTTATTGAAGACATGCATCATGTCTGTGTGAAAAAAGATTTCCAAAGTCATTATCATACAAGAGAAAATAAAACACTGCAGGATAAGCATGCTGATTACCAGACAAATGGGGAAATCATATGCAAAGACTGTGGACAAGCTTGGGGAAATATGATGGTTCACCGAGGTCTTGACCTGCCTTGTCTAAAGATTAGAAATTTTGTGGTTGTGTTTGCAGACAAGAAAACAACAAAGCAAGTTTTTAAGAAATGGGGAGATCTGCCCATCAGGTTTCCTAGTTTGGATTATGCAGCTCATTGTCCTTCAAGTGATGAAGAT
>erythrura_gouldiae-passeriformes-mda5_CDS
ATGGCAGAGGGCACCCCCGACGAGCGGTTCCTCTACATGATCGCCTGCTTCAGGCCGCGGCTGAAGCAGATCATCCGCGTGGAGCCCGTGCTGGACCAGCTCCCCTCGCTGAGCGCGGAGCAGAGGGAGCGGGTGCGCGCGGCCGCCCTGCAGCGCGGCGCGGCGGCGGGCGCGGAGGAGCTGCTGCGCGCCGTGGAGCGGGGGCCCCGCGGCTGCGGCTGGGTCCGCGAGTTCCTGCAGGCGCTGGAGCGCGGCGGCTGCGGCCTGGCCGCCTGCTACGCCAACCCCAGCCTGAGCCAGCTGCCCTCGCCGGCAGAGGAGGCCGAGCACGACCTCTGCGTGCACCTGGTGCAGCTGCTGCACGGCACGCTGGTGGACAGGATGCGCGCCGTGCAGGTGGCCGAGAAGTGCCTGCAGGTGGGAATCTTCCAGGACGAGGACGTGGATCGGATCCAGACTGTTACTGACAATCGTGGGAACAGAGATGGTGCAAGGGAGTTACTGAGCAGAATAGTCCAGAAGAAAGATTGGTTCTCTTCTTTTTTGATTGCTCTCCGTGAAACCCAGCATGAAGACCTTGCAGATGATTTAAGTGGAAATACAGGA------GAGAATAAACAAAATGGGATGGAGCAGACTACAAATGAAGAAACAGAAGTTACAAGCCAACCAGGAAACGTCATAGAGGAGAATGTGAAACTGGAAGAAAATGTGGATGATAGTTTCAGCAGTGAGAGCAGTCTGTTGGAAACATCCGTCGAAAAGAATTCTGTGGTGTCAGAGTCAGATGTCTCCATAGGAGATGGAAGTGTTAATAATTTGAATGAAAATCTGGAACAGAGC---TGCACAGCCAATGATTCAGATGAA------GTGGAGAGGAGAGCCTCACCTGAGCCAGATCTGACCCTGAGAGATTACCAGATGGAAGTGGCAAAGCCAGCATTGAATGGGGAGAATATTATAATATGTCTCCCTACGGGCAGTGGTAAAACCAGAGTGGCAGTTTACATAACCAAAGATCACTTGGACAAGAAGAAAAGAGCATCAGAGCCTGGAAAAGTCATAGTACTTGTTAATAAGGTTCCACTGGTAGAACAGCATTTAAAAACAGAGTTTGGTCCATTCCTGAAGCGTTGGTATCAGGTTATTGGTTTAAGTGGTGATTCTCAGCTGAAAATCTCATTTCCTGAAGTTGTCAGAAGGAATGATGTCATCATCAGTACAGCACAGATCCTTGAGAACTCACTTTTAAATGCATCCAAGGAAGATGAAGAAAGTGTCCACTTATCAGATTTTTCCCTCATCATCATCGATGAGTGTCATCACACTCAAAAGGAAGGTGTCTACAATAATATAATGAGACGTTACTTAAAAGAAAAGATGAAGAACAGGAAGCTGGCAAAAGAAAACAAACCACTGATCCCACAGCCCCAGATTCTGGGACTTACAGCCTCACCTGGTGTAGGAAGTGCAACATCCTACTCAAAAGCTGAAGAGCATATTCTGAAAATCTGTGCCAATCTTGATGCATGTAGAATTATGACTGTTGAAGAGCATGCCTCCCAGCTAAAGAATCAGGTGAAGGAACCATCTAAGAAGACTGTGATTGCAGATGACAAAAAAAGGGATCCATTTAAAGAGAAAATTACTGAGATCATGACAGAAATACAAAACTATTGCCAGCTGCATCCAAAGCCTGAGTTTGGAACTCAGACATATGAACAGTGGATGATCAGAGAAGAGAAAAGAGCTGCAAAAGAAGAAAAACGCAGGCAACGTGTCTGTGCAGAGCACTTGAAGAAATACAATGATGCTCTCCAGATAAATGACACCATCCGAATGGTGGATGCCTACAATCTCCTAAATAACTTCTATAAAGAGGAGAAAAGTAAGAAGACAGTAAGGAGTGATGATGACGATGATGAT------------------AAACCAGCAGTATCAAAACAGGATGAAACAGATGAATTTCTAATAGGTTTATTTCATGCAAAAAAGAAACAGCTGAAAGAGTTGACTAGAAAACCAGAAAATGAAAATCAGAAGCTCATGGAGTTGAGAAATACTTTAATGGAGGAGTTCACAAAGACTGAGGAACCTCGAGGAATCATTTTCACAAAGACTCGTCTAAGTGCCTTTGCTCTTTTCCAGTGGATTAAGGACAACCCAAAATTTGAAGAAGTGGGAATTAAGGCCCATTATCTTATTGGCTCTGGACATAAGAGTGAAATGAAGCCCATGACTCAGAATGAGCAAAGGGAAGTAATTGATAAATTTCGATGTGGAAATGTAAATTTACTAATTGCTACTACTGTAGCTGAGGAAGGCCTGGACATCAAAGAGTGTAACATTGTTATTCGCTATGGCCTCGTCACCAATGAAATTGCCATGGTGCAGGCTCGTGGTAGAGCTCGGGCTGATGAAAGCACCTATGCTCTTGTTGCTTCAAGTGGCTCAGGGGCTGTTGAACGTGAAAATGTTAATATTTTTCGTGAGAAAATGATGTATAAGGCCATTCAGCATGTCCAGAAGATGCCACAGGAAGAGTATTTAAATAAGATTCAGAGTTTCCAGTTGCAAAGTGTAGTGGAAAAACAAATGAAGGTGATGAGAGATCAGCGCAAGACATACAAGAAAAATCCTTCACTAATAAAATTCTTATGCAAAAATTGCTCCAAGTCGATATGTTCTGGAGAAGACATACAAGTTATTGAAGACATGCATCATGTTAGTGTGAAAAAAGATTTCCAAAGTCTTTATCATATAAGAGAAAATAAAACCCTGCAAGATAAGCGTGCTGATTACCAGACAAATGGGGAAATTACATGCAAAGACTGTGGGCAAGCTTGGGGAAATATGATGGTTCACCGAGGTCTTGACCTGCCTTGTCTAAAGATTAGAAATTTTGTGGTTGTGTTTGCAGACAAGAAAACAACAAATGATATTTTTAAGAAATGGGGAGACCTACCCATTAGGTTTCCTAGTTTTGATTATGCAGCTCATTGTCCTTCAAGTGATGAAGAT
>ficedula_albicollis-passeriformes-mda5_CDS
ATGGCAGAGGGCACCCGGGACGAGCGGTTCCTCTACATGATCTCGTGCTTCAGGCCGCGGCTGAAGCAGTTCATCCAGGTGCAGCCCGTGCTGGACCGGCTGCCCTCGCTGAGCGCCGAGGACAGGGACAGGGTGCGGGCGGCCGCCGAGCAGCGCGGCGCGGCGGCGGGCGCGGAGGAGCTGCTGCGGGCCCTGGAGCGCGGGCCCCGCGGCCGCGGCCGCCCCCGCGAGTTCCTGCAGGCGCTGGAGCAGGGCGGCTGCGGCCTGGCCGCCTGCTACGCCAACCCCAGCCTGAGCCTGCTGCCCTCGCCGGCCCAGGAGGCCGAGCACGACCTGTGCGTGCAGCTGGTGCAGCTCCTGCACGGCACGCTGGTGGACAGGATGCGCGCCCTGCAGGTGGCCGGGAAGTGCCTGGAGATGGGAATCTTCCAGGACGAGGACATGGATCGGATCCAGACTGTTACTGACAATCGTGGCAACAGAGATGGTGCAAGGGAGCTACTGAGCAGAATAGTCCAGAAGAAAGATTGGTTCTCTTCTTTTTTGGTTGCTCTCCGTGAAACCCAACATGAAGACCTCGCATGTGATTTAAGTGGAAATACAGGAGGAACAGAGAATAAACAAAATGGGATGGAGCAGACTACAGATGAAGAAACAGAAGTTACAAGTCAACCAGGATATGTCATAGAGCAGAATTTGAAACAGGAAGAAAATGTGGATGATAGTTTCAGCAGTGAGAGCAGTGTGTTGGAAACATCCATAGAAAAGAATTCTGTGGTGTCAGAGTCAGATGTCTCCGTAGGCGATGGAAGTGTCAGTAACTTGAATGAAAGCCTGGGACAGAGC---TACACAACCAGTGATTCAGATGAA------GAGGAGAGGAGAGCCTCACCTGAGCCAGATCTGACCCTGAGAGATTACCAGATGGAAGTTGCAAAGCCAGCACTGAATGGAGAGAATATTATAATATGTCTCCCTACGGGCAGTGGTAAAACTAGAGTGGCTGTTTACATTACCAAAGATCACTTGGATAAGAAGAAAAGAGCATCAGAGCCTGGAAAAGTCATAGTACTTGTTAATAAGGTTCCATTGGTAGAACAGCATTTACAAAGAGAGTTTAGTCCATTCCTGAAGCGTTGGTATCAGGTTACTGGTTTAAGTGGTGATTCTCAGCTGAAAATCTCATTTCCTGAAGTTGTCAGAAGAAATGATGTCATCATCAGTACAGCTCAGATCCTTGAGAATTCACTGTTAAATGCATCCAAGGAAGAGGAAGAAAGTGTCCACTTATCAGATTTTTCCCTCATCATTATTGATGAATGTCATCACACTCAAAAGGAAGGTGTCTATAACAATATAATGCGACGTTACTTAAAAGAAAAGATGAAGAACAGGAAGCTGGCAAAAGAAAACAAACCACTGATTCCACAGCCTCAGATTCTGGGACTTACAGCCTCACCTGGTGTAGGAGGTGCAACATCCTACTCAAAAGCTGAAGAGCATATTCTGAAAATCTGTGCCAATCTTGATGCATGTAGAATTATGACTGTTGAAGAGCATGCCCCCCAGCTAAAGAATCAGGTGAAGGAACCATCTAAGAAGACTGTGATTGCAGATGACAAAAAAAGGGATCCATTTAAAGAGAGAATTATTGACATCATGACAGAAATACAAAACTATTGCCAGCTACATCCAAAGTCTGAGTTTGGAACTCAGACATACGAACAGTGGGTGATGAGAGAAGAGAGAAGAGCTGCAAAAGAAGAAAAACGCAGGGAACGTGTCTGTGCGGAACACTTGAAGAAATACAATGATGCTCTCCAGATAAATGACACCATCCGAATGGTGGATGCCTACAATCACCTAAATAACTTTTATAAAGAGGAGAAAAGTAAGAAGACAGTAAGGAGTGATGATGATGATGATGAT------------------GAACCAGCAGTGTCAAAACAGGATGAAACAGATGAATTTCTATTAGATTTATTTCATGCAAGAAAGAAACAGCTGAAAGAGTTGACTGGAAAGCCAGAAAATGAAAATGAGAAGCTAATAAAGTTGAGAAACACTTTAATGGAGGAGTTCACAAAGACTGAGGAACCTCGAGGAATCATTTTCACAAAGACTCGTCTAAGTGCCTTTGCTCTATTCCAGTGGATTAAGGACAACCCAAAATTTGAAGAAGTGGGAATTAGGGCCCATTATCTTATTGGCTCTGGACACAAGAGTGAAATGAAGCCCATGACTCAGAATGAGCAAAGGGAAGTTATTGATAAATTTCGACATGGAAATATAAATTTACTAATTGCTACTACTGTAGCTGAGGAAGGCCTGGACATCAAAGAGTGTAACATCGTTATTCGCTATGGCCTCGTCACCAATGAAATTGCTATGGTGCAGGCTCGCGGTAGAGCTCGGTCTGATGAAAGTACCTATGCTCTTGTGGCTTCAAGGGGCTCAGGGGCTGTTGAACGTGAAGATGTTAATATTTATCGTGAGAAAATGATGTACAAGGCCATTCAGCGTGTCCAGAAGATGCCACAGGAAGAGTATTTAAATAAGATTCAGAGTTTCCAGTTGCAAAGTATAGTGGAAAAACAAATGAAGACAAAGAGAGATCAGTGCAAGACATACAAGAAAAATCCTTCACTAATAAAATTCTTATGCAAAAATTGCTACAAGCCGATATGTTCTGGAGAAGACATACAAGTTATTGAAGACATGCATCATATCAGTGTGAAAAAAGATTTCCAAACTCTTTATCATACAAGAGAAAATAAAACGCTGCAAGATAAGCATGCTGATTACCAGACAAATGGGGAAATTATATGCAAAGACTGTGGACAAGCTTGGGGAAATATGATGATTCACCGAGGTCTTGACCTGCCTTGTCTAAAGATTAAAAATTTTGTGGTTGTGTTTGCAGACAAGAAAACAACAAAGCAAATTTTTAAGAAATGGGGGGAGCTGCCCATCAGGTTTCCTAGTTTTGATTATGCAGCTCATTTTCCTTCAAGTGATGAAGAT
>geothlypis_trichas-passeriformes-mda5_CDS
ATGGCAGAGGGCACCCGGGACGAGCGGTTCCTCTACATGATCTCCTGCTTCAGGCCGCGGCTGAAGCAGTACATCCAGGTGCAGCCCGTGCTGGACCGGCTGCCCTCGCTGAGCGCGGAGGACCGGGACAGGGTGCGTGCGGCCGCCCTGCAGCGGGGCGCGGCGGCGGGCGCCGAGGAGCTGCTGCGGGCCGTGGAGCGGGGGCCCCGCGGCTGCGGCTGGATCCGCGAGTTCCTGCAGGCGCTGGAGCACGGCGGCTGCAGCCTGGCCGCCTGCTACGCCAACCCCAGCCTCAGCCAGCTGCCCTCGCCGGCAGAGGAGGCCGAGCATGACCTCTGCGTGCACCTGGTGCAGCTGCTGCACGGCACGCTGGTGGACAGGATGCGCGCCGAGCAGGTGGCCGAGAAGTGCCTGCAGATGGGAATCTTCCAGGACGAGGACGTGGATCGGATCCAGACTGTTACTGACAATCGTGGGAACAGAGATGGTGCAAGGGAGCTACTGAGCAGAATAGTCCAGAAGAAAGACTGGTTCTCTTCTTTTTTGATTGCTCTCCGTGAAACCCAACATGAAGACCTTGCAGATGATTTAAGTGGAAATACAGCA------GAGAATAAACAAAGTGGGATGGAGCAGACTACGAATGAAGAAACAGAAGTTACAAGCCAACCAGGATACGTCATAGAGGAGAATTTGAAACAGGAAGAAAATGTGAATGATAGTTTCAGCAGTGAGAACAGTCTGTTGGAAACATCCATAGAAAAGAATTCTGTGATGGCAGACTCAGATGTCTCCATAGGAGATGGAAGTGTCAGTAACTTGAATGGAAACCTGGAACAGAGC---TGCACAACCAGTGATTCAGATGAA------GTTGAGAGGAGAGCCTCACCTGAGCCAGATCTGACCCTGAGAGATTACCAGATGGAAGTTGCAAAGCCAGCATTGAATGGGGAGAATATTATCATATGTCTCCCTACAGGCAGTGGTAAAACCAGAGTGGCTGTTTACATTACCAAAGATCACTTGGATAAGAAGAAAAGAGCATCAGAGCCTGGAAAAGTCATAGTACTTGTTAATAAGGTTCCATTGGTAGAGCAGCATTTAAAAAGAGAGTTTAGTCCATTCCTGAAGCGCTGGTATCAGGTTATTGGTTTAAGTGGTGATTCTCAGCTGAAAATCTCATTTCCTGAAGTTGTCAGAAGAAATGATGTCATCATCAGTACAGCACAGATCCTTGAGAATTCACTGTTAAATGGGTCCAAGGAAGATGAAGAAAGTGTCCACTTATCAGATTTTTCCCTCATCATCATCGATGAGTGTCATCATACTCAAAAGGAAGGTGTCTACAATAACATAATGCGACGTTACTTAAAAGAAAAGATGAAGAACAGGAAGCTGGCAAAAGAAAACAAACCACTGATCCCACAGCCTCAGATTCTGGGACTTACAGCCTCACCTGGTGTAGGAGGTGCAACATCCTACTCAAAAGCTGAAGAGCATATTCTGAAAATCTGTGCCAATCTTGATGCATGTAGAATTATGACTGTTGAAGAGCATGCCTCCCAGCTAAAGAATCAGGTGAAGGAACCGTCTAAGAAGACTGTGATTGCAGATGACAAAAAAAGGGATCCATTTAAAGAGAGAATCACTGAGATCATGACAGAAATACAGAACTATTGCCAGCTGCATCCAAAGTCTGAGTTTGGAACTCAGACATATGAACAGTGGGTGATCAGAGAAGAGAGAAGAGCTGCGAAAGAAGAAAAACGCAGGGAACGTGTCTGTGCAGAGCACTTGAAGAAATACAATGATGCTCTCCAGATAAATGACACCATCCGAATGGTGGATGCCTACAATCACCTAAATAACTTTTATAAAGAGGAGAAAAGTAAGAAGACAGTAAGGAGTGATGATGATGATGATGATGAT---------------GAACCAGCAGTATCAAAACAGGATGAAACAGATGAATTTCTAATAGGTTTATTTCATGAAAAAAAGAAACAGCTGAAAGAGTTGACTAGAAAGCCAGAAAATGAAAATGAGAAGCTAACGAAGTTGAGAAATACTTTAATGGAGGAGTTCACAAAGATTGAAGAACCTCGAGGAATCATTTTCACAAAGACTCGTCTAAGTGCCTTTGCTCTTTTCCAGTGGATTAAGGACAACCCAAAATTTGAAGAAGTGGGAATTAAGGCCCATTATCTTATCGGCTCTGGACATAAGAGTGAAATGAAGCCCATGACTCAGAATGAGCAAAGGGAAATTATTGATAAATTTCGATGTGGAAATGTAAATTTACTAATTGCTACTACTGTAGCTGAGGAAGGCCTGGACATCAAAGAGTGTAACATCGTTATTCGCTATGGCCTCGTCACCAATGAAATTGCTATGGTGCAGGCTCGTGGTAGAGCTCGAGCTGATGAAAGCACCTATGCTCTTGTGGCTTCAAGTGGTTCAGGGGCTGTTGAACGTGAAAATGTTAATATTTTTCGTGAGAAAATGATGTATAAGGCCATTCAGCGTGTCCAGAAGATGCCACAGGAAGAGTATTTAAATAAGATTCAGAGTTTCCAGTTGCAAAGTATAGTGGAAAAACAAATGAAGGTGGTGAGAGATCAGCGCAAGACATACAAGAAAAATCCTTCACTAATAAAATTCTTATGCAAAAATTGCTCCAAGCCGATATGTTCTGGAGAAGACATACAAGTTATTGAAGACATGCATCATGTCAGTGTGAAAAAAGATTTTCAAAGTCTTTATCATACAAGAGAAAATAAAACACTGCAAGATAAGCATGCTGATTACCAGACAAATGGGGAAATTATATGCAAAGACTGTGGACAAGCTTGGGGAAATATGATGGTTCACCGAGGTCTTGACCTGCCTTGTCTAAAGATCAGAAATTTTGTGGTTGTGTTTGCAGACAAGAAAACAACAAACAATATTTTTAAGAAATGGGGAGACCTGCCCATCAGGTTTCCTAGTTTTGATTATGCAGCTCATTTTCCTTCAAGTGATGAAGAT
>hemignathus_wilsoni-passeriformes-mda5_CDS
ATGGCAGAGGGCACCCGGGACGAGCTGTTCCTCTACATGATCTCCTGCTTCAGGCCGCGGCTGAAGCAGTTCATCCAGGTGCAGCCCGTGTTGGACCGGCTCCCCTCGCTGAGCGCGGAGGACAAGGACAGGGTGCGTGCGGCCGCCCTGCAGAGGGGCGCGGCTGCGGGCGCGGAGGAGCTGCTGCTGGCCGTGGAGCGGGGGCCCCGCGGCTGCGGCCCGATCCGCGAGTTCCTGCAGGCGCTGGAGCACGGCGGCTGCAGCCTGGCCGCCTGCTACGCCAACCCCAGCCTGAGCCAGCTGCCCTCGCCAGAAGAGGAGGCCGAGCACGACCTCTGCGTGCACCTGGTGCAGCTGCTGCACGGCACGCTGGTGGACAGGATGCGCACCGTGCAGGTGGCCGACAAGTGCCTGCAGATGGGAATCTTCCAGGACGAGGACGTGGATCGGATCCAGACTGTTACTGACAATCGTGGGAACAGAGATGGTGCAAGGGAGCTACTGAGCAGAATAGTCCAGAAGAAATACTGGTTCTCTTCTTTTTTGGTTGCTCTCCGTGAAACGCAACATGAAGACCTTGCAGATGATTTAAGTGGAAATACAGGA------GAGAATAAAGAAAATGGGATGGAGCAGACTACGAACGAAGAAACAGAAGTTACAAGCCAACCAGGATACATCATAGAGGAGAATTTGAAACAGGAAGAAAATGTGGAGGATAGTTTCAGCAGTGAGAGCAGTCTGTTGGAAACATCCATAGAAAAGAATTCTGTGATGTCAGAGTCAGATGTCTCCACAGGAGAGGGAAGTGTCAGTAACTTGAACGGAAACCTGGAGGAGAGC---TGCACAACCAGTGATTCAGATGAA------GTTGAGAGGAGAGCCTCACCTGAACCAGATCTGACTCTGAGAGATTACCAGATGGAAGTTGCAAAGCCAGCCTTGAATGGGGAGAATATTATCATATGTCTTCCTACAGGCAGTGGTAAAACCAGAGTGGCTGTTTACATTACCAAAGATCACTTGGATAAGAAAAAAAGAGCATCAGAGCCTGGAAAAGTCATAGTACTTGTTAACAAGGTTCCATTGGTAGAACAGCATTTAAAAAGAGAGTTTAGTCCATTCCTGAAGCATTGGTATCAGGTTATTGGTTTAAGTGGTGATTCTCAGCTGAAAATCTCATTTCCTGAAGTTGTCAGAAGAAATGATGTCATCATAAGTACAGCACAGATCCTTGAGAATTCACTGTTAAATGCATCCAAAGAAGATGAAGAAAGTGTCTACTTATCAGATTTTTCCCTCATCATCATCGATGAGTGCCATCACACTCAAAAGGAAGGTGTCTACAATAATATAATGAGACGTTACTTAAAAGAAAAGATGAAGAACAGGAAGCTGGCAAAAGAAAACAAACCACTGATCCCACAGCCTCAGATTCTGGGACTTACAGCCTCACCTGGTGTAGGAGGTGCAACATCCTACTCAAAAGCTGAAGAGCATATTCTGAAAATCTGTGCCAATCTTGATGCATGTAGAATTATGACTGTTGAAGAGCATGCCTCCCAGCTAACGAATCAGGTGAAGGAACCGTCTAAGAAAACTGTGATTGCAGATGATAAAAAAAGGGATCCATTTAAAGAAAAAATTACTGAGATCATGACAGAAATACAAAACTATTGCCAGCTGCATCCGAAGTCTGAGTTTGGAACTCAGACATATGAACAGTGGGTGATCAGAGAAGAGAGAAGAGCTGCGAAAGAAGAAAAACGCAGGGAACGTGTCTGTGCAGAGCACTTGAAGAAATACAATGATGCTCTCCAGATAAATGACACCATCCGAATGGTGGATGCCTACAATCACCTAAATAACTTCTATAAAGAGGAGAAAAGTAAGAAGACAGTAAGGAGTGATGATGATGATGATGAT------------------GAACCAGCAGTATCAAAACAGGATGAAACAGATGAATTTCTAATAGGTTTATTTCACGCAAAAAATAAACAGCTGAAAGAGTTGACTACAAAGCCAGAAAATGAAAATGAGAAGCTAACGAAGTTGAGAAATACTTTAATGGAGGAGTTCACGAAGACTGAAGAACCTCGAGGAATCATTTTCACAAAGACTCGTCTAAGTGCCTTTGCTCTATTCCAGTGGATTAAGGACAACCCAAAATTTGAAGAAGTGGGAATTAAGGCCCATTATCTTATCGGCTCTGGACACAAGAGTGAAATGAAGCCCATGACTCAGAATGAGCAAAGGGAAGTTATTGATAAATTTCGATGTGGAAATGTAAATTTACTAATTGCTACTACTGTAGCTGAGGAAGGCCTGGACATCAAAGAGTGTAACATCGTTATTCGCTATGGCCTCGTCACCAATGAAATTGCTATGGTGCAGGCTCGTGGTAGAGCTCGAGCTGATGAAAGCACCTATGCTCTTGTGGTTTCAAGTGGCTCAGGGGCTGTTGAACGTGAAAATGTTAATATTTTTCGTGAGAAAATGATGTATAAGGCCATTCAGCGTGTCCAGAAGATGCCACAGGAAGAGTATTTAAAGAAGATTCAGAGTTTCCAGTTGCAAAGTATAGTGGAAAAACAAATGAAGGTGGTGAGACATCAGCGCAAGACATACAAGAAAAATCCTTCACTAATAAAATTCTTATGCAAAAATTGCTCCAAGCCGATATGTTCTGGAGAAGACATACAAGTTATTGAAGGCATGCATCATGTCAGTGTGAAAAAAGATTTCCAAAGTCTTTATCATACAAGAGAAAATAAAACGCTGCAAGATAAGCATGCTGATTACCAGACAAATTGGGAAATTATATGCAAAGACTGTGGACAAGCTTGGGGAAATATGATGGTTCACCGAGGTCTTGACCTGCCTTGTCTAAAGATCAGAAATTTTGTGGTTGTGTTTGCAGACAAGAAAACGACAAACAATATTTTTAAGAAATGGGGAGACCTGCCCATCAGGTTTCCTAGTTTTGATTATGCAGCTCATTGTCCTTCAAGTGATGAAGAT
>hirundo_rustica-passeriformes-mda5_CDS
ATGGCAGAGGGCACCCGCGACGAGCGGTTCCTCTACATGCTCTCCTGCTTCAGGCCGCGGCTGAAGCAGTTCATCCAGGCGCAGCCCGTGCTGGACCGGCTCCCGTCGCTGAGCGCGGAGGACAGGGACAGGGTGCGTGCGGCCGTCGCGCAGCGCGGCGCGGCGGCGGGCGCGGAGGAGCTGCTGCGGGCCGTGGAGCGGGGGCCCCGCGGCGGCGGCTGGATCCGCGAGTTCCTGCAGGCGCTGGAGCACGGTGGCTGCGCCCTGGCCGCCTGCTACGCCAACCCCAGCCTGAGCCAGCTGCCCTCGCCGGCGCAGGAGGCCGAGCACGACCACTGCGTGCGCCTGGTGCAGCTGCTGCACGGCACGCTGGTGGACAGGATGCGCACCGTCCCCGTGGCCGAGAAGTGCCTGGAGATGGGAATCTTCCAGGACGAGGACGTGGATCGGATCCAGGCTGTTACTGACAATCATGGGAACAGAGATGGTGCAAGGGAGCTACTGAGCAGAATAGTCCAGAAGAAAGACTGGTTCTCGTCTTTTTTAGTTGCTCTCCGTGAGACCCAACATGAAGACCTTGCAGATGATTTAAGTGGAAATACAGGA------GAGAATAAAGAAAATGGGATGGAGCAGACTACAAACAAAGAGACAGAAGTTGCATGCCAACCTGGATACGTCATAGAGGAGAATTTGAAACGGGAAGAAAATGTGGATGATAGTTTCAGCAGTGAGAACAATGTGTTGGAAACATCCATAGAAAAGAATTCTGTGGTGTCAGAGTCAGATGTCTCCATAGGAGATGGAAGTGTCAGTAACTTGAACGAAAACCTGGGAGAGAGC---TGCACAACCAGTGATTCAGATGAA------GTGGAGAGGAGAGCCTCACCTCAGCCAGACCTGACCCTGAGAGATTACCAGATGGAAGTTGCAAAGCCAGCACTGAACGGGGAAAATATTATAATATGTCTCCCTACGGGCAGTGGTAAAACCAGAGTGGCTGTTTACATTACCAAAGATCACTTGGATAAGAAGAAAAGAGCATCAGAGCCTGGAAAAGTCATAGTACTTGTTAATAAGGTTCCATTGGTAGAACAGCATTTACAAACAGAGTTTGGTCCATTCCTGAAGCGTTGGTATCAGGTTATTGGTTTAAGTGGTGACTCTCAGCTGAAAATCTCATTTCCTGAAGTTGTCAGAAGAAATGATGTCATCATCAGTACAGCACAGATCCTTGAGAATTCACTGTTAAATGCATCCAAAGAAGATGAAGAAAGTGTCCATTTATCAGATTTTTCCCTCATCATTATCGATGAGTGTCATCACACTCAAAAGGAAGGTGTCTACAACAATATAATGCGACGTTACTTAAAAGAAAAGATGAAGAACAGGAGGCTGGCAAAAGAAAATAAACCACTGATCCCACAACCTCAGATTCTGGGTCTTACAGCCTCACCTGGTGTAGGAAGTGCAACATCCTACTCGAAAGCAGAAGAGCATATTTTGAAAATCTGTGCCAATCTCGATGCATGTAGAATTATGACTGTTGAAGAGCATGCCTCCCAGCTAAAGAATCAGGTGAAGGAACCGTCTAAGAAGACTGTGATTGCAGATGACAAAAAAAGGGATCCATTTAAAGAGAGAATTACTGAGATCATGACAGAAATACAAAACTATTGCCAGCTGCATCCCAAGTCTGAGTTTGGAACTCAGACATATGAACAGTGGGTGATCAGAGAAGAAAGAAGAGCTGCAAAAGAAGAAAAACGCAGGGAACGTGTCTGTGCAGAACACTTGAAGAAATACAACGATGCTCTCCAGATAAATGACACCATCCGAATGGTGGATGCCTACAATCACCTAATGAACTTTTATAAAGAGGAGAAAAGTAAGAAGACAGTAAGGAGTGATGATGAGGAGGAGGAGGATGATGGT---------CAACCAGTAGTATCTAAACAGGATGAAACAGATGAATTTCTAATAGGTTTATTTCATGCAAAAAAGAAACAGCTGGAAGAGTTGACTAGAAAGCCAGAAAATGAAAATGAGAAGCTAATAAAGTTGAGAAATACTTTAATGGAGGAGTTCACAAAGACTGAGGAACCTCGAGGAATCATTTTCACAAAGACACGTCTAAGTGCCTTTGCTCTATTCCAGTGGATAAAGGACAACCCAAAATTTGAAGAAGTGGGAATTAGGGCCCATTATCTTATTGGCTCTGGACATAAAAGTGAAATGAAGCCCATGACTCAGAATGAGCAAAGGGAAGTTATTGATAAATTTCGACAGGGAAATGTAAATTTACTAATTGCTACTACTGTAGCTGAGGAAGGCCTGGACATCAAAGAGTGTAACATCGTTATTCGCTATGGCCTCGTCACCAATGAAATTGCAATGGTGCAGGCTCGTGGTAGAGCTCGAGCTGATGAAAGCACCTATGCTCTTGTGGCTTCGGGTGGCTCAGGGGCTGTGGAACGGGAAGATGTTAATATTTTTCGTGAGAAAATGATGTATAAGGCCATACAGCGTGTCCAGAAGATGCCACAGGAAGAGTATTTAAAGAAGATTGAGAGTTTCCAGTTGCAAAGTATAGTGGAAAAACAAATGAAGACAAAGAGAGAACAGCTCAAGACATACAAGAAAAATCCTTCACTAATAAAATTCTTATGCAAAAATTGCTCCAAGCTGATATGTTCCGGAGAAGACATACAAGTTATTGAAAACATGCATCATGTCAGTGTGAAAAAAGATTTCCAAAGTCATTATCATACAAGAGAAAATAAAACACTGCAGGATAAGCATGCCGATTACCAGACAAATGGGGAAATTATATGCAAAGACTGTGGACAAGCTTGGGGAAATATGATGGTTCACCGAGGTCTTGACCTGCCTTGTCTAAAGATTAGAAATTTTGTCATTGTGTTTGAAGACAAGAGAGCAACAAAGCAAATTTTTAAGAAATGGGGAGATCTGCCCATCAGGTTTCCTAGTTTTGATTATGCAGCTCATTGTCCTTCAAGTGATGAAGAT
>junco_hyemalis-passeriformes-mda5_CDS
ATGGCAGAGGGCACCCGGGACGAGCTGTTCCTCTACATGATCTCCTGCTTCAGGCCGCGGCTGAAGCAGTTCATCCAGGTGCAGCCCGTGCTGGACCGGCTGCCCTCGCTGAGCGCCGAGGACCGGGACAGGGTCCGTGCGGCCGCCGAGCAGCGGGGCGCGGCGGCGGGCGCCGAGGAGCTGCTGCAGGCCGTGGAGCGGGGGCCCCGCGGCCGCGGCCCGATCCGCGAGTTCCTGCAGGCGCTGGAGCACGGCGGCTGCAGCCTGGCCGCCTGCTACGCCAACCCCAGCCTGAGCCAGCTGCCCTCGCCGGCAGAGGAGGCCGAGCACGACCTCTGCGTGCACCTGGTGCAGCTGCTGCACGGCACGCTGGTGGACAGGATGCGCGCCGGGCCGGTGGCCGAGAAGTGCCTGCAGATGGAGATCTTCCAGGACGAGGACGTGGAGCGGATCCAGACTGTTATTGACAATCGTGGGAACAGAGATGGTGCAAGGGAGCTACTGAGCAGAATAGTCCAGAAGAAAGACTGGTTCTCTTCTTTTTTGATTGCCCTCCGTGAAACCCAACATGAAGACCTTGCAGATGATTTAAGTGGAAATACAGGA------GAGAATAAACAAAATGGGATGGAGCAGACTACGAGTGAAGAAACAGAAGTTACAAGCCAACCAGGATACGTCACAGAGGAGAATTTGAAACAGGAAGAAAATGTGGATGACAGTTTCAGCAGTGAGAGCAGTCTGTTGGAAACATCCATAGAAAAGAATTCTGTGATGTCAGAGTCAGATGTCTCCATAGGAGATGGAAGTGTCAGTAACTTGAATGGAAACTTGGAACAGAGC---TGCACAACCAGTGATTCAGATGAA------GTGGAGAGGAGAGCCTCACCTGAGCCAGATCTGACCCTGAGAGATTACCAGATGGAAGTTGCAAAGCCAGCGTTGAATGGGGAGAATATTATCATATGTCTCCCTACAGGCAGTGGTAAAACCAGAGTGGCTGTTTACATTACCAAAGATCACTTGGATAAGAAGAGAAGAGCATCAGAGCCTGGAAAAGTCATAGTACTTGTTAATAAGGTTCCATTGGTAGAACAGCATTTAAAAAGAGAGTTTAGTCCATTCCTGAAGCGTTGGTATCAGGTTATTGGATTAAGTGGTGATTCTCAGCTGAAAATCTCATTTCCTGAAGTTGTCAGAAGAAATGATGTCATCATCAGTACAGCACAGATCCTTGAGAATTCACTGTTAAATGCATCCAAGGAAGATGAGGAAAGTGTCCACTTATCAGATTTTTCCCTCATCATCATCGATGAGTGTCATCATACTCAAAAGGAAGGTGTCTACAATAACATAATGAGACGTTACTTAAAAGAAAAGATGAAGAACAGGAAGCTGGCAAAAGAAAACAAGCCGCTGATCCCACAGCCTCAGATTCTGGGACTTACAGCCTCACCTGGTGTAGGAGGTGCAACATCCTACTCAAAAGCTGAAGAGCATATTCTGAAAATCTGTGCCAATCTTGATGCATGTAGGATTATGACTGTTGAAGAGCATGCCTCCCAGCTAAAGAATCAGGTGAAGGAACCATCTAAGAAGACTGTGATTGCAGATGATAAAAAAAGGGATCCATTTAAAGAGAGAATCACTGAGATCATGACAGAAATACAGAACTATTGCCAGCTGCATCCGAAGTCTGAGTTTGGAACTCAGACATATGAACAGTGGGTGATCAGAGAAGAGAGAAGAGCTGCGAAAGAAGAAAAACGGAGGGAACGTGTCTGTGCAGAGCACTTGAAGAAATACAATGATGCTCTCCAGATAAATGACACCATCCGAATGGTGGATGCCTACAATCACCTAAATAACTTCTATAAAGAGGAGAAAAGTAGGAAGACAGTAAGGAGTGATGATGATGATGATGAT------------------GAACCAGCAGTATCAAAACAGGATGAAACAGATGAATTTCTAATAGGTTTATTTCATGCAAAAAAGAAACAGCTGAAAGAGTTGACTAGAAATCCAGAAAATGAAAATGAAAAGCTAACGAAGTTGAGAAATACTTTAATGGAGGAGTTCACGAAGACTGAAGAACCTCGAGGAATCATTTTCACAAAGACTCGTCTAAGTGCCTCTGCTCTTTTCCGGTGGATTAAGGACAACCCAAAATTTGAAGAAGTGGGAATTAAGGCCCATTATCTTATTGGCTCTGGACATAAGAGTGAAACAAAGCCCATGACTCAGAATGAGCAAAGGGAAGTTATTGATAAATTTCGATGTGGAAATGTAAATTTACTAATTGCTACTACTGTAGCTGAGGAAGGCCTGGACATCAAAGAGTGTAACATCGTTATTCGCTACGGCCTCGTCACCAATGAAATTGCTATGGTGCAGGCTCGCGGTAGAGCTCGAGCTGATGAAAGCACCTATGCTCTTGTGGCTTCAGATGGCTCAGGGGCTGTTGAACGTGAGAATGTTAATATTTTTCGTGAGAAAATGATGTACAAGGCGATTCAGCGTGTCCAGAAGATGCCACAAGAAGAGTATTTAAATAAGATTCAGAGTTTCCAGTTGCAAAGTATAGTGGAAAAACAAATGAAGATGGTGAGAGATCAGCGCAAGACATACAAGAAAAATCCTTCACTAATAAAATTCTTATGCAAAAACTGCTCCAAGCCGATATGTTCTGGAGAAGACATACAAGTTATTGAAGACATGCATCATGTCAGTGTGAAAAAAGATTTCCAAAGTCTTTATCATACAAGAGAAAATAAAACACTGCAAGATAAGCATGCTGATTACCAGACAAATGGGGAAATTATATGCAAAGACTGTGGACAAGCTTGGGGAAATATGATGGTTCACCGAGGTCTTGACCTGCCTTGTCTAAAGATCAGAAATTTTGTGGTTGTGTTTGCAGACAAGAAAACAACAAACAATATTTTTAAGAAATGGGGAGACCTGCCCATCAGGTTTCCTAGTTTTGATTATGCAGCTCATTGTCCTTCAAGTGATGAAGAT
>lepidothrix_coronata-passeriformes-mda5_CDS
ATGGAAGAGGGGGACCGGGACGAGAGGTTCCTCTACATGATCTCCTGCTTCAGGCCGCGGCTGAAGCAGTTCATCCAGGTGCAGCCCGTGCTGGACCAGCTCCCCTCGCTGAGCGCGGAGGAGAGGGAGAAGGTGCGGGCGGCCCTCCTGCGGGGGGGCGCTGTGGCGGGGGCCGAGGAGCTGCTGCGGGCCGTGGAGCGGGGGCCCCGCGGCTGCGGCTGGTTCCACGAGTTTCTGCAGGCACTGGAGCAGGGCGGCTGTAGCCTGGCCGCCTGCTACGCCAACCCCAGCCTCAGCCAGCTGCCCTCGCCGGCCGAAGAGGCCGACCACGACCTCTGCGTGCACCTGGTGCAGCTGCTCTACAGCACGCTGGTGGACAGGATGCGGGCCGTGCAGGTGGCCGAGAAGTGCCTGGAAATGGGCATCTTCAAGGAGGAGGACCTGGAGCGGATCCAGACTGTTACTGACAATCGTGGGAACAGAGAGGGTGCAAGGGAGCTTCTGAGCAGAATAATGCAGAAGAAAGATTGGTTCTCTCCTTTTTTGATTGCTCTCCGTGAAACCCAACATGGAGACCTGGCAGATGATTTAAGTGGAAATACAGGAGGAACAGAGAATAGACAAAATGAGATGAAGAACAGTACAAATGAAGAAACAGAAATTACAAGCCAACCAGGATATGCCACAGTGGAGGATTTGAAACAGCAAGAAAATGTGAATGATAGTTTCATCAGTGAGAACAGTGTATTGGAAACATCCATGGGAGAGAATTCTGTAGATTCAGAGTCAGATGTTTCCATAGGAGATGGAAGTGTCCGTAACTTCAGTGAAAACCTGGGTCAGAGC---TGCACAACCAGCAATTCAGATGAA------GAGGAGAGGAGAGCTTCACCTGAGCCAGATCTGACCCTGAGAGATTACCAGATGGAAGTTGCAAAGCCAGCACTGAATGGGGAGAATATTATAATATGTCTCCCTACAGGCACTGGTAAAACCAGAGTGGCTGTTTACATTACCAAAGATCACTTGGATAAGAAGAAAAGATCATCAGAGCCTGGAAAAGTCATAGTACTTGTTAATAAGGTACCACTGGTACAACAGCATTTAGAATCAGAGTTTCATCCATTCCTGAAGCGTTGGTATCAGGTTATTGGTTTAAGTGGTGATTGTCAACTGAAAATCTCGTTTCCTGAAGTTGTCAGAAGAAATGATGTCATCATCAGTACAGCACAAATCCTTGAGAATTCACTGATAAATGCAGACAAAGAAGATGAAGAAGGTGTCCACTTATCAGATTTTTCCCTTATCATTATTGATGAGTGTCATCACACGCAGAAGGAAGGTGTCTACAACAATATAATGCGACGTTACTTAAAAGAAAAGATGAAGAACAGGAAGCTGGCAAAAGAAAACAAACCACTGATCCCACAGCCTCAGATTCTGGGACTTACAGCCTCACCTGGTGTAGGAGGTGCAAGATCCTACTCAAAAGCTGAAGACCATATTCTGAAAATCTGTGCCAATCTTGATGCATGTAGAATTATGACTGTTGAAGAGCATGAGGACCAGTTAAAGAATCAGGTGAAGGAGCCGTCCAAGAAGACTGTGGTTGCAAATGACAAAAAAAGGGATCCATTTAGAGAGAAAATTACTGAGATCATGACAGAAATACAAAACTATTGCCAGCTCCATCCAAAATCCGAGTTTGGAACTCAGACATATGAACAGTGGGTGATCAGAGAAGAGAGAAGAGCTGCAAAAGAAGAAAAACGCAAGGAACGTGTCTGTGCAGAACACTTGAAGAAATACAATGATGCTCTCCTGATAAATGACAGTATCCGAATGGTGGATGCATACAATCACCTAAATAACTTTTATAAGGAGGAGAAAAGTAAGAAGACAGTAAGGAGTGATGATGATGATGAT---------------------GAACCAGCTGTATCAAAACAGGATGAAACAGATGAATTTCTAATAGGTTTATTTCATGCAAAAAAGAAGTGGCTGAAAAAGTTGGCTGGAAAGCCAGAACATGAAAATGAGAATCTAATACAGTTGCGAAATACTTTAATGGAGGAGTTCACGAAGACTGAGGAACCTAGAGGAATTATTTTCACAAAGACTCGTCTAAGTGCCTTTGCTCTATTCCAGTGGATTCAAGACAACCCAAAATTTAAAGAAGTGGGAATTAAGGCCCATTATCTTATCGGCTCTGGACATAACAGTGAAATGAAACCCATGACTCAGAATGAGCAAAGGGAAGTTATTGATAAATTCCGATGTGGAAATTTAAATTTACTTATTGCTACTACTGTAGCTGAGGAAGGCTTGGACATCAAAGAGTGTAACATCGTTATTCGCTATGGCCTTGTCACCAATGAAATTGCTATGGTGCAGGCTCGTGGTCGAGCTCGAGCTGATGAGAGCACCTATGCTCTTGTGGCTCCGAGTGGCTCAGGAGCTGTTGAACGTGAAGATGTCAATATTTTCCGTGAGAAAATGATGTATAAGGCCATTCAGCGTGTCCAGAAGATGCCACAGGAAGAGTATTTAAATAAGATTCAGAATTTCCAGTTGCAAAGTATAGTGGAAAAACAAATGAAGGCAAAGAAAGATCAGCGCAAGACATACAAGAAAAATCCTTCACTAATAACATTCTTATGCAAAAATTGCCACAAAACGATATGTTCTGGAGAAGACATACAAGTTATTGAGAACATGCATCATGTCAGTGTGAAAAAAGATTTCCAAAGCCTTTATCATACAAGAGAAAATAAGACACTGCAAGATAAGCATGCCGATTACCAGACAAATGGGGAAATTATATGTAAAGATTGTGGACAAGCTTGGGGAAATATGATGGTTCACCGAAGCCTTGACCTACCTTGTCTGAAGATTAGAAATTTTGTGGTTGTGTTTGCAGACAAGAAAACAACAAAGCAAATTTTTAAGAAATGGGGAGAACTGCCCATCAGGTTTCCTAGTTTTGATTATGCAGCTCATTGTCCTTCAAGTGATGAAGAT
>lichenostomus_cassidix-passeriformes-mda5_CDS
ATGGCGGAGGGCAGCCGGGACGAGCGGTTCCTCTACATGATCTCCTGCTTCAGGCCGCGGCTGAAGCAGTTCATCCAGGTGCAGCCCGTGCTGGACCGGCTGCCGTCGCTGAGCGCGGAGGACAGGGAGCGGGTGCGGGCGGCCGCCCTGCAGCGGGGCGAGGTGGCGGCGGCGGAGGAGCTGCTGCGGGCCGTGGAGCGCGGGCCCCGCGGCTGCGGCTGGATCGGCGAGTTCCTGCAGGCGCTGGAGCACGGCGGCTGCAGCCTGGCCCTCTGCTACGCCAACCCCAGCCTGAGCCAGCTGCCCTCGCCGGCAGAGGAGAACGAGCACGACCAGTGCGTGCACCTGGTGCAGCTGCTGCACGGCACTCTGGTGGACAGAATGCGGGCCGCGCAGGTGGCCGAGAAGTGCCTGGAGATGGGCATCTGCCAGGACGAGGACGTGGATCGGATCCAGGCTGTTACTGACACTCGTGGGAACAGAGAGGGTGCAAGGGAGCTACTGAGCAGAATAGTGCAAAAGAAAGACTGGTTCTCTTCTTTTTTGTTTGCTCTCCGTGAAACCCAACATGAAGACCTTGCAGATGAATTAAGTGGAAATACAGGAGGAACAGAGAATAAACAAAATGGGATGGAGAACAGTACAAATGAAGAAACAGAAGTTACAAGCCAACCAGGATATGTCATAGCGGAGAATTTGAAACTGGAAGAAAATGTGGATGATAGTTTCTGCAGTGAGAGCAGTATATTGGAAACATCCATAGAAAAGAATTCTGTGGTGTCAGAGTCAGATGTCTCTATTGGGGATGGAAGTGTCAGTAACTCGAATGAAAACCTGGGACAGAGC---TGCACAACCAGTGATTCAGATGAC------ATGGAGAGGAGAGCTTCACCTGAGCCAGATCTGACTCTGAGAGATTACCAGATGGAAGTTGCCAAGCCAGCACTGAATGGGGAGAATATTATAATTTGTCTCCCTACAGGCAGTGGTAAAACCAGAGTGGCTGTTTACATTACCAAAGATCACTTGGATAAGAAGAAAATAGCATCAGAGCCTGGAAAAGTCATGGTACTTGTTAATAAGGTGCCATTGGTAGAACAGCATTTACATGGAGAGTTTAATCCATTCCTGAAGCGTTGGTATCGGGTTACTGGTTTAAGTGGTGATTCTCAGCTAAAAATCTCATTTCCTGAAGTTGTCAGAAGAAATGATGTCATCATTAGTACAGCACAAATCCTTGAGAATTCACTGTCAAATGCAGCCAAGGAAGATGAAGAAAGTGTCCACTTATCAGATTTTTCCCTCATCATTATCGATGAGTGTCATCACACTCAAAAGGAAGGTGTCTACAACAATATAATGCGACGTTACTTAAAGGAAAAGATGAAGAACATGAAGCTGGCAAAAGAAAACAAACCACTGATCCCACAGCCTCAGATTCTGGGACTTACAGCCTCACCTGGTGTAGGAGATGCAACATCCTACTCAAAAGCTGAAGAGCATATTCTGAAAATCTGTGCCAATCTTGATGCATGTAGAATTATGACTGTTGAAGAGCATGCCTCCCAGCTAAAGAATCAGGTGAAGGAACCATCTAAGAAGACTGTGATTGCAGATGACAAAAAAAGGGATCCATTTAGAGAGAGAATTAGTGAGATCATGACAGAAATACAAAACTATTGCCAGCTGCATCCAAAATCTGAGTTTGGAACTCAGACATATGAACAGTGGGTGATCAGAGAAGAGAAAAGAGCTGCAAAAGAAGAAAAACGCAAGGAACGTGTTTGTGCAGAGCACTTGAAGAAATACAATGATGCTCTCCAGATAAATGACACTATACGAATGGTGGATGCCTACAATCACCTAAATAACTTTTATAAAGAGGAGAAAAGTAAAAAGACAGTAAGGAGTGATGATGAAGATGATGATGAA---------------GAACCAGCAGTATCAAAACAGGATGAAACAGATGAATTTCTAATAGGTTTATTTCATGCAAAAAAGAAACAGCTGAAAGAGTTGACTGGAAAGCCAGAATATGAAAATGAGAAGCTAATGAAGTTGCGAAATACTTTAATGGAGGAGTTCACGAAGACTGAGGAACCTCGAGGAATTATTTTCACAAAGACTCGTCTAAGTGCCTTTGCTCTAGTCCAGTGGATTAAGGACAACCCAAAATTTGAAGAAGTGGGAATTAAGGCCCATTATCTTATTGGCTCTGGAAATAGCAGTGAAGTGAAGCCCATGACTCAGAATGAGCAAAGGGAAGTTATTGATAAATTTCGAAGAGGAAATGTAAATTTACTTATTGCTACTACTGTAGCTGAGGAAGGCCTGGACATCAAAGAGTGTAACATCGTTATTCGCTATGGCCTCGTCACCAATGAAATTGCTATGGTGCAGGCTCGTGGTCGAGCTCGAGCTGATGAAAGCACCTATGCTCTTGTGGCTTCAGCTGGCTCAGGGGCTGTTGAACGTGAAGATGTTAATAATTTTCGTGAGAAAATGATGTATAAGGCCATTCAGCGTGTCCAGGAGATGCCACAGGAAGAGTATTTAAATAAGATTCAGAGTTTCCAGTTGCAAAGTATAGTGGAAAAAAAAATGAAGGCAAACAGAGATCAGCACAAGACATACAAGAAAAATCCTTCACTTATAAAATTCTTATGCAAAAATTGCTCCAAGCTGATATGTTCTGGAGAAGACATACAAGTTATTGAAGGCATGCATCATGTCAGTGTGAAAAAAGATTTCCAAAGTCTTTATCATACAAGAGAAAATAAGACACTGCAAGATAAGCATGCTGATTACCAGACAAATGGGGAAATTATATGTAAAGATTGTGGACAAGTTTGGGGAAATATGATGGTTCACCGAGGTCTTGACCTGCCTTGTCTAAAGATAAGAAATTTTGTAGTTGTGTTCACAGACAAGAAAACAACAAAGGAAATTTTTAAGAAATGGGGAGATCTGCCCATCAGGTTTCCTAGTTTGGATTATGCAGCTTATTGTCCTTCAAGTGATGAAGAT
>manacus_vitellinus-passeriformes-mda5_CDS
ATGGAAGAGGGGGACCGGGACGAGAGGTTCCTCTACATGATCTCCTGCTTCAGGCCGCGGCTGAAGCAGTTCATCCAGGTGCAGCCCGTGCTGGACCAGCTCCCCTCGCTGAGCGCGGAGGAGAGGGAGAAGGTGCGGGCGGCCCTCCTGCAGGGGGGCGCTGTGGCGGGGGCCGAGGAGCTGCTGCGGGCCGTGGAGGGGGGgcCCCGCGGCTGCGGCTGGTTCCACGAGTTTCTGCAGGCACTGGAGCACGGCGGCTGTAGCCTGGCCGCCTGCTACGCCAACCCCAGCCTCAGCCAGCTGCCCTCGCCGGCCGAAGAGGCCGACCACGACCTCTGCGTGCACCTGGTGCAGCTGCTCTACAGCACGCTGGTGGACAGGATGCGGGCCGTGCAGGTGGCCGAGAAGTGCCTGGAAATGGGCATCTTCAAGGAGGAGGACCTGGAGCGGATCCAGACTGTTACTGACAATCGTGGGAACAGAGAGGGTGCAAGGGAGCTTCTGAGCAGAATAATGCAGAAGAAAGATTGGTTCTCTCCTTTTTTGATTGCTCTCCGTGAAACCCAACATGGAGACCTGGCAGATGATTTAAGTGGAAATACAGGAGGAACAGAGAATAGACAAAATGAGATGAAGAACAGTACAAATGAAGAAACAGAAATTACAAGCCAACCAGGATATGCCACAGTGGAGGATTTGAAACAGCAAGAAAATGTGAATGATAGTTTCATCAGTGAGAACAGTGTATTGGAAACATCCATGGGAGAGAATTCTGTAGATTCAGAGTCAGATGTCTCCGTAGGAGATGGAAGTGTCCGTAACTTCAGTGAAAACCTGGGCCAGAGC---TGCACAACCAGCAATTCAGATGAA------GAGAAGAGGAGAGCTTCACCTGAGCCAGATCTGACCCTGAGAGATTACCAGATGGAAGTTGCAAAGCCAGCACTGAATGGGGAGAATATTATAATATGTCTCCCTACAGGCACTGGTAAAACCAGAGTGGCTGTTTACATTACCAAAGATCACTTGGATAAGAAGAAAAGAGCATCAGAGCCTGGAAAAGTCATAGTACTTGTTAATAAGGTACCACTGGTACAACAGCATTTAGAATCAGAGTTTCATCCATTCCTGAAGCGTTGGTATCAGGTTATTGGTTTAAGTGGTGATTGTCAACTGAAAATCTCATTTCCTGAAGTTGTCAGAAGAAATGATGTCATCATCAGTACAGCACAAATCCTTGAGAATTCACTGATAAATGCAGACAAAGAAGATGAAGAAGGTGTCCACTTATCAGATTTTTCCCTTATCATTATTGATGAGTGTCATCACACGCAGAAGGAAGGTGTCTACAACAATATAATGCGACGTTACTTAAAAGAAAAGATGAAGAACAGGAAGCTGGCAAAAGAAAACAAACCACTGATCCCACAGCCTCAGATTCTGGGACTTACAGCCTCACCTGGTGTAGGAGGCGCAAGATCCTACTCAAAAGCTGAAGACCATATTCTGAAAATCTGTGCCAATCTTGATGCATGTAGAATTATGACTGTTGAAGAGCATGAGGACCAGTTAAAGAATCAGGTGAAGGAGCCGTCCAAGAAGACTGTGGTTGCAAATGACAAAAAAAGGGATCCATTTAGAGAGAAAATTACTGAGATCATGACAGAAATACAAAACTATTGCCAGCTCTATCCAAAATCCGAGTTTGGAACTCAGACATATGAACAGTGGGTGATCAGAGAAGAGAGAAGAGCTGCAAAAGAAGAAAAACGCAAGGAACGTGTTTGTGCAGAACACTTGAAGAAATACAATGATGCTCTCCTGATAAATAACAGTATCCGAATGGTGGATGCATACAATCACCTAAATAACTTTTATAAGGAGGAGAAAAGTAAGAAGACAGTAAGGAGTAGTGATGATGATGACGAT------------------GAACCAGCTGTATCAAAACAGGATGAAACAGATGAATTTCTAATAGGTTTATTTCATGCAAAAAAGAAGTGGCTGAAAAAGTTGGCTGGAAAGCCAGAACATGAAAATGAGACTCTAATAAAGTTGCGAAATACTTTAATGGAGGAGTTCACGAAGACTGAGGAACCTAGAGGAATTATTTTCACAGAGACTCGTCTAAGTGCCTTTGCTCTATTCCAGTGGATTCAAGACAACCCAAAATTTAAAGAAGTGGGAATTAAGGCCCATTATCTTATCGGCTCTGGACATAACAGTGAAATGAAACCCATGACTCAGAATGAGCAAAGGGAAGTTATTGATAAATTCCGATGTGGAAATTTAAATTTACTTATTGCTACTACTGTAGCTGAGGAAGGCTTGGACATCAAAGAGTGTAACATCGTTATTCGCTATGGCCTTGTCACCAATGAAATTGCTATGGTGCAGGCTCGCGGTCGAGCTCGAGCTGATGAGAGCACCTATGCTCTTGTGGCTCCGAGTGGCTCAGGAGCTGTTGAACGTGAAGATGTTAATATTTTCCGTGAGAAAATGATGTATAAGGCCATTCAGCGTGTCCAGAAGATGCCACAGGAAGAGTATTTAAACAAGATTCAGAATTTCCAGTTGCAAAGTATAGTGGAAAAACAAATGAAGGCAAAGAAAGATCAGCGCAAGACATACAAGAAAAATCCTTCACTAATAACATTCTTATGCAAAAATTGCCACAAAACGATATGTTCTGGAGAAGACATACAAGTTATTGAGAACATGCATCATGTCAGTGTGAAAAAAGATTTCCAAAGCCTTTATCATACAAGAGAAAATAAGACACTGCAAGATAAGCATGCCGATTACCAGACAAATGGGGAAATTATATGTAAAGATTGTGGACAAGCTTGGGGAAATATGATGGTTCACCGAAGCCTTGACCTACCTTGTCTGAAGATTAGAAATTTTGTGGTTGTGTTTGCAGACAAGAAAACAACAAAGCAAATTTTTAAGAAATGGGGAGAACTGCCCATCAGGTTTCCTAGTTTTGATTATGCAGCTCATTGTCCTTCAAGTGATGAAGAT
>melospiza_melodia-passeriformes-mda5_CDS
ATGGCAGAGGGCAGCCGGGACGAGCTGTTCCTCTACATGATCGACTGCTTCAGGCCGCGGCTGAAGCAGTTCATCCAGGTGCAGCCCGTGCTGGACCGGCTGCCCTCGCTGAGCGCCGAGGACCGGGACAGGGTCCGTGCGGCCGCCGAGCAGCGGGGCGCGGCGGCGGGCGCCGAGGAGCTGCTGCAGGCCGTGGAGCGGGGGCCCCGCGGCCGCGGCCCGATCCGCGAGTTCCTGCAGGCGCTGGAGTACGGCGGCTGCAGCCTGGCCGCCTGCTACGCCAACCCCAGCCTGAGCCAGCTGCCCTCGCCGGCAGAGGAGGCCGAGCACGACCTCTGCGTGCACCTGGTGCAGCTGCTGCACGGCACGCTGGTGGACAGGATGCGCGCCGGGCCGGTGGCCCAGAAATGCCTGCAGATGGAGATCTTCCAGGACGAGGACGTGGAGCGGATCCAGACTGTTATTGACAATCGTGGGAACAGAGATGGTGCAAGGGAGCTACTGAGCAGAATAGTCCAGAAGAAAGCCTGGTTCTCTCCTTTTTTGATTGCTCTCCGTGAAACCCAACATGAAGACCTTGCAGATGATTTAAGTGGAAATACAGGA------GAGAATAAACAAAGTGGGATGGAGCAGACTACGAATGAAGAAACAGAAGTTACAAGCCAACCAGGATACGTCACAGAGGAGAATTTGAAACAGGAAGAAAATGTGGATGACAGTTCCAGCAGTGAGAACAGTCTGTTGGAAACATCCATAGAAAAGAATTCTGTGATGTCAGAGTCAGATGTCTCCATAGGAGATGGAAGTGTCAGTAGCTTGAATGGAAACCTGGAACAGAGC---TGCACTACCAGTGATTCAGATGAA------GTGGAGAGGAGAGCCTCACCTGAGCCAGATCTGACCCTGAGAGATTACCAGATGGAAGTTGCAAAGCCAGCATTGAATGGGGAGAATATTATCATATGTCTCCCTACAGGCAGTGGTAAAACCAGAGTGGCTGTTTACATTACCAAAGATCACTTGGATAAGAAGAGAAGAGCATCAGAGCCTGGAAAAGTCATAGTACTTGTTAATAAGGTTCCATTGGTAGAACAGCATTTAAAAAGAGAGTTTAGTCCATTCCTGAAGCGTTGGTATCAGGTTATTGGTTTAAGTGGTGATTCTCGGCTGAAAATCTCATTTCCTGAAGTTGTCAGAAGAAATGATGTCATCATCAGTACAGCACAGATCCTTGAGAATTCACTGTTAAATGCATCCAAGGAAGATGAGGAAAGTGTCCACTTATCAGATTTTTCCCTCATCATCATCGATGAGTGTCATCATACTCAAAAGGAAGGTGTCTACAATAACATAATGAGACGTTACTTAAAAGAAAAGATGAAGAACAGGAAGCTGGCAAAAGAAAACAAACCACTGATCCCACAGCCTCAGATTCTGGGACTTACAGCCTCACCTGGTGTAGGAGGTGCAACATCCTACTCAAAAGCTGAAGAGCATATTCTGAAAATCTGTGCCAATCTTGATGCATGTAGGATTATGACTGTTGAAGAGCATGCCTCCCAGCTAAAGAATCAGGTGAAGGAACCATCTAAGAAGACTGTGATTGCAGATGATAAAAAAAGGGATCCATTTAAAGAGAGAATCACTGAGATCATGACAGAAATACAGAACTATTGCCAGCTGCATCCGAAGTCTGAGTTTGGAACTCAGACATATGAACAGTGGGTGATCAGAGAAGAGAGAAGAGCTGCGAAAGAAGAAAAACGGAGGGAACGTGTCTGTGCAGAGCACTTGAAGAAATACAATGATGCTCTCCAGATAAATGACACCATCCGAATGGTGGATGCCTACAATCACCTAAATAACTTCTATAAAGAGGAGAAAAGCAAGAAGACAGTAAGGAGTGATGATGATGATGATGAT------------------GAACCAGCAGTATCAAAACAGGATGAAACAGATGAATTTCTAATAGGTTTATTTCATGCAAAAAAGAAACAGCTGAAAGAGTTGACTAGAAATCCAGAAAATGAAAATGAAAAGCTAACGAAGTTGAGAAATACTTTAATGGAGGAGTTCACGAAGACTGAAGAACCTCGAGGAATCATTTTCACAAAGACTCGTCAAAGTGCCTCTGCTCTTTTCCAGTGGATTAAGGACAACCCAAAATTTGAAGAAGTGGGAATTAAGGCCCATTATCTTATTGGCTCTGGACATAAGAGTGAAACGAAGCCCATGACTCAGAATGAGCAAAGGGAAATTATTGATAAATTTCGATGTGGAAATGTAAATTTACTAATTGCTACTACTGTAGCTGAGGAAGGCCTGGACATCAAAGAGTGTAACATCGTTATTCGCTACGGCCTCGTCACCAATGAAATTGCTATGGTGCAGGCTCGCGGTAGAGCTCGAGCTGATGAAAGCACCTATGCTCTTGTGGTTTCAAGTGGCTCAGGGGCTGTTGAACGTGAAAATGTTAATATTTTTCGTGAGAAAATGATGTACAAGGCCATTCAGCGTGTTCAGAAGATGCCACAGGAAGAGTATTTTAAAAAGATTCAGATTTTCCAGTCGCAAAGTATAGTGGAAAAACAAATGAAGGTGGTGAGAGATCAGCGCAAGACATACAAGAAAAATCCTTCACTAATAAAATTCTTATGCAAAAATTGCTCCAAGCCGATATGTTCTGGAGAAGACATACAAGTTATTGAAGACATGCATCATGTCAGTGTGAAAAAAGATTTCCAAAGTCTTTATCATACAAGAGAAAATAAAACACTGCAAGATAAGCATGCTGATTACCAGACAAATGGGGAAATTATATGCAAAGACTGTGGACAAGCTTGGGGAAATATGATGGTTCATCGAGGCCTTGACCTGCCTTGTCTAAAGATCAGAAATTTTGTGGTTGTGTTTGCAGACAAGAAAACAACAAACAATATTTTTAAGAAATGGGGAGACCTGCCCATCAGGTTTCCTAGTTTTGATTATGCAGCTCATTGTCCTTCAAGTGATGAAGAT
>mixornis_gularis-passeriformes-mda5_CDS
ATGGCAGAGAGCACCCGGTACGAGCGGTTCCTGTACGTAATCTCCTGCTTCAGGCCGCGGCTGAGGCAGTTCATCCAGGTGCAGCCCGTGCTGGACCGGCTGCCGTCGCTGAGCGCGGAGGACAGGGACAGGGTGCGAGCAGCCGCCCAGCAGCGGGGCGCGATGGCGGGCGCGGAGGAGCTGCTGCGGGCCGTGGAGCGGGGGCCCCGCGGCTGCGGCTGGATCCCCGAGTTCCTGCAGGCGCTGGAGCACGGTGGCTGCAGCCTGGCCGCCTGCTACGCCAGCCCCAGCCTGAGCCAGCTRCCCTCGCCGGCACAGGAGGCCGAGCACGACCTGTGCGTGCACCTGGTGCAGCTGCTGCACGGCACGCTGGTGGACAGGATGCGCACCGTGCCGGTGGCCGAGAAGTGCCTGGAGATAGGAATCTTCCAGGACGAGGACATGGATCGGATCCAGGCTGTTACTGACAATCATGGGAACAGAGATGGTGCAAGGGAGCTACTGAGCAGAATAGTCCAGAAGAAAGATTGGTTCTCTTCTTTTTTGGTTGCTCTCCGTGAAACCCAACATGAAGACCTTGCAGATGATTTAAGTGGAAATACAGGA------GAGAATAAACAAAATGGGATGGAGCAGACTACAAACAAAGAGACAGAAGTTACAAGCCAACCTGGACACGTCATGGAGGAGAATTTGAAACAGGAAGAAAATGTGGATGATAGTTTCAGCAGTGAGAACAGTGTGTTGGAAACATCCACAGAAAAGAGCTCTATGGTGTCAGAGTCAGATGTCTCCATAGGAGATAGAAGTGTCAGTAACTTGAATGAAGACGTGGGACAGAGC---TGCACAACCAGTGATTCAGATGAA------GTGGAGAGAAGAGCCTCACCTCAGCCCGATCTGACCCTGAGAGATTACCAGATGGAAGTTGCCAAGCCAGCACTGAATGGGGAGAATATTATAATATGTCTCCCTACGGGCAGTGGTAAAACCAGAGTGGCTGTTTACATTACCAAAGATCACTTGGATAAGAAGAGAAGAGCATCAGAGCCTGGAAAAGTCATAGTACTTGTTAATAAGGTTCCATTGGTAGAACAGCATTTACAAGCAGAGTTTAGTCCATTCCTGAAGCGTTGGTATCGGGTTATTGGTTTAAGTGGTGATTCTCAGCTGAAAATCTCATTTCCTGAAGTTGTCAGAAGAAATGATGTCATCATCTGTACAGCACAGATCCTTGAGAATTCACTGTTAAATGCATCCAAGGAAGAAGAAGAAGGTGTCCACTTATCAGATTTTTCCCTCATCATTATTGATGAGTGTCATCACACTCAAAAGGAATGTGTCTACAACAATATAATGCGACGTTACTTAAAAGAAAAGATGAAGAACAGGAAGYTGGCAAAAGAAAACAAACCACTGATCCCACAGCCTCAGATTCTGGGACTTACAGCCTCACCTGGTGTAGGAGGTGCAACATCCTACTCAAAAGCTGAAGAGCATATTTTGAAAATCTGTGCCAACCTCGATGCATGTAGAATTATGACTGTTGAAGAGCATGCCTCCCAGCTAAAGAATCACGTGAAGGAACCGTCTAAGAAGACTGTGATTGCAGATGACAAAAAAAGAGATCCATTTAAAGAGAGAATTAGTGAGATCATGACAGAAATACAAAATTATTGCCAGCTACATCCCAAGTCTGAGTTTGGAACTCAGACATATGAACAGTGGGTGATCAGAGAAGAGAGAAGAGCTGCAAAAGAGGAAAAGCGCAGGGAACGTGTCTGTGCAGAACACTTGAAGAAATACAATGATGCTCTCCAGATAAATGACACCATCCGAATGGTGGATGCCTACAATCACCTAAATAACTTCTATAAAGAGGAGAAAAGTAAGAAGACAGTAAGGAGTGATGATGATGATGATGATTATGATGATGATGAA---GAACCAGCAGGATCTAAACAGGATGAAACAGATGAATTTCTAATAGGTTTATTTAATGCAAAAAAGAAACAGCTGGAAGAGTTGACTGGAAATCCAGAAAATGAAAATGAGAAGTTAATAAAGTTGAGAAATACTTTAATGGAGGAGTTCACAAAGACTGAGGAACCTCGAGGAATCATTTTCACAAAGACTCGTCTAAGTGCCTCTGCTCTATTCCAGTGGATTAAGGACAACCCAAAATTTGAAGAAGTGGGAATTAGGGCTCATTATCTTATTGGCTCTGGACATAAGAGTGAAATGAAACCCATGACTCAGAATGAACAAAGGGAAGTCATTGATAAATTTCGACGTGGAAATGTAAATTTACTAATTGCTACTACTGTAGCTGAGGAAGGCCTGGACATCAAAGAGTGTAATATTGTTATTCGCTATGGCCTCGTCACCAATGAAATTGCTATGGTGCAGGCTCGTGGTAGAGCTCGAGCTGACGAAAGCACCTATGCTGTTGTGGCTTCGACTGGCTCAGGGGCTATTGAATGTGAAKATGTTAATCTTTTTCGTGAGAAAATGATGTATAAGGCCATTCAGCGTGTCCAGAAGATGCCACAGGAAGAGTATTTAAATAAGATCGAGAGTTTCCAGTTGCAAAGTGTAGTGGAAAAACAAATGAAGGCAAAGAGGGATCAGCTCAAGACATACAAGAAAAATCCTTCACTTATAAAATTCTTATGCAAAAATTGCTCCAAGCYGATATGTTCCGGAGAAGACATCCAAGTTATTGAAAACATGCATCATGTCAGTGTGAAAAAAGATTTCCAAAGTCATTATCATACAAGAGAAAATAAAACACTGCAGGATAAGCAAGCTGATTACCAGACAAATGGGGAAATTATATGCAAAGACTGTGGACAAGCTTGGGGAAATATGATGGTTCACCGAGGTCTTGACCTGCCTTGTCTAAAGATTAGAAATTTTGTAGTTGTGTTTGCAGACAAGAAAACAACTAAGCAAATTTTTAAGAGATGGGGAGATCTGCCCATCAGGTTTCCTAGTTTTGATTATGCAGCTCATTGTCCTTCAAGTGATGAAGAT
>neopelma_chrysocephalum-passeriformes-mda5_CDS
ATGGAAGAGGGGGACCGGGACGAGCGGTTCCTCTACATGATCTCCTGCTTCAGGTCGCGGCTGAAGCAGTTCATCCAGGTGCAGCCCGTGCTGGACCAGCTCCCCTCGCTGAGCGCGGAGGAGAGGGAGAAGGTGCGGGCGGCCGCCCTGCAGCGAGGCGGGGTGGCGGGGGCCGAGGAGCTTCTGCGGGCCGTGGAGCGGGGGCCCCGCGGCTGCGGCTGGTTCCACGAGTTTCTGCAGGCGCTGGAGCACGGCGGCTGTAGCCTGGCCGCCTGCTACGCCAACCCCAGCCTCAGCCAGCTGCCCTCGCCGGCCGAAGAGGCCGACCACGACCTCTGTGTGCACCTGGTGCAGCTGCTCCACAGCACGCTGGTGGACAGGATGCGGACCGTGCAGGTGGCCGAGAAGTGCCTGGAAATGGGCATCTTCAAGGAGGAGGACCTGGATCGGATCCACACTGTTACTGACAATCGTGGGAACAGAGAGGGTGCAAGGGAGCTTCTGAGCAGAATAGTGCAGAAGAAAGATTGGTTCTCTCCTTTTCTGATTGCTCTCCGTGAAACCCAACATGGAGACCTGGCAAATGATTTAAGTGGAAATACAGGAGGAACGGAGAATAGACAAAATGAGCTGAAGAACAGTACAAATGAAGAAACAGAAATTACAAGCCAACCAGGATATGTCATAATGGAGGATTTGAAACAGCAAGAAAATGTGAATGATAGTTTCATCAGTGAGAGCAGTGTATTGGAAACATCCATGGGAGAGAATTCTGTAGATTCAGAGTCAGATGTCTCCATAGGAGATGGAAGTGTCCGTAACTTCAGTGAAAACCTGGGCCAGAGC---TGCACAACCAGTGATTCAGATGAA------GAGGAGAGGAGAGCTTCACCTGAGCCAGATCTGACTCTGAGAGATTACCAGATGGAAGTTGCAAAGCCAGCACTAAATGGGGAAAATATTATAATATGTCTCCCTACAGGCACTGGTAAAACCAGAGTGGCTGTTTACATTACCAAAGATCACTTGGATAAGAAGAAAAGAGCATCAGAGCCTGGAAAAGTCATAGTACTTGTTAATAAGGTACCACTGGTACAACAGCATTTAGAATCAGAGTTTCATCCATTCCTGAAGCGTTGGTATCAGGTTATTGGTTTAAGTGGTGATTCTCAACTGAAAATCTCATTTCCTGAAGTTGTCAGAAGAAATGATGTCATCATCAGTACAGCACAAATCCTTGAGAATTCACTGATAAATGCAGACAAAGAAGATGAAGAAGGTGTCCACTTATCAGACTTTTCCCTTATCATTATTGATGAGTGTCATCACACTCAGAAGGAAGGTGTCTACAACAATATAATGCGTCGTTACTTAAAAGAAAAGATGAAGAACAGGAAGCTGGCAAAAGAAAACAAACCACTGATCCCACAACCTCAGATTCTGGGACTTACAGCCTCACCTGGTGTAGGAGGTGCAAAATCGTACTCAAAAGCTGAAGACCATATTCTGAAAATCTGTGCCAATCTTGATGCATGTAGAATTATGACTGTTGAAGAGCATGAGGACCAGTTAAAGAATCAGGTGAAGGAGCCGTCCAAGAAGACTGTGGTTGCAAATGACAAAAAAAGGGATCCATTTAGAGAGGAAATTACTGAGATCATGACAGAAATACAAAACTATTGCCAGTTCCATCCAAAATCTGAGTTTGGAACTCAGACATATGAACAGTGGGTGATCAGAGAAGAGAGAAGAGCTGCAAAAGAAGAAAAACGCAAGGAACGTGTCTGTGCAGAACACTTGAAGAAATACAATGATGCTCTCCTGATAAATGACAGTATCCGAATGGTGGATGCATACAATCACCTAAATAACTTTTATAAGGAGGAGAAAAGTAAAAAGACAGTAAGGAGTGATGACGATGATGATGATGAT---------------GAACCAGCTGTATCAAAACAGGATGAAACAGATGAATTTCTAATAGGTTTATTTCATACAAAAAAGAAGTTGCTGAAAAAGTTGGCTGGAAAGCCAGAACATGAAAATGAGAATCTAATACAGTTGAGAAATACTTTAATGGAGGAGTTCACGAAGACTGAGGAACCTAGAGGAATTATTTTCACAAAGACTCGTCTAAGTGCCTTTGCTCTATTCCAGTGGATTCAAGACAACCCAAAATTTAAAGAAGTGGGAATTAAGGCCCATTATCTTATCGGCTCTGGACATAACAGTGAAATGAAACCCATGACTCAGAATGAGCAAAGGGAAGTTATTGATAAATTCCGATGTGGAAATGTAAATTTACTTATTGCTACTACTGTAGCTGAGGAAGGCTTGGACATCAAAGAGTGTAACATCGTTATTCGCTATGGCCTTGTCACTAATGAAATTGCTATGGTGCAGGCTCGTGGTCGAGCTCGAGCTGATGAGAGCACCTATGCTCTTGTGGCTCCGAGTGGCTCAGGAGCTGTTGAACGTGAAGATGTTAATATTTTCCGTGAGAAAATGATGTATAAGGCCATTCAGCGTGTCCAGAAGATGCCACAGGAAGAGTATTTAAATAAGATTCAGAAATTCCAGTTGCAAAGTATAGTGGAAAAACAAATGAAGGCAAAGAAAGATCAGCGCAAGACATACAAGAAAAATCCTTCACTAATAACATTCTTATGCAAAAATTGCCACAAAACGATATGTTCTGGAGAAGACATACAAGTTATTGAGTACATGCATCATGTCAGTGTGAAAAAAGATTTCCAAAACCTTTACCATACAAGAGAAAATAAGACACTGCAAGATAAGCATGCCGATTACCAGACAAATGGGGAAATTATATGTAAAGATTGTGGACAAGCTTGGGGAAATATGATGGTTCACCGAGGCCTTGACCTACCTTGTCTGAAGATTAGAAATTTTGTGGTTGTGTTTGCAGACAAGAAAACAACAAAGCAAATTTTTAAGAAATGGGGAGAACTGCCCGTCAGGTTTCCTGATTTTGATTATGCAGCTCACTGTCCTTCAAGTGATGAAGAT
>paradisaea_rubra-passeriformes-mda5_CDS
ATGGCAGACAGCACCCGGGACGAGCTGTTCCTGTACATCATCTCCTGCTTCAGGCCGCGGCTGAAGCAGTGGATCCAGGTGCAGCCCGTGCTGGACCTGCTCCCCTCGCTGAGCGCGGAGGACAGGGAGAGGGTGCGTGCGGCCGCCCTGCAGCGGGGCCAGGCGGCGGGGGCGGAGGAGCTGCTGCGGGCCGTGGAGCGGGGGCCCCGCGGCTGCGGCTGGATCCGCGAGTTCCTGCAGGCGCTGGAGCACGGCGGCTGCAGCCTGGCCGCCTGCTACGCCAACCCCAGCCTGAGCCAGCTGCCCTCGCCGGCAGAGGAGGCCGAGCACGACCTCTGCGTGCACCTGGTGCAGCTGCTGCACGGCACGCTGGTGGACAGGATGCGGACCGTGCAGGTGGCCGAGAAGTGCCTGGAGATGGGCATCTTCCGGGACGAGGACATGGATCAGATCCAGACTGTTGCTGACAATCGTGGGAACAGAGATGGTGCAAGGGAGCTACTGAGCAGAATAGTGCAGAAGAAAGATTGGTTCTCTTCTTTTTTGATTGCTCTCCGTGAAACTCAACATGAAGACCTTGCAGATGATTTAAGCGGAAATACAGGAGGAACAGAGAATAAACAAAATGGGATGGAGAAGAGTACCAACAAAGAAGCAGAAGTTACAAGCCAACCAGGATACATCACAGCGGAGAATTTGAAACAGGAAGAAAATGTGGATGATAGTTTCAGCAGTGAGAACAGTGTATTGGAAACATCCATAGAAAAGAATTCTGTGGTGTCAGAGTCAGATGTCTCCATAGGAGATGGAAGTGTCAGTAACTTGAATGAAAACCTGGGAGAGAGC---TGCACAACCAGTGATTCAGATGAA------GGGGAGAGGAGAGTCTCACCTGAGCCAGATCTGACCCTGAGAAATTACCAGATGGAAGTTGCAAAGCCAGCACTGAATGGGGAGAATGTTATAATATGTCTCCCTACAGGCAGTGGTAAAACCAGAGTGGCTGTTTACATTACCAAAGATCACTTGGATAAGAAGAGAAGAGCATCAGAGCCTGGAAAAGTCATAGTACTTGTTAATAAGGTGCCATTGGTAGAACAGCATTTACAAACAGAGTTCAGTCCATTCCTGAAGCGTTGGTATCAGGTTATTGGTTTAAGTGGTGATTCTCAGCTGAAAATCTCATTTCCTGAAGTTGTCAGAAGAAATGATGTCATCATCAGTACAGCACAGATCCTTGAGAATTCACTGTTAAATGCATCCAAGGAAGATGAAGAGGGTGTCCACTTATCAGATTTTTCCCTCATCATTATCGATGAGTGTCATCACACTCAAAAGGAAGGTGTCTACAACAATATAATGCGACGTTACTTAAAAGAAAAGATGAAGAACAGGAAGCTGGCAAAAGAAAACAAACCACAGATCCCACAGCCTCAGATTCTGGGACTGACAGCCTCACCTGGTGTAGGAGGTGCAACATCCTACTCAAAAGCTGAGGAGCATATTCTGAAAATCTGTGCCAATCTTGATGCATGTAGAATTATGACTGTTGAAGAGCATGTCTCCCAGCTAAAAAATCAGGTAAAGGAACCGTCTAAGAAGACTGTGATTGCAGATGACAAAAAAAGGGATCCATTTAAAGAGAGAATTACTGAGATCATGACAGAAATACAAAATTATTGCCAGTTGCATCCAAAATCTGAGTTTGGAACTCAGACATATGAACAGTGGGTGATCAGAGAAGAGAAAAGAGCTGCAAAAGAAGAAAAACGCAGGGAACGTGTCTGTGCAGAACACTTGAAGAAATACAATGATGCTCTCCAGATAAATGACACCATCCGAATGGTGGATGCCTACAATCACCTAAATAACTTTTATAAAGAGGAGAAAAGTAAGAAGACAGTAAGGAGTGATGATGATGATGATGAT------------------GAACCAGCAGTATCAAAACAGGATGAAACAGATGAATTTCTAATAGGTTTATTTCATGCAAAAAAGAAACAGCTGAAAGAGTTGACGGGAAAGCCAGAAAATGAAAATGAGAAGCTAATAAAGTTGAGAAATACTTTAATGGAGGAGTTCACAAAGACTGAGGAACCTCGAGGAATTATTTTCACAAAGACTCGTCTAAGTGCCTTTGCTCTATTCCAGTGGATTAAGGACAACCCGAAATTTGAAGAAGTGGGAATTAGGGCCCATTATCTTATTGGCTCTGGACATAACAGTGAGATGAAGCCCATGACTCAGAATGAGCAAAGGGAAGTTATTGATAAATTTCGACGTGGAAATGTAAATTTACTAATTGCTACTACCGTAGCTGAGGAAGGCCTGGACATCAAAGAGTGTAACATTGTTATTCGCTATGGCCTTGTCACCAATGAAATTGCTATGCTGCAGGCTCGTGGTCGAGCTCGAGCTGATGAAAGCACCTATGCTCTTGTGGCTTCAAGTGGCTCAGGGGCTGTTGAACGTGAAGATGTTAATATTTTTCGTGAGAAAATGATGTATAAGGCCATTCAGCGTGTCCAGAAGATGCCACAGGAAGAGTACTTAAACAAGATTCAGAGTTTCCAGTTGCAAAGTATAGTGGAAAAGCAAATGAAGGCAAAGAGAGATCAGCGCAAGACATACAAGAAAAATCCTTCACTAATAAAATTCTTATGCAAAACTTGCTACAAGCCAGTATGTTCTGGAGAAGACATACAAGTTATTGAAGACATGCATCATGTCAGTGTGAGAAAAGATTTCCAAAGTCTTTATCAAACAAGAGAAAATAAAACTCTGCAAGATAAGCGTGCTGATTACCAGACCAATGGGGAAATTATATGTAAACACTGTGGACAAGCTTGGGGAAATATGATGGTACACCGAGGTCTTGACCTGCCTTGTCTAAAGATTAGAAATTTTGTGGTTGTGTTTGCAGACAAGAAAACAACAAAGCAAATTTTTAAGAAATGGGGAGAACTGCCCATCAGGTTTCCTGGTTTTGATTATGCAGCTCATTGTCCTTCAAGTGAGGAAGAT
>parotia_lawesii-passeriformes-mda5_CDS
ATGGCAGACAGCACCCGGGACGAGCTGTTCCTGTACATCATCTCCTGCTTCAGGCCGCGGCTGAAGCAGTGGATCCAGGTGCAGCCCGTGCTGGACCGGCTCCCCTCGCTGAGCGCGGAGGACAGGGAGAGGGTGCGTGCGGCCGCCCTGCAGCGGGGCCAGGCGGCGGGGGCGGAGGAGCTGCTGCGGGCCGTGGAGCGGGGGCCCCGCGGCTGCGGCTGGATCCGCGAGTTCCTGCAGGCGCTGGAGCACGGCGGCTGCAGCCTGGCCGCCTGCTACGCCAACCCCAGCCTGAGCCAGCTGCCCTCGCCGGCAGAGGAGGCCGAGCACGACCTCTGCGTGCACCTGGTGCAGCTGCTCCACGGCACGCTGGTGGACAGGATGCGGACCGTGCAGGTGGCCGAGAAGTGCCTGGAGATGGGCATCTTCCGGGACGAGGACATGGATCAGATCCAGACTGTTGCTGACAATCGTGGGAACAGAGATGGTGCGAGGGAGCTACTGAGCAGAATAGTGCAGAAGAAAGATTGGTTCTCTTCTTTTTTGATTGCTCTCCGTGAAACTCAACATGAAGACCTTGCAGATGATTTAAGCGGAAATACAGGAGGAACAGAGAATAAACAAAATGGGATGGAGAAGAGTACAAACAAA---GCAGAAGTTACAAGCCAACCAGGATACATCACAGCGGAGAATTTGAAACAGGAAGAAAATGTGGATGATAGTTTCAGCAGTGAGAACAGTGTATTGGAAACATCCATAGAAAAGAATTCTGTGGTGTCAGAGTCAGATGTCTCCATAGGAGATGGAAGTGTCAGTAACTTGAATGAAAACCTGGGACAGAGC---TGCACAACCAGTGATTCAGATGAA------GGGGAGAGGAGAGCCTCACCTGAGCCAGATCTGACCCTGAGAGATTACCAGATGGAAGTTGCAAAGCCAGCACTGAATGGGGAGAATGTTATAATATGTCTCCCTACAGGCAGTGGTAAAACCAGAGTGGCTGTTTACATTACCAAAGATCACTTGGATAAGAAGAAAAGAGCATCAGAGCCTGGAAAAGTCATAGTACTTGTTAATAAGGTGCCATTGGTAGAACAGCATTTACAAACAGAGTTTAGTCCATTCCTGAAGCGTTGGTATCAGGTTATTGGTTTAAGTGGTGATTCTCAGCTGAAAATCTCATTTCCTGAAGTTGTCAGAAGAAATGATGTCATCATCAGTACAGCACAGATCCTTGAGAATTCACTGTTAAATGCATCCAAGGAAGATGAAGAAGGTGTCCACTTATCAGATTTTTCCCTCATCATTATCGATGAGTGTCATCACACTCAAAAGGAAGGTGTCTACAACAATATAATGCGACGTTACTTAAAAGAAAAGATGAAGAACAGGAAGCTGGCAAAAGAAAACAAACCACAGATCCCGCAGCCTCAGATTCTGGGACTGACAGCCTCACCTGGTGTAGGAGGTGCAACATCCTACTCAAAAGCTGAGGAGCATATTCTGAAAATCTGTGCCAATCTTGATGCATGTAGAATTATGACTGTTGAAGAGCATGTCTCCCAGCTAAAAAATCAGGTAAAGGAACCGTCTAAGAAGACTGTGATTGCAGATGACAAAAAAAGGGATCCATTTAAAGAGAGAATTACTGAGATCATGACAGAAATACAAAATTATTGCCAGTTGCATCCAAAATCTGAGTTTGGAACTCAGACATATGAACAGTGGGTGATCAGAGAAGAGAAAAGAGCTGCAAAAGAAGAAAAACGCAGGGAACGTGTCTGTGCAGAACACTTGAAGAAATACAATGATGCTCTCCAGATAAATGACACCATCCGAATGGTGGATGCCTACAATCACCTAAATAACTTTTATAAAGAGGAGAAAAGTAAGAAGACAGTAAGGAGTGATGATGATGATGATGAT------------------GAACCAGCAGTATCAAAACAGGATGAAACAGATGAATTTCTAATAGGTTTATTTCATGCAAAAAAGAAACAGCTGAAAGAGTTGACGGGAAAGCCAGAAAATGAAAATGAGAAGCTAATAAAGTTGAGAAATACTTTAATGGAGGAGTTCACAAAGACTGAGGAACCTCGAGGAATTATTTTCACAAAGACTCGTCTAAGTGCCTTTGCTCTATTCCAGTGGATTAAGGACAACCCGAAATTTGAAGAAGTGGGAATTAGGGCCCATTATCTTATCGGCTCTGGACATAACAGTGAGATGAAGCCCATGACTCAGAATGAGCAAAGGGAAGTTATTGATAAATTTCGACGTGGAAATGTAAATTTACTAATTGCTACTACCGTAGCTGAGGAAGGCCTGGACATCAAAGAGTGTAACATTGTTATTCGCTATGGCCTTGTCACCAACGAAATTGCTATGCTGCAGGCTCGTGGTCGAGCTCGAGCTGATGAAAGCACCTATGCTCTTGTGGCTTCAAGTGGCTCAGGGGCTGTTGAACGTGAAGATGTTAATATTTTTCGTGAGAAAATGATGTATAAGGCCATTCAGCGTGTCCAGAAGATGCCACAGGAAGAGTATTTAAACAAGATTCAGAGTTTCCAGTTGCAAAGTATAGTGGAAAAGCAAATGAAGGCAAAGAGAGATCAGCGCAAGACATACAAGAAAAATCCTTCACTAATAAAATTCTTATGCAAAACTTGCTACAAGCCGGTATGTTCTGGAGAAGACATACAAGTTATTGAAGACATGCATCATGTCAGTGTGAGAAAAGATTTCCAAAGTCTTTATCAAACAAGAGAAAATAAAACTCTGCAAGATAAGCGTGCTGATTACCAGACCAATGGGGAAATTATATGTAAACACTGTGGACAAGCTTGGGGAAATATGATGGTACACCGAGGTCTTGACCTGCCTTGTCTAAAGATTAGAAATTTTGTGGTCGTGTTTGCAGACAAGAAAACAACAAAGCAAATTTTTAAGAAATGGGGAGAACTGCCCATCAGGTTTCCTGGTTTTGATTATGCAGCTCATTGTCCTTCAAGTGATGAAGAT
>parus_major-passeriformes-mda5_CDS
ATGGCAGAGGGCACCCGGGACGAGCGGTTCCTCTACATGATCTCCTGCTTCAGGCCGCGGCTGAAGCAGTTCATCCAGGTGCAGCCCGTGCTGGACCGGCTCCCCTCGCTGAGCGCGGAGGACAGGGACAGGGTGCGGGCGGCCGCCCTGCAGCGCGGCGCGGCGGCGGGCGCGGAGGAGCTGCTGCGGGCCGTGGAGCGCGGGCCCCGCGGCTGCGGCTGGATCCGCGAGTTCCTGCAGGCGCTGGAGCACGGTGGCTGCAGCCTGGCAGCCTGCTACGCCAACCCCAGCCTGAGCCAGCTGCCATCGGCGGCAGAGGAGGCCGAGCACGACCTCTGCGTGCAGCTGGTGCAGCTGCTGCACGGCACGCTGGTGGACAGGATGCGCACCGTGCAGGTGGCCGCCAGGTGCCTGGAGATGGGCATCTTCCAAGAGGAGGACATGGATCGGATCCAGACTGCTACTGATAATCGTGGGAACAGAGATGGTGCAAGGGAGCTACTGAGCAGAATAGTCCAGAAGAAAGATTGGTTCTCTTCTTTTTTGGTTGCTCTCCGTGAAACCCAACATGAGGACCTTGCAGATGATTTAAGTGGAAATACAGGA------GAGAATAAACAAAATGGGACGGAGCAGACTACAAATGAAGAAACTGAAGTTAGAAGCCAACCAGGATATGACATAGAGGAGAATTTGAAACAGGAAGAAAATGTGGATGATAGTTTCAGCAGTGAGAACAGTGTGTTGGAAACATCCATACAAGAGAATTCTGTGGTGTCAGACTCAGATGTCTCCATAGGAGATGGAAGCATCAGTAACTTAAATGAAAATCTGGGACAGAGC---TTCACAGCCACTGATTCAGATGAA------GTGGAGAGGAGAGCCTCACCTCAGCCAGATCTGACTCTGAGAGATTACCAGATGGAAGTTGCAAAGCCAGCACTGAATGGGGAGAATATTATAATATGTCTCCCTACGGGCAGTGGTAAAACCAGAGTGGCTGTTTACATTACCAAAGATCACTTGGATAAGAAGAAAAGGGCATCAGAGCCTGGAAAAGTCATAGTACTTGTTAATAAGGTTCCATTGGTAGAACAGCATTTACAAACAGAGTTTAGTCCATTCCTGAAGCGCTGGTATCAGGTTATTGGTTTAAGTGGTGATTCTCAGCTGAAAATCTCATTTCCTGAAGTTGTCAGAAGAAATGATGTCATCATCAGTACAGCACAGATCCTTGAGAATTCACTGTTAAATGCATCCAAAGAAGATGAAGAATATGTCCACTTATCAGATTTTTCTCTCATCATTATTGATGAATGTCATCACACTCAAAAGGAAGGTGTCTACAACAATATAATGCGACGTTACTTAAAAGAAAAGATGAAGAACAGGAAGCTGGCAAAAGAAAACAAACCACTGATCCCACAGCCTCAGATTCTGGGACTTACAGCCTCTCCTGGTGTAGGAGGTGCAACATCCTACTCAAAAGCTGAAGAGCATATTCTGAAAATCTGTGCCAATCTTGATGCTTGTAGAATTATGACTGTTGAAGAGCATGCCTCCCAGCTGAAGAATCAGGTGAAGGAACCAACTAAGAAGACTGTGATTGCAGATGACAAAAAAAGGGATCCATTTAAAGAGAGAATTACTGAGATCATGACAGAAATACAAAACTATTGCCAGCTGCATCCAAAGTCTGAGTTTGGAACTCAGACGTATGAACAGTGGGTGATCAGAGAAGAGAGAAGAGCTGCAAAAGAAGAAAAACGCAGGGAACGTGTCTGTGCAGAACACTTGAAGAAATACAATGATGCTCTCCAGATAAATGACACCATCCGAATGGTGGATGCCTACAATCACCTAGATAACTTTTATAAAGAGGAGAAAAGTAAGAAGACAGTAAGGAGTGATGATGATGATGATGATGAT---------------GAACCAGCAGTATCAAAACAGGATGAAACAGATGAATTTCTAATAGGTTTATTTCATGCAAAAAAGAAACAGCTGAAAGAGTTGACTGGAAATCCAGAAAATGAAAATGAGAAGCTAATAAAGTTGAGAAATACTTTAATGGAGGAGTTCACAAAGACTGAGGAACCTCGAGGAATCATTTTCACAAAGACTCGTCTAAGTGCCTTTGCTCTATTCCAGTGGATTAAGGACAACCCAAAATTTGAAGAAGTGGGAATTAGGGCCCATTATCTTATCGGCTCTGGACATAAGAGTGAAATCAAGCCCATGACTCAGAATGAGCAAAGGGAAGTTATTGATAAATTTCGATGTGGAAATGTAAATTTACTAATTGCTACTACTGTAGCTGAGGAAGGACTGGACATCAAAGAGTGTAACATCGTTATTCGCTATGGCCTTGTCACCAATGAAATTGCTATGGTGCAGGCTCGTGGTAGAGCTCGAGCTGATGAAAGCACTTATGCTCTTGTGGCTTCCAGTGGCTCAGGGGCTGTTGAACGTGAAGATGTTAATATTTTTCGTGAGAAAATGATGTATAAGGCCATTCAGCGTGTCCAGAAGATGCCACAGGAAGAGTATTTAAATAAGATTCACAGTTTCCAGTTGCAAAGTATAGTGGAAAAACAAATGAAGGCAAAGAGAGATCAGCGCAAGACATGCAAGAAAAATCCTTCACTAATAAAATTCTTATGCAAAAATTGCAACAAGCTGATATGTTCTGGAGAAGACATACAAGTTATTGAAGAAATGCATCATGTCAGTGTGAAAAAAGATTTCCTAAGTCTTTATCATACAAGAGAAAATAAAACACTGCAAGATAAGAATGCCGATTACCAGACAAATGGAGAAATTGTATGCAAAGACTGTGGACAGGCTTGGGGAAATATGATGGTTCACCGAGGTCTTGACCTGCCTTGTCTAAAGATTAGAAATTTTGTGGTTGTGTTTGCAGACAAGAAAACAACAAAGCAAATTTTTAAGAAATGGGGAGAACTGCCCATCAGGTTTCCTAGTTTTGATTATGCAGCTCATTGTCCTTCAAGTGATGAAGAT
>phylloscopus_trochilus-passeriformes-mda5_CDS
ATGGCGCAGGGCAGCCGGGACGAGCTGTTCCTCTACATGATCTCCTGCTTCAGGCCGCGGCTGAAGCAGTTCATCCAGGTGCAGCCCGTGCTGGACCGGCTGCCGTCGCTGAGCGCAGAGGACAGGGACCGTGTGCGTGCGGCCGCCCTGCAGCGCGGCGCGGCGGCGGGCGCCGAGGAGCTGCTGCGCGCCGTGGAGCGGGGGCCCCGCGGCTGCGGCTGGATCCGCGAGTTCCTGCAGGCGCTGGAGCACGGTGGCTGCAGCCTGGCCGCCTGCTACGCCAACCCCAGCCTGAGCCAGCTGCCCTCGCCGGCACAGGAGGCCGAGCACGACCTGTGCGTGCACCTGGTGCAGCTGCTGCACGGCACGCTGGTGGAAAGGATGCGCGCCGTGCCGGTGGCCGAGAAGTGCCTGGAGATGCAAATCTTCCAGGACGAGGACGTGGATCGGATCCAGACTGTTACTGACAATCATGGGAACAGAGATGGTGCAAGGGAGCTACTGAGCAGAATAGTCCAGAAGAAAGATTGGTTCTCTTCTTTTTTGCTTGCTCTCCGTGAAACACAACATGAAGACCTCGCAGATGATTTAAGTGGAAATACAGGA------GAGAATAAACAAATTGGGATGGAGCAGACTGCAAATGAAGAGACAGAAGTTACAAGCCAACCTGGACACGTCACAGAGGAGAATTTGAAACAGGAAGAAAATGTGGATGATAGTTTCAGCAGTGAGAACAGTGTGTTGGAAACATCCATAGAAAAGAATTCTGTGGTATCAGAATCAGATGTCTCCATAGGAGATGAAAGTGTCAGTAACTTGAATGAAAACCTGGGACAGAGC---TGCACAACCAGTGATTCAGATGAA------GTGGAGAGGAGAGCCTCACCCCAGCCAGATCTGACCCTGAGAGATTACCAGATGGAAGTTGCAAAGCCAGCACTGAATGGGGAGAATATTATAATATGTCTCCCTACGGGCAGTGGTAAAACCAGAGTGGCTGTTTACATTACCAAAGATCACTTGGATAAGAAGAAAAGAGCATCAGAGCCTGGAAAAGTCATAGTACTTGTTAATAAGGTTCCATTGGTAGAACAGCATTTACAAAGAGAGTTTGGTCCATTCCTGAAGCGTTGGTATCAGGTTATTGGTTTAAGTGGTGATTCTCAGCTGAAAATCTCATTTCCTGAAGTTGTCAGAAGAAATGATGTCATCATCAGCACAGCACAGATCCTTGAGAATTCACTGTTAAATGCATCCAAGGAAGATGAGGAAGGTGTCCGCTTATCAGATTTTTCCCTCATCATTATTGACGAGTGTCATCACACTCAAAAGGAAGGTGTCTACAACAATATAATGCGACGTTACTTAAAAGAAAAGGTGAAGAACAGGAAGCTGGCAAAAGAAAACAAACCAGTGATCCCACAGCCTCAGATTCTGGGACTTACAGCCTCACCTGGTGTAGGAGGTGCAACATCCTACTCAAAAGCTGAAGAGCATATTTTGAAAATCTGTGCCAATCTCGATGCATGTAGAATTATGACTGTTGAAGAGCATGCCTCCCAGCTAAAGGATCAGGTGAAGGAACCGTCTAAGAAGACTGTGATTGCAGATGACAAAGAAAGAGATCCATTTAAAGAGAAAATTACTGAGATCATGACAGAAATACAAAACTACTGCCAGCTGCATCCCAAGTCTGAGTTTGGAACTCAGACATATGAACAGTGGGTGATCAGAGAAGAGAGAAGAGCTGCAAAAGAGGAAAAACGCAGGGAACGTGTCTGTGCAGAGCACCTGAAGAAATACAATGATGCTCTCCAGATAAACGACACCATCCGAATGGTGGATGCCTACAATCACCTAAATAACTTCTACAAAGAGGAGAAAAGAAAGAAGGCAGCAAGGAGTGATGATGGTGATGATGATGATGGTGATGATGATGATGAACCAGCAGTATCTAAACAGGATGAAACAGATGAATTTCTAATAGGTTTATTTCATGCAAAAAAGAAACAACTGAAAGAGTTGACTGGAAAGCCAGAAAATGAAAATGAGAAGCTAACAAAGTTGAGAAGTACTTTAATGGAGGAGTTCACAAAGATTGAGGAACCTCGAGGAATCATTTTCACAAAGACACGTCTAAGTGCCTTTGCTCTATTCCAGTGGATTAAGGACAACCCAAAATTTGAAGAAGTGGGAATTAAGGCCCATTATCTTATCGGCTCAGGACATAAGAGTGAAATGAAGCCCATGACTCAGAATGAGCAAATGGAAGTTATTGATAAATTTCGACGTGGAAATATAAATTTACTAATTGCTACTACTGTAGCTGAGGAAGGCCTGGACATCAAAGAGTGTAAAATCGTTATTCGCTATGGGCTCGTCACCAATGAAATTGCTATGGTGCAGGCTCGTGGTAGAGCTCGAGCTGATGAAAGCACCTATGCTCTTGTGGCTTCAAGTGGCTCAGGGGCTGTTGAACGTGAAGATGTTAATATTTTTCGTGAGAAAATGATGTATAAGGCCATTCAGCGTGTCCAGAACATGCCACAGGAAGAGTATTTAAAAAAGATTGAGAGTTTCCAGTTGCAAAGTATACTGGAAAAACAAATGAAGGCAAAGAGAGATCAGCTCAAGACATACAAGAAAAATCCTTCGCTAATAAAATTCTTATGCAAAAATTGCTCCAAGCCGATATGTTCTGGAGAAGACATACAAGTTATTGAAGACATGCATCATGTCAGTGTGAAAAAAGATTTCCAAAGTCATTATCATACAAGAGAAAATAAAACACTGCAGGATAAGCATGCTGATTACCAGACAAATGGGGAAATAATATGCAAAGACTGTGGACAAGCTTGGGGAAATATGATGGTTCACCGAGGTCTTGACCTGCCTTGTCTAAAGATTAGAAATTTTGTCGTTGTGTTTGCAGACAAGAAAACAACAAAACAAATTTTTAAGAAATGGGGGGATCTGCCCATCAGGTTTCCTAGTTTTGATTATGCAGCTCATTGTCCTTCAAGTGATGAAGAT
>pipra_filicauda-passeriformes-mda5_CDS
ATGGAAGAGGGGGACCGGGACGAGAGGTTCCTCTACATGATCTCCTGCTTCAGGCCGCGGCTGAAGCAGTTCATCCAGGTGCAGCCCGTGCTGGACCAGCTCCCCTCGCTGAGCGCGGAGGAGAGGGAGAAGGTGCGGGCGGCCCTCCTGCAGGGGGGCGCTGTGGCGGGGGCCGAGGAGCTGCTGCGGGCCGTGGAGCGGGGGCCCCGCGGCTGCGGCTGGTTCCACGAGTTTCTGCAGGCACTGGAGCACGGCGGCTGTAGCCTGGCCGCCTGCTACGCCAACCCCAGCCTCAGCCAGCTGCCCTCGCCGGCCGAAGAGGCCGACCACGACCTCTGCGTGCACCTGGTGCAGCTGCTCTACAGCACGCTGGTGGACAGGATGCGGGCCGTGCAGGTGGCCGAGAAGTGCCTGGAAATGGGCATCTTCAAGGAGGAGGACCTGGAGCGGATCCAGACTGTTACTGACAATCGTGGGAACAGAGAGGGTGCAAGGGAGCTTCTAAGCAGAATAATGCAGAAGAAAGATTGGTTCTCTCCTTTTTTGTTTGCTCTCCGTGAAACCCAACATGGAGACCTGGCAGATGATTTAAGTGGAAATACAGGAGGAACAGAGAATAGACAAAATGAGATGAAGAACAGTACAAATGAAGAAACAGAAATTACAAGCCAACCAGGATATGCCACAGTGGAGGATTTGAAACAGCAAGAAAATGTGAATGATAGTTTCATCAGTGAGAACAGTGTATTGGAAACATCCATGGGAGAGAATTCTGTAGATTCAGAGTCAGATGTCTCCATAGGAGATGGAAGTGTCCGTAACTTCAGTGAAAACCTGGGTCAGAGC---TGCACAACCAGCAATTCAGATGAA------GAGGAGAGGAGAGCTTCACCTGAGCCAGATCTGACCCTGAGAGATTACCAGATGGAAGTTGCAAAGCCAGCACTAAATGGGGAGAATATTATAATATGTCTCCCTACAGGCACTGGTAAAACCAGAGTGGCTGTTTACATTACCAAAGATCACTTGGATAAGAAGAAAAGAGCATCAGAGCCTGGAAAAGTCATAGTACTTGTTAATAAGGTACCACTGGTACAACAGCATTTAGAATCAGAGTTTCATCCATTCCTGAAGCGTTGGTATCAGGTTATTGGTTTAAGTGGTGATTGTCAACTGAAAATCTCATTTCCTGAAGTTGTCAGAAGAAATGATGTCATCATCAGTACAGCACAAATCCTTGAGAATTCACTGATAAATGCAGACAAAGAAGATGAAGAAGGTGTCCACTTATCAGATTTTTCCCTTATCATTATTGATGAGTGTCATCACACGCAGAAGGAAGGTGTCTACAACAATATAATGCGACGTTACTTAAAAGAAAAGATGAAGAACAGGAAGCTGGCAAAAGAAAACAAACCACTGATCCCACAGCCTCAGATTCTGGGACTTACAGCCTCACCTGGTGTAGGAGGCGCAAAATCCTACGCAAAAGCTGAAGACCATATTCTGAAAATCTGTGCCAATCTTGATGCATGTAGAATTATGACTGTTGAAGAGCATGAGGACCAGTTAAAGAATCAGGTGAAGGAGCCGTCCAAGAAGACTGTGGTTGCAAATGACAAAAAAAGGGATCCATTTAGAGAGAAAATTACTGAGATCATGACAGAAATACAAAACTATTGCCAGCTCCATCCAAAATCCGAGTTTGGAACTCAGACATACGAACAGTGGGTGATCAGAGAAGAGAAAAGAGCTGCAAAAGAAGAAAAACGCAAGGAACGTGTCTGTGCAGAACACTTGAAGAAATACAATGATGCTCTCCTGATAAATGACAGTATCCGAATGGTGGATGCATACAATCACCTAAATAACTTTTATAAGGAGGAGAAAAGTAAGAAGACAGTAAGGAGTGATGATGATGATGAT---------------------GAACCAGCTGTATCAAAACAGGATGAAACAGATGAATTTCTAATAGGTTTATTTCATGCAAAAAAGAAGTGGCTGAAAAAGTTGGCTGGAAAGCCAGAACATGAAAATGAGAATCTAATACAGCTGCGAAATACTTTAATGGAGGAGTTCACGAAGACTGAGGAACCTAGAGGAATTATTTTCACAAAGACTCGTCTAAGTGCCTTTGCTCTATTCCAGTGGATTCAAGACAACCCAAAATTTAAAGAAGTGGGAATTAAGGCCCATTATCTTATCGGCTCTGGACATAACAGTGAAATGAAACCCATGACTCAGAATGAGCAAAGGGAAGTTATTGATAAATTCCGATGTGGAAATTTAAATTTACTTATTGCTACTACTGTAGCTGAGGAAGGCTTGGACATCAAAGAGTGTAACATCGTTATTCGCTATGGCCTTGTCACCAATGAAATTGCTATGGTGCAGGCTCGTGGTCGAGCTCGAGCTGATGAGAGCACCTATGCTCTTGTGGCTCCGAGTGGCTCAGGAGCTGTTGAACGTGAAGATGTTAATATTTTCCGTGAGAAAATGATGTATAAGGCCATTCAGCGTGTCCAGAAGATGCCACAGGAAGAGTATTTAAATAAGATTCAGAATTTCCAGTTGCAAAGTATAGTGGAAAAACAAATGAAGGCAAAGAAAGATCAGCGCAAGACATACAAGAAAAATCCTTCACTAATAACATTCTTATGCAAAAATTGCCACAAAACGATATGTTCTGGAGAAGACATACAAGTTATTGAGAACATGCATCATGTCAGTGTGAAAAAAGATTTCCAAAGCCTTTATCATACAAGAGAAAATAAGACACTGCAAGATAAGCATGCCGATTACCAGACAAATGGGGAAATTATATGTAAAGATTGTGGACAAGCTTGGGGAAATATGATGGTTCACCGAAGCCTTGACCTACCTTGTCTGAAGATTAGAAATTTTGTGGTTGTGTTTGCAGACAAGAAAACAACAAAGCAAATTTTTAAGAAATGGGGAGAACTGCCCGTCAGGTTTCCTAGTTTTGATTATGCAGCTCATTGTCCTTCAAGTGATGAAGAT
>poecile_atricapillus-passeriformes-mda5_CDS
ATGGCAGAGGGCACCCGGGACGAGCGGTTCCTCTACATGATCTCCTGCTTCAGGCCGCGGCTGAAGCAGTTCATCCAGGTGCAGCCGGTGCTGGACCGGCTCCCCTCGCTGAGCGCGGAGGACAGGGACCGGGTGCGGGCGGCCGCCCTGCAGCGCGGCGCGGCGGCGGGCGCGGAGGAGCTGCTGCGGGCCGTGGAGCGCGGGCCCCGCGGCTGCGGCTGGATCCGCGAGTTCCTGCAGGCGCTGGAGCACGGTGGCTGCAGCCTGGCCGCCTGCTACGCCAACCCCAGCCTGAGCCAGCTGCCCTCGGCGGCAGAGGAGGCCGAGCACGACCTCTGCGTGCAGCTGGTGCAGCTGCTGCACGGCACGCTGGTGGACAGGATGCGCACCGTGCAGGTGGCCGCCAGGTGCCTGGAGATGGGCATCTTCCAGGAGGAGGACATGGATCGGATCCAGACTGCTACTGATAATCGTGGGAACAGAGATGGTGCAAGGGAGCTACTGAGCAGAATAGTCCAGAAGAAAGATTGGTTCTCATCTTTTTTGGTTGCTCTCCGTGAAACCCAACATGAGGACCTTGCAGATGATTTAAGTGGAAATACAGGA------GAGAATAAACAAAATGGGATAGAGCAGACTACAAACGAAGAAACAGAAGTTAGAAGCCAACCAGGATATGACATAGAGGAGAATTTGAAACAGGAAGAAAATGTGGATGATAGTTTCAGCAGTGAGAACGGTGTGTTGGAAACATCCATACAAGAGAATTCTGTGGTGTCAGAGTCAGATGTCTCCATAGGAGATGGAAGCGTCAGTAACTTAAATGGAAACCTGGGACAGAGC---TGCACAGCCACTGATTCAGATGAA------GTGGAGAGGAGAGCCTCACCTCAGCCAGATCTGACCCTGAGAGATTACCAGATGGAAGTTGCAAAGCCAGCACTGAATGGGGAGAATATTATAATATGTCTCCCTACGGGCAGTGGTAAAACCAGAGTGGCTGTTTACATTACCAAAGATCACTTGGATAAGAAGAAAAGGGCATCAGAGCCTGGAAAAGTCATAGTACTTGTTAATAAGGTTCCATTGGTAGAACAGCATTTACAAACAGAGTTTAGTCCATTCCTGAAGCGCTGGTATCAGGTTATTGGTTTAAGTGGTGATTCTCAGCTGAAAATCTCATTTCCTGAAGTTGTCAGAAGAAATGATGTCATCATCAGTACAGCACAGATCCTTGAGAATTCACTGTTAAATGCATCCAAGGAAGATGAAGAATGTGTCCACTTATCAGATTTTTCCCTCATCATTATTGATGAATGTCATCACACTCAAAAGGAAGGTGTCTACAACAATATAATGCGACGTTACTTAAAAGAAAAGATGAAGAACAGGAAGCTGGCAAAAGAAAACAAACCACTGATCCCACAGCCTCAGATTCTGGGACTTACAGCCTCACCTGGTGTAGGAGGTGCAACATCCTACTCAAAAGCTGAAGAGCATATTCTGAAAATCTGTGCCAATCTTGATGCATGTAGAATTATGACTGTTGAAGAGCACGCCTCTCAGCTGAAGAATCAGGTGAAGGAACCGTCTAAGAAGACTGTGATTGCAGATGACAAAAGAAGGGATCCATTTAAAGAAAGAATTACTGAGATCATGAGAGAAATACAAAACTATTGCCAGCTGCATCCAAAGTCTGAGTTTGGAACTCAGACCTATGAACAGTGGGTGATCAGAGAAGAGAGAAGAGCTGCAAAAGAAGAAAAACGCAGGGAACGTGTCTGTGCAGAACACTTGAAGAAATACAATGATGCTCTCCAGATAAATGACACCATCCGAATGGTGGATGCCTACAATCACCTAGATAACTTTTATAAAGAGGAGAAAAGTAAGAAGACAGTAAGGAGTGATGATGATGATGATGAT------------------GAACCAGCAGTATCAAAACAGGATGAAACAGATGAATTTCTAATAGGTTTATTTCATGCAAAAAAGAAACAGCTGAAAGAGTTGACTGGAAAGCCAGAAAATGAAAATGAGAAGCTAATAAAGTTGAGAAATACTTTAATGGAGGAGTTCACAAAGACTGAGGAACCTCGAGGAATCATTTTCACAAAGACTCGTCTAAGTGCCTTTGCTCTATTCCAGTGGATTAAGGACAACCCAAAATTTGAAGAAGTGGGAATTAGGGCCCATTATCTTATTGGCTCTGGACATAAGAGTGAAATCAAGCCCATGACTCAGAATGAGCAAAGGGAAGTTATTGATAAATTTCGATGTGGAAATGTAAATTTACTAATTGCTACTACTGTAGCTGAGGAAGGACTGGACATCAAAGAGTGTAACATCGTTATTCGCTATGGCCTTGTCACCAATGAAATTGCTATGGTGCAGGCTCGTGGTAGAGCTCGAGCTGATGAAAGCACCTATGCTCTTGTGGCTTCAAGTGGCTCAGGGGCTGTTGAACGTGAAGATGTTAATATTTTTCGTGAGAAAATGATGTATAAGGCCATTCAGCGTGTCCAGAAGATGCCACAGGAAGAGTATTTAAATAAGATTCAGAGTTTCCAGTTGCAAAGTATAGTGGAAAAACAAATGAAGGCAAAGAGAGATCAGCGCAAGACATGCAAGAAAAATCCTTCACTAATAAAATTCTTATGCAAAAATTGCAACAAGCTGATATGTTCTGGAGAAGACATACAAGTTATTGAAGACATGCATCATGTCAGTGTGAAAAAAGATTTCCCAAGTCTTTATCATACAAGAGAAAATAAAACACTGCAAGATAAGAATGCCGATTACCAGACAAATGGGGAAATTGTATGCAAAGACTGTGGACAGGCTTGGGGAAATATGATGGTTCACCGAGGTCTTGACCTGCCTTGTCTTAAGATTAGAAATTTTGTGGTTGTGTTTGCAGACAAGAAAACAACAAAGCAAATTTTTAAGAAATGGGGAGAACTGCCCATCAGGTTTCCTAGTTTTGATTATGCAGCTCATTTTCCTTCAAGTGATGAAGAT
>pseudopodoces_humilis-passeriformes-mda5_CDS
ATGGCAGAGGGCACCCGGGACGAGCGGTTCCTCTACATGATCTCCTGCTTCAGGCCGCGGCTGAAGCAGTTCATCCAGGTGCAGCCCGTGCTGGACCGGCTCCCCTCGCTGAGCGCGGAGGACAGGGACAGGGTGCGGGCGGCCGCCCTGCAGCGCGGCGCGGCGGCGGGCGCGGAGGAGCTGCTGCGGGCCGTGGAGCGCGGGCCCCGCGGCTGCGGCTGGATCCGCGAGTTCCTGCAGGCGCTGGAGCACGGTGGCTGCAGCCTGGCAGCCTGCTACGCCAACCCCAGCCTGAGCCAGCTGCCATCGGCGGCAGAGGAGGCCGAGCACGACCTCTGCGTGCAGCTGGTGCAGCTGCTGCACGGCACGCTGGTGGACAGGATGCGCACCGTGCAGGTGGCCGCCAGGTGCCTGGAGATGGGCATCTTCCAGGAGGAGGACATGGATCGGATCCAGACTGCTACTGATAATCGTGGGAACAGAGATGGTGCAAGGGAGTTACTGAGCAGAATAGTCCAGAAGAAAGATTGGTTCTCTTCTTTTTTGGTTGCTCTCCGTGAAACCCAACATGAGGACCTTGCAGATGATTTAAGTGGAAATACAGGA------GAGAATAAACAAAATGGGACAGAGCAGACTACAAATGAAGAAACTGAAGTTAGAAGCCAACCAGGATATGACATAGAGGAGAATTTGAAACAGGAAGAAAATGTGGATGATAGTTTCAGCAGTGAGAACAGTGTGTTGGAAACATCCATACAAGAGAATTCTGTGGTGTCAGAGTCAGATGTCTCCATAGGAGATAGAAGCGTCAGTAACTTAAATGAAAATCTGGGACAGAGC---TGCACAGCCACTGATTCAGATGAA------GTAGAGAGGAGAGCCTCACCTCAGCCAGATCTGACCCTGAGAGATTACCAGATGGAAGTTGCAAAGCCAGCACTGAATGGGGAGAATATTATAATATGTCTCCCTACGGGCAGTGGTAAAACCAGAGTGGCTGTTTACATTACCAAGGATCACTTGGATAAGAAGAAAAGGGCATCAGAGCCTGGAAAAGTCATAGTACTTGTTAACAAGGTTCCATTGGTAGAACAGCATTTACAAACAGAGTTTAGTCCATTCCTGAAGCGCTGGTATCAGGTTATTGGCTTAAGTGGTGATTCTCAGCTGAAAATCTCATTTCCTGAAGTTGTCAGAAGAAATGATGTCATCATCAGTACAGCACAGATCCTTGAGAATTCACTGTTAAATGCATCCAAGGAAGATGAAGAATATGTCCACTTATCAGATTTTTCCCTCATCATTATTGATGAATGTCATCACACTCAAAAGGAAGGTGTCTACAACAATATAATGCGACGTTACTTAAAAGAAAAGATGAAGAACAGGAAGCTGGCAAAAGAAAACAAACCACTGATCCCACAGCCTCAGATTCTGGGACTTACAGCCTCACCTGGTGTAGGAGGTGCAACATCCTACTCAAAAGCTGAAGAGCATATTCTGAAAATCTGTGCCAATCTTGATGCATGTAGAATTATGACTGTTGAAGAGCATGCCCCCCAGCTGAAGAACCAGGTGAAGGAACCATCTAAGAAGACTGTGATTGCAGATGACAAAAAAAGGGATCCATTTAAAGAGAGAATTACTGAGATCATGACAGAAATACAAAACTATTGCCAGCTGCATCCAAAGTCTGAGTTTGGAACTCAGACGTATGAACAGTGGGTGATTAGAGAAGAGAGAAGAGCTGCAAAAGAAGAAAAACGCAGGGAACGTGTCTGTGCAGAACACTTGAAGAAATACAATGATGCTCTCCAGATAAATGACACCATCCGAATGGTGGATGCCTACAATCACCTAGATAACTTCTATAAAGAGGAGAAAAGTAAGAAGACAGTAAGGAGTGATGATGATGATGATGAT------------------GAACCAGCAGTATCAAAACAGGATGAAACAGATGAATTTCTAATAGGTTTATTTCATGCAAAAAAGAAACAGCTGAAAGAGTTGACTGGAAATCCAGAAAATGAAAATGAGAAGCTAATAAAGTTGAGAAATACTTTAATGGAGGAGTTCACAAAGACTGAGGAACCTCGAGGAATCATTTTCACAAAGACTCGTCTAAGTGCCTTTGCTCTATTCCAGTGGATTAAGGACAACCCAAAATTTGAAGAAGTGGGAATTAGGGCCCATTATCTTATCGGCTCTGGACATAAGAGTGAAATCAAGCCCATGACTCAGAATGAGCAAAGGGAAGTTATTGATAAATTTCGATGTGGAAATGTAAATTTACTAATTGCTACTACTGTAGCTGAGGAAGGACTGGACATCAAAGAGTGTAACATCGTTATTCGCTATGGCCTTGTCACCAATGAAATTGCTATGGTGCAGGCTCGTGGTAGAGCTCGAGCTGATGAAAGCACCTATGCTCTTGTGGCTTCAAGTGGCTCAGGGGCTGTTGAACGTGAAGATGTTAATATTTTTCGTGAGAAAATGATGTATAAGGCCATTCGGCGTGTCCAGAAGATGCCACAGGAAGAGTATTTAAATAAGATTCAGAGTTTCCAGTTGCAAAGTATAGTGGAAAAACAAATGAAGGCAAAGAGAGATCAGCGCAAGACATGCAAGAAAAATCCTTCACTAATAAAACTCTTATGCAAAAATTGCAACAAGCTGATATGTTCTGGAGAAGACATACAAGTTATTGAAGACATGCATCATGTCAGTGTGAAAAAAGATTTTCCAGGTCTTTATCATACAAGAGAAAATAAAACACTGCAAGATAAGAATGCTGATTCCCAGACAAATGGGGAAATTGTATGCAAAGACTGTGGACAGGCTTGGGGAAATATGATGGTTCACCGAGGTCTTGACCTGCCTTGTCTAAAGATTAGAAATTTTGTGGTTGTGTTTGCAGACAAGAAAACAACAAAGCAAATTTTTAAGAAATGGGGAGAACTGCCCATCAGGTTTCCTAGTTTTGATTATGCAGCTTATTGTCCTTCAAGTGATGAAGAT
>saxicola_maurus-passeriformes-mda5_CDS
ATGGCAGAGGGCACCCGGGACGAGCGGTTCCTCTACATGATCTCGTGCTTCAGGCCGCGGCTGAAGCAGTTCATCCAGGTGCAGCCCGTGCTGGACCGGCTGCCCTCGCTGAGCGCCGAGGACCGGGACAGGGTGCGGGCGGCCGCCGAGCAGCGCGGCGCGGCGGCGGGCGCGGAGGAGCTGCTGCGGGCCCTGGAGCGCGGGCCCCGCGGCTGCGGCTGGGGCCGCGAGTTCCTGCAGGCGCTGGAGCAGGGCGGCTGCGGCCTGGCCGCCTGCTACGCCAACCCCAGCCTGAGCCTGCTGCCCTCGCCCGCCGAGGAGGCCGAGCACGACCTGTGCGTGCAGCTGGTGCAGCTGCTGCACGGCACGCTGGTGGACAGGATGCGCGCCCTGCAGGTGGCCGGGAAGTGCCTGGAGATGGGAATCTTCCAGGACGAGGACATGGATCGGATCCAGACTGTTACTGACAATCGTGGCAACAGAGATGGTGCAAGGGAGCTACTGAGCAGAATAGTCCAGAAGAAAAATTGGTTCTCTTCTTTTTTGGTTGCTCTCCGTGAAACCCAACATGAAGACCTCGCATGTGATTTAAGTGGAAATACAGGAGGAACAGAGAATAAACAAAATGGGATGGAGCAGACTACANATGAAGAAACAGAAGTTACAAGTCAACCAGGATATGCCATAGAGCAGAATTTGAAACAGAAAGAAAATGTGGATGATAGTTTCAGCAGTGAGAGCAGTGTGTTGGAAACATCCATAGAAAATAATTCTGTGGTGTCAGAGTCAGATGTCTNCACAGGAGATGGA------AGTAACTTGAATGAAAGCCTGGGACAGAGC---TACACAACCAGTGATTCAGATGAA------GAGGAGAGGAGAGCCTCACCTGAGCCAGATCTGACCCTGAGAGATTACCAGATGGAAGTTGCAAAGCCAGCACTGAATGGAGAGAATATTATAATATGTCTCCCTACGGGCAGTGGTAAAACTAGAGTGGCTGTTTACATTACCAAAGATCACTTGGATAAGAAGAAAAGAGCATCAGAGCCTGGAAAAGTCATAGTACTTGTTAATAAGGTTCCATTGGTAGAACAGCATTTACAAAGAGAGTTTAGTCCATTCCTGAAGCGTTGGTATCAGGTTACTGGTTTAAGTGGTGATTCTCAGCTGAAAATCTCATTTCCTGAAGTTGTCAGAAGAAATGATGTCATCATCTGTACAGCACAGATCCTTGAGAATTCACTGTTAAATGCATCCAAGGAAGAGGAAGAAAGTGTCCACTTATCAGATTTTTCCCTCATCATTATCGATGAGTGTCATCACACTCAAAAGGAAGGTGTCTACAACAATATAATGCGACGTTACTTAAAAGAAAAGATGAAGAACAGGAAGCTGGCAAAAGAAAACAAACCACTGATCCCACAGCCTCAGATTCTGGGACTTACAGCCTCACCTGGTGTAGGAGGTGCAACATCCTACTCAAAAGCTGAAGAGCATATTCTGAAAATCTGTGCCAATCTTGATGCATGTAGAATTATGACTGTTGAAGAGCATGCATCCCAGCTAAAGAATCAGGTGAAGGAACCATCTAAAAAGACTGTGATTGCAGATGACAAAAAAAGGGATCCATTTAAAGAGAGAATTATTGAGATCATGACAGAAATACAAAACTATTGCCAGCTACATCCAAAGTCTGAGTTTGGAACTCAGACATACGAACAGTGGGCGATCAGAGAAGAGAGAAGAGCTGCAAAAGAAGAAAAACGCAGGGAACGTGTCTGTGCAGAACACTTGAAGAAATACAATGATGCTCTCCAGATAAATGACACCATCCGAATGGTGGATGCCTACAATCACCTAAATAACTTTTATAAAGAGGAGAAAAGTAAGAAGACAGTAAGGAGTGATGATGATGATGATGAT------------------GAACCAGCAGTATCAAAACAGGATGAAACAGATGAATTTCTATTAGATTTATTTCATGCAAGAAAGAAACAGCTGAAAGAGTTGACTAGAAAGCCAGAAAATGAAAATGAGAAGCTAATAAAGTTGAGAAACACTTTAATGGAGGAGTTCACAAANACTGAGGAACCTCGAGGAATCATTTTCACAAAGACTCGTCTAAGTGCCTTTGCTCTATTCCAGTGGATTCAGGACAACCCAAAATTTGAAGAAGTGGGAATTAGGGCCCATTATCTTATTGGCTCTGGACACAAGAGTGAAATGAAGCCCATGACTCAGAATGAGCAAAGGGAAGTTATTGATAAATTTCGACATGGAAATATAAATTTACTAATTGCTACTACTGTAGCTGAGGAAGGCCTGGACATCAAAGAGTGCAACATAGTTATTCGCTATGGCCTCGTCACCAATGAAATTGCTATGGTGCAGGCTCGCGGTAGAGCTCGGTCTGATGAAAGTACCTATGCTCTTGTGGCTTCAAGTGGCTCAGGGGCTGTTGAACGTGAAGATGTTAATATTTATCGTGAGAAAATGATGTACAAGGCCATCCAGCGTGTCCAGAAGATGCCACAGGAAGAGTATTTAAATAAGATTCAGAGTTTCCAGTTGCAAAGTATAGTGGAAAAACAAATGAAGGCAAAGAGAGATCAGTGCAAGACATACAAGAAAAATCCTTCACTAATAAAATTCTTATGCAAAAATTGCTACAAGCCGATATGTTCTGGAGAAGACATACAAGTTATTGAAGACATGCATCATATCAGTGTGAAAAAAGATTTCCAAAGTCTTTATCATACAAGAGAAAATAAAACACTGCAAGATAAGCATGCTGATTACCAGACAAATGGGGAAATTATATGCAAAGACTGTGGACAAGCTTGGGGAAATATGATGATTCACCGAGGTCTTGACCTGCCTTGTCTAAAGATTAAAAATTTTGTGGTTGTGTTTGCAGACAAGAAAACAACAAAGCAAATTTTTAAGAAATGGGGAGAGCTGCCCATCAGGTTTCCTAGTTTTGATTATGCAGCTCATTTTCCTTCAAGTGATGAAGAT
>serinus_canaria-passeriformes-mda5_CDS
ATGGCAGAGGGCACCCGGGACGAGCGGTTCCTCTACATGATCTCCTGCTTCAGGCCGCGGCTGAAGCAGTTCATCCAGGTGCAGCCCGTGCTGGACCGGCTCCCCTCGCTGAGCGCGGAGGACAAGGACAGGGTGCGTGCGGCCGCCCTGCAGGGGGGCGCGGCGGCGGGCGCGGAGGAGCTGCTGCGGGCCGTGGAGCGGGGGCCCCGCGGCTGCGGCTGGATCCGCGAGTTCCTGCAGGCGCTGGAGCATGGAGGCTGCAGCCTGGCCGTCTGCTACGCCAACCCCAGCCTGAGCCAGCTGCCCTCGCCGGAAGAGGAGGCCGAGCACGACCTCTGCGTGCACCTGGTGCAGCTGCTGCACGGCACGCTGGTGGACAGGATGCGCACCGTGCAGGTGGCCGAGAAGTGCCTGCAGATGGGAATCTTCCAGGACGAGGACGTGGATCGGATCCAGACTGTTACTGACAATCGTGGGAACAGGGATGGTGCAAGGGAGCTACTGAGCAGAATAGTCCAGAAGAAAGACTGGTTCTCGTCTTTTTTGGTTGCTCTCCGTGAAACGCAACATGAAGACCTTGCCGATGATTTAAGTGGAAATACAGGA------GAGAATAAAGAAAATGGGATGGAGCAGACTACGAATGAAGAAACAGAAGTTCCAAGCCAACCAGGATACGTCACAGAGGAGAATTTGAAACAGGAAGAAAATGTGGATGATAGTTTCAGCAGTGAGAGCAGTCTGTTGGAAACATCCATAGAAAAGAATTCTGTGATGTCAGAGTCAGATGTCTCCATAGGAGATGGAAGTGTCAGTAACTTGAAGGGAAACCTGGAAGAGAGT---TGCACAACCAGTGATTCAGATGAA------GTGGAGAGGAGAGCCTCACCTGAACCAGATCTGACCCTGAGAGATTACCAGATGGAAGTTGCAAAGCCAGCCTTGAATGGGGAGAATATTATCATTTGTCTCCCTACAGGCAGTGGTAAAACCAGAGTGGCTGTTTACATTACCAAAGATCACTTGGATAAGAAAAAAAGAGCATCAGAGCCTGGAAAAGTCATAGTACTTGTTAACAAGGTTCCATTGGTAGAACAGCATTTAAAAAGAGAGTTTAGTCCATTCCTGAAGCGTTGGTATCAGGTTATTGGTTTAAGTGGTGATTCTCAGCTGAAAATCTCATTTCCTGAAGTTGTGAGAAGAAATGATGTCATCATAAGTACAGCACAGATCCTTGAGAATTCACTGTTAAATGCGTCCAAGGAAGATGAAGAAAGTGTCCACTTATCAGATTTTTCCCTCATCATCATCGATGAGTGTCATCACACTCAAAAGGAAGGTGTCTACAATAATATAATGAGACGTTACTTAAAACAAAAAAAGAAGAACGTGAAGCTGGCAAAAGAAAACAAACCACTGATCCCACAGCCTCAGATTCTGGGACTTACAGCCTCACCTGGTGTAGGAGGTGCAACATCCTACTCAAAAGCTGAAGAGCATATTCTGAAAATCTGTGCCAATCTTGATGCATGTAGAATTATGACTGTTGAAGAGCATGCCTCCCAGCTAAAGAATCAGGTGAAGGAACCATCTAAGAAAATTGTGATTGCAGATGATAAAAAAAGGGATCCATTTAAAGAGAAAATTACTGAGATCATGACAGAAATACAAAACTATTGCCAGCTGCATCCGAAGTCTGAGTTTGGAACTCAGACATATGAACAGTGGGTGATCAGAGAAGAGAGAAGAGCTGCGAAAGAAGAAAAACGCAGGGAACGTGTCTGTGCAGAGCACTTGAAGAAATACAACGATGCTCTCCAGATAAATGACACCATCCGAATGGTGGATGCCTACAATCACCTAAATAACTTCTATAAAGAGGAGAAAAGTAAGAAGACAGTAAGGAGTGATGATGATGATGATGAT------------------GAACCAGCAGTATCAAAACAGGATGAAACAGATGAATTTCTAATAGGTTTATTTCATGCAAAAAAGAAACAGCTGAAAGAGTTGACTACAAAGCCAGAAAATGAAAATGAGAAGCTAACGAAGTTGAGAAATACTTTAATGGAGGAGTTCACAAAGACTGAAGAGCCTCGAGGAATCATTTTCACAAAGACTCGTCTAAGTGCCTTTGCTCTATTCCAGTGGATTAAGGAAAACCCAAAATTTGAAGAAGTGGGAATCAAGGCCCATTATCTTATCGGCTCTGGACACAAGAGTGAAATGAAGCCCATGACTCAGAATGAGCAAAGGGAAGTTATTGATAGATTTCGATGTGGAAATGTAAATTTGCTAATTGCTACTACTGTAGCTGAGGAAGGCCTGGACATCAAAGAGTGTAACATCGTTATTCGCTATGGCCTCGTCACCAATGAAATTGCTATGGTGCAGGCTCGTGGTAGAGCTCGAGCTGATGAAAGCACCTATGCTCTTGTGGTTTCAAGTGGCTCAGGGGCTGTTGAACATGAAAATGTTAATATTTTTCGTGAGAAAATGATGTATAAGGCCATTCAGCGTGTCCAGAAGATGCCACAGGAAGAGTATTTAAAAAAGATTCAGAGTTTCCAGTCGCAAAGTATAGTGGAAAAACAAATGAAGGTGATGAGAGATCAGCGCAAGACATACAAGAAAAATCCTTCACTAATAAAATTCTTATGCAAAAATTGCTCCAAGCCGATATGTTCTGGAGAAGACATACAAGTTATTGAAGACATGCATCATGTCAGTGTGAAAAAAGATTTCCAAAGTCTTTATCATACAAGAGAAAATAAATCACTGCAAGATAAGCGTGCTGATTACCCGACAAATGGGGAAATTATATGCAAAGACTGTGGACAAGCTTGGGGACATATGATGGTTCACCGAGGTCTTGACCTACCTTGTCTGAAGATCAGAAATTTTGTGGTTGTGTTTGCAGACAAGAAATCAACGAACAATATTTTTAAGAAATGGGGAGAGCTGCCCATCAGGTTTCCTAGTTTTGATTATGCAGCTCACTGTCCTTCAAGTGATGAAGAT
>sporophila_hypoxantha-passeriformes-mda5_CDS
ATGGCAGAGGGCGCCCGGGACGAGCGGTTCCTCTACATGATCTCCTGCTTCAGGCCGCGGCTGAAGCAGTTCATCCAGGTGCAGCCCGTGCTGGACCGGCTGCCCTCGCTAAGCGCGGAGGACCGGGACAGGGTGCGGGCGGCCGCCCTGCAGCGGGGCGCGGCGGCGGGCGCCGAGGAGCTGCTGCGGGCCGTGGAGCGGGGGCCCCGCGGCTGCGGCTGGATCCGCGAGTTCCTGCAGGCGCTGGAGCACGGCGGCTGCAGCCTGGCCGCCTGCTACGCCAACCCCAGCCTCAGCCAGCTGCCCTCGCCGGCAGAGGAGGCCGAGCACGACCTCTGCGTGCACCTGGTGCAGCTGCTGCACGGCACGCTGGTGGACAAGATGCGCGCCGGGCAGGTGGCGGAGAAGTGCCTGCAGATGGGAATCTTCCAGGACGAGGACGTGGATCGGATCCAGACTGTTGCTGACAATCGTGGGAACAGAGATGGTGCAAGGGAGCTACTGAGCAGAATAGTCCAGAAGAAAGACTGGTTCTCTTCTTTTTTGATTGCTCTCCGTGAAACCCAACATGAAGACCTTGCAGATGATTTAAGTGGAAATACAGGA------GAGAATAAACAAAATGGGATGGAGCAGACTACGAATGAAGAAACAGAAATTACAAGCCAACCAGGATACGTCATAGAGGAGAATTTGAAACAGGAAGAAAATGTGGATGATAGTTTCAGCAGTGAGAACAGTCTGTTGGAAACATCCATAGAAAAGAATTCTGTGATGTCAGAGTCAGATGTTTCCATAGGAGAKGGAAGTGTCAGTAACTTGAATGGAAACTGG------AGC---TGCACAACCAGTGATTCAGATGAA------GTGGAGAGGAGAGCCTCACCTGAGCCAGATCTGACCCTGAGAGATTACCAGATGGAAGTTGCAAAGCCAGCATTGAATGGGGAGAATATTATCATATGTCTCCCTACAGGCAGTGGTAAAACCAGAGTGGCTGTTTACATTACCAAAGATCACTTGGATAAGAAAAAAAGAGCATCAGAGCCTGGAAAAGTCATAGTACTTGTTAATAAGGTTCCATTGGTAGAACAGCATTTAAAAAGAGAGTTTGGTCCATTCCTGAAGCGTTGGTATCAGGTTATTGGTTTAAGTGGTGATTCTCAGCTGAAAATCTCATTTCCTGAAGTTGTCAGAAGAAATGATGTCATCATCAGTACAGCACAGATCCTTGAGAATTCACTGTTAAATGCCTCCAAGGAAGATGAAGAAAGTGTCCACTTATCAGATTTTTCCCTCATCATCATCGATGAGTGTCATCATACTCAAAAGGAAGGTGTCTACAATAACATAATGAGACGTTACTTAAAAGAAAAGATGAAGAACAGGAAGCTGGCAAAAGAAAACAAACCACTGATCCCACAGCCTCAGATTCTGGGACTTACAGCCTCACCTGGTGTAGGAGGTGCAACATCCTACTCAAAAGCTGAAGAGCATATTCTGAAAATCTGTGCCAATCTTGATGCATGTAGAATTATGACTGTTGAAGAGCATGCCTCCCAGCTAAAGAATCAGGTGAAGGAACCATCTAAGAARACTGTGATTGCAGATGATAAAAAAAGGGATCCATTTAAAGAGAGACTCACTGAGATCATGACAGAAATACAAAACTATTGCCAGCTGCATCCGAAGTCTGAGTTTGGAACTCAGACATATGAACAGTGGGTGATCAGAGAAGAGAGAAGAGCTGCRAAAGAAGAAAAACGCAGGGAACGTGTCTGTGCAGAGCACTTGAAGAAATACAATGATGCTCTCCAGATAAATGACACCATCCGAATGGTGGATGCCTACAATCACCTRAATAACTTCTATAAAGAGGAGAAAAGTAAGAAGACAGTAAGGAGTGATGATGATGATGATGAT------------------GAGCCAGCAGTATCAAAACAGGATGAAACAGATGAATTTCTAATAGGTTTATTTCATGCAAAAAAGAAACAGCTGAAAGAGTTGACTAGAAAGCCAGAAAATGAAAATGAGAAGCTAATGGAGTTGAGAAATACTTTAATGGAGGAGTTCACGAAGACTGAAGAACCTAGAGGAATCATTTTCACAAAGACTCGTCTAAGTGCCTTTGCTCTTTTCCAGTGGATTAAGGACAACCCAAAATTTGAAGAAGTGGGWATTAAAGCCCATTATCTTATCGGCTCTGGACATAAGAGTGAAATGAAGCCCATGACTCAGAATGAGCAAAGGGAAGTTATTGATAAATTTCGATGTGGAAGTGTAAATTTACTGATTGCTACTACTGTAGCTGAGGAAGGCCTGGACATCAAAGAGTGTAACATCGTTATTCGCTACGGCCTTGTCACCAATGAAATTGCTATGGTGCAGGCTCGTGGTAGAGCTCGAGCTGATGAAAGCACCTATGCTCTTGTGGCTTCAAGTGGCTCAGGGGCTGTTGAACGTGAAAATGTTAATACTTTTCGTGAGAAAATGATGTATAAGGCCATTCAGCGTGTCCAGAAGATGCCACAGGAAGAATATTTAAATAAGATTCAGAGTTTCCAGTTGCAAAGTGTAGTGGAAAAACAAATGAAGGTGGTGAGAGATCAGCGCAAGACATACAAGAAAAATCCTTCACTAATAAAATTCTTATGCAAAAATTGCTCCAAGCCGATATGTTCTGGAGAAGACATACAAGTTATTGAAGACATGCATCATGTCAGTGTGAAAAAAGATTTCCAAAGTCTTTATCATACAAGAGAAAATAAAACACTACAAGATAAGCACGCTGATTACCAGACAAATGGGGAAATTATATGCAAAGACTGTGGACAAGCTTGGGGAAATATGATGGTTCACCGAGGTCTTGACCTGCCTTGTCTAAAGATCAGAAATTTTGTGGTTGTGTTTGCAGACAAGAAAACAACAAACAATATTTTTAAGAAATGGGGAGACCTGCCCATCAGGTTTCCTAGTTTTGATTATGCAGCTCATTGTCCTTCAAGTGATGAAGAT
>sturnus_vulgaris-passeriformes-mda5_CDS
ATGGCAGAGGGCACCCGGGACGAGCTGTTCCTCTACATGATCTCCTGCTTCAGGCCGCGGCTGAAGCGGTTCATCCAGGTGCAGCCCGTGCTGGACCGGCTGCCGGCGCTGAGCGCGGAGGACAGGGACAGGGTGCGAGCGGCCGCCCAGCAGCGGGGCGCGGCGGCGGGCGCCGAGGAGCTGCTGAGGGCCGTGGAGCGGGGGCCCCGCGGCTGCGGCTGGATCCGCGAGTTCCTGCAGGCGCTGGAGCAGGGCGGCTGCGGCCTGGCCGCTTGCTACGCCAACCCCAGCCTGAGCCAGCTGCCCTCGCCGGCAGAGGAGGCCGAGCACGACCTGTGCGTGCAGCTGGTGCAGCTGCTGCACGGCACGCTGGTGGACAGGATGCGCGCCGTGCCGGTGGCCGAGAAGTGCCTGGAGATGGGAATCTTCCAGGACGAGGACATGGATCGGATCCAGACAGTTACTGACAATCATGGGAACAGAGATGGTGCAAGGGAGCTACTGAGCAGAATAGTCCAGAAGAAAGATTGGTTCTCTTCTTTCTTGGTTGCTCTCCGTGAAACCCAACATGAAGACCTTGCGTATGATTTAAGTGGAAATACAGGA------GAGAATAAACAAAATGGGATGGAGCAGACTACAAATGAAGAAACAGAAGTTACAAGCCAACCAGGATACGTCACAGAGGAGAATTTGAAACAGGAAGAAAATGTGGATGATAGTTTCCACAGTGAGAACAGTGTGTTGGAAACATCCATGGAAAATAATTCTGTGGCATCAGAGTCAGATGTCTCCGTAGGAGATAGAAGGGTCAATAACTTGGATGAAAACCTGGGACAGAGC---TACACAACCAGTGATTCAGATGAA------GAGGAGAGGAGAGCCTCACCTGAGCCAGATCTGACCCTGAGAGATTACCAGATGGAAGTTGCAAAGCCAGCATTGAATGGGGAGAATATTATAATATGTCTCCCTACAGGCAGTGGTAAAACCAGAGTGGCTGTTTACATTACCAAAGATCACTTGGATAAGAAGAAAAGAGCATCAGAGCCTGGAAAAGTCATAGTACTTGTTAATAAGGTCCCATTGGTTGAACAGCATTTACAAAGAGAGTTTAGTCCATTCCTGAAGCGTTGGTATAAGGTTACTGGTTTAAGTGGTGATTCTCAGCTGAAAATCTCATTTCCTGAAGTTGTCAGAAGAAATGATGTCATCATCAGTACAGCACAGATCCTTGAGAATTCACTGTTAAATGCATCCAAGGAAGAGGAAGAAAGTGTCCACTTATCAGATTTTTCCCTCATCATTATTGATGAGTGTCATCACACTCAAAAGGAAGGTGTCTACAACAATATAATGCGACGTTACTTAAAAGAAAAGATGAAGAACAGGAAGCTGGCAAAAGAAAACAAACCACTGATCCCACAGCCTCAAATTCTGGGACTTACAGCCTCACCTGGTGTAGGAGGTGCAACATCCTACTCAAAAGCTGAAGAGCATATTCTGAAAATTTGTGCCAATCTTGATGCATGTAGAATTATGACTGTTGAAGAGCATGCCTCCCAATTGAAGAATCGGGTGAAGGAACCATCTAAAAAAACTGTGATTGCAGATGACAAAAAAAGGGATCCATTTAAAGAGCGAATTACTGAGATCATGACAGAAATTCAAAACTATTGCCAGCTGCATCCAAAGTCTGAGTTTGGAACTCAGACATATGAACAGTGGGTGATCAGAGAAGAGAGAAGAGCTGCAAAAGAAGAAAAACGCAGGGAACGTGTCTGTGCAGAGCACCTGAAGAAATACAATGATGCTCTCCAGATAAATGACACCATCCGAATGGTGGATGCCTACAATCACCTAAATAACTTTTATAAGGAGGAGAAAAGTAAGAAGACAGTAAGGAGTGATGATGATGATGATGAT------------------GAACCAGCAGTATCAAAACAGGATGAAACAGATGCATTTCTAATAGATTTATTTCATGCAAAAAAGAAACAGCTGAAAGAGTTGACAGGAAAGCCAGAAAATGAAAATGAGAAATTAATAAAGTTGAGAAATACTTTAATGGAGGAATTCACGAAGACTGAGGAACCTCGAGGAATCATTTTCACAAAGACTCGTCTAAGTGCCTTTGCTCTATTCCAGTGGATTAAGGACAACCCAAAATTTGAAGAAGTGGGAATTAGGGCCCATTATCTGATCGGCTGTGGACATAAGAGTGAAATGAAGCCCATGACTCAGAATGAGCAAAGGGAAGTTATTGATAAATTTCGACATGGAAGTATAAATTTACTAACTGCTACTACTGTAGCTGAGGAAGGCCTGGACATCAAAGAGTGTAACATCGTTATTCGCTACGGCCTCGTCACCAATGAAATTGCCATGGTGCAGGCTCGTGGTAGAGCTCGATCTGATGAAAGCACCTATGCTCTTGTGGCTTCAAGTGGCTCAGGGGCTGTTGAACGTGAAGATGTGAATATTTTTCGTGAGCAAATGATGTATAAGGCCATTCAGCGTGTCCAGAAGATGCCACAGGAAGAGTATTTAAATAAGATTCAGAGTTTCCAGTTGCAAAGTATAGTGGAAAAACAAATGAAGGCAAAGAGAGATCAGTGCAAGACATACAAGAAAAATCCTTCACTAATAAAATTCTTATGCAAAAATTGCTACAAGCCAATATGTTCTGGAGAAGACATACAAGTTATTGAAGACATGCATCATATCAGTGTGAAAGAAGATTTCCAAAGTCTTTATCATACAAGAGAAAATAAAACACTGCAAGATAAGAATGCTGATTACCAAACAAATGGGGAAATTATATGCAAAGACTGTGGACAAGCTTGGGGAAATATGATGGTTCACCGAGGTCTTGACCTGCCTTGTCTGAAGATTAGAAATTTTGTGGTTGTGTTTGCAGACAAGAAAACAACAAAGCAAATCTTTAAGAAATGGGGAGAGCTGCCCATCAGGTTTCCTAGTTTTGATTATGCAGCTCATTATCCTTCAAGTGATGAAGAT
>sylvia_atricapilla-passeriformes-mda5_CDS
ATGGAAGAGAGCACCCGGGACGAGCGGTTCCTGTACATGATCTCCTGCTTCAGGCCGCGGCTGAAGCAGTTCATCCAGGTGCAGCCCGTGCTGGACCAGCTCCCGTCGCTGAGCGCGGAGGACAGGGACAGGGTGCGTGCGGCCGCCCAGCAGCGGGGCGCGGCGGCGGGCGCCGAGGAGCTGCTGCGGGCCGTGGAGCGGGGCCCCCGCGGCTGCGGCTGGATCCGCGAGTTCCTGCAGGCGCTGGAGCGCGGGGGCTGCAGCCTGGCCGCCTGCTACGCCAACCCCAGCCTGAGCCAGCTGCCCTCGCCGGCACAGGAGGCCGAGCACGACCTGTGCGCCCGCCTGGTGCAGCTGCTGCACGGCACGCTGGTGGACAGGATGCGCGCCGTGCCGGTGGCCGAGAAGTGCCTGGAGATGGGAATCTTCCAGGACGAGGACATGGATCGGATCCAGACTGTTTCTGACAATCGTGGGAACAGAGATGGTGCAAGGGAGCTACTGAGCAGAATTGTCCAGAAGAAAGATTGGTTCTCTTCTTTTTTGGTTGCTCTCCGTGAAACCCAACATGAAGATCTTGCAGATGATTTAAGTGGAAATACAGGA------GAGAATAAACAAAATGGGATGGAGGAGAATACAAATGAAGAGACAGAAGTTACAAGCCAACCTGGACACATCATAGAGGAGAATTTGAAGCAGGAAGAAAATGTGGATGATAGTTTCAGCAGTGGGAGCAGTGTGTTGGAAACATCCACAGAAAAGAATTCTACGGTGTCAGAGTCAGATGTCTCCATAGGAGATGGAAGTGTCATTAACTTGAATGAAGACCTGGGACAGAGC---TGCACAACCAGTGATTCAGATGAA------GTGGAGAGGAGAGCCTCACCTCAGCCAGATCTGACCCTGAGAGATTACCAGATGGAAGTTGCAAAGCCAGCACTGAATGGGGAGAATATTATAATATGTCTCCCTACGGGCAGTGGTAAAACCAGAGTGGCTGTTTACATTACCAAAGATCACTTGGAT---AAGAGAAGAGCATCAAAGCCTGGAAAAGTCATAGTACTTGTTAATAAGGTTCCATTGGTAGAACAGCATTTACGAACAGAGTTTAGTCCATTCCTGAAGCGTTGGTATCAGGTTATTGGTTTAAGTGGTGATTCTCAGCTGAAAATCTCATTTCCTGAAGTTGTCAGAAGAAATGATGTCATCATCTGTACAGCACAGATCCTTGAGAATTCACTGTTAAATGCATCCAAGGAAGATGAAGAAGGCGTCCACTTATCAGATTTTTCCCTCATCATTATCGATGAGTGTCATCACACTCAAAAGGAAGGTGTCTACAACAACATAATGCGACGTTACTTAAAAGAAAAGATTAAGAACAGGAGGCTGGCAAAAGAAAACAAACCACTGATCCCACAGCCTCAGATTCTGGGACTTACAGCCTCACCTGGTGTAGGAGGTGCAACAACCAACTCGAAAGCTGAAGAGCACATTTTGAAAATCTGTGCCAATCTCGATGCAAGTAGAATTATGACTGTTGAGGAGCATACTTCCCAGCTAAAGAATCAGGTGAAGGAACCATCTAAGAAGACTGTGATTGCAGATGACAAAAAGAGGGATCCATTTAAAGAGAGAATTATTGAGGTCATGACAGAAATACAAAACTATTGCCAGCTGCATCCCAAATCTGAGTTTGGAACTCAGACATATGAACAGTGGGTGATCAGAGAAGAGAGAAGAGCTGCAAAAGAAGAAAAGCGCAGGGAGCGTGTCTGTGCGGAACACTTGAAGAAATACAACGATGCTCTCCAGATCAATGACACCATCCGAATGGTGGATGCCTACAACCACCTAAATAACTTTTACGAAGAGGAGAAAAGTAAGAAGACAGTAAGGAGTGATGATGATGATGATGATGGG---GATGAT------GAACCAGCAGTATCTAAACAGGATGAAACAGATGAATTTCTAATAGGTTTATTTCATGCAAAAAAGAAACAGCTGGAAGAGTTGACTGGAAAGCCAGAAAATGAAAATGAGAAGCTAATAAAGTTGAGAAATACTTTAATGGAGGAGTTCACAAAGACTGAGGAACCTCGAGGAATCATTTTCACAAAGACTCGTCTAAGTGCCTTTGCTCTATTCCAGTGGATTAAGGACAACCCAAAATTTAAAGAAGTGGGAATTAGGGCCCATTATCTTATTGGCTCTGGACATAAGAGTGAAATGAAGCCCATGACTCAGAATGAGCAAAGAGAAGTTATTGATAAATTTCGACGTGGAAATGTAAATTTACTAATTGCTACTACTGTAGCTGAGGAAGGGCTGGACATCAAAGAGTGTAACATCGTTATACGCTACGGCCTCGTCACCAATGAAATTGCTATGGTGCAGGCTCGTGGTAGAGCTCGAGCTGATGAAAGCACCTATGCTCTTGTGGCTTCGATTGGCTCAGGGGCTGTTGAACGTGAAGATGTTAATATGTTTCGTGAGAAAATGATGTATAAGGCCATTCAGCGTGTCCAGAAGATGCCACAGGAAGAGTATTTAGAAAAGATTGAGAGTTTCCAGTTGCAAAGTGTAATGGAAAAACACATGAAGGCAAAGAGAGATCAGCTCAAGACATACAAGAAAAATCCTTCACTAATAAAATTCTTATGCAAAAATTGCTCCAAGCCGATATGTTCTGGAGAAGACATACAAGTTATTGAAAACATGCATCATGTCAGTGTGAAAAAAGATTTCCAAAGTCATTATCATACAAGAGAAAATAAAACGCTGCAGGATAAGCAAGCTGATTACCAGACAAATGGAGAAATTATATGCAAAGACTGCGGACAAGCTTGGGGAAATATGATGGTTCACCGAGGTCTTGACCTGCCTTGTCTAAAGATTAGAAATTTTGTGGTTGTGTTTGCAGACAAGAAAACAACAAAGCAAATTTTTAAGAGATGGGGAGATCTTCCCATCAGGTTTCCTAGTTTTGATTATGCAGCTCATTGTCCTTCAAGCGATGAAGAT
>taeniopygia_guttata-passeriformes-mda5_CDS
ATGGCAGACGGCACCCGGGACGAGCGGTTCCTGTACATGATCTCCTGCTTCAGGCCGCGGCTGAAGCAGATCATCCAGGCGCAGCCCGTGCTGGACCAGCTCCCCTCGCTGAGCGCGGAGGACAAGGACAGGGTGCGTGCGGCCGCCCTGCAGCGCGGCGCGGCGGCGGGCGCGGAGGAGCTGCTGCGGGCCGTGGAGCGGGGGCCCCGCGGCTGCGGCTGGATCCGCGAGTTCCTGCAGGCGCTGGAGCGCGGCGGCTGCAGCCTGGCCGCCTGCTACGCCAACCCCAGCCTGAGCCAGCTGCCCTCGCCGGCAGAGGAGGCCGAGCACGACCTCTGCGTGCACCTGGTGCAGCTGCTGCACGGCACGCTGGTGGACAGGATGCGCGCCGTGCAGGTGGCCGAGAAGTGCCTGCAGATGGGAATCTTCCAGGACGAGGACGTGGATCGGATCCAGACTGTTACTGACAATCGTGGGAATAGAGATGGTGCAAGGGAGTTACTGAGCAGAATAGTCCAGAAAAAAGATTGGTTCTCTTCTTTTTTGATTGCTCTCCGTGAAACCCAGCATGAAGACCTTGCAGATGATTTAAGTGGAAATACAGGA------GAGAGTAAACAAAATGGGATGGAGCAGACTACAAATGAAGAAACAGAAGTTACAAGCCAGCCAGGAAACGTCATAGAGGAGAATTTGAAACAGGAAGAAAATGTGGATGATAGTTTCAGCAGTGAGAGCAGTCTGTTGGAAACATCCATAGAAAAGAATTCTGTGGTGTCAGAGTCAGATGTCTCCATAGGAGATGGAGGTGTCAGTAACTCGAATGAAAATCTGGAACAGAGC---AGCACAACCAGTGATTCAGATGAA------GTGGAGAGGAGAGCCTCACCTGAGCCAGATCTGACCCTGAGAGATTACCAGATGGAAGTGGCAAAGCCAGCATTGAATGGGGAGAATATTATAATATGTCTCCCTACAGGCAGTGGTAAAACCAGAGTGGCAGTTTACATTACCAAAGATCACTTGGATAAGAAGAAAAGAGCATCAGAGCCTGGAAAAGTCATAGTACTTGTTAATAAGGTTCCACTGGTAGAACAGCATTTAAAAACAGAGTTTAGTCCATTCCTGAAACGTTGGTATCAGGTTATTGGTTTAAGTGGTGATTCTCAGCTGAAAATCTCATTTCCTGAAGTTGTCAGAAGAAATGATGTCATCATCAGTACAGCACAGATCCTTGAGAACTCACTTTTAAATGCATCCAAGGAAGATGAAGAAAGTGTCCACTTATCAGATTTTTCCCTCATCATCATCGATGAGTGTCATCACACTCAAAAGGAAGGTGTCTACAATAATATAATGAGACGTTACTTAAAAGAAAAGATGAAGAACAGGAAGCTGGCAAAGGAAAACAAACCACTGATCCCACAGCCTCAGATTCTGGGACTTACAGCCTCACCTGGTGTAGGAGGTGCAACATCCTACTCAAAAGCTGAAGAGCATATTCTGAAAATCTGTGCCAATCTTGATGCATGTAGAATTATGACTGTTGAGGAGCATGCCTCCCAGCTAAAGAATCAGGTGAAGGAACCATCTAAGAAGACTGTGATTGCAGATGACAAAAAAAGGGATCCATTTAAAGAGAAAATTACTGAGATCATGACAGAAATACAAAACTATTGCCAGCTGCATCCAAAGACTGAGTTTGGAACTCAGACATATGAACAGTGGGTGATCAGAGAAGAGAAAAGAGCTGCAAAAGCAGAAAAACGCAGGGAACGTGTCTGTGCAGAGCACTTGAAGAAATACAATGATGCTCTCCAGATAAATGACACCATCCGAATGGTGGATGCCTACAATCTCCTAAATAACTTTTATAAAGAGGAGAAAAGTAAGAAGACAGTAAGGAGTGATGATGATGATGATGAT------------------AAACCAGCAGTATCAAAACAGGATGAAACAGATGAATTTCTAATAGGCTTATTTCATGCAAAAAAGAAACAGCTGAAAGAGTTGACTAGAAAACCAGAAAATGAAAATGAGAAGCTCATGAAGTTGAGAAATACTTTAATGGAGGAGTTCACAAAGACTGAGGAACCTCGAGGAATCGTATTCACAAAGACTCGTCTAAGTGCCTTTGCTCTTTTCCAGTGGATTAAGGACAACCCAAAATTTGAAGAAGTGGGAATCAAGGCCCATTATCTTATTGGCTCTGGACATAAGAGTGAAATGAAGCCCATGACTCAGAATGAGCAAAGGGAAGTAATTGATAAATTTCGATGTGGAAATGTAAATTTACTAATTGCTACTACTGTAGCTGAGGAAGGCCTGGACATCAAAGAGTGTAACATTGTTATTCGCTATGGCCTCGTCACCAATGAAATTGCCATGGTGCAGGCTCGTGGTAGAGCTCGGGCTGATGAAAGCACCTATGCTCTTGTTGTTTCAAGTGACTCAGGGGCTGTTGAACGTGAAAGTGTTAATATTTATCGTGAGAAAATGATGTATAAGGCTATTCAGCGTGTCCAGAAGATGCCACAGGAAGAGTATTTAAATAAGATTCATAATTTCCAGTTGCAAAGTATAGTGGAAAAACAAATGAAGGTGATGAGAGATCAGCGCAAGACATACAAGAAAAATCCTTCACTAATAAAATTCTTATGCAAAAATTGCTCCAAGTCGATATGTTCTGGAGAAGACATACAAGTTATTGAAGACATGCATCATGTTAGTGTGAAAAAAGATTTCCAAAGTCTTTATCATATAAGAGAAAACAAAGCACTGCAAGATAAGCATGCTGATAACCAGACAAATGGGGAAATTATATGCAAAGACTGTGGACAAGCTTGGGGAAATATGATGGTTCACCGAGGTCTTGACCTGCCTTGTCTAAAGATTAGAAATTTTGTGGTTGTGTTTGCAGACAAGAAAATAACAAATGATATTTTTAAGAAATGGGGAGACCTGCCCATTAGGTTTCCTAGTTTTGATTATGCAAGTCATTGTCCTTCAAGTGACGAAGAT
>zosterops_pallidus-passeriformes-mda5_CDS
ATGGCAGAGAGCAGCCGGGACGAGCGGTTCCTGTACATGATCTCCTGCTTCAGGCCGCGGCTGAGGCGGTTCATCCAGGTGCAGCCCGTGCTGGACCGGCTGCCGTCGCTGGGCGCGGAGGAGCGGGAGCGGGTGCGGGCGGCCGCGCAGCAGCGGGGAGAGGTGGCGGGCGCCGAGGAGCTGCTGCGGGCCGTGGAGCGGGGCCCCCGCGGCTGCGGCTGGATCCGCGAGTTCCTGCAGGCGCTGGAGCACGGGGGCTGCAGCCTGGCCGCCTGCTACGCCAACCCCAGCATGAGCCTGCTGCCCTCGCCGGCGCAGGAGGCCGAGCACGACCTGTGCGTGCACCTGGTGCAGCTGCTGCACGGCACGCTGGTGGACAGGATGCGCGCCGTGCCCGTGGCCGAAAAGTGCCTGGAGATGGGAATCTTCCAGGACGAGGACATGGAGCGGATCCAGACTGTTACTGACAATCGTGGGAACAGAGATGGTGCAAGGGAGCTGCTGAGCAGAGTAGTCCAGAAGAAAGATTGGTTCTCGCCTTTTTTGGTTGCTCTCCGTGAAACCCAACATGAAGACCTTGCAGATGATTTAAGTGGTAATACAGGA------GAGAATAAACAAAATGGGATGGAGCAGACTACAAATGAAGAGACAGAAGTTACAAGCCAACCTGGACACGCCATAGAGGAGAATTCGAAACTGGAAGAAAATGTGGATGACAGTTTCAGCAGTGAGAACAGTGTGTTGGAAACATCTATAGAAAAGAATTCTATCGTGTCAGAGTCAGATGTCTCCATAGGAGATGGAAGTGTCAGTAACTTGAATGAAGACCTGGGAGAGAGC---TGCACAACCAGTGATTCAGATGAA------GTGGAGAGGAGAGCCTCACCTCAGCCAGATCTGACCCTGAGAGATTACCAGATGGAAGTTGCAAAGCCAGCACTGAGTGGGGAGAATATTATAATATGTCTCCCTACGGGCAGTGGTAAAACCAGAGTGGCTGTTTACATTACCAAAGATCACTTGGATAAGAAGAGAAGAGCATCAGAGCCTGGAAAAGTCATAGTACTTGTTAATAAGGTTCCATTGGTAGAACAACATTTACAAACAGAGTTTAGTCCATTCCTGAAGCGTTGGTATCAGGTTATTGGTTTAAGTGGTGATTCTCAGCTGAAAATCTCATTTCCTGAAGTTGTCAGAAGAAATGATGTCATCATCTGTACAGCACAGATCCTTGAGAATTCACTGTTAAATGCATCCAAGGAAGATGAAGAAGGTGTCCACTTATCAGATTTTTCCCTCATCATTATCGATGAGTGTCATCACACTCAAAAGGAGGGTGTCTACAACAATATAATGCGACGTTACTTAAAAGAAAAGATGAAGAACAGGAAGCTGGCAAAAGAAAACAAACCACTGATCCCACAGCCTCAGATTCTGGGACTTACAGCCTCACCTGGTGTAGGAGGTGCAAAAACCTCCTCGAAAGCTGAAGAGCATATTTTGAAAATCTGTGCCAATCTCGATGCATGTAGAATTATGACTGTTGAAGAGCATTCCTCCCAGCTAAAGAATCAGGTGAAAGAACCGTCTAAGAAGACTGTGATTGCAGATGACAAAAAAAGGGATCCATTTAAAGAGAAAATTATTGAGATCATGACAGAAATACAAAACTATTGCCAGCTGCATCCCAAGTCTGAGTTTGGAACTCAGACATATGAGCAGTGGGTGATCAGAGAAGAGAGAAGAGCTGCAAAAGAAGAAAAGCGCAGGGAACGTGTCTGTGCAGAACACTTGAAGAAATACAATGATGCTCTCCAGATAAATGACACCATCCGAATGGTGGATGCCTACAATCACCTAAATAGCTTTTATAAAGAGGAGAAAAGTAAGAAGACAGTAAGGAGTGATGATGATGATGATGATGATGATAATGAT------GAACCAGCAGTATCTAAACAGGATGAAACAGATGAATTTCTAATAGGTTTATTTCATGCGAAAAAGAAACAGCTGGAAGAGTTGACTGGAAAGCCAGAAAATGAAAATGAGAAGTTAATAAAGTTGAGAAATACTTTAATGGAGGAGTTCACAAAGACTGAGGAACCTCGAGGAATCATTTTCACAAAGACTCGTCTAAGTGCCTTTGCTCTATTCCAGTGGATTAAGGACAACCCAAAATTTGAAGAAGTGGGAATTAGGGCTCATTATCTTATTGGCTCTGGACATAAGAGTGAAATGAAGCCCATGACTCAGAATGAACAAAGGGAAGTCATTGATAAATTTCGACGTGGAAATGTAAATTTACTAATTGCTACTACTGTAGCTGAGGAAGGCCTGGACATCAAGGAATGTAACATCGTAATTCGCTATGGCCTCGTCACCAATGAAATTGCTATGGTGCAGGCTCGTGGTAGAGCTCGAGCTGATGAAAGCACCTATGCTCTTGTGGCTTCAACTGGCTCAGGGGCTGTTGAACGTGAAGATGTTAATATGTTTCGTGAGAAAATGATGTATAAGGCCATTCAGCGTGTCCAGAAGATGCCACAGGAAGAGTATTTAAATAAGATTGAGAGTTTCCAGTACCAAAGTATAGTGGAAAAACAAATGAAGGCAAAGAAGGATCAGCTCAAGACATACAAGAAAAATCCTTCACTAATAAAATTCTTATGCAAAAATTGCTCCAAGCCGATATGTTCCGGAGAAGACATACAAGTTATTGAAAACATGCATCATGTCAGTGTGAAAAAAGATTTCCAAAGTCATTATCATACAAGAGAAAACAAAACACTACAGGATAAGCAAGCTGATTACCAGACAAATGGGGAAATTATATGCAAAGACTGTGGACAAGCTTGGGGAAATATGATGGTTCACCGAAGTCTTGACCTGCCTTGTCTAAAGATTAGAAATTTTGTAGTTGTGTTTGCAGACAAGAAAACAACAAAGCAAATTTTTAAGAGATGGGGAGACCTGCCCATCAGCTTTCCTACTTTTGATTATGCAGCTCATTGTCCTTCAAGTGATGAAGAT
>egretta_garzetta-pelecaniformes-mda5_CDS
ATGGCAGAGGAGCCCCGAGACGATCGCTTCCTCTATCTGATCGCCTGCTTCAGGCCGCGGCTGAAGCAGTTCATCCGGGTGCAGCCGGTGCTGGACCGGCTTCCCTCGCTGGGCGCGGAGGAGAGGGAGAAGGTGCGGGCGGCCGCCCTGCAGCGGGGCGAGGTGGAGGCGGCGGAGGAGCTGCTGCGGGCCGTGGAGCGGGGGCCCCGCGGGTGCGGCTGGTTCCACGAGTTCCTGCAGGCGCTGGAGCACGGCGGCTGCAGCCTGGCCGCCTGCTACGTGAACCCCAGCCTCAGCCAGCTGCCCTCGCCAGCCGAGGAGGCCGACCACGACCTCTGCGTGCACTTGGTGCAGCTGCTCCACAGCACGCTGGTGGATAGAATGCAGACCGTGCAGGTGGCCGAGAAGTGCCTGCAGATGGGCATCTTCCAGGATGAGGACCTGGATCGGATCCACACTGTTACTGACAATCGTGGGAATAGAGATGGTGCAAGGGAGCTATTGAGCAGAATAGTGCAGAAGAAAGATTGGTTCTCTCCTTTTTTGATTGCTCTGCGTGAAACCCAACATGGAGACCTTGCAGATGATTTAAGTGGAAATACAGGAGGAACAGAGAATAAACAAAGTGGGATGAAGAACAGTATGAATGGAGAAACAGAAGTGACAAGCCGACCAGGATATGCCATAGTGGAGGATTTGAAACAGCAAGAAAATGTGAATGATAGTTTCAGCAGGGAGAGCAGTGTATTGGAAACATCTATTGGAAAGAATTCTGTCGTTTCAGAGTCGGATGTCTCCATAGGAGATGGAAGCATCAGTAACTTGAATGAAAACCTGGGACAGAGC---TGCACAACCAGTGATTCAGATGAAGATGAAGTGGAGAGCAGAGCTTCACCTGAGCCAGATCTGATCCTGAGAGATTACCAGATGGAAGTTGCAAAGCCAGCACTGAATGGGGAGAATATTATAATATGTCTCCCTACAGGCAGTGGTAAAACCAGAGTGGCTGTTTACATTACCAAAGATCACTTGGATAAGAAGAAAAGAGCATCTGAGCCTGGAAAAGTTATAGTACTTGTTAATAAGGTACCACTGGTAGAACAGCATTTACGAAAGGAGTTTAATCCATTCCTGAAGCGTTGGTATCAGGTTATTGGTTTAAGTGGTGATTCTCAGCTGAAAATCTCATTTCCTGAAGTTGTCAGAAGAAATGATGTCATCATCAGTACAGCACAGATCCTTGAGAATTCACTGTTAAATGCAGCCAAAGAAGATGAAGAAGGCGTCCACTTATCAGATTTTTCACTCATCATTATCGATGAGTGTCATCACACTCAGAAGGAAGGTGTCTACAACAATATAATGCGACGTTACTTAAAAGAAAAGATGAAGAACAGGAAGCTGGCAAAAGAAAACAAGCCACTGATCCCACAGCCTCAGATTCTGGGACTTACAGCCTCACCTGGTGTAGGAGGTGCAACATCTTACTCAAAAGCTGAAGAACATATTCTGAAAATCTGTGCCAATCTTGATGCATGTAGAATCATGACTGTTGAAGAGCATGCCTCCCAATTGAAGAATCAGGTGAAGGAACCATATAAGAAGACTGTGATTGCAGATGACAAAAGAAGGGATCCATTTAGAGAGAAAATTACTGAGATCATGACAGACATTCAAAACTATTGCCAGCTCCATCCAAAATCTGAGTTTGGAACTCAGCCATATGAACAGTGGGTGATTAGAGAAGAGAGAAAAGCTGCAAAAGAAGAAAAACGCAAGGAACGTGTTTGTGCAGAACACTTGAAGAAATACAACGATGCTCTCCAGATAAATGACACCATCCGAATGGTGGATGCATACAATCACCTAAATAATTTTTATAAAGAGGAGAAAAGTAAGAAGGCAGTAAGGAGTGATGATGATGATGATGAT------------------GAACCAGCAGTATCAAAACAGGATGAAACAGATGAATTTCTAATACATTTATTTCAAGCAAAAAAGAAAAAGCTGAAAGAGTTGGCTAGAAAGCCAGAATATGAAAATGAGAAGCTAATACAGTTGCGAAACACTTTAATGGAGGAGTTCACGAAGACTGAGGAACCTAGAGGAATTATTTTCACAAAGACTCGGCTAAGTGCCTTTGCTCTATTCCAGTGGATTAAGGATAATCCAAAATTTGAAGAAGTGGGAATTAAGGCCCATTATCTTATTGGTGCTGGACATAACAGTGAAATTAAACCCATGACTCAGAATGAGCAAAGGGAAGTTATTGATAAATTCCGAGGTGGAAATGTAAATTTACTTATTGCTACTACTGTAGCTGAGGAAGGCCTAGACATCAAAGAGTGCAACATCGTTATTCGCTATGGCCTTGTCACCAATGAAATTGCTATGGTGCAGGCTCGCGGTCGAGCTCGAGCTGATGAGAGCACCTATGCACTTGTGGCTTCGAGTGGCTCGGGAGCTGTTGAACGTGAAGATGTTAATATTTTCCGTGAAAAAATGATGTATAAGGCCATTCAGAGTGTCCAGAAGATGCCACAGGAAGAGTATTTAAATAAGATTCATAATTTCCAGTTGCAAAGTATAGTGGAAAAACAAATGAAGGCAAGGAGAGATCAGCACAAGACGTACAAGAAAAATCCTTCACTAATAACATTCTTATGCAAAAATTGCCACAAGCTGATATGTTCTGGAGATGACATACAAGTTATTGAAAACATGCATCATGTCAGCGTGAAAAAAGATTTCCAAAGTCTTTACCATACGAGGGAAAATAAGACACTGCAAGATAAGCATGCCGATTACCAAACAAACGGGGAAATTATATGTAAAGATTGTGGACAAGCTTGGGGAAATATGATGGTTCACCGAGGTCTTGACCTGCCTTGTCTGAAGATTAGAAATTTTGTGGTTGTGTTTGAAGACAAGAAAACAACAAAGCAAATTTTTAAGAAATGGGGAGAACTGCCCATCAGGTTCCCTAGTTTTGATTATGCAGCTCATTGTCCTTCAAGTGATGAAGAT
>nannopterum_brasilianus-pelecaniformes-mda5_CDS
ATGGCAGAGGCGTCCCGAGACGAGCGCTTCCTCTACATGATCTCCTGCTTCAGGCCGCGGCTGAAGCAGTTCATCCGGGTGCAGCCGGTGTTGGACCGGCTGCCCTCGCTGAGCGCCAAGGACAGGGAGAAGGTGCGGGCGGTGGCCCTGCAGCAGGGCGAGGTGGAGGGGGCAGAAGAGCTGCTGCGGGCCGTGGAGCGGGGACCCCGCGGGTGCGGCTGGTTCCACGAGTTCCTGCAGGCACTGGAGCACGGCGGCTGCAGCCTGGCCGCCTGCTACGTGAACCCCAGCCTCAGCCAGCTGCCCTCGCCGGCCGAGGAGGCCGACCACGACCTCTGCGTGCACTTGGTGCAGCTGCTCCACAGCACGCTGGTGGACAGAATGCAGACCATGCAGGTGGCCGAGAAGTGCCTGCAGATGGGCATCTTCCAGGACGAGGACCTGGATCGGATCCACACTGTTACTGACAATCGTGGGAACAGAGACGGAGCAAGGGAGCTGTTGAGCAGAATAGTGCAGAAGAAAGATTGGTTCTCTCCTTTTTTGATCGCTCTGCGTGAAACCCAACACGGAGGCCTTGCAGATGATTTAAGTGGAAATACAGGAGGAACAGAGAATAGACAGAATGGGGTGAAGGACAATACAAATGAAGAAACAGAAGTTACAAGCCAACCAGAATATGCTGTAATGAAGGATTCGAAACAGCAAGAAAATTTGAATAGTAGTTTCAGCAGTGAGAACAGTGTATTGGAAACATCTATTGGAAAGAATTCTGTAGTTTCAGAGTCAAATGTCTCCATCGGAGATGAAAGTGTCAGTAACTTGAATGAAAACCTGGGACAGAGC---TGCACAACCAGTCATTCAGATGAAGATGAAATGGAGAGCAGAGCTTCACCTGAGCCTGATCTGATCCTGAGAGATTACCAGATGGAGGTTGCAAGGCCAGCACTGAATGGGGAGAATATTATAATATGCCTCCCTACAGGCAGTGGTAAAACCAGAGTGGCTGTTTACATTACCAAAGATCACTTGGATAAGAAGAAAAGAGCATCAGAGCCTGGGAAAGTTATAGTACTTGTTAATAAGGTACCGTTGGTAGAACAGCATTTACGAAAGGAATTTAATCCATTCCTGAAGCGTTGGTATCAAGTTACTGGTTTAAGTGGTGATTCTCAGCTGAAAATCTCATTTCCTGAAGTTGTCAGAAGAAATGATGTCATCATCAGTACAGCACAGATCCTTGAGAATTCACTGTTAAATGCAGCCGAAGAAGATGAAGAAGGTGTCCACTTATCAGACTTTTCACTCATCATTATTGATGAGTGTCATCACACTCAAAAGGAAGGTGTCTACAACAATATAATGCGACGTTACTTAAAAGAAAAGATGAAGAACAGGAAGCTGGCAAAAGAAAACAAACCACTGATCCCACAGCCTCAGATTCTGGGACTTACAGCCTCACCTGGTGTGGGAGGTGCAACATCCTACTCAAAAGCTGAAGAACATATTCTGAAAATCTGTGCCAATCTGGATGCATATAGGATCATGACTGTCGAAGAGCACGCCTCCCAACTGAAGAATCAAGTGAAGGAACCATATAAGAAGACTGTGATCGCAGATGACAAAAGAAGGGATCCATTTAGAGAAAGAATTACTGAGATCATGACAGACATTCAAAACTATTGCCAGCTCCATCCAAAATCTGAGTTTGGAACTCAGCCATATGAACAGTGGGTGATCAGAGAAGAGAGAAGAGCTGCAAAAGAAGAAAAACGCAAGGAACGTGTCTGTGCAGAACACTTGAAGAAATACAATGATGCTCTCCAGATAAATGACACCATCCGAATGGTGGATGCGTACAATCACCTAAATAACTTTTATAAGGAGGAGAAAAGTAAGAAGACCGTAAGGAGCGATGATGATGATGATGAT------------------GAACCAGCAGTATCAAAACAGGATGAAACAGATGAATTTCTAATAGGTTTATTTCATGCAAAAAAGAAACAGCTGAAAGAATTGGCTAGAAAGCCAGAATATGAAAATCAGAAGCTAATACAGTTGCGAAACACTTTAATGGAAGAGTTCACGAAGACAGAGGAACCTAGAGGAATTATTTTCACAAAGACTCGGCTAAGTGCCTTTGCTCTATTCCAGTGGATTAAGGATAACCCAAAATTTGAAGAAGTGGGAATTAAGGCCCATTATCTTATTGGTGCTGGACATAACAGTGAAATTAAACCCATGACTCAGAATGAGCAAAGGGAAGTTATTGATAAATTCCGAGGTGGGAATATAAATTTACTTATTGCTACTACTGTAGCTGAGGAAGGCCTGGACATCAAAGAGTGTAACATCGTTATTCGCTATGGCCATGTCACCAATGAAATTGCTATGGTGCAGGCTCGCGGTCGAGCTCGAGCTGATGAGAGCACCTATGCACTTGTGGCTTCGAGTGGCTCAGGAGCTATTGAACGTGAAGATGTTAATATTTTCCGAGAGAAAATGATGTACAAGGCCATTCAGCGTGTCCAGAACATGCCACAGGAAGAGTATTTAAATAAGATTCAGAATTTCCAGTTGCAAAGTATAATGGAAAAACAAATGAAGGCAAAGAGAGACCAGCGCAAGACATACAAGAAAAATCCTTCACTAATAACATTCCTATGCAAAAATTGCCACAAGCTGGTATGTTCTGGAGAAGATATACAAGTTATTGAAAACATGCATCATGTCAGTGTGAAAAAAGATTTCCAAAGTCTTTACCATACAAGAGAAAATAAGACACTGCAAGATAAGCATGCTGATTACCAGACAAATGGGGAAATTATATGTAAAGATTGTGGACAAGCTTGGGGAAATATGATGGTTCACCGAGGCCTTGACCTGCCTTGTGTAAAGATTAGAAACTTTGTGGTTGTGTTTGAAGACAAGAAAACAATAAAGCAAATTTTTAAGAAATGGGGAGAACTGCCCGTCACGTTCCCTAGTTTTGATTATGCAGCTCATTGTCCTTCAAGTGATGAAGAT
>phalacrocorax_pelagicus-pelecaniformes-mda5_CDS
ATGGCAGAGGCGTCCCGAGACGAGCGCTTCCTCTACATGATCTCCTGCTTCAGGCCGCGGCTGAAGCAGTTCATCCGGGTGCAGCCGGTGTTGGACCGGCTGCCCTCGCTGAGTGCCGTGGACAGGGAGAAGGTGCGGGCGGTGGCCCTGCAGCAGGGCGAGGTGGAGGGGGCAGAGGAGCTGCTGCGGGCCGTGGAGCGGGGACCCCGCGGGTGCGGCTGGTTCCACGAGTTCCTGCAGGCACTGGAGCACGGCGGCTGCAGCCTGGCCGCCTGCTACGTGAACCCCAGCCTCAGCCAGCTGCCCTCGCCGGCCGAGGAGGCCGACCACGACCTCTGCGTGCACTTGGTGCAGCTGCTCCACAGCACGCTGGTGGACAGAATGCAGACCATGCAGGTGGCCGAGAAGTGCCTGCAGATGGGCATCTTCCAGGACGAGGACCTGGATCGGATCCACACTGTTACTGACAATCGTGGGAACAGAGATGGTGCAAGGGAGCTGTTGAGCAGAATAGTGCAGAAGAAAGATTGGTTCTCTCCTTTTTTGATCGCTCTGCGTGAAACCCAACACGGAGGCCTTGCAGATGATTTAAGTGGAAATACAGGAGGAACAGAGAATAGACAGAATGGGGTGGAGGACAATACAAACGAAGAAACAGAAGTTACAAGCCAACCAGAATATGCTGTAATGAAGGATTCGAAACAGCAAGAAAATTTGAATAGTAGTTTCAGCAGAGAGAACAGTGTATTGGAAACATCTATTGGAAAGAATTCTGTAGTTTCAGAGTCAGATGTCTCCATCGGAGATGAAAGTGTCAGTAACTTGAATGAAAACCTGGGACAGAGC---TGCACAACCAGTCATTCAGATGAAGATGAAATGGAGAGCAGAGCTTCACCTGAGCCTGATCTGATCCTGAGAGATTACCAGATGGAGGTTGCAAGGCCAGCACTGAATGGGGAGAATATTATAATATGCCTCCCTACAGGCAGTGGTAAAACCAGAGTGGCTGTTTACATTACCAAAGATCACTTGGATAAGAAGAAAAGAGCATCAGAGCCTGGAAAAGTTATAGTACTTGTCAATAAGGTACCGTTGGTAGAACAGCATTTACGAAAGGAATTTAATCCATTCCTGAAGCGTTGGTATCAAGTTACTGGTTTAAGTGGTGATTCTCAGCTGAAAATCTCATTTCCTGAAGTTGTCAGAAGAAATGATGTCATCATCAGTACAGCACAGATCCTTGAGAATTCACTGTTAAATGCAGCCGAAGAAGATGAAGAAGGTGTCCACTTATCAGACTTTTCACTCATCATTATTGATGAGTGTCATCACACTCAAAAGGAAGGTGTCTACAACAATATAATGCGACGTTACTTAAAAGAAAAGATGAAGAACAGGAAGCTGGCAAAAGAAAACAAACCACTGATCCCACAGCCTCAGATTCTGGGACTTACAGCCTCACCTGGTGTGGGAGGTGCAACATCCTACTCAAAAGCTGAAGAACATATTCTGAAAATCTGTGCCAATCTGGATGCATATAGGATCATGACTGTCGAAGAGCACGCCTCCCAGCTGAAGAATCAAGTGAAGGAACCATATAAGAAGACTGTGATCGCAGATGACAAAAGAAGGGATCCATTTAGAGAAAGAATTACTGAGATCATGACAGACATTCAAAACTATTGCCAGCTCCATCCAAAATCTGAGTTTGGAACTCAGCCATATGAACAGTGGGTGATCAGAGAAGAGAGAAGAGCTGCAAAAGAAGAAAAACGCAAGGAACGTGTCTGTGCAGAACACTTGAAGAAATACAATGATGCTCTCCAGATAAATGACACCATCCGAATGGTGGATGCATACAATCACCTAAATAACTTTTATAAGGAGGAGAAAAGTAAGAAGACTGTAAGGAGCGATGATGATGATGATGAT------------------GAACCAGCAGTATCAAAACAGGATGAAACAGATAAATTTCTAATAGGTTTATTTCATGCAAAAAAGAAACAGCTGAAAGAATTGGCTAGAAAGCCAGAATATGAAAATCAGAAGCTAATACAGTTGCGAAACACTTTAATGGAAGAGTTCACGAAGACAGAGGAACCTAGAGGAATTATTTTCACAAAGACTCGGCTAAGTGCCTTTGCTCTATTCCAGTGGATTAAGGATAACCCAAAATTTGAAGAAGTGGGAATTAAGGCCCATTATCTTATTGGTGCTGGACATAACAGTGAAATTAAACCCATGACTCAGAATGAGCAAAGGGAAGTTATTGATAAATTCCGAGGTGGGAATATAAATTTACTTATTGCTACTACTGTAGCTGAGGAAGGCCTGGACATCAAAGAGTGTAACATCGTTATTCGCTATGGCCACGTCACCAATGAAATTGCTATGGTGCAGGCTCGCGGTCGAGCTCGAGCTGATGAGAGCACCTATGCACTTGTGGCTTCGAGTGGCTCAGGAGCTATTGAACGTGAAGATGTTAATAATTTCCGTGAGAAAATGATGTATAAGGCCATTCAGCGTGTCCAGAACATGCCACAGGAAGAGTATTTAAATAAGATTCAGAATTTCCAGTTGCAAAGTATAATGGAAAAACAAATGAAGGCAAAGAGAGACCAGCGCAAGACATACAAGAAAAATCCTTCACTAATAACATTCCTATGCAAAAATTGCCACAAGCTGGTATGTTCTGGAGAAGATATACAAGTTATTGAAAACATGCATCATGTCAGTGTGAAAAAAGATTTCCAAAGTCTTTACCATACAAGAGAAAATAAGACACTGCAAGATAAGCATGCTGATTACCAGACAAATGGGGAAATTATATGTAAAGATTGTGGACAAGCTTGGGGAAATATGATGGTTCACCGAGGCCTTGACCTGCCTTGTGTAAAGATTAGAAACTTTGTGGTTGTGTTTGAAGACAAGAAAACAATAAAGCAAATTTTTAAGAAATGGGGAGAACTGCCCGTCACGTTCCCTAGTTTTGATTATGCAGCTCATTGTCCTTCAAGTGATGAAGAT
>phoenicopterus_ruber-phoenicopteriformes-mda5_CDS
ATGGCTGAGGAGTCCCGAGACGAGCGCTTCCTCTACCTGATCTCCTGCTTCAGGCCGCGGCTGAAGCAGTTCATCCGGGTGCAGCCGGTGCTGGACCAGCTTCCCTCGCTGAGCGCGGAGGAGAGGCAGAAGGTGCGGACGGCCGCCCTGCAGCGGGGCGAGATGGAGGGGGCGGAGGAGCTGCTGCGGGCCGTGGAGCGGGGGCCCCGCGGGTGCGGCTGGTTCCACGAGTTCCTGCAGGCACTGGAGCAGGGTGGCTGCAGCCTGGCCGCCTGCTACGTGAACCCCAGCCTCAGCCAGCTGCCCTCGCCGGCCGAGGAAGCCGACCACGACCTCTGTGTGCACTTGGTGCAGCTGCTCCACAGCACACTGGTGGATAAAATGCAGACCATGCAGGTGGCCGAGAAGTGCCTGCAGATGGGCATCTTCCAGGACGAGGACCTGGATCGGATCCACACTGTTACCAACAATCATGGGAACAGAGATGGTGCAAGGGAGCTATTGAGCAGAATAGTGCAGAAGAAAGATTGGTTCTCTCCTTTTTTGATTGCTCTGCGTGAAACCCAACATGGAGGCCTTGCAGATGATTTAAGCGGAAATACAGGAGGAACAGAGAATAGAGAAAATGTGATGAAGAACAGTACAAATGAAGAAATGGAAGTTACAAGCCAACCAGGATATGCTGTAGTGGAGGATTTGAAACAGCAAGAAAATGTGAATGATAATTTCAGCAGTGAGAACAGTGTATTGGAAACATCTGTTGGAAAGAATTCTGTAGTTTCAGAGTCAGATGTCTCCATAGGAGATGGAAGTGTTGATAACTTGAATGAAAACCTGGGACAGAGC---TGCACAACCAGTGATGCAGATGAAGATGAAGTGGAGAGCAGAGCTTCACCTGAGCCAGATCTGATCCTGAGAGATTACCAGATGGAAGTTGCAAAGCCAGCACTGAATGGGGAGAATATTATAATATGTCTCCCTACAGGCAGTGGTAAAACCAGAGTGGCTGTTTACATTACCAAAGATCACTTGGATAAGAAGAGAAGAGCATCAGAGCCTGGAAAAGTTATAGTACTTGTTAATAAGGTACCGTTGGTAGAACAGCACTTACGAAAGGAGTTTAATCCATTCCTGAAGCGTTGGTATCAGGTTACTGGTTTAAGTGGTGATTCTCAGCTGAAAATCTCATTTCCTGAAGTTGTCAGAAGAAATGATGTCATCATCAGTACAGCACAGATCCTTGAGAATTCATTGTTAAATGCTGTCGAAGAAGATGAAGAAGGTGTCCACTTATCAGATTTTTCACTCATCATTATCGATGAGTGTCATCACACTCAAAAGGAAGGTGTCTACAACAATATAATGCGACGTTACTTAAAAGAAAAGAAGAAGAACAGGAAGCTGGCAAAAGAAAACAAACCACTGATCCCACAGCCTCAGATTCTGGGACTTACAGCTTCACCTGGTGTAGGAGGTGCAACATCCAACTCAAAAGCAGAAGAACATATTCTGAAAATCTGTGCCAATCTTGATGCACGTAGAATCATGACTGTTAAAGAGCATGCCTCCCAATTGGAGAATCAGGTGAAGGAACCATATAAGAAGACTGTCATTGCAGATGACAAAAGAAGGGATCCATTTAGAGAGAGAATTACTGAGATCATGACACACATTCAAAACTATTGCCAGCTCCATCCCAAATCGGAGTTTGGAACTCAGCCATATGAACAGTGGGTGATTAGAGAAGAGAGAAAAGCTGCAAAAGAAGAAAAACGCAAGGAACGTGTCTGTGCAGAACACTTGAAGAAATACAATGATGCTCTCCAGATAAATGACACCATCCGAATGGTGGATGCGTACAATCACCTAAATAACTTCTATAAGGAGGAGAAAAGTAAGAAGACAGTAAGGAGTGATGATGATGATGAT---------------------GAACCACCAGTATCAAAACAGGATGAAACAGATGAATTTCTAATAGGTTTATTTCATGCAAAAAAGAAACAGCTGAAAGAGTTGGCTAGAAAGCCAGAATATGAAAACGAGAAGCTAATACAGTTGCGAAACACTTTAATGGAGGAGTTCACGAAGACTGAGGAACCGAGAGGAATTATTTTCACAAAGACTCGGCTAAGTGCCTTTGCTCTATTCCAGTGGATTAAGGATAACCCAAAATTTGAAGAAGTGGGAATTAAGGCCCATTATCTTATTGGTGCTGGACATAACAGTGAAATTAAACCCATGACTCAGAATGAGCAAAGGGAAGTCATTGATAAATTCCGAGATGGACGTATAAATTTACTTATTGCTACTACTGTAGCTGAAGAAGGCCTAGACATCAAAGAGTGTAACATCGTTATTCGCTATGGCCTCGTCACCAATGAAATTGCTATGGTGCAGGCTCGCGGTCGAGCTCGAGCTGATGAGAGCACCTATGCACTTGTGGCTTCGAGTGGCTCAGGAGCTGTTGAACGTGAAGATGTTAATATTTTCCGTGAGAAAATGATGTATAAGGCCATTCAGCGTGTCCAGAACATGCCACAGGAAGAGTATTTAAATAAGATTCAGAATTTCCAGTTGCAAAGTATAGTGGAAAAACAAATGAAGGCAAAGAGAGATCAGTCCAAGACATACAAGAAAAATCCTTCACTAATAACATTCCTATGCAAAAATTGCCACAAGCTGATATGTTCTGGAGAAGACATTCAAGTTATTGAAAACATGCATCATGTCAGTGTGAAAAAAGATTTCCAGAGTCTTTACCATACAAGAGAAAATAAGACACTGCAAGATAAGCATGCCGATTACCAGACAAATGGGGAAATTATATGTAAAGATTGTGGACAAGCTTGGGGAAATATGATGGTTCACCGAGGTCTTGACCTGCCTTGTCTAAAGATTAGAAATTTTGTGGTTGTGTTGGAAGACAAGAAAACAAAAAAGGAAATTTTTAAGAAATGGGCAGAACTGCCCATCAGGTTTCCTAGTTTTGATTATGCAGCTCATTGTCCTTCAAGTGATGAAGAT
>dendrocopos_noguchii-piciformes-mda5_CDS
ATGGTAGAGTCCTCCCGAGACAAGCGCTTCCTCTACATGATCTCCTGCTTTAGGCCGCGGCTGAAGCAGTGCATCCGGGTGCAGCCGGTGCTGGACCAGCTTTTCTCGCTAAGCGCCGAAGAAAAGGAGAAGGTGCGGGTGGCCGCCTTGCAGCGGGGCGATGTGGAGGGAGCAGAGGAACTGCTGCGGGCCGTGGAGCGGGGGCCCCGCGGCTGTGGCTGGTTCCTCGAGTTCCTGCAGGCGCTTGAGAACGGCGGGTGCAGCCTGGCCGCCTGCTACATAAACCCCAGCCTCAGCCAGCTGCCCTCGCCGGCCGAGGAGGCCGACCATGACCTCTGCGTGCAGTTGGTGCAACTACTCCACAGCACGCTGGTGGATAAAATACGGACCGTAGAATTGGCAGAGAAGTGCATGGAGATGGGCATCTTCCAGGAAGAGGACTTGGATCGGATCCATGCTGTTACTGACAATCGTGGGAACAGAGATGGTGCAAGGGAGCTATTGAGCAGAATAGTGCAGAAGAAGGACTGGTTCTCTCATTTTTTGATTGCTCTGCGTGAAACCCAACACGGAAGCCTTGCAGATGAATTAAGTGGAAATACAAAAGGAACAGAGAACAGACAAAATGGGATGAAGAACAGTACAAATGAAGAA---------------------------------TTGGAGGATTTGAAACAGCAGGAAAATGTGAATGATAGTTTCAACAGTGAGAACAATATATTGGAAACATCTGTTGGAAAGAATTCTGTCATTTCAGAATCAGATGTCTTCACAGGAGATGGAAGTGTC---AGCTTGAATGAAAACCTGGGACAGTCC---TACAATACCAGTGATTCAGATGAAGATGAAGGGGAGAACAGAGCTTCACCAGAGCCAGATTTGATCCTGAGAGATTACCAGATGGAAGTTGCAAAGCCAGCCCTGAATGGAGAGAATATTATAATATGTCTTCCTACAGGCAGTGGTAAAACCAGAGTGGCTGTTTACATTACCAAAGATCACTTGGATAAGAAGAAAAGAGCATTAGAGCCTGGAAAAGTTATAGTACTTGTTAACAAGGTCTCATTGGTAGAACAGCATTTACAAACGGAGTTTAATCCATTCTTGAAGCGCTGGTATCACGTTACTGGTTTAAGTGGTGATACTCAGCTGAAAATCTCATTTCCTGAAGTTGTCAGAAGACATGATGTCATCATCAGTACAGCACAGATCCTAGAGAATTCACTGATTAATGCAGCTAAAGAAGATGAAGAAGGTGTCCACTTATCAGATTTTTCACTCATCATTATTGATGAATGTCATCACACGCAAAAGGAAGGTGTCTACAACAACATAATGCGACGTTACTTAAAACAAAAGATTAAGAACAAGAAGCTAGCAAAAGAAAACAAGCCACTGATCCCACAGCCTCAGATTCTGGGACTTACAGCCTCACCAGGTGTAGGAAGTGCAACATCTTCCTTAAAAGCTGAAGAACATATTCTGAGAATCTGTGCCAATCTTGATGCCCATAGAATCATGACTGTTGAAGAGCATGCCTCCCAGTTGAAGAATCAGGTGAAAGAACCATATAAAAAAACTGTGATTGCAGATGACAAAAGAAAGGATCCATTTAGAGAGAGAATTACTGAGATCATGACAGACATTCAAAACTATTGCCAGCTCCATCCAAAATCTGAGTTTGGAACTCAGCCATATGAACAGTGGGTGATTAGAGAAGAGAGAAGAGCTGCAAAAGAAAAAAACCGCAAGGAACGTGTCTGTGCAGAACACCTGAAGAAATACAATGATGCTCTCCAGATAAATGACACCATCCGAATGATAGATGCATACAATCACCTACGTGACTTTTATAAGGAGGAGAAAAGTAAAAAGATGGTAAGGAGTGATGACGATGATGATGAT------------------GAACCAGCAGTAACAAAACAGGATGAAACAGATGAATTTCTAATAGATTTATTTCATGCAAAAAGGAAACAGCTGAAAGACTTGGCTAGAAATCCAGAATATGAAAATGAGAAGCTAATACAGCTGCGAAACACTTTAATGGAGGAGTTCACAAAGACTGAGGAACCTAGAGGAATTATTTTCACAAAGACTCGGCTAAGTGCCTTTGCTCTGTTCCAGTGGATTAAGGATAACCCAAAATTTGAAGAAGTGGGAATTAAGGCCCATTACCTCATCGGAGCTGGACATAACAGTGAAACTAAACATATGACTCAGAATGCACAAAGGGATGTTATTGATAAATTCCGAAGTGGAAATGTAAATTTACTTATTGCTACCACTGTAGCTGAGGAAGGCCTAGATATCAAAGAGTGTAACATTGTTATTCGCTATGGCCTCGTCACCAATGAAATTGCTATGATGCAGGCTCGTGGTCGAGCTCGAGCTGCTGAGAGCACCTATGCACTTGTGGCTTCAGTTGGCTCAGGAGCTGTTGAACGTGAGGATGTTAATGTTTTCCGTGAGAAAATGATGTATAAGGCCATTCAACGTCTCCAGAAGATGCCACAGGAAGAGTATTTAAATAAGATTCAGGAATTCCAGTTGCAAAGTGTACTGGAAAGACGCATGAAGGCAAAGAGAGATCAGCACAAGACACACAAGAAAAATTCTTCCTTAATAAAATTCCTATGCAAAAATTGCCACAAACTGATATGTTCTGGAGAAGATATTCAAGTTATTGAAAACATGCATCATGTCAGTGTGAAAAAAGATTTCCAAAGTCTTTATCATACAAGAGAAAATAAGACACTGCAAGATAACCATGCTGATTACCAGACAAATGGGGAGATTATATGTAAAGACTGTGGACAAGCTTGGGGAAATATCATGGTTCACCGAGGTCTTGACCTACCTTGTCTAAAGATTAGCAATTTTGTGGTTGTGTTTGAAGACAAAAAGCCAACAGAACATATTTTTAAAAAATGGAAAGATCTGCCTGTTAGTTTCCCTAGGTTTGATTATGCAGCTCATTGTTCTTCAAGTGATGAAGAT
>melanerpes_aurifrons-piciformes-mda5_CDS
ATGGTAGAGTCGTCCCGAGACGAGCGCTTCCTCTACATGATCTCCTGCTTTAGGCCGCGGCTGAAGCAGTGCATCCGGGTGCAGCCGGTGCTGGACCAGCTTTTCTCGCTAAGCGCCGAAGAAAAGGAGAAGGTGCGGGTGGCCGCCTTGCAGCGGGGCGATGTGGAGGGGGCAGAGGAACTGCTGCGGGCCGTGGAGCGGGGTCCCCGCGGCTGTGGCTGGTTCCTCGAGTTCCTGCAGGCGCTTGAGAACGGCGGGTGCAGCCTGGCCGCCTGCTACATAAACCCCAGCCTCAGCCAGCTGCCCTCGCCGGCCGAGGAGGCCGACCATGACCTCTGCGTGCAGTTGGTGCAACTACTCCACAGCACGCTGGTGGATAAAATACGGACCGTAGAATTGGCAGAGAAGTGCATGGAGATGGGCATCTTCCAGGAAGAGGATCTGGATCGGATCTATGCTGTTACTGACAATCGTGGGAACAGAGATGGTGCAAGGGAGCTATTGAGCAGAATAGTGCAGAAGAAGGACTGGTTCTCTCATTTTTTGCTTGCTCTGCGTGAAACCCAACATGGAAGCCTTGCAGATGAATTAAGTGGAAATACAAAAGGAACAGAGAACAGTCAAAATGGGATGAGGAACAGTACAAATGAAGAA---------------------------------TTGGAGGATTTGAAACAGCAAGAAAATGTGAATGATAGTTTCAACAGTGAGAACAATATATTGGAAACATCTGGTGGAAAGAACTCTGTCATTTCAGACTCAGGTGTCTCCACAGGAGATGGAAGTGTCAGTAGCTTGAATGAAAACCTGGGACAGTCC---TACAATACCAGTGATTCAGATGAAGATGAAGGGGAGAACAGAGCTTCACCGGAGCCAGATTTGATCCTGAGAGATTACCAGATGGAAGTTGCAAAGCCAGCCCTGAATGGAGAGAATATTATAATATGTCTTCCTACAGGCAGTGGTAAAACCAGAGTGGCTGTTTACATTACCAAAGATCACTTGGATAAGAAGAAAAGAGCGTTAGAGCCTGGAAAAGTTATAGTACTTGTTAACAAGGTCTCGTTGGTAGAACAGCATTTACAAACGGAGTTTAATCCATTCTTGAAGCGCTGGTATCACGTTACTGGTTTAAGTGGTGATACTCAGCTGAAAATCTCATTTCCTGAAGTTGTCAGAAGACATGATGTCATCATCAGTACAGCACAGATCCTAGAGAATTCACTGATAAATGCAGCTAAAGAAGATGAAGAAGGTGTCCACTTATCAGATTTTTCACTTATCATTATTGATGAATGTCATCACACTCAAAAGGAAGGTGTCTACAACAACATAATGCGACGTTACTTAAAACAAAAGATTAAGAACAAGAAGCTAGCAAAAGAAAACAAACCACTGATCCCACAGCCTCAGATTCTGGGACTTACAGCCTCACCAGGTGTAGGAGGTGCAACATCTTCCTTAAAAGCTGAAGAACATATTCTGAGAATCTGTGCCAATCTTGATGCCCATAGATTTATGACTGTTGAAGAGCATGCCTCCCAGTTGAAGAATCAGGTGAAAGAGCCATATAAAAAAACTGTGATTGCAGATGGCAAAAGAAAGGATCCATTTAGAGAGAGAATTACTGAGATCATGACAGACATTCAAAACTATTGCCAGCTCCATCCAAAATGTGAGTTTGGAACTCAGCCATATGAACAGTGGGTGATTAGAGAAGAGAGAAGAGCTGCAAAAGAAAAAAACCGCAAGGAACGTGTCTGTGCAGAACACCTGAAGAAATACAATGATGCTCTCCAGATCAATGATACCATCCGAATGATAGATGCATACAATCACCTACGTGACTTTTATAAGGAGGAGAAAAGTAAAAAGATGGTAAGGAGTGATGATGATGATGATGATGAC---------------AAACCAGCAGTAACAAAACAGGATGAAACAGATGAATTTCTAATAGGTTTATTTCATGCGAAAAGGAAACAGCTGAAAGAGTTGGCTAGAAATCCAGAATATGAAAATGAGAAGCTAATAAAGCTGCGAAACACTTTAATGGAGGAGTTCACAAAGACTGAAGAACCTAGAGGAATTATTTTCACAAAGACTCGGCTAAGTGCCTTTGCTCTGTTCCAGTGGATTAAGGATAACCCAAAATTTGAAGAAGTGGGAATTAAGGCCCATTACCTCATCGGTGCTGGACATAACAGTGAAACTAAACATATGACTCAGAATGCACAAAGGGATGTTATTGATAAATTCCGAAGTGGAAATGTAAATTTACTTATCGCTACCACTGTAGCTGAGGAAGGCCTAGATATCAAAGAGTGTAACATTGTTATTCGCTATGGCCTTGTCACCAATGAAATTGCTATGATACAGGCTCGTGGTCGAGCTCGAGCTGCTGAGAGCACCTATGCACTTGTGGCTTCAGTTGGCTCAGGAGCCACTGAACGTGAGGATGTTAATGTTTTCCGTGAGAAAATGATGTATAAGGCCATTCAACGTCTCCAGAAGATGCCACAGGAAGAGTATTTAAATAAGATTCAGGAATTCCAGTTGCAAAGTGTACTGGAAAGACGCATGAAGGCAAAGAGAGATCAACACAAGACACACAAGAAAAATTCTTCATTAATAAAATTCCTATGCAAAAATTGCCACAAACTGATATGCTCTGGAGAAGATATTCAAGTTATTGAAAACATGCATCATGTCAGTGTGAAAAAAGATTTCCAAAGTCTTTATCATACAAGAGAAAATAAGACACTGCAAGATAACCATGCTGGTTACCAGACAAATGGGGAGATTATATGTAAAGACTGTGGACAAGCTTGGGGAAATATCATGGTTCACCGAGGTCTTGACCTACCTTGTCTAAAGATTAGCAATTTTGTGGTTGTGTTTGAAGACAAAAAGCCAACAGAAGATATTTTTAAAAAATGGAAAGATCTGCCTGTTAAGTTCCCTAGGTTTGATTATGCAGCTCATTGTTCTTCAAGTGATGAAGAT
>picoides_pubescens-piciformes-mda5_CDS
ATGGTAGAGTCGTCCCGAGACGAGCGCTTCCTCTACATGATCTCCTGCTTTAGGCCGCGGCTGAAGCAGTGCATCCGGGTGCAGCCGGTGCTGGACCAGCTTTTCTCGCTAAGCGCCGAAGAAAAGGAGAAGGTGCGGGTGGCCGCCTTGCAGCGGGGCGATGTGGAGGGAGCAGAGGAACTGCTGCGGGCCGTGGAGCGGGGGCCCCGCGGCTGTGGCTGGTTCCTCGAGTTCCTGCAGGCGCTTGAGAACGGCGGGTGCAGCCTGGCCGCCTGCTACATAAACCCCAGCCTCAGCCAGCTGCCCTCGCCGGCCGAGGAGGCCGACCATGACCTCTGCGTGCAGTTGGTGCAGCTACTCCACAGCACACTGGTGGATAAAATACGGACCGTAGAATTGGCAGAGAAGTGCATGGAGATGGGCATCTTCCAGGAAGAGGACTTGGATCGGATCCATGCTGTTACTGACAATCGTGGGAACAGAGATGGTGCAAGGGAGCTATTGAGCAGAATAGTGCAGAAGAAGGACTGGTTCTCTCATTTTTTGGTTGCTCTGCGTGAAACCCAACATGGAAGCCTTGCAGATGAATTAAGTGGAAATACAAAAGGAACAGAGAACAGGCAAAATGGGATGAAGAACAGTACAAATGAAGAA---------------------------------TTGGAGGATTTGAAACAGCAAGAAAATGTGAATGATAGTTTCAACAGTGAGAACAATATATTGGAAACATCTGTTGGAAAGAATTCTGTCATTTCAGAATCAGATGTCTTCACAGGAGGTGGAAGTGTC---AGCTTGAATGAAAACCTGGGACAGTCC---TACAATACCAGTGATTCAGATGACGATGAAGGGGAGAACAGAGCTTCACCAGAGCCAGATTTGATCCTGAGAGATTACCAGATGGAAGTTGCAAAGCCAGCCCTGAATGGAGAGAATATTATAATATGTCTTCCTACAGGCAGTGGTAAAACCAGAGTGGCTGTTTACATTACCAAAGATCACTTGGATAAGAAGAAAAAAGCATTAGAGCCTGGAAAAGTTATAGTACTTGTAAACAAGGTCTCATTGGTAGAACAGCATTTACAAACGGAGTTTAATCCATTCTTGAAGCGCTGGTATCACGTTACTGGTTTAAGTGGTGATACTCAGCTGAAAATCTCATTTCCTGAAGTTGTCAGAAGACATGATGTCATCATCAGTACAGCACAGATCCTAGAGAATGCACTGATAAATGCAGCTAAAGAAGATGAAGAAGGTGTACACTTATCAGATTTTTCACTCATCATTATTGATGAATGTCATCACACTCAAAAGGAAGGTGTCTACAACAACATAATGCGACGTTACTTAAAACAAAAGATTAAGAACAAGAAGCTAGCAAAAGAAAACAAACCACTGATTCCACAGCCTCAGATTCTGGGACTTACAGCCTCACCAGGTGTAGGAAGTGCAACATCTTCCTTAAAAGCTGAAGAACATATTCTGAGAATCTGTGCCAATCTTGATGCCCATAGAATCATGACTGTTGAAGAGCATGCCTCCCAGTTGAAGAATCAGGTGAAAGAACCATATAAAAAAACTGTGATTGCAGATGACAAAAGAAAGGATCCATTTAGAGAGAGAATTACTGAGATCATGACAGACATTCAAAACTACTGCCAGCTCCATCCAAAATCTGAGTTTGGAACTCAGCCATATGAACAGTGGGTGATTAGAGAAGAGAGAAGAGCTGCAAAAGAAAAAAAACGCAAGGAACGTGTCTGCGCAGAACACCTGAAGAAATACAATGATGCTCTCCAGATAAATGACACCATCCGAATGATAGATGCATACAATCACCTACGTGAGTTTTATAAGGAGGAGAAAAGTAAAAAGATGGTAAGGAGTGATGACGATGATGATGAC------------------GAACCAGCAGTAACAAAACAGGATGAAACAGATGAATTTCTAATAGGTTTATTTCATGCAAAAAGGAAACAGCTGAAAGAGTTGGCTAGAAATCCAGAATATGAAAATGAGAAGCTAATACAGCTGCGAAACACTTTAATGGAGGAGTTCACAAAGACTGAGGAACCTAGAGGAATTATTTTCACAAAGACTCGGCTAAGTGCCTTTGCTCTGTTCCAGTGGATTAAGGATAACCCAAAATTTGAAGAAGTGGGAATTAAGGCCCATTACCTCATTGGAGCTGGACATAACAGTGAAACTAAACATATGACTCAGAATGCACAAAGGGATGTTATTGATAAATTCCGAAGTGGAAATGTAAATTTACTTATTGCTACCACTGTAGCTGAGGAAGGCCTAGATATCAAAGAGTGTAACATTGTTATTCGCTATGGCCTCGTCACCAATGAAATTGCTATGATGCAGGCTCGTGGTCGAGCTCGAGCTCCTGAGAGCACCTATGCACTTGTGGCTTCAGTTGGCTCAGGAGCTGTTGAACGTGAGGATGTTAATGTTTTCCGTGAGAAAATGATGTATAAGGCCATTCAACGTCTCCAGAAGATGCCACAGGAAGAGTATTTAAATAAGATTCAGGAATTCCAGTTGCAAAGTGTACTGGAAAGACGCATGAAGGCAAAGAGAGATCAGCACAAGACACACAAGAAAAATTCTTCATTAATAAAATTCCTATGCAAAAATTGCCACAAACTGATATGTTCTGGAGAAGATATTCAAGTTATTGAAAAGATGCATCATGTCAGTGTGAAAAAAGATTTCCAAAGTCTTTATCATACAAGAGAAAATAAGACACTGCAAGATAACCATGCTGATTCCCAGACAAATGGGGAGATTATATGTAAAGACTGTGGACAAGCTTGGGGAAATATCATGGTTCACCGAGGTCTTGCCCTACCTTGTCTAAAGATTAGCAATTTTGTGGTTGTGTTTGAAGACAAAAAGCCAACAAAAGATATTTTTAAAAAATGGAAAGATCTGCCTGTTAGTTTCCCTAGGTTTGATTATGCAGCTCATTGTTCTTCAAGTGATGAAGAT
>calonectris_borealis-procellariiformes-mda5_CDS
ATGGCAGAGGAGTCCCGAGACGAGCGCTTCCGCTACATGATCTCCTGCTTCAGGCCGCGGCTGAAGCAGTTCATCCGGGTGCAGCCGGTGCTGGACCGGCTTCCCTCGCTGAGCGCAGAGGACAGGGAGAGGGTGCGGGCGGCCGCCCTGCTGCGGGGCGAGGTGGAGGGAGCGGAGGAGCTGCTGCGGGCCGTGGAGCGGGGGCCCCGCGGGTGCGGCTGGTTCCACGAATTCCTGCAGGCGCTGGAGCACGGCGGCTGCAGCCTGGCTACCTGCTACGTGAACCCCAGCCTCAGCCAGCTGCCCTCGCCGGCCGAGGAGGCCGACCACGACCTCTGTGTGCACTTGGTGCAGCTGCTCCACAGCACACTGGTGGATAAAATGCGGACCATGCAGGTGGCCGAGAAGTGCCTGCAGATGGGCATCTTCCAGGACGAGGACCTGGATCGGATCCACACTGTTACTGACAATCGTGGGAACAGAGATGGTGCAAGGGAGCTATTGAGCAGAATAGTGCAGAAGAAAGATTGGTTCTCTCATTTTTTGATTGCTCTGCGTGAAACCCAACATGGAGGCCTTGCAGATGATTTAAGCGGAAATACAGGCGGAACAGAGAATAGACAAAATGGGATGAAGAACAGTACAAACGAAGAAACAGAAGTTACAAGCCAGCCAGGATATGCAGTAGTGGAGGGTTTGAAACAGCAAGAAAATATGAATGATAGTTTCAGCAGTGAGAACAGTGTATTGGAAGCATCTATTGGAAAGAATTCTGTAGTTTCAGAATTAGATGTCTCCATAGAAGATGGAAGAGTCAGTAACTTGAATGAAACCCTGGGACAGAGC---TGCACAACCAGTGATTCAGATGAAGATGAAGTGGAGAGCAGAGCTTCACCTGAGCCAGATCTGACCCTCAGAGATTACCAGATGGAAGTTGCAAAGCCAGCACTGAATGGGGAGAATATTATACTATGTCTTCCTACAGGCAGTGGTAAAACCAGAGTGGCTGTTTACATTACCAAAGATCACCTGGATAAGAAGAAAAGAGCATCAGAGCCTGGAAAAGTTATAGTACTTGTTAATAAGGTACCGTTGGTAGAACAGCATTTACGAAAGGAGTTTAATCCATTCCTGAAGCGTTGGTATCAGGTTATTGGTTTAAGTGGTGATTCTCAGCTGAAAATCTCATTTCCTGAAGTTGTCAGAAGAAATGATGTCATCATCAGTACAGCACAGATCCTTGAGAATTCACTGTTAAATGCAGCCGAAGAAGATGAAGAAGGTGTCCACTTATCAGATTTTTCACTCATCATTATTGATGAGTGTCATCACACTCAAAAGGAAGGTGTCTACAACAATATTATGCGACGTTACTTAAAACAAAAGATGAAGAACAAGAAGCTGGCAAAAGAAAACAAACCAGTGATCCCACAGCCTCAGATTCTGGGACTTACAGCCTCACCTGGTGTAGGAGGTGCAACATCCTACTCAAAAGCGGAAGAACATATTCTGAAAATTTGTGCCAATCTTGATGCATGTAGAATCATGACTGTTGAAGAGCATGCCTCCCAACTGAAGAATCAGGTGAAGGAACCATATAAGAAGACTGTGATTGCAGATGACAAAAGAAGGGATCCATTTAGAGAGAGAATTACTGAAATCATGACAGACATTCAAAACTATTGCCAGCTCCATCCAAAATCTGAGTTTGGAACTCAGCCATATGAACAGTGGGTGATTAGAGAAGAGAGAAGAGCTGCAAAAGAAGAAAAACGCAAGGAACGTGTCTGTGCAGAACACTTGAAGAAATACAATGATGCTCTCCAGATAAATGACACCATCCGAATGGTGGATGCGTACAATCACCTAAATAACTTTTATAAGGAGGAGAAAAGTAAGAAGACAGTAAGGAGTGATGATGATGAT------------------------GAACCATCAGTATCAAAACAGGATGAAACAGATGAATTTCTAATAGGTTTATTTCATTCAAAAAAGAAACAGCTGAAAGAGTTGGCTAGAAAGCCAGAATATGAAAATGAGAAGCTAATACAGTTGCGAAACACTTTAATGGAGGAGTTCACGAAGACTGAGGAACCTAGAGGAATTATTTTCACAAAGACTCGGCTAAGTGCCTTTGCTCTATTCCAGTGGATTAAGGATAACCCAAAATTTGAAGAAGTGGGAATTAAGGCTCGTTATCTTATCGGTGCTGGACATAACAGTGAAATTAAACCCATGACTCAGAATGAGCAAAGGGAAGTTATTGATAAATTCCGAGGTGGAAATGTAAATTTACTTATTGCTACTACTGTAGCTGAGGAAGGCCTAGACATCAAAGAGTGTAACATTGTTATTCGCTATGGCCTCGTCACCAATGAAATTGCTATGGTGCAGGCTCGCGGTCGAGCTCGAGCTGATGAGAGCACCTATGCACTTGTGGCTTCGAGTGGCTCAGGAGCTGTTGAACGTGAAGATGTTAATATTTTCCGTGAAAAAATGATGTATAAGGCCATTCAGCATGTCCAGAAGATGCCACAGGAGGAGTATTTAAATAAGATTCAGAGCTTCCAGTTGCAAAGTATAGTGGAAAAACAAATGAAGGCAAAGAGAGATCAGCGCAAGACATACAAGAAAAACCCTTCACTAGTAACATTCCTATGCAAAAATTGCCACAAGCTGATATGTTCTGGAGAAGACATACAAGTTATTGAAAACATGCATCATGTCAGTGTGAAAAAAGATTTCCAAAGTCTTTACCATACAAGAGAAAATAAGACACTGCAAGATAAGCATGCTGATTACCAGACAAATGGGGAAATTATATGTAAAGATTGTGGACAAGCTTGGGGAAATATGATGGTTCACCGAGGTCTTGACCTGCCTTGTCTAAAGATTAGAAATTTTGTGGTTGTGTTTGAAGACAAGAAAACAACAAAGCAAATTTTTAAGAAATGGGGAGAACTGCCCATTAGGTTCCGTAGTTTTGATTATGCAGCTCATTGGCCTTCAAGTGATGAAGAT
>hydrobates_tethys-procellariiformes-mda5_CDS
ATGGCAGAGGAGTCCCGGGACGAGCGCTTCCTCTACCTGATCTCCTGCTTCAGGCCGCGGCTGAAGCAGTTCATCCGGGTGCAGCCGGTGCTGGACCGGCTTCCCTCGCTGAGCGTAGGGGAGAGGGAGAAGGTGCGGGCGGCCGCCCTGTACGGGGGCGAGGTGGAGGGGGCGGAGGAGCTGCTGCGGGTCGTGGAGCGGGGGCCCCGCGGGTGCGGCTGGTTCAACGAATTCCTGCAGGCGCTGGAGTACGGTGGCTGCAGCCTGGCTACCTGCTACGTGAACCCCAGCCTCAGCCAGCTGCCCTCGCCGGCGGAGGAGGCCGACCACGACCTCTGCGTGCACTTGGTGCAGCTGCTCCACAGCACACTGGTGGATAAAATGCAGACCATGCAGGTGGCCGAGAAGTGCCTGCAGATGGGCATCTTCCAGGACGAGGACCTGGATCGGATCCACACTGTTACTGACAATCGTGGGAACAGAGATGGTGCAAGGGAGCTATTGAGCAGAATAGTGCAGAAGAAAGATTGGTTCTCTCCTTTTTTGATTGCCCTGCGTGAAACCCAACATGGAGGCCTCGCAGATGATTTAAGCGGAAATACAGGAGGAGCAGAGAATAGACAAAATGAGATGAAGAACAGTACAAACGAAGAAACAACAGTTACAAGCCAACCAGGATATGCCGTAGTGGAGGATTTGAAACTGCAAGAAAATGTGAATGATAGTTTCAGCAGTGAGAACAGTGTATTGAAAGCATCTATTGGAAAGAATTCTGTAGTTTCAGAATCAGATGTCTCCATAGGAGATGGAAGTGTCAGTAACTTGAATGAAAACCTGGGACAGAGC---AGCACAACCAGTGATTCAGATGAAGATGAAGTGGAGAGCAGAGCTTCACCTGAGCCAGATCTGATCCTGAGAGATTACCAGATGGAAGTTGCAAAGCCAGCGCTGAATGGGGAGAATATTATAATATGTCTCCCCACAGGCAGTGGTAAAACCAGAGTGGCTGTTTACATTATCAAAGATCACTTGGATAAGAAGAAAAGAGCATCAGAGCCTGGGAAAGTTATAGTACTTGTTAATAAGGTACCGTTGGTAGAACAGCATTTACGAAAGGAGTTTAATCCATTCCTGAAGCATTGGTATCAGGTTATTGGTTTAAGTGGTGATTCTCAGCTGAAAATCTCATTTCCTGAAGTTGTCAGGGGAAATGATGTCATCATCAGTACAGCACAGATCCTTGAGAATTCACTGTTACATGCAGCCGAAGAAGATGAAGAAGGTGTCCACTTGTCAGATTTTTCACTCATCATTATCGATGAGTGTCATCACACTCAAAAGGAAGGCGTCTACAACAATATAATGCGACGTTACTTGAAAGAAAAGATGAAGAACAGGAAGCTGGCAAAAGAAAACAAACCACTGATCCCACAGCCTCAGATTCTGGGACTTACAGCCTCACCTGGTGTAGGAGGTGCAACATCCTACTCAAAAGCTGAAGAACATATTCTGAAAATCTGTGCCAATCTTGATGCATGTAGAATCATGACTGTTGAAGAGCATGCCTCCCAATTGAAGAATCAGGTGAAGGAACCGTATAAGAAGACTGTGATTGCAGATGACAAAAGAAGGGATCCATTTAGAGAGAGAATTACTGAGATCATGACAGACATTCAAAACTATTGCCAGCTCCATCCAAAACCTGAGTTTGGAACTCAGCCATATGAACAGTGGGTGATTAGAGAGGAGAGAAGAGCTGCAAAAGAAGAAAAACGCAAGGAACGTGTCTGTGCAGAACACTTGAAGAAATACAATGATGCTCTCCAGATAAATGACACCATCCGAATGGTGGATGCGTACAATCACCTAAATAACTTTTATAAGGAGGAGAAAAGTAAGAAGACAGTAAGGAGTGATGATGATGAT------------------------GAACCAGCAGTATCAAAACAGGATGAAACAGATGAATTTCTAATGGGTTTGTTTCATGCAAAAAAGAAACAGCTGAAGGAGTTGGCTAGAAAGCCAGAATATGAAAATGAGAAGCTAATACAGTTGCGAAACACTTTAATGGAGGAGTTCACGAAGACTGAGGAACCTAGAGGAATTATTTTCACAAAGACTCGGCTAAGTGCCTTTGCTCTATTCCAGTGGATTAAGGATAACCCAAAATTTGAAGAAGTGGGAATTAAGGCCCATTATCTTATTGGCGCTGGACATAACAGTGAAATTAAACCCATGACTCAGAATGAGCAAAGGGAAGTTATTGATAAATTCCGAGGTGGAAATGTAAACTTACTTATTGCTACTACTGTAGCTGAGGAAGGCCTAGACATCAAGGAGTGTAACATCGTTATTCGCTATGGCCTCGTCACCAATGAAATTGCTATGGTGCAGGCTCGCGGTCGAGCTCGAGCTGATGAGAGCACCTATGCACTTGTGGCTTCGAGTGGCTCAGGAGCTGTTGAACGTGAAGATGTTAATATTTTCCGTGAAAAAATGATGTATAAGGCCATTCAGCATGTCCAGAAGATGCCGCAGGAAGAGTATTTAAATAAGATTCAGAATTTCCAGTTGCAAAGTATAGTGGAAAAACAAATGAAGGCAAAGAGAGATCAGCGCAAGACATACAAGAAAAATCCTTCACTAGTGACATTCCTATGCAAAAATTGCCACAAGCTGGTATGTTCTGGAGAAGACATACAAGTTATTCAAAACATGCATCATGTCAGTGTGAAAAAAGATTTCCAAAGTCTTTACCATACAAGAGAAAATAAGACACTGCAAGATAAGCATGCCGATTACCAGACAAATGGGGAAATTATATGTAAAGATTGTGGACAAGCTTGGGGAAATATGATGGTTCACCGAGGTCTTGACCTGCCTTGTCTAAAGATTAGAAATTTTGTGGTTGTGTTTGAAGACAAGAAA---ACAAAGCAAATTTTTAAGAAATGGGGAGAACTGCCCATCAGGTTCCCTAGTTTTGATTATGCAGCTCATTGGCCTTCAAGCGATGAAGAT
>agapornis_roseicollis-psittaciformes-mda5_CDS
ATGGCAGCGGAGTTGCGGGACGAGCGTTTCCTCTACATGATCTCGTGCTTCAGGCCGCGGCTGAAGCAGTTCATCCGGGTGCAGCCGGTGCTGGACCGGCTCCCTTCCCTCAGCGCGGAGGACAGGGAGAGGGTGCGGGCGGCCGCGCTGCAACGGGGCGAGGTGGAAGGGGCGGAGGAGCTGCTGCGGGCCGTGGAGCGGGGACCCCGCGGGTGTGGCTGGTTCCACGAGTTCTTGCAGGCGCTTGAGCAAGGCGGCTGCGGCATGGCCGCCTGCTACATGAACCCCAACCTCAGCCAGCTGCCCTCGCCGGCCGAGGAGGCCGATCACGACCTCTGCGTGCAATTGGTGCAGCTGCTTCACAGCACTCTCGTGGATAGTATGCGGACCATGCAGGTGGCCGAGAAGTGCCTCCAGATGGGCATCTTCCAGGATGAGGACCTGGATGGGATCCATACTGTTACTGACAGTCGTGGGAACAGAGAAGGTGCAAGGGAGCTATTGAGCAGATTAGTGCAGAAGAAAGATTGGTTCTCTCGTTTTTTGATTGCTCTGCGTGAAACCCAACATGGAAGCCTTGCAGATGATTTAAGTGGAAATATAGGAGGAACAAAGGATAAACAAAATGGGATGAAGAACAGTACAAATGAAGAAACAGAAGTTACAAGCCAACCAGCTTATGCCATAGTGGAGGATTTGAAGCAGCAGGAAAATGTGAATGATAGTTTCAGCAGTGAGAACAATTTATTGGAAACATCTGTTGGAAAGAATTCTGTACTTTCAGAGTCAGATGTCTCTACAGGAGTTGGAAGTGTCAGTAACTTGAATGAAAACCTGGGACAGAGC---CGCACAAGCAGTGATTCAGATGAAGAG------GAGAGCAGAGCTTCACCTGAGCCAGATCTGGTCCTGAGAGACTACCAGATGGAAGTTGCAAAGCCAGCACTGAATGGGGAGAATATCATAATATGTCTCCCTACAGGCAGTGGTAAAACCAGAGTGGCTGTTTACATTACCAAAGATCATTTGGATAAAAAGAAAAGGGCATCAGAGCCTGGAAAAGCTATAGTCCTTGTTAATAAGGTACCATTGGTAGAACAGCATTTACGAAAGGAGTTTAGTCCCTTCCTGAAGCGCTGGTATCACATTATTGGTTTAAGTGGTGATTCTCAGCTGAAAATCTCATTTCCTGAAGTTGTCAGAAGAAATGATGTCATCATCTGTACAGCACAGATCCTTGAGAATTCACTGCTGAATGCAGACAAAGAGGATGAAGAAGGTGTCCACTTATCAGATTTTTCACTCATCATTATTGATGAGTGTCATCACACTCAAAAGGAAGGTGTCTACAACAATATAATGCGACGTTACTTAAAAGAAAAAAAGAAGAACAGAAAGTTGGCAAAAGAAAACAAACCGCTGATCCCACAGCCTCAGATTCTGGGACTTACAGCCTCACCTGGTGTAGGAGGTGCAACATCCTATTCCAAAGCTGAAGAACATATTCTGAAAATCTGTGCCAATCTTGATGCATGTAGAATCATGACTGTTGAGAAGCACGCCTCCCAGCTGAAGAATCAGGTGAAGGAACCTTTTAAGAAGACTGTGATTGCAGATGACAAAAAAAGGGATCCATTTAGAGAGAGAATAACTGAGATCATGACAGAGATTCAAAACTATTGCGAGCTTCATCCAAAATCTGAGTTTGGAACTCAGCCATATGAACAGTGGGTGATCAGAGAAGAGAAAAAAGCTGCAAAAGAAGAAAAACGCAAGGAACGTGTCTGTGCAGAACACCTGAAGAAATATAATGATGCTCTCCAGATAAATGATACCATCCGAATGGTAGATGCATACAATCACCTGAATAACTTTTATAAGGATGAGAAAAGTAAGAAAGCAGTAAGGAGTGATGATGATGATGAT---------------------GCACCAGCAGTATCAAAACAGGATGAAACAGATTTATTTCTAATAGGTTTATTTCACGCAAAAAAGAAACAGCTGAAAGAGTTGGCTAGAATGCCAGAATATGAAAATGAGAAGCTAACACAGTTGCGAAACACTTTAATGGAGGAGTTCACGAAGACTGAGGCACCTAGAGGAATTATTTTCACAAAGACCCGGCTAAGTGCCTTTGCTTTATTCCAGTGGATTAAGGATAACCCAAAATTTGAAGAAGTGGGAATTAAGGCCCATTATCTTATTGGTGCTGGACATAACAGTGAAATGAAACCCATGACTCAGAATGAGCAACGGGAAGTTATTGATAAATTCCGAGCTGGAAATTTGAATTTACTTATTGCTACTACTGTAGCTGAGGAAGGCCTAGACATCAAAGAGTGTAACATTGTTATTCGCTATGGCCTTGTCACCAATGAAATTGCTATGGTGCAGGCTCGTGGTCGAGCTCGATCTGATGAGAGCACCTATGCACTTGTGGCTTCAAGTGGCTCAGGAGCTGTTGAACGTGAAGATGTTAATATTTTCCGTGAGAAAATGATGTATAAAGCCATTCAGAATGTCCAGAAGATGTCACAGGAAGAGTATATAAAGAAGATTCTGAATTTCCAGTGTCAAAGTATAGTGGAAAAAGAAATGAAGGCAAAAAGACATCAGCACAAGACATACAAGAAAAATCCTTCACTAATAACATTCCTATGCAAAAATTGCCACAAGCTGGTATGTTCTGGGGAAGACATACGAGTTATTGAAAACATGCATCATGTCAGTGTGAAAAGAGATTTCCAAAGTCTTTACCATACAAGAGAAAATAAGACACTGCAAGATAAGAATGCTGATTGCCAGACAAATGGAGAAGTTATATGTAAAGATTGTGGACAAGCTTGGGGAAATATGATGGTTCACCGAGGCCTTGACCTGCCTTGTCTAAAAATTACAAATTTTGTGATTGTGTTTGAAGACAAGAAGACAAGAAAAGAAATTTTTAAGAAATGGAGAGAGCTGCCCATCAAGTTCCCTGGTTTTGATTATGCAGCTCATTGTCCTTCAAGTGATGAAGAT
>amazona_aestiva-psittaciformes-mda5_CDS
ATGGCAGGGGAGTTGCGAGACGAGCGGTTCCTCTACATGATCTCGTGCTTCAGGCCGCGGCTGAAGCAGTTCATCCGAGTGCAGCCGGTGCTGGACCGGCTCCCTTCGCTCAGCGCGGAGGACAGGGAGAAGGTGCGGGCGACCGCGCTGCAGCGGGGCGAGGTGGAAGGGGCGGAGGAGCTGCTGCGGGCCGTGGAGCGGGGGCCCCGCGGGTGTGGCTGGTTCCACGAGTTCTTGCAGGCGCTGGAGCACGGCGGCTGCGGCATGGCCGCTTGCTACGTGAACCCCAGCCTCAGCCAGCTGCCCTCGCCGGCTGAGGAGGCCGACCACGACCTCTGCGTGCATTTGGTGCAGCTGCTTCATAGCACGCTCGTGGATAGTATGCGGACCGTGCAGGTGGCCGAGAAGTGCCTGCAGATGGGCATCTTCCAGGATGAGGACCTGGATGGGATCCATACTGTTNCTGAAAATCGTGGGAACAGAGAAGGTGCAAGAGAGCTATTGAGCAGATTAGTGCAGAAGAAAGATTGGTTCTCTCGGTTTTTGATTGCTCTGCGTGAAACCCAACATGGAAGCCTTGCAGATGATTTAAGTGGAAATATAGGAGGAACAAAGGATAAACAAAATGGGATGAAGAACAGTACAAANAAAGAAACAGAAGTTACAAGCCAACCAGATTATGCCATACTGGAGGATTTGAAGCAGCAGGAAAATATGAACGATAATTTCAGCAGTGAGAACAATTTATTGGAAACATCTATTGGAAAGAATTCTGTAGTTTCA------------------GGATTTGGAAGTGTCAGTAACTTGAATGAAAACCTGGGACAGAGC---TGCACAAGCAGTGATTCAGATGAAGAG------GAGAGCAGAGCTTCACCTGAGCCAGATCTGGTCCTGAGAGATTACCAGATGGAAGTTGCAAAGCCAGCACTGAATGGGGAGAATATTATAATATGTCTCCCTACAGGCAGTGGTAAAACCAGAGTGGCTGTTTACATTACCAAAGATCATTTGGATAAAAAGAAAAGAGCATCAGAGCCTGGAAAAGTTATAGTCCTTGTTAATAAGGTACCTTTGGTAGAACAGCATTTACGAAAGGAGTTTAGTCCATTCCTGAAGCGCTGGTATCACGTTATTGGTTTAAGTGGTGATTCTCAGCTGAAAATCTCATTTCCTGAAGTTGTCAGAAGAAATGATGTCATCATCTGTACAGCACAGATCCTTGAGAATTCACTACTAAACGCAGACAAAGAAGATGAAGAAGGTGTCCGCTTATCAGATTTTTCACTCATCATTATTGATGAGTGTCATCACACTCAAAAGGAAGGTGTCTACAACAACATAATGCGACGTTACTTGAAAGAAAAAAAGAAGAACAGGAAGCTGGCAAAAGAAAACAAACCACTGATCCCTCAGCCTCAGATTCTGGGACTTACAGCCTCACCTGGTGTAGGAGGTGCAACATCCTATTCCAAAGCTGAAGAACATATTCTGAAAATCTGTGCTAATCTTGATGCATGTAGCATCATGACTGTTGAGGAGCATGCCTCCCAGCTGAAGAATCAGGTGAAGGAACCTTTTAAGAAGACTGTGATTGCAGATGACAATAAAAAGGATCCATTTAGAGAGAGAATAACTGAGATCATGACAGAGATTCAAAACTATTGCCAGCTTCATCCAAAATCTGAGTTTGGAACTCAGCCATATGAGCAGTGGGTGATTAGAGAAGAGAAAAAAGCTGCAAAAGAAGAAAAACGCAAGGAACGTGTCTGTGCAGAACACCTGAAGAAATATAATGATGCTCTCCAGATAAATGATGCCATCCGAATGGTAGATGCATACAATCACCTGAATAACTTTTATAAGGATGAGAAAAGTAAGAAGACAGAAAGGAGTGATGATGATGATGAT---------------------GCACCAGCAGTATCAAAACAGGACGAAACAGATTTATTTCTAATAGGTTTATTTCATGCAAAAAAGAAACAGCTGAAAGAGTTGGCTAGAATGCCAGAATATGAAAATGAAAAGCTAACACAGTTGCGAAACACTTTAATGGAGGAGTTCACGAAGACTGAGGCACCTAGAGGAATTATTTTCACAAAGACCCGGCTAAGTGCTTTTGCTCTATTCCAGTGGATTAAAGATAACCCAAAATTTGAAGAAGTGGGNATTAAGGCCCATTATCTTATTGGTGCTGGACATAGCAGTGAAACGAAACCCATGACTCAGAATGAGCAGCGGGAAGTTATTGATAAATTCCGAGGTGGAAATTTGAATTTACTTATTGCTACTACTGTAGCTGAGGAAGGCCTAGACATCAAAGAGTGTAACATTGTTATTCGCTATGGCCTCGTCACCAATGAAATTGCTATGGTGCAGGCTCGTGGTCGAGCTCGAGCTGATGACAGCACCTATGCACTTGTGGCTTCGAGTGGCTCAGGAGCTGTTGAACGTGAAGATGTTAATATTTTCCGTGAGAAAATGATGTATAAAGCCATTCAGCATGTCCAAAAGATGCCACAGGAGGAGTATTTAAAGAAGATTCAGAATTACCAGTGTCAAAGTATAGTGGAAAAAGAAATGAAGGCAAAGAGACTTCAGCANAAGACATACAAGAAAAATGCTTCACTAATAACATTCCTATGCAAAAATTGCCACAAGCTGGTATGTTCTGGGGAAGATATACGAGTTATTGAAAACATGCATCATGTCAGTGTGAAAAGAGATTTCCAAAGTCTTTACCATACAAGAGAAAATAAGACGCTGCAAGATAAGAATGCTGATTACCAGACAAATGNAGAAGTTATATGTAAAGATTGTGGACAAGCTTGGGGAAATATGATGGTTCACCGAGGTCTTGACCTGCCTTGTCTAAAGATTATGAATTTTGTGATTGTGTTTGAAGACAAGAAGACA---AAAGAAATTTTTAAGAAATGGAGAGAGCTGCCCATCGAGTTCCCTGGTTTTGATTATGCAGCTCATTGTCCTTCAAGTGATGAAGAT
>ara_ararauna-psittaciformes-mda5_CDS
ATGGCAGAGGAGTTGCGAGACGAGCGGTTCCTCTACATGATCTCGTGCTTCAGGCCGCGGCTGAAGCAGTTCATCCGAGTGCAGCCGGTGCTGGACCGGCTCCCTTCGCTCAGCGCGGACGACAGGGAGAAGGTGCGGACGGCCGCGCTGCAGCGGGGCGAGGTGGAAGGGGCGGAGGAGCTGCTGCGGGCCGTGGAGCGGGGGCCCCGCGGGTGTGGCTGGTTCCACGAGTTCTTGCAGGCGCTGGAGCACGGCGGCTGTGGCATGGCCGCTTGCTACGTGAACCCCAGCCTCAGCCAGCTGCCCTCGCCGGCTGAGGAGGCCGACCACGACCTCTGCGTGCATTTGGTGCAGCTGCTGCATAGCACGCTCGTGGATAGTATGCGGACCGTGCAGGTGGCCGAGAAGTGCCTGCAGATGGGCATCTTCCAGGATGAGGACCTGGATGGGATCCATACTGTTACTGACAATCGTGGGAACAGAGAAGGTGCAAGGGAGCTATTGAGCAGATTAGTGCAGAAGAAAGATTGGTTCTCTCGGTTTTTGATTGCTCTGCGTGAAACCCAACATGGAGGCCTTGCAGATGATTTAAGTGGAAATACAGGAGGAACAAAGGATAAACAAAATGGGATGAAGAACAGTACAAACAAAGAAATGGAAGTTACAAGCCAACCAGGTTATGCCATACTGGAGGATTTGAAGCAGCAGGAAAATATGAATGATAGTTTCAGCACTGAGAACAATTTATTGGAAACATCTATTGGAAAGAATTCTTTAGTTTCAGAGTCAGATGTCTCTATAGGATTTGGAAGTGTCAGTAACTTGAATGAAAACCTGGGACAGAGC---TGCACAAGCAGTGATTCAGATGAAGAG------GAGAGCAGAGCTTCACCTGAGCCAGATCTGGTCCTGAGAGATTACCAGATGGAAGTTGCAAAGCCAGCACTGAATGGGGAGAATATTATAATATGTCTCCCTACAGGCAGTGGTAAAACCAGAGTGGCTGTTTACATTACCAAAGATCATTTGGATAAAAAGAAAAGAGCATCAGAGCCTGGAAAAGTTATAGTCCTTGTTAATAAGGTACCATTGGTAGAACAGCATTTACGAAAGGAGTTTAGTCCATTCCTGAAGCGCTGGTATCACATTATTGGTTTAAGTGGTGATTCTCAGCTGAAAATCTCATTTCCTGAAGTTCTCAGAAGAAATGATGTCATCATCTGTACAGCACAGATCCTTGAGAATTCACTGCTAAATGCAGACAAAGAAGATGAAGAAGGTGTCCACTTATCAGATTTTTCACTCATCATTATTGATGAGTGTCATCACACTCAAAAGGAAGGTGTCTACAACAACATAATGCGACGTTACTTAAAAGAAAAGAAGAAGAACAGGAAGCTGGCAAAAGAAAACAAACCACTGATCCCGCAGCCTCAGATTCTGGGACTTACAGCCTCACCTGGTGTAGGAGGTGCAACATCCTATTCCAAAGCTGAAGAACATATTCTGAAAATCTGTGCTAATCTTGATGCATGTAGAATCATGACTGTTGAGGAGCATGCCTCCCAGCTGAAGAATCAGGTGAAGGAACCTTTTAAGAAGACTGTGATTGCAGATGACAAAAAAAAGGATCCATTTAGAGAGAGAGTAACTGAGATCATGACAGAGATTCAAAACTATTGCCAGCTTCATCCAAAATCTGAGTTTGGAACTCAGCCATATGAGCAGTGGGTGATTAGAGAAGAGAAAAAAGCTGCAAAAGAAGAAAAACGCAAGGAACGTGTCTGTGCAGAACACCTGAAGAAATACAATGATGCTCTCCAGATAAATGATACCATCCGAATGGTAGATGCGTACAATCACCTGAATAACTTTTATAAGGATGAGAAAAGTAAGAAGACAGAAAGGAGTGATGATGATGACGAT---------------------GCACCAGCAGTATCAAAACAGGATGAAACAGATTTATTTCTAATAGGTTTATTTCATGCAAAAAAGAAACAGCTGAAAGAGTTGGCTAGAATGCCAGAATATGAAAATGAAAAGCTAACACAGTTGCGAAACACTTTAATGGAGGAGTTCACGAAGACTGAGGCACCTAGAGGAATTATTTTCACAAAGACCCGGCTAAGTGCTTTTGCTCTGTTCCAGTGGATTAAGGATAACCCAAAATTTGAAGAAGTGGGAATTAAGGCCCATTATCTTATTGGTTCTGGACATAACAGTGAAATGAAACCCATGACTCAGAATGAGCAGCGGGAAGTTATTGATAAATTCCGAGGTGGAAATTTGAATTTACTTATTGCTACTACTGTAGCTGAGGAAGGCCTAGACATCAAAGAGTGTAACATTGTTATTCGCTATGGCCTCGTCACCAATGAAATTGCTATGGTGCAGGCTCGTGGTCGAGCTCGAGCTGATGACAGCACCTATGCACTTGTGGCTTCGAGTGGCTCAGGAGCTGTTGAACGTGAAGATGTTAATATTTTCCGTGAGAAAATGATGTATAAAGCCATTCAGCATGTCCAGAAGATGCCACAGGAGGAGTATTTAAAGAAGATTCAGAATTACCAGTGTCAAAGTATAGTGGAAAAAGAAATGAAGGCAAAGAGACATCAGCACAAGACATACAAGAAAAATCCTTCACTAATATCATTCCTATGCAAAAATTGCCACAAGCTGGTATGTTCTGGGGAAGACATACGAGTTATTGAAAACATGCATCATGTCAGTGTGAAAAGAGATTTCCAAAGTCTTTACCATACAAGAGAAAATAAGACGCTGCAAGATAAGAATGCTGATTACCAGATAAATGGAGAAGTTATATGTAAAGATTGTGGACAAGCTTGGGGAAATATGATGGTTCACCGAGGTCTTGATCTGCCTTGTCTAAAGATTATAAATTTTGTGATTGTGTTTGAAGACAAGAAA---AGAAAAGAAATTTTTAAGAAATGGAGAGAGCTGTCCATCAAGTTCCCTGGTTTTGATTATGCAGCTCATTGTCCTTCAAGTGATGAAGAT
>aratinga_solstitialis-psittaciformes-mda5_CDS
ATGGCAGAGGAGTTAAGAGACGAGCGGTTCCTCTACATGATCTCGTGCTTCAGGCCGCGGCTGAAGCAGTTCATCCGAGTGCAGCCGGTGCTGGACCGGCTCCCTTCGCTCAGCGCGGACGACAGGGAGAAGGTGCGGACGGCCGCGCTGCAGCGGGGCGAGGTGGAAGGGGCGGAGGAGCTGCTGCGGGCCGTGGAGCGGGGGCCCCGCGGGTGTGGCTGGTTCCACGAGTTCTTGCAGGCGCTGGAGCACGGCGGCTGTGGCATGGCCGCTTGCTACGTGAACCCCAGCCTCAGCCAGCTGCCCTCGCCGGCTGAGGAGGCCGACCACGACCTCTGCGTGCATTTGGTGCAGCTGCTCCATAGCACGCTCGTGGATAGTATGCGGACCGTGCAGGTGGCCGAGAAGTGCCTGCAGATGGGCATCTTCCAGGATGAGGACCTGGATGGGATCCATACTGTTACTGACAATCGTGGGAACAGAGAAGGTGCAAGGGAGCTATTGAGCAGATTAGTGCAGAAGAAAGATTGGTTCTCTCGGTTTTTGATTGCTCTGCGTGAAACCCAACATGGAGGCCTTGCAGATGATTTAAGTGGAAATACAGGAGGAACAAAGGATAAACAAAATGGGATGAAGAACAGTACAAACAAAGAAATAGAAGTTACAAGCCAACCAGGTTATGCCATACTGGAGGATTTGAAGCAGCAGGAAAATATGAATGATAGTTTCAGCAGTGAGAACAATTTATTGGAAACATCTATTGGAAAGAATTMTTTAGTTTCAGAGTCAGATGTCTCTATAGGATTTGGAAGTGTCAGTAACTTGAATGAAAACCTGGGACAGAGC---TGCACAAGCAGTGATTCAGATGAAGAG------GAGAGCAGAGCTTCACCTGAGCCAGATCTGGTCCTGAGAGATTACCAGATGGAAGTTGCAAAGCCAGCACTGAATGGGGAGAATATTATAATATGTCTCCCTACAGGCAGTGGTAAAACCAGAGTGGCTGTTTACATTACCAAAGATCATTTGGATAAAAAGAAAAGAGCATCAGAGCCTGGAAAAGTTATAGTCCTTGTTAATAAGGTACCATTGGTAGAACAGCATTTACGAAAGGAGTTTAGTCCATTCCTGAAGCGCTGGTATCACATTATTGGTTTAAGTGGTGATTCTCAGCTGAAAATCTCATTTCCTGAAGTTGTCAGAAGAAATGATGTCATCATCTGTACAGCACAGATCCTTGAGAATTCACTGCTAAATGCAGACAAAGAAGATGAAGAAGGTGTCCACTTATCAGATTTTTCACTCATCATTATTGATGAGTGTCATCACACTCAAAAGGAAGGTGTCTACAACAACATAATGCGACGTTACTTAAAAGAAAAGAAGAAGAACAGGAAGCTGGCAAAAGAAAACAAACCACTGATCCCGCAGCCTCAGATTCTGGGACTTACAGCCTCACCTGGTGTAGGAGGTGCAACATCCTATTCCAAAGCTGAAGAACATATTCTGAAAATCTGTGCTAATCTTGATGCATGTAGAATCATGACTGTTGAGGAGCATGCCTCCCAGCTGAAGAATCAGGTGAAGGAACCTTTTAAGAAGACTGTGATTGCAGATGACAAAAAAAAGGATCCATTTAGAGAGAGAGTAACTGAGATCATGACAGAGATTCAAAACTATTGCCAGCTTCATCCAAAATCTGAGTTTGGAACTCAGCCATATGAGCAGTGGGTGATTAGAGAAGAGAAAAAAGCTGCAAAAGAAGAAAAACGCAAGGAACGTGTCTGTGCAGAACACCTGAAGAAATACAATGATGCTCTCCAGATAAATGATACCATCCGAATGGTAGATGCGTACAATCACCTGAATAACTTTTATAAGGATGAGAAAAGTAAGAAGACAGAAAGGAGTGATGATGATGACGAT---------------------GCACCAGCAGTATCAAAACAGGATGAAACAGATTTATTTCTAATAGGTTTATTTCATGCAAAAAAGAAACAGCTGAAAGAGTTGGCTAGAATGCCAGAATATGAAAATGAAAAGCTAACACAGTTGCGAAACACTTTAATGGAGGAGTTCACGAAGACTGAGGCACCTAGAGGAATTATTTTCACAAAGACCCGGCTAAGTGCTTTTGCTCTATTCCAGTGGATTAAGGATAACCCAAAATTTGAAGAAGTGGGAATTAAGGCCCATTATCTTATTGGTTCTGGACATAACAGTGAAATGAAACCCATGACTCAGAATGAGCAGCGGGAAGTTATTGATAAATTCCGAGGTGGAAATTTGAATTTACTTATTGCTACTACTGTAGCTGAGGAAGGCCTAGACATCAAAGAGTGTAACATTGTTATTCGCTATGGCCTCGTCACCAATGAAATTGCTATGGTGCAGGCTCGTGGTCGAGCTCGAGCTGATGACAGCACCTATGCACTTGTGGCTTCGAGTGGCTCAGGAGCTGTTGAACGTGAAGATGTTAATATTTTCCGTGAGAATATGATGTATAAAGCCATTCAGCATGTCCAGAAGATGCCACAGGAGGAGTATTTAAAGAAGATTCAGAATTACCAGTGTCAAAGTATAGTGGAAAAAGAAATGAAGGCAAAGAGACATCAGCACAAGACATACAAGAAAAATCCTTCACTAATATCATTCCTATGCAAAAATTGCCACAAGCTGGTATGTTCTGGGGAAGACATACGAGTTATTGAAAACATGCATCATGTCAGTGTGAAAAGAGATTTCCAAAGTCTTTACCATACAAGAGAAAATAAGACGCTGCAAGATAAGAATGCTGATTACCAGACAAATGGAGAAGTTATATGTAAAGATTGTGGACAAGCTTGGGGAAATATGATGGTTCACCGAGGTCTTGATCTGCCTTGTCTAAAGATTATAAATTTTGTGATTGTGTTTGAAGACAAGAAAACAATAAAAGAAATTTTTAAGAAATGGAGAGAGCTGCCCATCGAGTTCCCTGGTTTTGATTATGCAGCTCATTGTCCTTCAAGTGATGAAGAT
>cacatua_leadbeateri-psittaciformes-mda5_CDS
ATGGCAGCGGAGTTGCGAGACGAGCGATTCCTCTACATGATCTCGTGCTTCAGGCCGCGGCTGAAGCAGTTCATCCGGGTGCAGCCGGTGCTGGACAGGCTCCCCTCGCTCAGCGCGGAGGACAGGGAGAAGGTGCGGGCGGCAGCGCTGCAGCGGGGCGAGGTGGAAGGGGCGGAGGAGCTGCTGCGGGCCGTGGAGCGGGGACCTCGCGGGTGTGGCTGGTTCCACGAGTTCTTGCAGGCGCTGGAGCACGGCGGCTGCGGCATGGCCGCCTGCTACGTGAACCCCAGCCTCAGCCAGCTGCCCTCACCGGCTGAGGAGGCTGACCACGACCTCTGCGTGCACTTAGTGCAGTTGCTCCACAGCACGCTTGTGGATAGTATGCGGACCGTGCAGGTGGCCGAGAAGTGCCTGCAGACCTnnnnnnnnnnnnnnnnnnnnnnnnnnnnnATCCWTACTGTTACTGACAATCGTGGGAACAGAGAAGGTGCAAGGGAGCTATTGAGCAGATTAGTGCAGAAGAAAGATTGGTTCTCTCGTTTTTTGATTGCTCTGCGTGAAACCCAACATGGAGGCCTTGCAGATGATTTAAGTGGAAATATAGGAGGAACAAAGGATAAACAAAATGGGATGAAGAACAGTACAAACAAAGAAAGAGAAGTTACAAGCCAACCAGGTTATGCCATAGTGGAGGATTTGAAGCAGCAGAAAAATATGAATGATAGTTTCAGCAGTGAGAACAATTTATTGGAAACGTCTATTGGAAAGAATTCTGTAGTTTCAGAGTCAGATGTCTCTATAGGAGTTGGGAGTGTCAGTAACTTGTATGAAAGCCTGGAACAGAGC---TGCACAAGCAGTGATTCAGATGAAGAG------GAGAGCAGAGCTTCACCTGAGCCAGATCTGGTCCTGAGAGATTACCAAATGGAAGTTGCAAAGCCCGCACTGAATGGGGAGAATATTATAATATGTCTCCCTACAGGCAGTGGTAAAACCAGAGTGGCTGTTTACATTACCAAAGATCATTTGGATAAAAAGAAAAGAGCATCAGAGCCTGGAAAAGTTATAGTCCTTGTTAATAAGGTACCATTGGTAGAACAGCATTTACGAAAGGAGTTTAATCCATTCCTGAAGCGCTGGTATCACATTATTGGTTTAAGTGGTGATTCTCAACTGAAAATCTCATTTCCTGAAGTTGTCAGAAGAAATGATGTCATCATCTGCACAGCACAGATCCTTGAGAATTCACTGCTAAATGCAGACAAAGAAGAGGAAGAAGGCGTCCACTTATCAGATTTTtCACTCATCATTATTGATGAGTGTCATCACACTCAAAAGGAAGGTGTCTACAACAACATAATGCGACGTTACTTAAAAGATAAAAAGAAGAACAGGAAGCTGGGAAAAGAAAACAAACCACTGATCCCACAGCCTCAGATTCTGGGACTTACAGCCTCACCTGGTGTAGGAGGTGCAACATCCTATTCCAAAGCTGAAGAACATATTCTGAAAATCTGTGCCAATCTTGATGCATGTAGAATCATGACTGTTGAGGAGCATGCCTCCCAACTGAAGAATCAGGTGAAGGAACCTTTTAAGAAGACTGTGATTGCAGATGACAAAAAAAGGGATCCATTTAGAGAGAGAATAACTGAGATCATGACAGAGATTCAAAACTATTGCCAGCTTCACCCAAAATCTGAGTTTGGAACTCAGCCATATGAACAGTGGGTGATTAGAGAAGAGAAAAAAGCTGCAAAAGAAGAAAAACGCAAGGAACGTGTCTGTGCAGAACACCTGAAGAAATACAATGATGCTCTCCAGATAAATGATACCATCCGAATGGTAGATGCGTACAATCACCTGAACAGCTTTTATAAGGACGAGAAAAGTAAGAAGACAGTAAGGAGTGATGATGATGATGATGAT------------------GCACCAGCAGTATCAAAACAGGATGAAACAGATTTATTTCTAATAGGTTTATTTCACGCAAAAAAGAAACAGCTGAAAGAGTTGGCTAGAATGCCAGAATATGAAAATGAGAAGCTAATACAGTTGCGAAACACTTTAATGGAGGAATTCACGAAGACTGAGGCACCTAGAGGAATTATTTTCACAAAGACCCGGCTAAGTGCTTTTGCTCTATTCCAGTGGATTAAGGATAACCCAAAATTTGAAGAAGTGGGAATTAAGGCACATTATCTTATTGGTGCTGGACATAACAGTGAAATGAAACCCATGACTCAGAATGAGCAACGGGAAGTTATTGATAAATTCCGAGGTGGAAATTTGAATTTACTTATTGCTACTACTGTAGCTGAGGAAGGCCTAGACATCAAAGAGTGTAACATTGTTATTCGCTACGGCCTCGTCACCAATGAAATTGCCATGGTGCAGGCTCGTGGTCGAGCTCGAGCTGATGAGAGCACCTATGCGCTTGTGGCTTCAAGTGGCTCAGGAGCTGTTGAACGTGAAGATGTTAATATTTTCCGTGAGAAAATGATGTATAAGGCCATTCAGCATGTCCAGAAGATGCCACAGGAGGAGTATTTAAAGAAGATTCAGAATTTCCAGTGTCAAAGTATAGTGGAAAAAGAAATGAAGGCAAAGAGACATCGGCACAAGACATACAAGAAAAATCCTTCACTAATAACATTCCTATGCAAAAATTGCCACAAGCTGGTATGTTCTGGGGAAGACATACGAGTTATTGAAAACATGCATCATATCAGTGTGAAAAGAGATTTCCAAAGTCTTTACTATACAAGAGAAAATAAGACGCTGCAAGATAAGAATGCTGACTACCAGACAAATGGAGAAGTTATATGTAAAGATTGTGGACAAGCTTGGGGAAATATGATGGTTCACCGAGGTCTTGACTTGCCTTGTCTAAAGATTATAAATTTTGTGATTGTGTTTGAAGACAAGAAGACAACAAAAGAAATTTTTAAGAAATGGAGAGAGCTGCCCGTCGAGTTCCCTAGTTTTGATTATGCAGCTCATTGTCCTTCGAGTGATGAGGAT
>guaruba_guarouba-psittaciformes-mda5_CDS
ATGGCAGAGGAGTTGCGAGACGAGCGGTTCCTCTACATGATCTCGTGCTTCAGGCCGCGGCTGAAGCAGTTCATCCGAGTGCAGCCGGTGCTGGACCGGCTCCCTTCGCTCAGCGCGGACGACAGGGAGAAGGTGCGGGCGGCCGCGCTGCAGCGGGGCGAGGTGGAAGGGGCGGAGGAGCTGCTGCGGGCCGTGGAGCGGGGGCCCCGCGGGTGTGGCTGGTTCCACGAGTTCTTGCAGGCGCTGGAGCACGGCGGCTGTGGCATGGCCGCTTGCTACGTGAACCCCACCCTCAGCCAGCTGCCCTCGCCAGCTGAGGAGGCCGACCACGACCTCTGCGTGCATTTGGTGCAGCTGCTCCATAGCACGCTCGTGGATAGTATGCGGACCGTGCAGGTGGCCGAGAAGTGCCTGCAGATGGGCATCTTCCAGGATGAGGACCTGGATGGGATCCATACTGTTACTGACAATCGTGGGAACAGAGAAGGTGCAAGGGAGCTATTGAGCAGATTAGTGCAGAAGAAAGATTGGTTCTCTCGGTTTTTGATTGCTTTGCGTGAAACCCAACATGGAGGCCTTGCAGATGATTTAAGTGGAAATACAGGAGGAACAAAGGATAAACAAAATGGGATGAAGAACAGTACAAACAAAGAAATAGAAGTTACAAGCCAACCAGGTTATGCCATACTGGAGGATTTGAAGCAGCAGGAAAATATGAATTATAGTTTCAGCAGTGAGAACAATTTATTGGAAACATCTATTGGAAAGAATTCTTTAGTTTCAGAGTCAGATGTCTCTATAGGATTTGGAAGTGTCAGTAACTTGAATGAAAACCTGGGACAGAGC---TGCACAAGCAGTGATTCAGATGAAGAG------GAGAGCAGAGCTTCACCTGAGCCAGATCTGGTCCTGAGAGATTACCAGATGGAAGTTGCAAAGCCAGCACTGAATGGGGAGAATATTATAATATGTCTCCCTACAGGCAGTGGTAAAACCAGAGTGGCTGTTTACATTACCAAAGATCATTTGGATAAAAAGAAAAGAGCATCAGAGCCTGGAAAAGTTATAGTCCTTGTTAATAAGGTACCATTGGTAGAACAGCATTTACGAAAGGAGTTTAGTCCATTCCTGAAGCGCTGGTATCACATTATTGGTTTAAGTGGTGATTCTCAGCTGAAAATATCATTTCCTGAAGTTGTCAGAAGAAATGATGTCATCATCTGTACAGCACAGATCCTTGAGAATTCACTGCTAAATGCAGACAAAGAAGATGAAGAAGGTGTCCACTTATCAGATTTTTCACTCATCATTATTGATGAGTGTCATCACACTCAAAAGGAAGGTGTCTACAACAACATAATGCGACGTTACTTAAAAGAAAAGAAGAAGAACAGGAAGCTGGCAAAAGAAAACAAACCACTGATCCCGCAGCCTCAGATTTTGGGACTTACAGCCTCACCCGGTGTAGGAGGTGCAACATCCTATTCCAAAGCTGAAGAACATATTCTGAAAATCTGTGCTAATCTTGATGCATGTAGAATCATGACTGTTGAGGAGCATGCCTCCCAGCTGAAGAATCAGGTGAAGGAACCTTTTAAGAAGACTGTGATAGCAGATGACAAAAAAAAGGATCCATTTAGAGAGAGAGTAACTGAGATCATGACAGAGATTCAAAACTATTGCCAGCTTCATCCAAAATCTGAGTTTGGAACTCAGCCATATGAGCAGTGGGTGATTAGAGAAGAGAAAAAAGCTGCAAAAGAAGAAAAACGCAAGGAACGTGTCTGTGCAGAACACCTGAAGAAATACAATGATGCTCTCCAGATAAATGATACCATCCGAATGGTAGATGCGTACAATCACCTGAATAACTTTTATAAGGATGAGAAAAGTAAGAAGACAGAAAGGAGTGATGATGATGACGAT---------------------GCACCAGCAGTATCAAAACAGGATGAAACAGATTTATTTCTAATAGGTTTATTTCATGCAAAAAAGAAACAGCTGAAAGAGTTGGCTAGAATGCCAGAATATGAAAATGAAAAGCTAACACAGTTGCGAAACACTTTAATGGAGGAGTTCACGAAGACTGAGGCACCTAGAGGAATTATTTTCACAAAGACCCGGCTAAGTGCTTTTGCTCTATTCCAGTGGATTAAGGATAACCCAAAATTTGAAGAAGTGGGAATTAAGGCCCATTATCTTATTGGTTCTGGACATAACAGTGAAATGAAACCCATGACGCAGAATGAGCAGCGGGAAGTTATTGATAAATTCCGAGGTGGAAATTTGAATTTACTTATTGCTACTACTGTAGCTGAGGAAGGCCTAGACATCAAAGAGTGTAACATTGTTATTCGCTATGGCCTCGTCACCAATGAAATTGCTATGGTGCAGGCTCGTGGTCGAGCTCGAGCTGATGATAGCACCTATGCACTTGTGGCTTCGAGTGGCTCAGGAGCTGTTGAACGTGAAGATGTTAATATTTTCCGTGAGAAAATGATGTATAAAGCCATTCAGCATGTCCAGAAGATGCCACAGGAGGAGTATTTAAAGAAGATTCAGAATTACCAGTGTCAAAGTATAGTAGAAAAAGAAATGAAGGCAAAGAGACATCAGCACAAGACATACAAGAAAAATCCTTCACTAATATCATTCCTATGCAAAAATTGCCACAAGCTGGTATGTTCTGGGGAAGACATACGAGTTATTGAAAACATGCATCATGTCAGTGTGAAAAGAGATTTCCAAAGTCTTTACCATACAAGAGAAAATAAGACGCTGCAAGATAAGAATGCTGATTACCCGACAAATGGAGAAGTTATATGTAAAGATTGTGGACAAGCTTGGGGAAATATGATGGTTCACCGAGGTCTTGATCTGCCTTGTCTAAAGATTATAAATTTTGTGATTGTGTTTGAAGACAAGAAAACAAGAAAAGAAATTTTTAAGAAATGGAGAGAGCTGCCCATCAAGTTCCCTGGTTTTGATTATGCAGCTCATTGTCCTTCAAGTGATGAAGAT
>lorius_garrulus-psittaciformes-mda5_CDS
ATGGCAGGGGAGTTGCGAGATGAGCGTTTCCTCTACATGATCTCGTGCTTCAGGCCGCGGCTGAAGCAGTTCATCCGGGTGCAGCCGGTGCTGGACCGGCTCCCTTCGCTCAGTGTGGAGGACAGGGAGAAGGTGCGGGCGGCTGCGCGGCAGAGGGGCGAGGTGGAAGGGACGGAGGAGCTGCTGCGGGTCGTGGAGCGGGGACCCCGCGGGTGTGGCTGGTTCCACGAGTTCTTGCAGGCGCTTGAGCACAGCGGCTGCGGCATGGCCGCCTGCTACGTGAACCCCAGCCTCAGCCAGCTGCCGTCTCCGGCCGAGGAGGCTGACCACGACCTCTGCGTGCAATTGGTGCAGCTGCTTCACAGCACTCTCGTGGATAGTATGCGGACCGTGCAGGTGGCCGAGAAGTGCCTGCAGATGGGCATCTTCCAGGATGAGGACCTGGACGGGATCCATACTGTTACTGACAGTCGTGGAAACAGAGAAGGTGCAAGGGAGCTATTGAGCAGATTAGTGCAGAAGAAAGATTGGTTCTCTCGTTTTTTGATTGCTCTGCGTGAAACCCAGCATGGAGGCCTTGCAGATGATTTAAGTGGAAATATAGGAGGAACAAAGGATAAACAAAATGGGATGAAGAAAAGTGTAAATGAAGAAACGGAAGTTACAAGCCAACCAGATTATGCCATAGTGGAGGACTTGAAGCAGCAGGAAAATATGAATGATAGTTTCAGCAGTGAGAACAATTTATTGGAAACATCTATTGGAAAGAATTCTGTAGTTTCAGAGTCAGATGTCTCTACAGGAGTTGGAAGTGTCAGTAACTTGAATGAAACCCTGAGACAGAGC---TGCACAAGCAGTGATTCAGATGAAGAG------GAGAGCAGAGCTTCACCTGAGCCAGATCTGGTCCTGAGAGATTACCAGATGGAAGTTGCAAAGCCAGCACTGAATGGGGAGAATATTATAATATGTCTCCCTACAGGCAGTGGTAAAACCAGAGTGGCTGTTTACATTACCAAAGATCATTTGGATAAAAAGAAAAGAGCATCAGAGCCTGGAAAAGTTATAGTCCTTGTTAATAAGGTGCCATTGGTAGAACAGCATTTACGAAAGGAGTTTAGTCCATTCCTGAAGCGCTGGTATCACATTATTGGTTTAAGTGGTGATTCTCAGCTGAAAATCTCATTTCCTGAAGTTGTCAGAAGAAATGATGTCATCATCTGTACAGCACAGATCCTTGAGAATTCACTGCTAAATGCAGACAAAGAAGATGAAGAAGGTGTCCACTTATCAGATTTTTCACTCATCATTATTGATGAGTGTCATCACACTCAAAAGGAAGGTGTCTACAACAACATAATGCGACGTTACTTAAAAGAAAAAAAGAAGAACAGGAAATTGGCAAAAGAAAACAAACCACTGATACCACAGCCTCAGATTCTGGGACTTACAGCCTCACCTGGTGTAGGAGGTGCAACATCCTATTCCAAAGCTGAAGAACATATTCTGAAAATCTGTGCCAATCTTGATGCATGTAGAATCATGACTGTTGAGGAGCATGCCTCCCAACTGAAGAATCAGGTGAAGGAACCTTTTAAGAAGACTGTGATTGCAGATGACAAAAAAAGGGATCCATTTAGAGAGAGAATAACTGAGATCATGACAGAGATTCAAAACTATTGCCAGCTTCATCCAAAATCTGAGTTTGGAACTCAGCCATATGAACAGTGGGTGATCAGAGAAGAGAAAAAAGCTGCAAAAGAAGAAAAACGCAAGGAACGTGTCTGTGCAGAACACCTGAAGAAATATAATGATGCTCTCCAGATAAATGATACCATCCGAATGGTAGATGCATACAATCACCTGAATAACTTTTATAAGGATGAGAAAAGTAAGAAGACAGTAAGGAGTGGTGATGATGATGATGAT------------------GCACCAGCAGTATCAAAACAGGATGAAACAGATTTATTTCTAATAAGTTTATTTCACGCAAAAAAGAAACAGCTGAAGGAGTTGGCTAGAATGCCAGAATATGAAAATGAGAAGCTAACACAGTTGCGAAACACTTTAATGGAGGAGTTCACGAAGACTGAGGCACCTAGAGGAATTATTTTCACAAAGACCCGGCTAAGTGCCTTTGCTCTATTCCAGTGGATTAAGGATAACCCAAAATTTGAAGAAGTGGGAATTAAGGCCCATTATCTTATTGGTGCTGGACATAACAGTGAAATGAAACCCATGACTCAGAATGAGCAACGGGAAGTTATTGATAAATTCCGAGGTGGAAATTTGAATTTACTTGTTGCTACTACTGTAGCTGAGGAAGGCCTAGACATCAAAGAGTGTAACATTGTTATTCGGTACGGCCTCGTCACCAATGAAATTGCTATGGTGCAGGCTCGTGGTCGAGCTCGAGCTGATGAGAGCACCTATGCACTTGTCGCTTCGAGTGGCTCAGGAGCTGTTGAACGTGAAGATGTTAATATTTTCCGTGAGAAAATGATGTATAAAGCCATTCAGAATGTCCAAAAGATGCCACAGGAAGAGTATTTAAAGAAGATTCAGAATTTCCAGTGTCAAAGTATAGTGGAAAAAGAAATGAAGGCAAAGAGACATCAGCACAAGACATACAAGAAAAATCCTTCACTAATAACATTCCTATGCAAAAATTGCCACAAGCTGGTATGTTCTGGGGAAGACATACGAGTTATTGAAAACATGCATCATGTCAGTGTGAAAAGAGATTTCCAAAGTCTTTACCATACAAGAGAAAATAAGACACTGCAAGATAAGAATGCTGATTACCAGACAAATGGAGAAGTTATATGTAAAGATTGTGGACAAGCTTGGGGAAATATGATGGTTCACCGAGGTCTTGACCTGCCTTGTCTAAAGATTATAAATTTTGTGATTGTGTTTGAAGACAAGAAGACAAGAAAAGAAATTTTTAAGAAATGGAGCGAGCTGCCCATCAAGTTCCCTGGTTTTGATTATGCAGCTCATTGTCCTTCAAGTGATGAAGAT
>melopsittacus_undulatus-psittaciformes-mda5_CDS
ATGGCAGGGGAGTTGCGAGATGAGCGTTTCCTCTACATGATCTCGTGCTTCAGGCCGCGGCTGAAGCAGTTCATCCGGGTGCAGCCGGTGCTGGACCGGCTCCCTTCGCTCAGTGTGGAGGACAGGGAGAGGGTGCGGGCGGCTGCGCTGCACCGGGGCGAGGTGGAAGGGGCGGAGGAGCTGCTGCGGGCCGTGGAGCGGGGACCCCGCGGCTGTGGCTGGTTCCACGAGTTCTTGCAGGCGCTTGAGCACAGCGGCTGCGGCATGGCCGCCTGCTACGTGAACCCCAGCCTCAGCCAGCTGCCCTCTCCGGCCGAGGAGGCCGACCACGACCTCTGCGTGCAATTGGTGCAGCTGCTTCACAGCACTCTCGTGGATAGTATGCGGACCGTGCAGGTGGCCGAGAAGTGCCTGCAGATGGGCATCTTCCAGGATGAGGACCTGGACGGGATCCATACTGTTACTGACAGTCGTGGGAACAGAGAAGGTGCAAGGGAGCTATTGAGCAGATTAGTGCAGAAGAAAGATTGGTTCTCTCGTTTTTTGATTGCTCTGCGTGAAACCCAGCATGGAGGCCTTGCAGATGATTTAAGTGGTAATATAGGAGGAACAAAGGATAAACAAAATGGAATGAAGAAAAGTACAAATGAAGAAACAGAAGTTACAAGCCAACCATGTTATGCCATAGTGGAGGACTTGAAGCAGCAGGAAAATATGAATGATAGTTTCAGCAGTGAGAACAATTTATTGGAAACATCTATTGGAAAGAATTCTGTACTTTCAGAGTCAGATGTCTCTACAGGAGTTGGAAGTGTCGGTAACTTGAATGAAAACCTGAGACAGAGC---TGCACAAGCAGTGATTCAGACGAAGAG------GAGAGCAGAGCTTCACCTGAGCCAGATTTGGTCCTGAGAGATTACCAGATGGAAGTTGCAAAGCCAGCACTGAATGGGGAGAATATTATAATATGTCTCCCTACAGGCAGTGGTAAAACCAGAGTGGCTGTTTACATTACCAAAGATCATTTGGATAAAAAGAAAAGAGCATCAGAGCCTGGAAAAGTTATAGTCCTTGTTAATAAGGTACCATTGGTAGAACAGCATTTACGAAAGGAGTTTAGTCCATTCCTGAAGCGCTGGTATCACGTTATTGGTTTAAGTGGTGATTCTCAGCTGAAAATCTCATTTCCTGAAGTTGTCAGAAGAAATGATGTCATCATCTGTACAGCACAGATCCTTGAGAATTCACTGCTAAATGCAGACAAAGAAGATGAAGAAGGTGTCCACTTATCAGATTTTTCACTCATCATTATTGATGAGTGTCATCACACTCAAAAGGAAGGTGTCTACAACAACATAATGCGACGTTACTTAAAAGAAAAAAAGAAGAACAGGAAATTGGCAAAAGGAAACAAACCACTGATACCACAGCCTCAGATTCTGGGACTTACAGCCTCACCTGGTGTAGGAGGTGCAACATCCTATTCCAAAGCTGAAGAACATATTCTGAAAATCTGTGCCAATCTTGATGCATGCAGAATCATGACTGTTGAGGAACATGCCTCCCAACTGGAGAATCAGGTGAAGGAACCTTTTAAGAAGACTGTGATTGCAGATGACAAAAAAAGGGATCCATTTAGAGAGAGGATAACTGAGATCATGACAGAGATTCAAAACTATTGCCAGCTTCATCCAAAATCTGAGTTTGGAACTCAGCCATATGAACAGTGGGTGATCAGAGAAGAGAAAAAAGCTGCAAAAGAAGAAAAACGCAAGGAACGTGTCTGCGCAGAACACCTGAAGAAATATAATGATGCTCTCCAGATAAATGATACCATCCGAATGGTAGATGCATACAATCACCTGAATAACTTTTATAAGGATGAGAAAAGTAAGAAGACAGTAAGGAGTGGTGATGATGATGATGAT------------------GCACCAGCAGTATCAAAACAGGATGAAACAGATTTATTTCTAATAAATTTATTTCATGCAAAAAAGAAACAGCTGAAGGAGTTGGCTAGAATGCCAGAATATGAAAATGAGAAGCTAACACAGTTGCGAAACACTTTAATGGAGGAGTTCACGAAGACTGAGGCACCTAGAGGAATTATTTTCACAAAGACCCGGCTAAGTGCCTTTGCTCTATTCCAGTGGATTAAGGATAACCCAAAATTTGAAGAAGTGGGAATTAAGGCCCATTATCTTATTGGTGCTGGACATAACAGTGAAATGAAACCCATGACTCAGAATGAGCAACGGGAAGTTATTGATAAATTCCGAGGTGGAAATTTGAATTTACTTGTTGCTACTACTGTAGCTGAGGAAGGACTAGACATCAAAGAGTGTAACATTGTTATTCGGTATGGCCTTGTCACCAATGAAATTGCTATGGTGCAGGCTCGTGGTCGAGCTCGAGCTGATGACAGCACCTATGCACTTGTCGCTTCAAGTGGCTCAGGAGCTGTTGAACGTGAAGATGTTAATATTTTCCGTGAGAAAATGATGTATAAAGCCATTCAGAATGTCCAAAAGATGCCACAGGAAGAGTATTTAAAGAAGATTCAGAATTTCCAATTGCAAAGTATAGTGGAAAAAGAAATGAAGGCAAAGAGACATCAGCACAAGACACTCAAGAAAAATCCTTCGCTAATAACATTCCTATGCAAAAATTGCCACAAGCTGGTATGTTCTGGGGAAGACATACGAGTTATTGAAAACATGCATCATGTCAGTGTGAAAAGAGATTTCCAAAGTCTTTACCATACAAGAGAAAATAAGACACTGCAAGATAAGAATGCTGATTACCAGGCAAATGGAGAAGTTATATGTAAAGATTGTGGACAAGCTTGGGGAAATATGATGGTTCACCGAGGTCTTGACCTGCCTTGTCTAAAGATTATAAATTTTGTGATTGTGTTTGAAGACAAGAAGACAAGAAAGGAAATTTTTAAGAAATGGAGCGAGCTGCCCATCGAGTTCCCTGGTTTTGATTATGCAGATCATTGTCCTTCAAGTGATGAAGAC
>psittacus_timneh-psittaciformes-mda5_CDS
ATGGCAGGGGAGTTGCTAGACGAGCGGTTCCTCTACATGATCTCGTGCTTCAGGCCGCGGCTGAAGCAGTTCATCCGAGTGCAGCCGGTGCTGGACTGGCTCCCTTCGCTCAGCGCGGAAGACAGGGAGAAGGTGCGGGCGGCCGCGCTGCAGCGGGGCGAGGTGGAAGGGGCGGAGGAGCTGCTGCGGGCCGTGGAGCGGGGACCCCGCGGGTGTGGCTGGTTCCACGAGTTCTTGCAGGCGCTGGAGCACGGCGGCTGCGGCATGGCCGCTTGCTACGTGAACCCCAGCCTCAGTCAGTTGCCCTCCCCGGCCGAGGAGGCCGACCACGACCTCTGCGTGCAATTGGTACAGCTGCTCCATAGCACTCTCGTGGATAATATGCGGACCGTGCAGGTGGCCGAGAAGTGCCTGCAGATGGGCATCTTCCAGGATGAGGACCTGAATGGGATCCATACTGTTACTGACAATCGTGGGAACAGAGAAGGTGCAAGGGAGCTATTGAGCAGATTAGTGCAGAAGAAAGGTTGGTTCTCTCGCTTTTTGATTGCTCTGCGTGAAACCCAACATGGAGACCTTGCAGATGACTTAGGTGGAAATATAGGAGGAACAAAGGATAAACAAAATGGGATGAAGAACAGTACAAACAAAGAAACAGAAGTTACAAGCCAACCAGGTTATGCCATACTGGAGGATTTGAAGCAGCAGGAAAATATGAATGATAGTTTCAGCAGTGAGAACAGTTTATTGGAAACATCTATTGGAAAGAATTCTGTAGTTTCAGAGTCAGATGTCTCTATAGGAGTTGGAAGTGTCAGTAACTTGAATGAAAACCTGGGGCAGAGC---TGCACAAGCAGTGATTCAGATGAAGAG------GAGAGCAGAGCTTCATCTGAGCCAGATCTGGTCCTGAGAGATTACCAGATGGAAGTTGCAAAGCCAGCACTGAATGGGGAGAATATTATAATATGTCTCCCTACAGGCAGTGGTAAAACCAGAGTGGCTGTTTACATTACCAAAGATCATTTGGATAAAAAGAAAAGAGCATCAGAGCCTGGAAAAGTTATAGTCCTTGTTAATAAGGTACCATTGGTGGAACAGCATTTACAAAAGGAGTTTAGTCCATTCCTGAAGCGCTGGTATCGTGTTATTGGTTTAAGTGGTGATTCTCAGCTGAAAATCTCATTTCCTGAAGTTGTCAGAAGAAATGATGTCATCATCTGCACAGCACAGATCCTTGAGAATTCACTGCTAAATGCAGACAAAGAAGATGAAGAAGGTGTCCAGTTATCAGATTTTTCACTCATCATTATTGATGAGTGTCATCACACTCAGAAGGAAGGTGTCTACAACAACATAATGCGACGTTACTTAAAAGAAAAAAAGAAGAACAGGAAGCTGACAAAAGAAAACAAGCCTCTGATCCCACAGCCTCAGATTCTGGGACTTACAGCCTCACCTGGTGTAGGAGGTGCAACATCCTATTCCAAAGCTGAAGAACATATTCTGAAAATCTGTGCCAATCTTGATGCATGTAGAATCATGACTGTTGAGGAACATGCCTCCCAGCTGAAGAATCAGGTGAAGGAACCTTTTAAGAAGACTGTGATTGCAGATGACAAAAAAAGGGATCCATTTAGAGAGAGAATTACTGAGATCATGACAGAGATTCAAAACTATTGCCAGCTTCATCCAAAATCTGAGTTTGGAACTCAACCATATGAACAGTGGGTGATCAGAGAAGAGAAAAAAGCTGCAAAAGAAGAAAAACGCAAGGAACGTGTCTGTGCAGAACACCTGAAGAAATACAATGATGCTCTCCAGATAAATGATACTATCCGAATGGTAGATGCGTACAATCACCTGAACAACTTTTATAAGGATGAGAAAAGTAAGAAGACAGTAAGGAGTGATGATGATGATGAT---------------------ACACCAGCAGTATCAAAACAGGATGGAACAGATTTATTTCTAATAGGTTTGTTTCACGCAAAAAAGAAGGAGCTGAAAAAGTTGGCTAGAATGCCAGAATATGAAAATGAGAAGCTGACACAGTTGCGAAACACTTTAATGGAAGAGTTCACAAAGACTGAGGCACCTAGAGGAATTATTTTCACAAAGACCCGGCTAAGTGCCTTTGCTCTATTCCAGTGGATTAAGGATAACCCAAAATTTGAAGAAGTGGGAATTAAGGCCCATTATCTTATTGGTGCTGGACATAACAGTGAAATGAAACCCATGACTCAGAATGAGCAACGGGAAGTTATTGATAAATTCCGAGGTGGAAATTTGAATTTACTTATTGCTACTACTGTAGCTGAGGAAGGCCTAGACATCAAAGAGTGTAACATTGTTATTCGCTATGGTCTCGTCACCAATGAAATTGCTATGGTGCAGGCTCGTGGTCGAGCTCGAGCTGATGAGAGCACCTATGCACTTGTGGCTTCAAGTGGCTCAGGAGCTGTTGAACGTGAAGACGTTAATATTTTCCGTGAGAAAATGATGTATAAAGCCATTCAGCATGTCCAGAAGATGCCACAGGAGGAGTATTTAAAGAAGATTCAGAATTTCCAGTGTCAAAGTATAGTGGAAAAAGAAATGAAGACAAAGAGACTTCAGCACAAGACATACAAGAAAAATCCTTCACTAATAACATTCTTATGCAAAAATTGCCACAAGCTGGTATGTTCTGGGGAAGACATACAAGTTATTGAAAACATGCATCATGTCAGTGTGAAAAGAGATTTCCAAAGTCTTTACCATACAAGAGAAAATAAGACCCTGCAAGATAAGAATGCTGATTACCAGACAAATGGAGAAGTTATATGTAAAGATTGTGGACAAGCTTGGGGAAATATGATGGTTCACCGAGGTCTTGACCTGCCTTGTCTAAAGATTATGAATTTTGTGATTGTGTTTGAAGACAAAAAGACAAGAAAAGAAATTTTTAAGAAATGGGGAGAGCTGCCCATCAAGTTCCCTGGTTTTGATTATGCAGCTCATTGTCCTTCAAGTGATGAAGAT
>pyrrhura_perlata-psittaciformes-mda5_CDS
ATGGCAGAGGACTTGCGAGACGAGCGGTTCCTCTACATGATCTCGTGCTTCAGGCCGCGGCTGAAGCAGTTCATCCGAGTGCAGCCGGTGCTGGACCGGCTCCCTTCGCTCAGCGCGGACGACAGGGAGAAGGTGCGGGCGGCCGCGCTGCAGCGGGGCGAGGTGGAAGGGGCGGAGGAGCTGCTGCGGGCCGTGGAGCGCGGGCCCCGCGGGTGTGGCTGGTTCCACGAGTTCTTGCAGGCGCTGGAGCATGGCGGCTGCGGCATGGCCGCTTGCTACGTGAACCCCAGCCTCAGCCAGCTGCCCTCGCCGGCTGAGGAGGCCGACCACGACCTCTGCGTGCATTTGGTGCAGCTGCTCCATAGCACGCTCGTGGATAGTATGCGGACCGTGCAGGTGGCCGAGAAGTGCCTGCAGATGGGCATCTTCCAGGATGAGGACCTGGATGGGATCCATACTGTTACTGAGAATCGTGGGAACAGAGAAGGTGCAAGGGAGCTATTGAGCAGATTAGTGCAGAAGAAAGATTGGTTCTCTCGGTTTTTGATTGCTCTGCGTGAAACCCAACATGGAGGCCTTGCTGATGATTTAAGTGGAAATACAGGAGGAACAAAGGATAAACAAAATGGGATGAAGAACAGTACAAACAAAGAAATAGAAGTTACAAGCCAACCAGGTTATGCCATACTGGAGGATTTGAAGCAGCAGGAAAATATGAATGATAGTTTCAGCAGTGAGAACAATTTATTGGAAACATCTATTGGAAAGAATTCTTTAGTTTCAGAGTCAGATGTCTCTATAGGATTTGGAAGTGTCAGTAACTTGAATGAAAACCTGGGACAGAGC---TGCACAAGCAGTGATTCAGATGAAGAG------GAGAGCAGAGCTTCACCTGAGCCAGATCTGGTCCTGAGAGATTACCAGATGGAAGTTGCAAAGCCAGCACTGAATGGGGAGAATATTATAATATGTCTCCCTACAGGCAGTGGTAAAACCAGAGTGGCTGTTTACATTACCAAAGATCATTTGGATAAAAAGAAAAGAGCATCAGAGCCTGGAAAAGTTATAGTCCTTGTTAATAAGGTACCATTGGTAGAACAGCATTTACGAAAGGAGTTTAGTCCATTCCTGAAGCGCTGGTATCACATTATTGGTTTAAGTGGTGATTCTCAGCTGAAAATCTCATTTCCTGAAGTTGTCAGAAGAAATGATGTCATCATCTGTACAGCACAGATCCTTGAGAATTCACTGCTAAATGCAGACAAAGAAGATGAAGAAGGTGTCCACTTATCAGATTTTTCACTCATCATTATTGATGAGTGTCATCACACTCAAAAGGAAGGTGTCTACAACAACATAATGCGACGTTACTTAAAAGAAAAGAAGAAGAACAGGAAGCTGGCGAAAGAAAACAAACCACTGATCCCGCAGCCTCAGATTCTGGGACTTACAGCCTCACCTGGTGTAGGAGGTGCAACATCCTATTCCAAAGCTGAAGAACATATTCTGAAAATCTGTGCTAATCTTGATGCATGTAGAATCATGACTGTTGAGGAGCATGCCTCCCAGCTGAAGAATCAGGTGAAGGAACCTTTTAAGAAGACTGTGATTGCAGATGACAAAAAAAAGGATCCATTTAGAGAGAGAGTAACTGAGATCATGACAGAGATTCAAAACTATTGCCAGCTTCATCCAAAATCTGAGTTTGGAACTCAGCCATATGAGCAGTGGGTGATTAGAGAAGAGAAAAAAGCTGCAAAAGAAGAAAAACGCAAGGAACGTGTCTGTGCAGAACACCTGAAGAAATACAATGATGCTCTCCAGATAAATGATACCATCCGAATGGTAGATGCGTACAATCACCTGAATAACTTTTATAAGGATGAGAAAAGTAAGAAGACAGAAAGGAGTGATGATGATGACGAT---------------------GCACCAGCAGTATCAAAACAGGATGAAACAGATTTATTTCTAATAGGTTTATTTCATGCAAAAAAGAAACAGCTGAAAGAGTTGGCTAGAATGCCAGAATATGAAAATGAAAAGCTAACACAGTTGCGAAACACTTTAATGGAGGAGTTCACGAAGACTGAGGCACCTAGAGGAATTATTTTCACAAAGACCCGGCTAAGTGCTTTTGCTCTATTCCAGTGGATTAAGGATAACCCAAAATTTGAAGAAGTGGGAATTAAGGCCCATTATCTTATTGGTTCTGGACATAACAGTGAAATGAAACCCATGACTCAGAATGAGCAGCGAGAAGTTATTGATAAATTCCGAGGTGGAAATTTGAATTTACTTATTGCTACTACTGTAGCTGAGGAAGGCCTAGACATCAAAGAGTGTAACATTGTTATTCGCTATGGCCTCGTCACCAATGAAATTGCTATGGTGCAGGCTCGTGGTCGAGCTCGAGCTGATGACAGCACCTATGCACTTGTGGCTTCAAGTGGCTCAGGAGCTGTTGAACGTGAAGATGTTAATATTTTCCGTGAGAAAATGATGTATAAAGCCATTCAGCATGTCCAGAAGATGCCACAGGAGGAGTATTTAAAGAAGATTCAGAATTACCAGTGTCAAAGTATAGTGGAAAAAGAAATGAAGGCAAAGAGACATCAGCACAAGACATACAAGAAAAATCCTTCACTGATATCATTCCTATGCAAAAATTGCCACAAGCTGGTATGTTCTGGGGAAGACATACGAGTTATTGAAAACATGCATCATGTCAGTGTGAAAAGAGATTTCCAAAGTCTTTACCATACAAGAGAAAATAAGACGCTGCAAGATAAGAATGCTGATTACCAGACAAATGGAGAAGTTATATGTAAAGATTGTGGACAAGCTTGGGGAAATATGATGGTTCACCGAGGTCTTGATCTGCCTTGTCTAAAGATTATAAATTTTGTGATTGTGTTTGAAGACAAGAAAACAAGAAACGAAATTTTTAAGAAATGGGGAGAGCTGCCCATCAAGTTCCCTGGTTTTGATTATGCAGCTCATTGTCCTTCAAGTGATGAAGAT
>rhea_americana-rheiformes-mda5_CDS
ATGTCGGACGAGTCCCGAGCCGAGCGCTTCCTCTACTTGATCTCCTGCTTCAGGGCGCGGCTGAAGCGCGCCATCCGCGTGCAGCCCGTGTTGGACTGGCTGCCCTCGCTGGACGCCGAGGAGCGGGAGCGGGTGCGGGCGGCGGCGCTGCAGCAGGGCGAGGTGGAGGCGGCGGAGCTGCTGCTGCGCGCCGTGGAGCGGGGGCCCCGCGACTGC------TTCCCCGAGTTCCTGCAGGCGCTGGAGCGCGGCGGCTGCGGCCTGGCCGCCTGCTACGTGAACCCCAGCCTGAGCCAGCTGCCCTCGCCGGCGGAGGAGGCCCACCACGACTTGTGCGTGCACTTGGTGCAGCTGCTGCACGGCACGCTGGTGGATAACATGCGGGCCGTGCAGGTGGCCGAGAAGTGCCTGCAGAGGGGCATCTTCCAGGTCGAGGACCTGGAACGGATCCAGACTGTTACTGAAAGTCGTGGGAATAGAGATGGTGCAAGGGAGCTGTTAAGTAGAATAGTTCAGAAGAAGGACTGGTTCTCCCCTTTTTTGGTTGTTTTGCGTGAAACCCAACATGAAGACCTTGCAGATGATTTAAGTGGAAATACAGGAGGAGTGGAAAATGGAGAAAATGGGATGAATAACAGGACAAATGAAGAAACAGAAGTCACAAGACAATCAGAACATGCTGGAGTGGAGGATTTCAAACAGCAAGAAAATATGAATGACAGTTTAGCCAGTGAGAGCAGTGTTTTGGAAAGATCTGTTGGAGAGAATTCTGTAGCTTCAGAGTCTGATGTCTCTATAGGAGATGGAAGTGTCAATAATGTGAATGAAAACCTGGGACAGAGCAGCAGCACAACCAGTGATTCAGATGAAGATGAAGTGAAGAGCAGAGCTTCACCTGAGCCAGAACTGATCCTGAGAGATTACCAGATGGAAGTTGCAAAACCAGCATTGAATGGGGAGAATATTATAATATGTCTCCCTACAGGCAGTGGTAAAACCAGAGTGGCTGTTTATATTACCAAAGATCATTTGGATAAGAAGAGAAGAGCATCAGAGCCTGGAAAAGTTATAGTACTTGTTAACAAGGTACCATTGGTGGAACAGCATTTACGAAAGGAGTTTCATCCATTCCTGAGGCGCTGGTATCAGGTTATTGGTTTAAGCGGTGATTGTCAGCTGAAAATCTCATTTCCTGAAGTTGTCAGAAGAAACGATGTCATAATCAGTACAGCACAGATCCTGGAGAATTCACTGCTAAATGCAACTAAAGAAGAAGAGGAAGGTGTCCGTTTATCAGATTTTTCACTTATCATTATTGATGAATGTCATCACACTCAAAAGGAAGGTGTCTACAACAATATAATGCGACATTACTTAAAAGAAAAGATGAAGAATGAGAAGCTGGCGAAAGAA---AAACTACTCATTCCACAACCTCAGATTCTGGGACTTACAGCCTCACCTGGTGTAGGAGGTGCAACATCCTATTTGAAAGCTGAAGAACATATTCTGAAAATCTGTGCAAACCTTGATGCATGTAGAATCATGACTGTTGAAGAGCATGCCTCCCAACTGAGGAATCAGGTGAAGGAACCATATAAGAAGACTGTGATTGCAGATGACAAAAGAAGGGATCCATTTAGAGAGAAAATTATCGAGATCATGACAGAAATTCAAAAGTATTGCCAGCTCCATCCAAAATCTGAGTTTGGAACTCAGCCATATGAACAGTGGGTGATTAGAGAGGAGAAGAAAGCGGCAAAAGAAGAAAAACGCAAGGAACGTGTCTGCGCAGAACACTTGAAGAAATACAACGATGCTTTGCAAATAAATGACACTATTCGAATGGTTGATGCATACAATCACCTATGTAACTTTTATAAGGAGGAAAAAAGTAAAAAAACAATAGTGAGTGATGATGAGGAT------------------------GAACCAGCAGTATCAAAACAGGATGAAACAGATGAATTTCTAATAGGTTTGTTTTATGCAAAAAAGAAACAGCTGAAAGAGTTGTCTGGAAAACCTGAATATGAAAATGAGACACTAACAAAGTTGCGCGACACCTTAATGGAGGAGTTCACGAAGACTGATGAACCAAGAGGAATTATTTTCACAAAGACGCGGCAAAGTGCTTTTGCTCTGTTTCAGTGGATTAAAGATAACAAAAAATTTGAAGAAGTGGGAATTAAGGCCCATTATCTTATTGGTGCTGGAAACAACAGTGAAACTAAAGCTATGACTCAGAATGAGCAGAGGGAAGTCATTGGTAAATTCCGAGATGGAAGTGTAAACTTACTCATTGCTACTACTGTAGCTGAGGAAGGCTTGGACATCAAGGAGTGTAACATTGTTATTCGCTATGGCCTTGTCACCAATGAAATTGCTATGTTGCAGGCCCGTGGTCGAGCTCGAGCTGATGAGAGCACCTATGCACTTGTGGCTTCAAGCAACTCAGGAGCAGTTGAACGTGAGGATGTTAATAGCTTCCGTGAGAAAATGATGTATAAGGCGATTCAGCGTGTCCAGAAGATGCCACGGAAAGAGTACTTAAACAAGATTCAGACCTTCCAGTTGCAAAGTATAATGGAAAAAAAAATGAAGACAAGGAGAGATCAATGTAAGACATATACGAAAAGACCTTCACTAATAAAATTCTTATGCAAAAATTGCTGCAAGTTGGTATGTTCAGGAGAAGATATACAAGTTATTGAAAACATGCATCATGTCAGTGTGAAAAAAGATTTCCAAAGCCTTTACCATACCAGAGAAAATAAGACATTGCAAGATAAACATGCTGATTACCAGACAAATAGAGAAATTACATGTAAAGACTGTGGACAAGCTTGGGGAAATATGATGGTTCACCGAGGTCTTGACCTGCCTTGTCTAAAGATTAAAAATTTTGTGGTTGTGTTTGAAGACAAGAAAACAACAAAGCAAATTTTTAAGAAATGGGGAGAACTGCTAGTCAGGTTCCCTGGTTTTGATTATGCAGGGCATTGTCCTTCAAGTGATGAAGAT
>asio_otus-strigiformes-mda5_CDS
ATGGCGAAGGAGTCCCGAGACGAGCGCTTCCTCTACATGATCTCCTGCTTCAGGCCGCGGCTGAAGCAGTTCATCCGGGTGCAGCCGGTGCTGGACCAGCTTCCCTCGCTGAGCGCGGAGGAGAGGGAGAAGGTGCGGGCGGCCGCCCTGCAGCGGGGCGAGGTGGAGGGGGCGGAGGAGCTGCTGCGGGCCGTGGAGCGGGGCCCCCGCGGGTGCGGCTTGTTCCACGAGTTCCTGCAGGCGCTGGAGCACGGCGGCTGCAGCCTGGCCGCCTGCTACGTGAACCCCAGCCTCAGCCAGCTGCCCTCGCCGGCCGAGGAGGCTGACCACGACCTCTGTGTGCAATTGGTGCAGCTGCTCCACAGCACACTGGTGGATAGAATGCAGACGATGCAGGTGGCCGAGAAGTGCCTAGAGATGGGCATCTTCCAGGACGAGGACATGGACCGGATCCACGCTGTTACTGACAATCGTGGGAACAGAGAGGGTGCAAGGGAGCTATTGAGCAGAATAGTGCAGAAGAAAGATTGGTTCTCTCCTTTTTTGATTGCTCTGCGTGAAACCCAACATGAAGGCCTTGCAGATGATTTAAGTGGAAATACAGGAGGAACAGAGATTAGACAAAATGGGATGAAGAACTGTACAAATGAAGAAACAGAAGTTGCAAGCCAACCAGGATATGCTGTAGTAGAGGACTTGAAACAGCAAGAAAATGTGAATGATAGTTTCAGCAGTGAGAACAGTGTTTTGGAAACATCTATTGGAAAGAATTCTGTAGTTTCGGAGTCAGATGTCTCCTTAGGAGATGGAAGTGTCAGTAACTTGGATGAAAACCTGGGACAGAGC---TGCACAACCAGCGATACAGATGAAGATGAAGTGGAGAGCAGAGCTTCACCTGAGCCAGATCTGATCCTGAGAGATTACCAGATGGAAGTTGCAAAGCCAGCACTGAATGGGGAGAATATTATCATATGTCTCCCTACAGGCAGTGGTAAAACCAGAGTGGCTGTTTACATTACCAAAGATCACTTGGATAAGAAGAAAAGAGCATCAGAGCCCGGAAAAGTTATAGTACTTGTTAATAAGGTACCACTGGTAGAACAACATTTACGAAAGGAGTTTACTCCGTTTCTGAAGCGTTGGTATCAGGTTATTGGTTTAAGTGGTGATTCTCAACTGAAAATCTCATTTCCTGAAGTTGTCAGAAGAAATGATGTCATCATCAGTACAGCACAGATCCTTGAGAATTCACTGTTAAATGCAGCCAAAGAAGATGAAGAAGGTGTCCACTTATCAGATTTTTCACTTATCATTATCGATGAGTGTCATCACACTCAAAAGGAAGGTGTCTACAACAATATAATGCGACGTTACTTAAAAGAAAAGATGAAGAACAGGAAGCTGGCAAAAGAAAACAAACCACTGATCCCGCAGCCTCAGATTCTGGGACTTACAGCCTCACCTGGTGTAGGCGGTGCAACATCCTACTCAAAAGCTGAAGAACATATTCTGAAAATCTGTGCCAATCTTGATGCATGTAGAATCATGACTGTTGAAGAGCATGCCTCCCAGCTGAAGAATCAGGTGAAGGAACCATATAAGAAGACTGTGATTGCAGATGACAAGAGAAGGGATCCATTTAGAGAGAGAATTACTGAGATCATGACAGGCATTCAAAACTATTGCCAGCTCCATCCAAAATCTGAGTTTGGAACTCAGCCATATGAACAGTGGGTGATCAGAGAAGAAAGGAAAGCTGCAAAAGAAGAAAAACGCAAGGAACGTGTCTGTGCAGAGCACTTGAAGAAATACAATGATGCTCTCCAGATAAATGACACCATCCGAATGGTGGATGCGTACAATCACCTAAATAACTTTTATAAGGAGGAGAAAAGTAAGAAGATGGTAAGGAGTGATGATGATGATGAT---------------------GAACCAGCAGTATCAAAACAGGATGAAACAGATGAATTTCTAATAGGTTTATTTCATGCAAAAAAGAAACAGCTGAAAGAGTTGGCTAGAAAACCAGAATATGAAAATGAGAAGCTAATACAGTTGCGAAACACTTTAATGGAGGAGTTCACGAAGACTGAAGAACCTAGAGGAATTATTTTCACAAAGACTCGGCTAAGTGCTTTTGCTCTATTCCAGTGGATTAAGGATAACCCAAAATTTGAAGAAGTGGGAATTAAGGCCCATTATCTTATCGGTGCTGGACATAACAGTGAAATTAAACCCATGACTCAGAATGAGCAAAGGGAAGTTATTGATAAATTCCGAGGTGGAAATGTAAATTTACTTATTGCTACTACTGTAGCTGAGGAAGGCCTAGATATCAAAGAGTGTAACATCGTTATTAGCTATGGCCTCATCACCAATGAAATTGCTATGGTGCAGGCTCGTGGTCGAGCTCGAGCTGATGAGAGCACCTATGCACTTGTGGCTTCAAGTGGCTCAGGAGCTGTTGAACGTGAAGATGTTAATATTTTCCGTGAGAAAATGATGTATAAGGCCATTCAGCGTGTCCAGAAGATGCCGCAGGAAGAGTATTTAAAGAAGATTGATAATTTCCAGTGGCAAAGTATAGTAGAAAAACAAATGAAGGCAAAGAGAGATCAGTGCAAGCCATACAAGAAAAATCCTTCACTAATAACATTCTTATGCAAAAATTGCCACAAGCTGATATGTTCTGGAGAAGACATACAAGTTATTGAAAAGATGCATCATGTCAGTGTGAAAAAAGACTTCCAAAGTCTTTACCATACAAGAGAAAATAAGACACTGCAAGATAAACATGCCGATTACCAGACAAATGGAGAAATTATATGTAAAGATTGTGGACAAGCTTGGGGAAATATGATGGTTCACCGAGGTCTCGACCTGCCTTGTCTAAAGATTAGAAATTTTGTGGTTGTGTTTGAAGACAAGAAAACAACAAAGCAAATTTTTAAGAAATGGGGAGAACTGCCCATCATGTTCCCTAGTTTTGATTATGCAGCTCATTGTCCTTCAAGCGATGAAGAT
>bubo_blakistoni-strigiformes-mda5_CDS
ATGGCGAAGGAGTCCCGAGACGAGCGCTTCCTCTACATGATCTCCTGCTTCAGGCCGCGGCTGAAACAGTTCATCCGGGTGCAGCCGGTACTGGACCAGCTTCCCTCGCTGAGCGCGGAGGAGAGGGAGAAGGTGCGGGCGGCCGCCCTGCAGCGGGGCGAGGTGGAGGGGGCGGAGGAGCTGCTGCGGGCCGTGGAGCGGGGCCCCCGCGGGTGCGGCTGGTTCTACGAGTTCCTGCAGGCGCTGGAGCACGGCGGCTGCAGCCTGGCTGCCTGCTACGTGAACCCCAGCCTCAGCCAGCTGCCCTCGCCGGCCGAGGAGGCCGACCACGACCTCTGTGTGCACTTGGTGCAGCTGCTCCACAGCACACTGGTGGATAGAATGCAGACCATGCAGGTGGCCGAGAAGTGCCTAGAGATGGGCATCTTCCAGGACGAGGACATGGACCGGATCCACGCTGTTACTGACAATCGTGGGAACAGAGAGGGTGCAAGGGAGCTGTTGAGCAGAATAGTGCAGAAGAAAGATTGGTTCTCTCCTTTTTTGATTGCTCTGCGTGAAACCCAACATGGAGGCCTTGCAGATGATTTAAGTGGAAATACAGGAGGAACAGAGAATAGACAAAATGGGATGAAGAACTGTACAAACGAAGAAACAGAAGTTGCAAGCCAGCCAGGATATGCTGTAGTAGAGGACTTGAAACAGCAAGAGAATGTGAATGATAGTTTCAGCAGTGAGAACAGTGTTTTGGAAACATCTATTGGAAAGAATTCTGTAGTTTCAGAGTCAGATGTCTCCTTAGGAGATGGAAGTGTCAGTAACTTGGATGAAAACCTGGGACAGAGC---TGCACAACCAGTGATACAGATGAAGATGAAGTGGAGAGCAGAGCTTCACCTGAGCCAGATCTGATCCTGAGAGATTACCAGATGGAAGTTGCAAAGCCAGCACTGAATGGGGAGAATATTATCATATGTCTCCCTACAGGCAGTGGTAAAACCAGAGTGGCTGTTTACATTACCAAAGATCACTTGGATAAGAAGAAAAGAGCATCAGAGCCCGGAAAAGTTATAGTACTTGTTAATAAGGTACCACTGGTAGAACAACATTTACGAAAGGAGTTTACTCCATTCCTGAAGCGTTGGTATCAGGTTATTGGTTTAAGTGGTGATTCTCAACTGAAAATCTCATTTCCTGAAGTTGTCAGAAGAAATGATGTCATCATCAGTACAGCACAGATCCTTGAGAATTCACTGTTAAATGCAGCCAAAGAAGATGAAGAAGGTGTCCACTTATCAGATTTTTCACTTATCATTATCGATGAGTGTCATCACACTCAAAAGGAAGGTGTCTACAACAATATAATGCGACGTTACTTAAAAGAAAAGATGAAGAACAGGAAGCTGGCAAAAGAAAACAAACCACTGATCCCGCAGCCTCAGATTCTGGGACTTACAGCCTCACCTGGTGTAGGCGGTGCAACATCCTACTCAAAAGCTGAAGAACATATTCTGAAAATCTGTGCCAATCTTGATGCGTGTAGAATCATGACTGTTGAAGAGCATGCCTCCCAGCTGAAGAATCAGGTGAAGGAACCATATAAGAAGACTGTGATTGCAGATGACAAGAGAAGGGATCCATTTAGAGAGAGAATTACTGAGATCATGACAGGCATTCAAAACTATTGCCAGCTCCATCCAAAATCTGAGTTTGGAACTCAGCCATATGAACAGTGGGTGATCAGAGAAGAGAGGAAAGCTGCAAAAGAAGAAAAACGCAAGGAACGTGTCTGTGCAGAGCACTTGAAGAAATACAATGATGCTCTCCAGATAAATGACACCATCCGAATGGTGGATGCATACAATCACCTAAATAACTTTTATAAGGAAGAGAAAAGTAAGAAGATGGTAAGGAGTGATGATGACGATGATGAT------------------GAACCAGCAGTATCAAAACAGGATGAAACAGATGAATTTCTAATAGGTTTATTTCATGCAAAAAAGAAACAGCTGAAAGAGTTGGCTAGAAAACCAGAATATGAAAATGAGAAGCTAATACAGTTGCGAAACACTTTAATGGAGGAGTTCACGAAGGCTGAAGAACCTAGAGGAATTATTTTCACAAAGACTCGGCTAAGTGCCTTTGCTCTATTCCAGTGGATTAAGGATAACCCAAAATTTGAAGAAGTGGGAATTAAGGCCCATTATCTTATCGGTGCTGGACATAACAGTGAAATTAAACCCATGACTCAGAATGAGCAAAGGGAAGTTATTGATAAATTCCGAGGTGGAAATGTAAATTTACTTATTGCTACTACTGTAGCTGAGGAAGGCCTAGACATCAAAGAGTGTAACATCGTTATTAGCTATGGCCTCATCACCAATGAAATTGCAATGGTGCAGGCTCGTGGTCGAGCTCGAGCTGATGAGAGCACCTATGCACTTGTGGCTTCAAGTGGCTCAGGAGCTGTTGAACGTGAAGATGTTAATATTTTCCGTGAGAAAATGATGTATAAGGCCATTCAGCGTGTCCAGAAGATGCCACAGGAAGAGTATTTAAAGAAGATTGATAATTTCCAGTGGCAAAGTATAGTAGAAAAACAAATGAAGGCAAAGAGAGATCAGTGCAAGCCATACAAGAAAAACCCTTCACTAATAACATTCTTATGCAAAAATTGCCACAAGCTGATATGTTCTGGAGAAGACATACAAGTTATTGAAAAGATGCATCATGTCAGTGTGAAAAAAGACTTCCAAAGTCTTTACCATACAAGAGAAAATAAGACACTGCAAGATAAACATGCCGATTACCAGACAAATGGAGAAATTATATGTAAAGATTGTGGACAAGCTTGGGGAAATATGATGGTTCACCGAGGCCTTGACCTGCCTTGTCTAAAGATTAGAAATTTTGTGGTTGTGTTTGAAGACAAGAAAACAACAAAGCAAATTTTTAAGAAATGGGGAGAACTGCCCATCATGTTCCCTAGTTTTGATTATGCAGCTCACTGTCCTTCAAGTGATGAAGAT
>otus_sunia-strigiformes-mda5_CDS
ATGGCGAAGGAGTCCCGAGACGAGCGCTTCCTCTACATGATCTCCTGCTTCAGGCCGCGGCTGAAGCAGGTCATCCGGGTGCAGCCGGTGCTGGACCAGCTTCCCTCGCTGAGCGCGGAGGAGAGGGAGAAGGTGCGGGCGGCCGCCCTGCAGCGGGGAGAGGTGGAGGGGGCGGAGGAGCTGCTGCGGGCCGTGGAGCGGGGCCCCCGCGGGTGCGGCTGGTTCCACGAGTTCCTGCAGGCGCTGGAGCACGGCGGCTGCAGCCTGGCCGCCTGCTACGTGAACCCCAGCCTCAGCCAGTTGCCCTCGCCGGCCGAGGAAGCCGACCACGACCTCTGCGTGCACTTGGTGCAGCTGCTCCACAGCACACTGGTGGATAGAATGCAGACCATGCAGGTAGCCGAGAAGTGCCTAGAGATGGGCATCTTCCAGAACGAGGACATGGACCGGATCCACACTGTTACTGACAATCGTGGGAACAGAGAGGGTGCAAGGGAGCTATTGAGCAGAATAGTGCAGAAGAAAGATTGGTTCTCTTCTTTTTTGATTGCTCTGCGTGAAACCCAACATGGAGGCCTTGCAGATGATTTGAGTGGAAATACAGGAGGAACAGAGAATAGCCAAAATGGGATGAAGAACTGTACAAATGAAGAAACAGAAGTTGCAAGCCAAACAGGATATGCTGTAGTAGAGGACTTGAAACATCAAGAAAATGTGAATGATAGTTTCAGCAGTGAGAACAGTGTTTTGGAAACATCTGTTGGAAAGAATTCTGTAGTTTCAGAGTCAGATGTCTCCTTAGGAGATGGAAGTGTCAGTAACTTGGATGAAAACCTGGGACAGAGC---TGCACAACCAGCGATACAGATGAAGATGAAGTGGAGAGCAGAGCTTCACCTGAGCCAGATCTGATCCTGAGAGATTACCAGATGGAAGTTGCAAAGCCAGCACTGAATGGGGAGAATATTATCATATGTCTCCCTACAGGCAGTGGTAAAACCAGAGTGGCTGTTTACATTACCAAAGATCACTTGGATAAGAAGAAAAGAACATCAGAGCCCGGAAAAGTTATAGTACTTGTTAATAAGGTACCACTGGTAGAACAACATTTACGAAAGGAGTTTACTCCATTCCTGAAGCGTTGGTATCAGGTTATTGGTTTAAGTGGTGATTCTCAGCTGAAAATCTCATTTCCTGAAGTTGTCAGAAGAAATGATGTCATCATCAGTACAGCACAGATCCTTGAGAATTCACTGTTAAATGCAGCCAAAGAAGATGAAGAAGGTGTCCACTTATCAGATTTTTCACTTATCATTATCGATGAGTGTCATCACACTCAAAAGGAAGGTGTCTACAACAATATAATGCGGCGTTACTTAAAAGAAAAGATGAAGAACAGGAAGCTGGCAAAAGAAAACAAACCACTGATCCCGCAGCCTCAGATTCTGGGACTTACAGCCTCACCTGGTGTAGGCGGTGCAACATCCTACTCAAAAGCTGAAGAACATATTCTGAAAATCTGTGCCAATCTTGATGCATGTAGAATCATGACTGTTGAAGAGCATGCCTCCCAGCTGAAGAATCAGGTGAAGGAACCATATAAGAAGACTGTGATTGCAGATGACAAGAGAAGGGATCCATTCAGAGAGAGAATTACTGAGATCATGACAGACATTCAAAACTATTGCCAGCTCCATCCAAAATCTGAGTTTGGAACTCAGCCATATGAACAGTGGGTGATCAGAGAAGAGAGGAAAGCTGCAAAAGAAGAAAAACGCAAGGAACGTGTCTGTGCAGAGCACTTGAAGAAATACAATGATGCTCTCCAGATAAATGACACCATCCGAATGGTGGATGCGTACAATCACCTAAATAACTTTTATAAGGAGGAGAAAAGTAAGAAGATGGTAAGGAGTGATGATGACGATGATGAT------------------GAACCAGCAGTATCGAAACAGGATGAAACAGATGAATTTCTAATAGGTTTATTTCATGCAAAAAAGAAACAGCTGAAAGAGTTGGCTAGAAAACCAGAATATGAAAATGAGAAGCTAATACAGTTGCGAAACACTTTAATGGAGGAGTTCACGAAGACTGAAGAACCTAGAGGAATTATTTTCACAAAGACTCGGCTAAGTGCCTTTGCTCTATTCCAGTGGATTAAGGATAACCCAAAATTTGAAGAAGTGGGAATTAAGGCCCATTATCTTATCGGTGCTGGACATAACAGTGAAATTAAACCCATGACTCAGAATGAGCAAAGGGAAGTTATTGATAAATTCCGAGGTGGAAATGTAAATTTACTTATTGCTACTGCTGTAGCTGAGGAAGGCCTAGACATCAAAGAGTGTAACATTGTTATTAGCTATGGCCTCATCACCAATGAAATTTCTATGGTGCAGGCTCGTGGTCGAGCTCGAGCTGATGAGAGTACCTATGCACTTGTGGCTTCAAGTGGCTCAGGAGCTGTTGAACGTGAAGATGTTAATATTTTCCGTGAGAAAATGATGTATAAGGCCATTCAGCGTGTCCAGAAGATGCCGCAGGAAGAGTATTTAAAGAAGATTGATAATTTCCAGTGGCAAAGCATAGTAGAAAAACAAATGAAGGCAAAGAGAGATCAGTGCAAGCCATACAAGAAAAATCCTTCACTAATAACATTCTTATGCAAAAATTGCCACAAGCTGATCTGTTCTGGAGAAGACATACAAGTTATTGAAAAGATGCATCATGTCAGTGTGAAAAAAGACTTCCAAAGTCTTTACCATACAAGAGAAAATAAGACACTGCAAGATAAACATGCCGATTACCAGACAAATGGAGAAATTATATGTAAAGATTGTGGACAAGCTTGGGGAAATATGATGGTTCACCGAGGTCTTGACCTGCCTTGCCTAAAGATTAGAAATTTTGTGGTTGTGTTTGAAGACAAGAAAACAACAAAGCAAATTTTTAAGAAATGGGGAGAACTGCCCATCATGTTCCCTAGTTTTGATTATGCATCTCATTGTCCTTCAAGTGATGAAGAT
>strix_occidentalis-strigiformes-mda5_CDS
ATGGCGAAGGAGTCCCGAGACGAGCGATTCCTCTACATGATCTCCTGCTTCAGGCCGCGGCTGAAGCAGTTCATCCGGGTGCAGCCGGTGCTGGACCAGCTTCCCTCGCTGAGCGCGGAGGAGAGGGAGAAGGTGCGGGCGGCCGCCCTGCAGCGGGGCGAGGTGGAGGGGGCGGAGGAGCTGCTGCGGGCCGTGGAGCGGGGCCCCCGCGGGTGCGGCTGGTTCCACGAGTTCCTGCAGGCGCTGGAGCACGGCGGCTGCAGCCTGGCCGCCTGCTACGTGAACCCCAGCCTCAGCCAGCTGCCCTCGCCGGCCGAGGAGGCCGACCACGACCTCTGTGTGCAATTGGTGCAGCTGCTCCACAGCACGCTGGTGGATAGAATGCAGACGATGCAGGTGGCCGAGAAGTGCCTAGAGATGGGCATCTTCCAGGACGAGGACATGGACCGGATCCACGCTGTTACTGACAATCGTGGGAACAGAGAGGGTGCAAGGGAGCTATTGAGCAGAATAGTGCAGAAGAAAGATTGGTTCTCTCCTTTTTTGATTGCTCTGCGTGAAACCCAACATGGAAGCCTTGCAGATGATTTAAGTGGAAATACAGGAGGAACAGAGAATAGACAAAATGGGATGAAGAACTGTACAAACGAAGAAACAGAAGTTGCAAGCCAACCAGGATATGCTGTAGTAGAGGACTTGAAACAGCAAGAAAATGTGAATGATAGTTTCAGCAGTGAGAACAGTGTTTTGGAAACATCTGTTGGAAAGAATTCTGTAGTTTCAGAGTCAGATGTCTCCTTAGGAGATGGAAGTGTCAGTAACTTGGATGAAAACCTGGGACAGAGC---TGCACAACCAGCGATACAGATGAAGATGAAGTGGAGAGCAGAGCTTCACCTGAGCCAGATCTGATCCTGAGAGATTACCAGATGGAAGTTGCAAAGCCAGCACTGAATGGGGAGAATATTATCATATGTCTCCCTACAGGCAGTGGTAAAACCAGAGTGGCTGTTTATATTACCAAAGATCACTTGGATAAGAAGAAAAGAGCATCAGAGCCCGGAAAAGTTATAGTACTTGTTAATAAGGTACCACTGGTAGAACAACATTTACGAAAGGAGTTTACTCCATTCCTGAAGCGTTGGTATCAGGTTATTGGTTTAAGTGGTGATTCTCAACTGAAAATCTCATTTCCTGAAGTTGTCAGAAGAAATGATGTCATCATCAGTACAGCACAGATCCTTGAGAATTCACTGTTAAATGCAGCCAAAGAAGATGAAGAAGGTGTCCACTTATCAGATTTTTCACTTATCATTATCGATGAGTGTCATCACACTCAAAAGGAAGGTGTCTACAACAATATAATGCGACGTTACTTAAAAGAAAAGATGAAGAACAGGAAGCTGGCAAAAGAAAACAAACCACTGATCCCGCAGCCTCAGATTCTGGGACTTACAGCCTCACCTGGTGTAGGCGGTGCAACATCCTACTCAAAAGCTGAAGAACATATTCTGAAAATCTGTGCCAATCTTGATGCGTGGAGAATCATGACTGTCGAAGAGCATGCCTCCCAGCTGAAGAATCAGGTGAAGGAACCATATAAGAAGACTGTGATTGCAGATGACAAGAGAAGGGATCCATTTAGAGAGAGAATTACTGAGATCATGACAGGCATTCAAAACTATTGCCAGCTCCATCCAAAGTCTGAGTTTGGAACTCAGCCATATGAACAGTGGGTGATCAGAGAAGAGAGGAAAGCTGCAAAAGAAGAAAAACGCAAGGAACGTGTCTGTGCAGAGCACTTGAAGAAATACAATGATGCTCTCCAGATAAATGACACCATCCGAATGGTGGATGCGTACAATCACCTAAATAACTTTTATAAGGAGGAGAAAAGTAAGAAGATGGTAAGGAGTGATGATGACGATGATGAT------------------GAACCAGCAGTATCAAAACAGGATGAAACAGATGAATTTCTAATAGGTTTATTTCATGCAAAAAAGAAACAGCTGAAAGAGTTGGCTAGAAAACCAGAATATGAAAATGAGAAGCTAATACAGTTGCGAAACACTTTAATGGAGGAGTTCACGAAGACTGAAGAACCTAGAGGAATTATTTTCACAAAGACTCGGCTAAGTGCCTTTGCTCTATTCCAGTGGATTAAGGATAACCCCAAATTTGAAGAAGTGGGAATTAAGGCCCATTATCTTATCGGTGCTGGACATAACAGTGAAATTAAACCCATGACTCAGAATGAGCAAAGGGAAGTTATTGATAAATTCCGAGGTGGAAATGTAAATTTACTTATTGCTACTACTGTAGCTGAGGAAGGCCTAGACATCAAAGAGTGTAACATCGTTATTAGCTATGGCCTCATCACCAATGAAATTGCTATGGTGCAGGCTCGTGGTCGAGCTCGAGCTGATGAGAGCACCTATGCACTTGTGGCTTCAAGTGGCTCAGGAGCTGTTGAACGTGAAGATGTTAATATTTTCCGTGAGAAAATGATGTATAAGGCCATTCAGCGTGTCCAGAAGATGCCGCAGGAAGAGTATTTAAAGAAGATTGATAATTTCCAGTGGCAAAGTATAGTAGAAAAACAAATGAAGGCAAAGAGAGATCAGTGCAAGCCATACAAGAAAAATCCTTCACTAATAACATTCTTATGCAAAAATTGCCACAAGCTGATATGTTCTGGAGAAGACATACAAGTTATTGAAAAGATGCATCATGTCAGTGTGAAAAAAGACTTCCAAAGTCTTTACCATACAAGAGAAAATAAGACACTGCAAGATAAACATGCCGATTATCAGACAAATGGAGAAATTATATGTAAAGATTGTGGACAAGCTTGGGGAAATATGATGGTTCACCGAGGTCTTGACCTGCCTTGTCTAAAGATTAGAAATTTTGTGGTTGTGTTTGAAGACAAGAAAACAACAAAGCAAATTTTTAAGAAATGGGGAGAACTGCCCATCATGTTCCCTAGTTTTGATTATGCAGCTCATTGTCCTTCAAGTGATGAAGAC
>tyto_alba-strigiformes-mda5_CDS
ATGGCAAAGGAGTCCCGAGACGAGCGCTTCCTCTACATGATCTCCTGCTTCAGGCCGCGGCTGAAACAGTTCATCCGGGTGCAGCCGGTGCTGGACCAGCTCCCCTCGCTGAGCGCGGAGGAGAGGGAGAAGGTGCGGGCGGCCGCCCTGCAGCGGGGCGAGGTGGAGGGGGCGGAGGAGCTGCTGCGGGCCGTGGAGCGGGGGCCCCGCGGGTGCGGCTGGTTCCACGAGTTCCTGCAGGCGCTGGAGCAGGGCGGCTGCAGCCTGGCCGCCTGCTACGTGAACCCCAGCCTCAGCCAGCTGCCCTCGCCGGCCGAGGAGGCCGACCACGACCTCTGCGTGCACTTGGTGCAGCTGCTCCACAGCACACTGGTGGAGAGAATGCAGACCATGCAGGTGGCCGAGAAGTGCCTACAGATGGGCATCTTCCAGGAGGAGGACCTGGACCGGATCCACACTGTTACTGACAATCGTGGGAACAGAGATGGTGCAAGGGAGCTACTGAGCAGAATAGTGCAGAAGAAAGATTGGTTCTCTCCTTTTTTGATTGCTCTGCGTGAAACCAAACATGGAGACCTTGCAGATGATTTAAGCGGAAATACGGGAGGAACAGAGAATAGACAAAATGGGATGAAGAACAGTACAAATGAAGAAACAGAAGTTACATGCCAACCAGGATATGCTGTAGTAGAGGATTTGAAACAGCAAGAAAATGTGAATGATAGTTTCAGCAGTGAGAACAGTGTATTGGAAATATCTATTGGAAATAATTCTTTGGTTTCAGAGTCAGATGTCTCCATAGGAGATGGAAGTGTCAGTAACTTCAATGAAAACCTGGGGAAGAGC---TTCACAACCAGTGATTCAGATGAAGAAGAAGAGGAGAGCAGAGCTTCACCTGAGCCAGATCTGATCCTGAGAGATTACCAGATGGAAGTTGCAAAGCCCGCACTGAATGGGGAGAATATTATCATATGTCTCCCTACAGGCAGTGGTAAAACCAGAGTGGCTGTTTACATTACCAAAGATCACTTGGATAAGAAGAAAAGAGCATCAGAGCCTGGAAAAGTTATAGTACTTGTTAATAAGGTACCATTGGTGGAACAGCATTTACGAAAAGAGTTTAATCCATTCCTGAAGCACTGGTATCAGGTTATTGGTTTAAGTGGTGATTCTCAGCTGAAAATTTCATTTCCTGAAGTTGTCAGAAGAAATGATGTCATCATCAGTACAGCACAGATCCTTGAGAATTCACTGTTAAATGCAGACAAAGAAGATGAAGAAGGTGTCCACTTATCAGATTTTTCACTCATCATAATCGATGAATGTCATCACACTCAGAAGGAAGGTGTCTACAACAATATAATGCGACGTTACTTAAAAGAAAAGATGAAGAACAGGAAGTTGGCAAAAGAAAACAAGCCACTGATCCCACAGCCTCAGATTCTGGGACTTACGGCCTCACCTGGTGTAGGAGGTGCAACATCCCACTTAAAAGCTGAAGAACATATTCTAAAAATCTGTGCCAATCTTGATGCATGTAGAATCATGACTGTTGAAGAGCATGCCTCCCAGTTGAAGAATCAGGTGAAGGAACCATATAAGAAGACTGTGATTGCAGATGACAAGAGAATGGATCCATTTAGAGAGAGAATTACTGAGATCATGACAGACATTCAAAACTATTGCCAGCTTCATCCAAAATCTGAGTTTGGAACTCAGCCATATGAACAGTGGGTGATTAGAGAAGAGAGGAAAGCTGCAAAAGAAGAAAAACGCAAGGAACGTGTCTGTGCGGAACACTTGAAGAAATACAATGATGCTCTCCAGATAAATGACACCATCCGAATGGTGGATGCATACAATCACCTAAATAACTTTTATAAGGAGGAGAAAAGTAAGAAGACAGTAAGGAGTGATGATGATGATGATGAT------------------GAACCAGTAGTATCAAAACAGGATGAAACGGATGAATTTCTAATAGGTTTATTTCATGCAAAAAAGAAACAGCTGAAAGAGTTGGCTAGAAAGCCAGAATATGAAAATGAGAAGTTAATACAGTTGCGAAACACATTAATGGAGGAGTTCACGAAGACTGAAGAACCTAGAGGAATTATTTTCACAAAGACTCGGCTAAGTGCCTTTGCTCTATTCCAGTGGATTAAAGATAACCCAAAATTTGAAGAAGTGGGAATTAAGGCCCATTATCTCATTGGTGCTGGCCATAACAGTGAAATTAAACCCATGACTCAGAATGAGCAAAGGGAAGTTATTGATAAATTCCGAGGTGGAAATGTAAATTTACTTATTGCTACTACTGTAGCTGAGGAAGGCCTAGACATCAAAGAGTGCAACATTGTTATTCGCTATGGCCTTGTCACCAATGAAATTGCTATGTTGCAGGCTCGTGGTCGAGCTCGGGCTGATGAGAGCACCTATGCACTCGTGGCTTCGAGTGGCTCAGGAGCTGTTGAACGTGAAGATGTTAATATTTTCCGTGAGAAAATGATGTATAAGGCCATTCAACGTGTTCAGAAAATGCCACAGGAAGAATATTTATATAAGATTCATAATTTCCAGTTGCAAAGTATAGTGGAAAAACAGATGAAGGTGAAGAGAGATCAACGCAAGACATACAAGAAAAATCCTTCACTGATAACATTCCTATGCAAAAATTGCCACAAGCTAATATGTTCTGGAGAAGACATACAAGTTATTGAAAACATGCATCATGTCAGTGTGAAAAAAGATTTCCAAAGTCTTTACCATACAAGAGAAAATAAGACATTGCAAGATAAGCATGCCGATTACCAGACAAATGGGGAAATTATATGTAAAGATTGTGGACAAGCTTGGGGAAATATGATGGTTCACCGAGGTCTTGACCTGCCTTGTCTAAAGATTAGGAATTTTGTGGTTGTGTTTGAAGACAAGAAAACAACAAAGCATATTTTTAAGAAATGGGGAGAACTGCCCATCATGTTCCCTAGTTTTGATTATGCAGCTCATTGTCCTTCAAGTGATGAAGAT
>struthio_camelus-struthioformes-mda5_CDS
ATGTCGGAGGAGTCCCGAGCCGAGCGCTTCCTCTACATGATTTCCTGCTTCAGGCCGCGGCTGAAGCGCACCATCCGGGTGCAGCCGGTGCTGGACTGGCTGCCCTCGCTGAGCGCCGAGGAGCGGGAGCAGGTGCGG---GCGGCGCTGCAGCGGGGCGAGGTGGAGGCGGCGGAGCTGCTGCTGCGCGCCGTGGAGCGGGGGCCCCRCGACCGC------TTCCCCGAGTTCCTGCAGGCGCTGGAGCGCGGCGGCTGCAGCCTGGCCGCCTGCTACGTGAACCCCAGCCTCAGCCAGCTGCCCTCGCCGGCGGAGGAGGCCGACCACGACCTCTGCGTGCACTTGGTGCAGCTGCTCCACGGCACGCTGGTGGATAACATGCGGACCATGCAGGTGGCCGAGAAGTGCCTGCAGATGGACATCTTCCAGGTCGAGGACCTGGAGCGGATCCAGACTGTTACTGAAAATCGTGGGAACAGAGATGGTGCAAGGGAACTGTTAAGTAGAATAGTTCAGAAGAAGGACTGGTTCTCCCCTTTTTTGATCGCTTTGCGTGGAACCCAACATGAAGACCTTGCAGATGATTTAAGTGGAAATACGGGAGGAATAGAAAATAGAGAAAACGAAATGAATAACAGGACAAATGAAGAAACAGAAGTCACAAGGCAACCGGGACATGCTATAGTGGAGGATTTCAAACAGCAAGAAAATATGAATGACAGGTTAGCCAGTGAGAGTAACGTTTTGGAAAGATCTATTGGAGAGAATTCTGTAGCTTCAGAGTCTGATGTCTGTATAGGAGATGGAAGTGTCAGTAACATGAATGCAAACCTGGCACAGAGCGGCAGCACAACCAGTGATTCAGATGAAGATGATATGGAAAGCAGAGCTTCACCTGAGCCAGATCTGACCCTGAGAGATTACCAGATGGAAGTTGCAAAACCAGCACTGAACGGGGAGAATATTGTCATATGTCTCCCTACAGGCAGTGGTAAAACCAGAGTGGCTGTTTACATTACCAAAGATCACTTGGATAAGAAGAGAAGAGCATCAAAGCCTGGAAAAGTTATAGTACTTGTTAATAAGGTACCATTGGTGGAACAGCATTTACGAAAGGAGTTTCAGCCATTCCTGAAGCGTTGGTATCAGGTTATTGGTTTAAGTGGTGATTCTCAGCTGAAAATCTCATTTCCTGAAGTTGTCAGAAGAAATGATGTCATAATCAGTACAGCACAGATCCTTGAGAATTCACTGCTAAACGCAACTAAAGAAGATGAGGAAGGTGTCCGCTTATCAGATTTTTCACTTATCATTATTGATGAATGTCACCACACTCAAAAGGAAGGTGTCTACAACAATATAATGCGACGTTACTTAAAAGAAAAGATGAAGAATGAGAAGCTGGCAAAAGAAAACAGACCACTAATTCCACAGCCTCAGATTCTGGGACTTACAGCCTCACCTGGTGTAGGAGGTGCAACATCCTATTTGAAAGCTGAAGAACATATTCTGAAATTCTGTGCCAATCTTGATGCATGTAGAATCATGACTGTTGAAGAGCATGCCTCCCAACTGAGGAATCAGGTGAAGGAACCATATAAGAAGACTGTGATTGCAGATGACAAAAGAAGGGATCCGTTTAGAGAGAAAATTATCGAGATCATGACCGACATTCAAAACTATTGCCAGCTCCATCCAAAATCTGAGTTTGGAACTCAGCCATATGAGCAGTGGGTGATTAGGGAGGAGAAAAAAGCGGCAAAAGAAGAAAAACGCAAGGAACGTGTGTGTGCAGAACACCTGAAGAAATACAATGATGCTTTGCAAATAAATGATACCATTCGAATGGTTGATGCATACAATCACCTAAGTAACTTTTATAAGGAGGAAAAAAGCAAGAAAACAATAGTGAGTGATGATGAGGAT------------------------GAACCAGCAGTATCAAAACAGGATGAAACAGATGAATTTCTAATAGGTTTATTTTATGCAAAAAAGAAACAGCTGAAAAAGTTGGCTAGAAATCCAGAATATGAAAATGAGACGCTAACACAGCTGCGAAATACTTTAATGGAGGAGTTCACCAAGACTGATGAACCAAGAGGAATTATTTTCACAAAGACCCGGCAAAGTGCCTTTGCTCTGTTTCAGTGGATTAAGGATAACACAAAATTTGAAGAAGTGGGAATTAAAGCCCATTATCTTATTGGCGCTGGACACAACAGTGAAATTAAACCCATGACTCAGAATGAGCAAAGGGAAGTCATTGGTAAATTCCGAAATGGAAGTGTAAACTTACTCATCGCTACTACTGTAGCTGAGGAAGGCCTGGACATCAAGGAGTGTAACATTGTTATTCGCTATGGCCTTGTCACCAATGAAATTGCTATGTTGCAGGCCCGTGGTCGAGCTCGAGCTGATGAGAGCACCTATGCACTTGTGGCTTCAAGCAACTCAGGAGCTGTTGAACGTGAGGATGTTAATAGTTTCCGTGAGAAAATGATGTATAACGCCATTCAGCGTGTCCAGAAGATGCCACAGAAAGAGTATTTAAAAAAGATTCAGACCTTCCAGTTGCAAAGTATAATGGAAAAAAAAATGAAGGCAAAGAGAGATCAGTGTAAGACATATAAGAAAAATCCTTCACTAATAACATTCCTATGCAAAAATTGCCACAAGCTGGTATGTTCAGGAGAAGATATACAAGTTATTGAAAACATGCATCATGTCAGTGTGAAAAAAGATTTCCAAAGCCTTTATGATAAAAGAGAAAATAAGACACTGCAAGATAAACATGCTGATTACCAGACAAATGGGGAAATTATATGTAAAGACTGTGGACAAGCTTGGGGAAATATGATGGTTCACCGAGGTCTTGACCTGCCTTGTCTAAAGATTAAAAATTTTGTGGTTGTGTTTGAAGACAAGAAAACAACAAAGCAAATTTTTAAGAAATGGGGAGAACTGCCAGTCAGGTTCCCTGTTTTTGATTATGCAGGTCATTGTCCTTCAAGTGATGAAGAT
>upupa_epops-upupiformes-mda5_CDS
ATGGCAGAGACGTCCCGAGACGAGCGTTTCCTCTACATGATCTCCTGCTTCAGAGCGCGGCTGAAGCGGTTCATTCGGGTGCAGCCGGTGCTGGACCGGCTCCCCTTGCTCAGCGCCGAGGAGAAGGAGAAAGTGCGGGCGGCCGCGGCGCAGCGGGGAGACGTGGCGGGGGCCGAGGAGCTGCTGCGGGCCGTGGAGCGGGGACCCCGCGGCTGCGGCTGGTTCCACGAGTTCCTGCAAGCACTGGAGTGCGGCGGCTGCAGCCTGGCAGCCTGCTACGTGAATCCCAGCCTCAGCCAACTGCCGTCGCCGGCCGAGGAGGCTGACCACGACCTCTGCGTGCACTTGGTGCAGCTGCTCCACAGCACGCTGGTGGATAGGATGCAGGCCGTACAGGTGGCCCAGAAGTGCCTGGAGATGGGCATCTTCCAGGAGGAAGACCTAGAGCGGATCTGTGCTGTTTCTGAGAACCGTGGGAACAGAGATGGTGCAAGAGAGCTGTTGAGCAGAATAGTACAGAAGAAAGATTGGTTCTCTTCTTTTTTGCTTGCTCTGCGTGAAACCCAACACGGAGCCCTTGCAGATGATTTAAGCGGAAATACAGGAGGAAAAGAAGATAGACAAAATGAAGTGAACAACAGTACAGACGAAGAAACAGAAGCTAGAAGTCAACCAGGATGTGCCGTAGGGGAAGATTTGAAACAGCAAGGAAATGTGAATGATAATTTCACCAGTGAGGACAGTGTTTTGGAAACTTCTGTTAGTAAAAATTCTGCAGTTTCAGagTCATATATCTTCACAGGAGGTGGAAGTGTCAGTAACTTGAATGAAAACCTGACACAGAGC---AGCTCAACCAGTGACTCAGATGAAGATGAAGTGGAGAGCAGAGAGCCACCTCAGCCGGAGCTGATCCTGAGAGATTACCAGATGGAAGTTGCAAAGCCAGCACTGAATGGGGAGAATATTATAATATGTCTCCCTACAGGCAGTGGTAAAACTAGAGTGGCTGTTTACATTACCAAAGATCACTTGGATAAGAAGAAAAGAGCATGTGAGCCTGGGAAAGTTATAGTACTTGTTAATAAGGTACCATTGGTAGAACAGCATTTACGAAAGGAGTTTAATCCATTCCTGAAGCACTGGTATCGGGTTATTGGTTTAAGTGGTGACACTCAGCTGAAAATCTCATTTCCTGAAGTTGTCAGAAGATACGACGTGATCATCAGTACAGCACAGATCCTCGAGAATTCTCTGTTAAAGGCAACTGAAAAAGATGAAGAAGGTGTCCTCTTATCAGATTTTTCACTCATCATTATTGATGAGTGTCATCACACTCAAAAGGAAGGCGTCTACAACAATATAATGCGACGTTACTTAAAAGAAAAGTTGAAGAACAGAAAGCTGGCAAAAGAAAACAAACCACTGATCCCACAGCCTCAGATTCTAGGACTCACAGCCTCACCTGGTGTCGGAGGTGCAACATCCCACACAAAAGCTGAACAACATATTTTGAAAATCTGTGCCAATCTTGATGCCTGTAGAATCATGACTGTTGAAGAGCACACGTCTCAACTGAAGAACCAGGTGAAGGAACCATATAAGAAGACTGTGATTGCAGACGACAAAAGAAGCGATCCGTTTAGAGAGCGAATTACTGAGATAATGACAGATATTCAAAATTATTGCCAGCTCCAGCCAAAATCTGAGTTTGGAAGCCAACCTTATGAACAGTGGGTGATTAGAGAAGAGAAGAGAGCTGCAAAAGAAGAGAAGCACAAGGAACGTGTCTGTGCAGAACATCTGAAGAAATACAATGATGCTCTTCAAATAAATGACACCATCCGAATGGTGGATGCGTACAATCTCCTGAATAACTTTTATAAGGAGGAGAAAACTAAGAAGACTGTGAGGAGTGACGATGATGATGAT---------------------GAACCAGCAGTATCAAAACAGGATGAAACATACGAATTTCTAATGGGTTTATTCCATTCAAAGAAGAAACAGCTGAAAGAGTTGGCTAGTAAGCCAGAATATGAGAATGAGAAGCTAGTAATGCTGCGAAACACTTTAATGGAGGAGTTCACAAAGACTGAAGAACCTAGAGGAATTGTTTTCACAAAGACGCGGCAAAGTGCCTTTTCTCTGTTCCAATGGATTAAAGATAACCCAAAATTTGAAGAAGTGGGAATTAAGGCCCATTATCTCATCGGTGCTGGACATAACAGTGACACTAAACGCATGACCCAGAATGAGCAAAGGGAAGTTATTGATAAATTCCGAAGTGGAAATGTAAATTTACTTATCGCTACTACTGTCGCTGAGGAAGGCCTAGATATCAAAGAGTGTAACATCGTTATTCGCTATGGCCTCATCACCAATGAGATTGCTATGATGCAGGCTCGCGGTCGAGCTCGAGCTGATGTGAGCACCTATGCACTTGTGGCTCCAAGTAACTCAAAAGCTATTGTACGTGAAGATGTTAATATGTACCGTGAGAAAATGATGTATAAGGCCATTCAGCGTGTCCAGCAGATGCCAAAGGAAGACTATTTAAAGAAGATTCAGGCTTTCCAGTTGCAAAGCATAGTGGAAAAACAAATGAAGGCAAAGAGAGATGAGCGCAAAGCATACAAGAAAAACCCACTGCTGATAAAATTCCTATGCAAGAATTGCCACAAGCTGATAAGTTCTGGAGAAGACATACAAGTTATTGAAAACATGCATCATGTCAGTGTGAAGAAAGATTTCCAAAGTCTTTACCATACAAGAGAAAATAAGACA------GACAATCACGCTGATTACCGGACGAATGCAGAAATTATATGTAAAGACTGCGGACAAGCTTGGGGAAATATGATGGTTCACCGAGGTCTTGATCTGCCTTGTCTAAAGATTAAGAATTTTGTGGTTGTGTTTGAAGACAAAAACCCAACAAAACAAATGTTTAAGAAATGGAATGAACTGAGCATCAGATTCCCTTCTTTCGATTATGCAGCAAATTGTCCTTCAAGTGATGAAGAT
