# Supplementary material for: Repeated MDA5 Gene Loss in Birds: An Evolutionary Perspective
Source: Viruses. 2021 Oct 22;13(11):2131. doi: 10.3390/v13112131 (PMC8619217; doi:10.3390/v13112131)
Supplement: Supplementary file 1 [file viruses-13-02131-s001.zip › Figure_S4.txt]

>anas_platyrhynchos-anseriformes-rig1_CDS
ATGACGGCGGACGAGAAGCGGAGCCTGCAGTGCTACCGCCGCTACATCGAGCGGAGCCTCAACCCGGTCTACGTGCTGGGCAACATGACGGACTGGCTGCCCGACGAGCTGCGGGAGAGGATCCGCAAG---GAGGAGGAGAGGGGGGTGAGC---GGCGCCGCCGCGCTCTTCCTGGACGCCGTGCTGCAGCTGGAGGCCCGGGGGTGGTTCCGAGGGATGCTGGACGCGATGCTGGCCGCAGGTTACACAGGACTGGCAGAAGCAATTGAGAACTGGGACTTCAGCAAACTGGAAAAACTGGAGTTACACAGACAGCTGTTGAAGCGGATAGAGGCAACAATGTTAGAAGTCGACCCAGTAGCGCTCATTCCCTATATAAGCACATGCCTGATAGACAGGGAGTGTGAAGAGATTCAGCAGATTAGTGAAAACAGAAGCAAAGCAGCAGGCATAACTAAACTCATTGAATGTCTCTGTCGGTCGGATAAGGAGCACTGGCCAAAAAGCCTTCAGCTGGCACTAGATACCACAGGATATTACCGTGCAAGTGAACTGTGGGATATAAGAGAAGATAATGCCAAAGATGTTGACAGTGAAATGACAGATGCCTCTGAGGACTGCCTTGAAGCCAGTATGACATATTCTGAAGAAGCAGAACCTGATGATAATCTCAGTGAAAATCTTGGTTCAGCTGCAGAAGGAATTGGCAAACCTCCACCTGTCTATGAAACAAAGAAGGCTCGGAGCTACCAGATTGAACTTGCACAGCCTGCTATCAATGGGAAAAATGCCTTAATATGTGCCCCTACTGGATCTGGAAAAACTTTCGTCTCAATTCTGATTTGCGAACACCATTTCCAAAACATGCCTGCAGGACGAAAGGCGAAAGTTGTCTTTCTTGCAACTAAAGTCCCAGTGTATGAACAGCAGAAAAATGTCTTCAAGCATCATTTTGAAAGACAAGGATACTCTGTTCAAGGAATTAGTGGTGAAAATTTTTCAAATGTCTCTGTAGAAAAAGTTATAGAGGATAGTGACATCATCGTAGTGACACCCCAGATCCTGGTGAATAGCTTCGAGGATGGGACCCTTACCTCGCTCTCCATTTTCACTCTGATGATATTCGATGAGTGCCACAACACTACAGGCAACCACCCTTACAATGTGTTAATGACCAGGTATCTGGAGCAGAAATTTAAC---TCTGCAAGTCAGCTGCCACAGATTTTAGGTTTGACTGCTTCTGTTGGAGTTGGTAATGCCAAGAACATTGAGGAAACAATAGAGCACATCTGTAGTCTCTGCTCCTACCTTGACATACAGGCCATATCCACTGTCAGAGAGAACATACAAGAACTGCAAAGGTTCATGAACAAGCCAGAAATAGATGTCAGATTGGTTAAGAGGCGAATTCACAATCCCTTTGCAGCCATTATCTCAAATTTGATGTCCGAGACAGAGGCACTGATGAGGACAATTTACTCAGTGGATACTCTCTCCCAAAACAGCAAGAAAGATTTCGGAACACAGAACTATGAACACTGGATAGTTGTCACTCAGAGGAAATGCAGACTGCTGCAACTAGAAGACAAAGAGGAGGAGAGCAGGATATGTAGAGCCCTTTTCATTTGCACTGAACACCTGCGGAAATACAATGATGCCCTCATCATCAGTGAAGATGCCCGCATCATAGATGCTTTATCCTACCTGACCGAGTTTTTCACAAATGTCAAGAATGGACCATACACAGAATTAGAGCAGCACCTGACGGCCAAATTTCAAGAGAAAGAACCAGAACTGATTGCCCTTTCAAAAGACGAAACAAATGAGAATCCTAAACTGGAAGAGCTTGTCTGCATCCTGGATGATGCGTACCGCTATAACCCACAGACTCGCACTCTTCTCTTTGCTAAGACAAGAGCTTTAGTATCCGCTTTGAAGAAGTGTATGGAGGAAAACCCTATTCTT---AACTACATAAAGCCAGGTGTTTTGATGGGGCGCGGAAGAAGAGATCAAACAACAGGTATGACCCTCCCAAGCCAGAAGGGTGTGCTGGATGCGTTCAAAACCAGCAAGGACAACAGGCTGCTCATTGCTACATCTGTTGCTGATGAAGGCATTGATATTGTCCAGTGCAACCTTGTTGTGCTCTATGAATACTCCGGTAACGTGACCAAAATGATCCAAGTCAGAGGTCGTGGAAGGGCAGCAGGCAGCAAGTGCATCCTTGTGACAAGCAAAACAGAAGTGGTTGAGAATGAAAAATGCAACCGTTATAAGGAAGAAATGATGAATAAAGCTGTTGAAAAGATCCAGAAATGGGATGAAGAAACATTTGCAAAAAAGATACATAATCTGCAAATGAAGGAAAGGGTGTTACGAGATTCCAGGAGGAAAGAAATA---AAACCTAAAGTAGTGGAAGGCCAAAAGAACCTCCTGTGTGGAAAATGCAAAGCATATGCCTGCAGTACAGATGACATCAGGATTATAAAGGACTCCCATCACATTGTCCTAGGAGAAGCATTCAAGGAGCGTTATACAACAAAGCCTCATAAGAAACCAATGCAGTTTGATGGTTTTGAGAAAAAAAGCAAGATGTATTGCCGAAATAATAATTGCCAGCATGATTGGGGAATCACAGTGAAGTACCTGACATTTGACAATCTACCAGTGATCAAAATCAAAAGCTTCGTAATGGAGAGTACTGCAACTGGAACACAAATGGACTTTCAGAAATGGAAAAGCATTAATTCTTCTTTGAAGAATTTTGATGTTGAAGAA---------
>aythya_fuligula-anseriformes-rig1_CDS
ATGACGGCGGAGGAGAAGCGGGGCCTGCAGTGCTACCGCCGCTACATCGAGCGGAGCCTCAACCCGGTCTACGTGCTGGGCAACATGACGGACTGGCTGCCCGACGAGCTGCGGGAGAGGATCCGCAAG---GAGGAGGAGAGGGGGGTGAGC---GGCGCCGCCGCGCTCTTCCTGGACGCCGTGCTGCAGCTGGAGGCCCGGGGGTGGTTCCGAGGGATGCTGGACGCGATGCTGGCCGCAGGTTACACAGGACTGGCAGAAGCAATTGAGAACTGGGACTTCAGCAAACTGGAAAAACTGGAGTTACACAGACAGCTGTTGAAGCGGATAGAGGCAACAATGTTAGAAGTCGACCCAGTAGCGCTCATTCCCTACATAAACACGTGCCTGATAGACAGGGAGTGCGAAGAGATCCAGCAGATTAGCGAAAACAGAAGCAAAGCAGCAGGCATAACTAAACTCATTGAATGTCTCTGTCGGTCGGATAAGGAGCACTGGCCAAAAAGCCTTCAGCTGGCACTAGATACCACAGGATATTATAGTGCAAGTGAACTGTGGGATATAAGAGAAGATAATGCCAAAGATGTTGACAGTGAAATGACAGATGCCTCTGAGGACTGCCTTGAAGCCAGTATGACGTATTCTGAAGAAGCAGAACCTGATGATAATCTCAGTGAAAATCTTGGTTCAGCTGCAGAAGGAATTGGCAAACCTCCACCTGCCTATGAAACAAAGAAGGCTCGGAGCTACCAGATTGAACTTGCACAGCCTGCTATCGATGGGAAAAATGCCTTAATATGTGCCCCTACTGGATCTGGAAAAACTTTCGTCTCAATTCTGATTTGCGAACACCATTTCCAAAACATGCCTGCAGGACGAAAGGCGAAAGTTGTCTTTCTTGCAACTAAAGTCCCAGTGTATGAACAGCAGAAAAATGTCTTCAAGCACCATTTTGAAAGACAAGGATATTCTGTTCAAGGAATTAGTGGTGAAAATTTTTCAAATGTCTCTGTCGAAAAAGTTATAGAGGATAGTGACATCATCGTAGTGACACCCCAGATCCTGGTGAATAGCTTCGAGGACGGGTCCCTTACCTCGCTCTCCATTTTCACTCTGATGATATTCGATGAGTGCCACAACACTACAGGCAACCACCCTTACAACGTGTTAATGACCAGGTATCTGGAGCAGAAATTTAACTCCTCTGCAAGTCAACTGCCACAGATTTTAGGTTTGACTGCTTCTGTTGGAGTTGGTAATGCCAAGAACATTGAGGAAACAATAGAGCACATCTGTAGTCTCTGCTCCTACCTTGACATACAGGCCATATCCACTGTCAGAGAGAACATACAAGAACTGCAAAGGTTCATGAACAAGCCAGAAATAGATGTCAGATTGGTTAAGAGACGAGTTCACAATCCCTTTGCAGTTATTATCTCAAATCTGATGTCCGAGACAGAGGCACTGATGAGGACAATTTACTCAGTGGATACTGTCTCCCAAAACAGCAAGAAAGATTTTGGAACACAGAACTATGAACACTGGATAGTTGTCACTCAGAGGAAATGCAGACTGCTGCAGCTAGAAGACAAAGAGGAGGAGAGCAGGATATGTAGAGCCCTTTTCATTTGCACTGAACACCTGCGGAAATACAATGATGCCCTCATCATCAGTGAAGATGCCCGCATCATAGATGCTTTATCCTACCTGACCGAGTTTTTCACAAATGTCAAGAATGGACCATACACAGAATTAGAGCAACACCTGACGGCCAAATTTCAAGAGAAAGAACCAGAACTGATTGCCCTTTCAAAAGACGAAACAAATGAGAATCCTAAACTGGAAGAGCTTGCCTGCATCCTGGATGATGCATACCGCTATAACCCACAGACTCGCACTCTTCTCTTTGCTAAGACAAGAGCCTTAGTATCTGCTTTGAAGAAGTGTATGGAGGAAAACCCTATCCTT---AGCTACATAAAGCCAGGTGTTCTGATGGGACGCGGAAGAAGAGATCAAACAACAGGTATGACCCTCCTAAGCCAGAAGGGTGTGCTGGATGCGTTCAAAACCAGCAAGGACAACAGGCTGCTCATTGCTACATCTGTTGCTGATGAAGGCATTGATATTGTCCAGTGCAACCTTGTTGTGCTCTATGAATACTCCGGTAACGTGACCAAAATGATCCAAGTCAGAGGTCGTGGAAGGGCAGCAGGCAGCAAGTGCATCCTTGTGACAAGCAAAACAGAAGTGGTTGAGAATGAAAAATGCAACCGTTATAAGGAAGAAATGATGAATAAAGCTGTTGAAGAGATCCAGAAATGGGATGAAGAAACATTTGCAAAAAAGATACATAATCTGCAAATGAAGGAAAGGGTGTTACGAGATTCCAGGAGGAAAGAAATA---AAACCTAAAGTAGTGGAAGGCCAGAAGAACCTCCTGTGTGGAAAATGCAAAGCATATGCCTGCAGTACAGATGACATCAGAATTATAAAGGACTCTCATCACATTGTCCTAGGAGAAGCATTCAAGGAGCGTTATATAACAAAGCCTCATAAGAAACCAATGCAGTTTGATGGTTTTGAGAAAAAAAGCAAGATGTATTGCCGAAATAATAATTGCCAGCATGACTGGGGAATCACAGTGAAGTACCTGACATTTGACAATCTACCAGTGATCAAAATCAAAAGCTTCGTAATGGAGAGTACTGCAACTGGAACACAAATGGACTTTCAGAAATGGAAAAGCATTAATTCTTCTTTGAAGAATTTTGATGTTGAAGAA---------
>cairina_moschata-anseriformes-rig1_CDS
ATGACGGCGGACGAGAAGCGGAGCCTGCAGTGCTACCGCCGCTACATCGAGCGGAGCCTCAACCCGGTCTACGTGCTGGGCAACATGACGGACTGGCTGCCCGACGAGCTGCGGGAGAGGATCCGCAAG---GAGGAGGAGAGGGGGGTGAGC---GGCGCCGCCGCGCTCTTCCTGGACGCCGTGCTGCAGCTGGAGGCCCAGGGGTGGTTCCGAGGGATGCTGGACGCGATGCTGGCCGCAGGTTACACAGGACTGGCAGAAGCAATTGAGAACTGGGACTTCAGCAAACTGGAAAAACTGGAGTTACACAGACAGCTGTTGAAGCGGATAGAGGCAACAATGTTAGAAGTTGACCCAGTAGCGCTCATTCCCTACATAAACACGTGCCTGATAGACAGGGAGTGCGAAGAGATTCAGCAGATTAGCGAAAACAGAAGCAAAGCAGCAGGCATAACTAAACTCATTGAATGTCTCTGTCGGTCGGATAAGGAGCACTGGCCAAAAAGCCTTCAGCTGGCACTAGATACCACAGGATATTACCGTGCAAGTGAACTGTGGGATATAAGAGAAGATAATGCCAAAGATGTTGACAGTGAAATGACAGATGCCTCTGAGGACTGCCTTGAAGCCAGTATGACATATTCTGAAGAAGCAGAACCTGATGATAATCTCAGTGAAAATCTTGGTTCAGCAGCAGAAGGAATTGGCAAACCTCCACCTGTCTACGAAACAAAGAAGGCTCGGAGCTACCAGATTGAACTTGCACAGCCTGCTATCAATGGGAAAAATGCCTTAATATGTGCCCCTACTGGATCTGGAAAAACTTTCGTCTCAATTCTGATTTGCGAACACCATTTCCAAAACATGCCTGCAGGACGAAAGGCGAAAGTTGTCTTTCTTGCAACTAAAGTCCCAGTGTATGAACAGCAGAAAAATGTCTTCAAGCATCATTTTGAAAGACAAGGATATTCTGTTCAAGGAATTAGTGGTGAAAATTTTTCAAATGTCTCTGTAGAAAAAGTCATAGAGGATAGTGACATCATCGTAGTGACACCCCAGATCCTGGTGAATAGCTTCGAGGACGGGACCCTTACCTCGCTCTCCATTTTCACTCTGATGATATTTGATGAGTGCCACAACACTACAGGCAACCACCCTTACAATGTGTTAATGACCAGGTATCTGGAGCAGAAATTTAACTCTTCTGCAAGTCAGCTGCCACAGATTTTAGGTTTGACTGCTTCTGTTGGAGTTGGTAATGCCAAGAACATTGAGGAAACAATAGAGCACATCTGTAGTCTCTGCTCCTACCTCGACATACAGGCCATATCCACTGTCAGAGAGAACATACAAGAACTGCGAAGGTTCATGAACAAGCCAGAAATAGATGTCAGATTGGTTAAGAGGCGAGTTCACAATCCCTTTGCAGTCATTATCTCAGATTTGATGTCCGAGACAGAGGCACTGATGAGGACGATTTACTCAGTGGATACCATCTCCCAAAACAGCAAGAAAGATTTCGGAACACAGAACTATGAACACTGGATAGTTGTCACTCAGAGGAAATGCAGACTGCTGCAACTAGAAGACAAAGAGGAGGAGAGCAGGATATGTAGAGCCCTCTTCATTTGCACTGAACACCTGCGGAAATACAATGATGCCCTCATCATCAGTGAAGATGCCCGCATCATAGATGCTTTATCCTACCTGACTGAGTTTTTCACAAATGTCAAGAATGGACCATACACAGAATTAGAGCAGCACCTGACGGCCAAATTTCAAGAGAAAGAACCAGAACTGATTGCCCTTTCAAAAGACGAAACAAATGAGAATCCTAAACTGGAAGAGCTTGCCTGCATCCTGGATGATGCGTACCGCTATAACCCACAGACTCGCACTCTTCTCTTTGCTAAGACAAGAGCCTTAGTATCTGCTTTGAAGAAGTGTATGGAGGAAAACCCTATCCTT---AGCTACATAAAGCCAGGTGTTTTGATGGGGCGCGGAAGAAGAGATCAAACAACAGGTATGACCCTCCCAAGCCAGAAGGGTGTGCTGGATGCGTTCAAAACCAGCAAGGACAACAGGCTGCTCATTGCTACATCTGTTGCTGATGAAGGCATTGATATTGTCCAGTGCAACCTTGTTGTGCTCTATGAATACTCTGGTAACGTGACCAAAATGATCCAAGTCAGAGGTCGTGGAAGGGCAGCAGGCAGCCAGTGCATCCTTGTGACAAGCAAAACAGAAGTGGTTGAGAATGAAAAATGCAACCGTTATAAGGAAGAAATGATGAATACAGCTGTGGAAAAGATCCAGGAATGGGATGAAAAAACATTTGCAAAAAAGATACATAATCTGCAAATGAAGGAAAGGGTGTTACGAGATTCCAGGAGGAAAGAAATA---AAACCTAAAGTAGTGGAAGGCCAGAAGAACCTCCTGTGTGGAAAATGCAAAGCATATGCCTGCAGTACAGATGACATCAGAATTATAAAGGACTCTCATCACATTGTCATAGGAGAAGCATTCAAGGAGCGTTACATAACAAAGCCTCATAAGAAACCAATGCAGTTTGATGGTTTTGAGAAAAAAAGCAAGATGTATTGCCGAAATAATAATTGCCAGCATGATTGGGGAATCACAGTGAAGTACCTGACATTTGACAATCTACCAGTGATCAAAATCAAAAGCTTCGTAATGGAAAGTACTGCAACTGGAACACAAATGGACTTTCAGAAATGGAAAAGCATTAATTCTTCTTTGAAGAATTTTGATGTTGAAGAA---------
>paradisaea_rubra-passeriformes-rig1_CDS
ATGACGGCGGACGAGAAGAGGAACCTGCGGTGCTACAGGCGGTACATCGAGAGGAGCCTGAACCCCGTGTACATCCTCGGCAACATGACGGACTGGCTGTCCGACGAGGTGAAGGAGAGAGTCCGAAAG---GAGGAGGAGAAGGGGGTGACG---GCGGCCGCCGCGCTGTTCCTGGATGCCGTGCTGCTGCTGGAGGCGGAGGGCTGGCTGCGGGGCTTCCTGGATGCCCTGGTTGCCGCAGGTTACACTGGACTGGCAGAAGCAATTGAAAACTGGGACTTCAGCAAGCTGGAAAAACTGGAGCTGCACAGGCAGCTGTTGAAGCGGATAGAAGCAACAATGCTAGAAATTGATCCAGTAGCAATCATGCCGTACATAAACACATGCCTGATAGAGAGGGAGTGTGATGAGATCCTGCAGATCAGTGAATACAGAAGCAAAGCAGCCGGGATAACTAAACTCATTGAATGCCTCTGTCGCTCGGATAAAGAAAACTGGCCCAAAAGTCTTCAGCTGGCATTGGATAATGCAGGGTATTACAATGCAAGTGAACTGTGGAATATAAGAGAAGGTAATGGCAAAGATATTGATGATGAAATAACAGGTGCCTCTGAGAATTACTTTGAAACCATGGTGACATTTTCTGAGGAAGCAGAATGTGAT---AATCTCAGTGAAAATCTCTCTTCAGCTTCAGAAAGGGTCTGTGAGTCTTCATCTGTTTATGAACCAAAGAAGGCTCGGAGCTACCAGATTGAGCTTGCACAGCCTGCAATTGATGGGAAAAACACATTGATTTGTGCCCCCACAGGATCTGGAAAAACTTTTGTGGCACTTCTGATTTGTGAACATCATTTGCAAAACATTCCTTCAGGACGAAAGGCAAAAGTTGTCTTCCTTGCAACCAAAGTGCCAGTATATGAGCAACAGAAAAATGTATTCAGGCAGCATTTTGAAAGAAGTGGATACTCTGTTCAGGGAATTTGTGGTGAAACAGTTGCAAATATCTGTGTAGAAAATGTTATACAGGACAGCGACATCATTGTGCTAACGCCCCAGATTCTTGTGAATAGCATGGAGAAAGGGATCCTTAGCTCCCTCTCCATCTTCACTCTGATGATATTTGATGAGTGCCACAACACTACAGGCAACCACCCTTACAATGTGTTGATGGCCAGATACCTGGATCAAAAATTTGACTCCTCTGCAAACCAGCTGCCTCAGATTGTAGGTTTAACTGCTTCTGTTGGAGTTGGTAATGCCAAGAGCATCAATGAAACTGTAGAGCACATCTGTACCCTCTGCTCCTACCTTGACATACAGGCCATATCCACTGTCAGAGAGAACAAACAAGATCTGCAGAGGTTCGGAAATAAGCCAGAAACACATATCAGATGGGTTAAAATGCGAGCTCAGAATCACTTTGCAGACATTATCTCAGGTCTGATGTCTGAGACAGAGGTGTTGATGAGGAAGATTTACCCAGTGGATACCATCTCTCAAATCAACAAGAATTACTTTGGGACACAGAGATATGAACACTGGATAGTTTTCACTCAGAAGAAATGCAGACTGCTGCAACTGGAAGATAAGGAGAAAGAGAGCAACATTTGTAGAGACCTTTTCATTTGTACTGAACACTTGCGGAAATTCAACGACGCTCTCATTATCAGTGAAGATGCCCGCATCGAAGATGCTTTAGCCTACCTAAATGAATTTTTCACAAATGTAAAAAATGGACCATATACAGAGTTAGAGAAGCAACTGACGGACAAATTTCAAGAGAAAGAACCAGAGCTGACTGCCCTTTCAAAAGATGAGTCAAATGAGAATCCAAAGCTGGAAGAGCTTGCTTGCATCCTGGATGAAGCATACCGCTATAACCCACAGACTCGCACTATTCTCTTTGCCAAGACGAGAGCCTTAGTAGCCGCTTTGAAGAAGTGGATACAAGCAAACCCTCTACTT---AGCCACATAAAGCCAGATGTGTTGATGGGTAAGGGAAGTAAAGATCATAAAACAGGTATGACTCTGCCAATGCAGAAGGGTGTACTGGATGCATTCAGGAATGACAAAGACATCAGACTGCTAATTGCTACATCTGTTGCTGACGAAGGCATTGATATTACTGAGTGCAACCTTGTGGTGCTCTATGAATACTTCGGTAATGTCACCAAAATGATCCAAGTCAGAGGTCGTGGAAGGGCAAGAGACAGCAAGTGCATCCTTGTGACAAGCAAAAGAGAAGTGGTTGAGAATGAAAAACAAAACAGTTATAAGGAAGAAATGATGAATGCAGCTATTGAAAATCTACAGAACTGGGATGAAACAACATTTGCAAGAAAGATACGTGACCTGCAAATGAAGGAAAAGAAACTACGAGATTCCAGGAAGAACGAAACA---AAACATAAAGTAGTGGAAGGGAAAATAAATCTTTTGTGTGGAAAATGCAAAGCATATGCCTGCAGTACAGATGACATCAGAGTTATAAAGGAATCTCATCACACTGTCCTAGGTGATGCATTCAAGGAGCGTTATATAACAAAGCCCCACAGCAAACTGCTTCAGTTTGATGGTTTTGAGAAAAAAAGCAAGATGCATTGCCGAAATACTGACTGCCAGCATGACTGGGGGATCACAGTGAAGTACAAGACATTTGATAATCTACCAGTGATCAAAATCAAAAGCTTTGTACTAGAGAATGTTGAAACTGGGACACAAATGGATTTTCAGAAATGGAGAAGTATTAATTTCTCTTTGAAGAATTTTGAT---GAAGAA---------
>heliornis_fulica-gruiformes-rig1_CDS
ATGACGGCGGAGCAGAAGAAGAGCCTGCAATGCTACAGGCGTTACATCGAGAGGAGCCTGAACCCCGTCTTCATCCTGAGCAACATGACGGACTGGCTATCGGACGAGGTGAAGGAGAGGGTCCGTAAGGAGGAGGAGGAGAAGGGGGTGACG---GCGGCGGCCGCACTGTTCCTGGATGCCATCCTGCAGCTGGAAGCGGAGGGCTGGCTCCGGGGCTTCATGGACGCCCTGTCTGCAGCAGGTTACACTGGACTGGCAGAAGCAATTGAAAACTGGGACTTCAGCAAACTGGAGAAACTGGAGCTGTACAGGCAGTTGTTGAAGCGAATAGAAGCAACAATGCTAGAAATTGATCCGGTAGCACTCATGCCCTATATAAACACATGCCTGATAGAAAGGGAGTGTGATGAGATCCTGCAGATTAGTGAATCCAGAAGCAAAGCATCTGGGATAACTAAACTCATTGAATGTCTCTGTCGATCAGATAAGGAAAACTGGCCAAAAAGCCTTCAGCTGGCACTAGAAAATACTGGATATTACAATGCAAGTGAACTGTGGGATATGAGAGAAGAAAATGGCAAAGATGTTCGTGGTGGAATGTCAGATGCCTCTGAGAGCAGCTTTGAAACA---ATAACATTTTCTGAAGAAGCAGAATGTGATAATAATCTCAGTGAAAATCTCTGTTCAGCTTCAGCAAGGGTCTATCAGTCTTCAGCTGTTTATGAACCAATGAAGGCTCGGACCTACCAGACTGAACTTGCACAACCTGCTATCAATGGCAAAAACACATTGATATGTGCACCCACAGGATCTGGAAAAACTTTTGTGGCACTTATGATTTGTGAGCACCATTTCCAAAACATGCCTGCAGGACAAAAGGCGAAAGTTGTTTTTCTTGCAACTAAAGTGCCAGTGTACCAACAACAGCAAGCTGTGTTTCAGCAGCATTTCCAAAGAAGTGGGTATAATGTTCAAGGAATTAGTGGTGAAACAGTTGGAAATGTTTCCGTAGAAAAGGTTATAGAGCACAGTGACATCGTTGTGCTGACACCCCAGATTCTTGTGAATAGCATCGAGGAAGGGATCCTTAGCACCCTCTCCATCTTCACACTGATGATATTTGATGAGTGTCACAACACCACTGGCAACCACCCTTACAATGTGTTAATGACCAGATACCTGGAACAAAAATTTGACTCCCCTGCAATCCCACTCCCTCAGATTGTAGGTTTAACTGCTTCTGTTGGAGTCGGCAATGCCAAGACCATCAACGAAACGATAGAGCACATCTGTACCATTTGCTCGTACCTTGACATACAGGTCATATCCACTGTTAGAGAGAACATAGAGGAACTGCAGAGATATGGAAACAAGCCAGAAACACATGTCAGATGTGTTAAAATGCGAGCTCATAATCACTTTGCAGACATTATCTCAGGTCTGATGTGTGAGACAGAGGCATCAATGAGGAAGATTTACTCAGTGGAGAGCACTACCCAGATCAACAAGAATGATTTTGGAACACAGAAATATGAACAGTGGATAGTTTCCACCCAGAAGAAATGCAGACTGTTGCAACTGGAAGATAAGGAGAAAGAGAGCAGCATCTGTAGAGACCTTTTCATTTGCACTGAACACCTGCGGAAATTCAATGATGCTCTCATCATCAGTGAGGATGCCCGCATCGAAGATGCTTTAGCCTACCTAATTGAATTTTTCACAAATGTCAAAAATGGACCATACACAGAGCTAGAGAAGCAACTGACAGGCAAATTCCAAGAGAAAGAAGCAGAACTGACTGCCCTTTCAAAAGATGAATCAAACGAGAATCCCAAACTGGAAGAGCTTGCTTGCATCCTGGATGAAGCATACCACTACAACCCACAGACTCGCACTCTACTCTTTGCTAAGACAAGAGCCTTAGTAGCTGCTTTGAAGAAGTGGATAGAAGCAAACCCTCGATTT---AACTACATAAATCCAGGTGTGTTGATGGGTCGTGGAAGAAAAGATCAA---ACAGGTATGACTCTTCCAATGCAGAAGGGTGTCCTGGATGCATTCAAAACCAACAAAGACTGCAAACTGCTGATTGCTACATCTGTTGCTGATGAAGGCATTGATATTTCTAAGTGCAACCTTGTTGTTCTGTATGAATACTTCGGTAATGTCACCAAAATGATCCAAGTCAGAGGTCGTGGAAGGGCAAAAGACAGCAAATGCATCCTTGTGACAAACAAAGCAGAAGTCGTTGAGAATGAGAAACACAACTGTTACAAGGAGCACATGATGAATGAAGCAATTGAAAAACTACACAATTGGGATGAAGAAAAATTTGCAAGGAAGATACATAACCTGCAAGTGAAGGAGAAGGTATTAAGAGATTCCAGGAAGAAAGGCACG---ATTTACAAGGTAGTGGAAGGAAAAAAAAATCTTCTCTGTGGAAAATGCAAAGCATATGCCTGCAGTACTGATGACATCAGAATTATAAAGGAATCTCATCACACTGTCATAGGAGATGCATTCAAGGAGCGTTATATAACAAAACCTCACCGGAGACCAATCCAGTTTGACTGTTTTGAGAAAAAAAGCAAGATGCACTGCCAAAATACTAATTGCCAGCATGACTGGGGAATCATAGTAAAGTACAAGACATTTGATGATCTACCAGTGATCAAAATCAAAAGCTTTGTAGTAGAGCATGTTGAAACTGGGACACAAATGGATTTTCAAAAGTGGAAAAATCTTAATTTTTCTTTGAAGAATTTTGATGCTGAAGAA---------
>calonectris_borealis-procellariiformes-rig1_CDS
ATGACCGCGGAGGAGAAGAGGAGCCTGCAGTGCTACAGGCGGTACATCGAGAAGAGCCTGAACCCCGTCTACATCCTGGGCAACATGACGGTCTGGCTGGCCGACGACGTGCAGGAGAGGGTCCGGAAG---GAGGAGGAGAAGGGGGTGACG---GCGGCCGCCGCGCTGTTTCTGGATGCCATCCTGCAGCTGGAGGCGGAAGGCTGGCTCCGGGGCTTCCTGGACGCCCTGGTTGCAGCAGGTTACACTGGACTGGCAGAAGCAATTGAAAACTGGGACTTCAGCAAACTGGAAAAACTGGAGTTGCACAGAGAGCTGTTGAGGCGGATAGAAGCAACAATGCTAGAAGTTGATCCGGTAGCACTCATGCCCTACATAAACACATGCCTGATAGAAAGGGAATGTGATGAGATCCTGCAGATCAGCGAATACAGAAGCAAAGCAGCCGGGATAACTAAACTCATTGAATGTCTCTGTCGATCGGATAAGGAACACTGGCCAAAAAGCCTTAAGCTGGCACTAGATAATACAGGATATTACAATGCAAGTGAACTGTGGGATATGAGAGAAGATAATGGCAAAGATGTTGATGGTGAAATGACAGATGCCTCTGAGAACAGCTTTGAAACCATGATGACGTTTTCTGAAGAAGCAGAATGTGATAATAATCTCAGTGAAAATCTCTGTTCAGCTTCAGAAGTGATCTATGAGTCTTCACCTGTTTATGAACCAAAGAAAGCTCGGAGCTACCAGATCGAACTTGCGCAGCCTGCTATCAATGGGAAAAACACATTGATATGTGCACCCACAGGATCTGGAAAAACCTTTGTGGCACTCCTGGTTTGTGAACACCATTTCCAAAACATGCCTGCAGGACGAAAGGCGAAAGTTGTCTTTCTTGCAACTAAAGTGCCAGTGTACGAACAACAGACAACTGTATTCAAGCAGCATTTTGAAAGAATTGGATACTCTGTTCAAGGAATTAGTGGTGAAACAGTTGCAAATGTCTCTGTAGAAAAGGTTATTCAGGACAGTGACATCATTGTGCTGACGCCCCAGATTCTTGTGAATAGCATCGAGGAAGGGGTCCTTAGCTCCTTCTCCATCTTCACTCTGATGATATTTGATGAGTGCCACAACACTACAGGCAAGCATCCTTACAATGTGTTAATGACCCGATACCTGGAACAAAAATTTGACTCCTCTGCAAACCAGCTGCCTCAGATTGTAGGTTTAACTGCTTCTGTTGGAGTTGGTAATGCCAAGACCACCAAGGAAGCAATAGAGCACATCTGTACCCTCTGCTCCTACCTTGACATACAGGCCATATCCTCTGTCAGAGAGAACAAACAGGATCTGCAGAGATTTGGAAACAAGCCAGAAACATATGTCAGATGTGTTAAAATGCGAGTTCAGAACCACTTTGCAGACGTTATCTCAGGTCTGATGTCTGAGACAGAGGCATTGATGAGGAAGATTTACTCAGTGGATACTACCTCTCAAATCAACAAGAATGATTTTGGAACACAGAAATATGAACACTGGATAGTTGCCACTCAGAAGAAATGCAGACTGTTGCAACTGCCAGATAAGGAGAAGGAGAGCAGCATTTGTAAAGACCTTTTCATTTGCACTGAACACCTGCGGAAATTCAACGATGCTCTCATCATCAGTGAAGACGCCCGCATCAAAGATGCTTTAGCCTACCTAACTGAATTTTTCACAAATGTCAAAAATGGACCATATACAGAGTTAGAGAAGAAACTGACAGCCAGATTTCAAGAGAAAGAACCAGAACTGACTGCCCTTTCAAAAGATGAATCAAATGACAATCCCAAGCTGGAAGAGCTTGCTTGCATCTTGGATGAAGCATACCGCTATAACCCACAGACTCGCACTCTTCTCTTCGCTAAGACAAGAGCCTTAGTAGCTGCTTTGAAGAAGTGGATAGAAGGAAACCCTCTACTT---AACCACATAAAGCCAGGTGTGTTGATGGGTCGTGGAAGAAGAGATCAGAAGACAGGTATGACCCTCCCAATGCAGAAGGGTGTACTGGATGCATTCAAAACCAACAAAGAAAGCAGACTGCTAATTGTTACATCTGTTGCTGACGAAGGCATCGATATTTCTGAGTGCAACCTTGTTGTGCTCTATGAATACTTCGGTAATGTCACCAAAATGATCCAAGTCAGAGGTCGTGGAAGGGCAAGAGATAGCAAGTGCATCCTTGTGACCAGCAAAACAGAAGTGGTTGAGAATGAGAAACTCAACTGTTATAAGGAAGAAATGATGAACGAAGCTATTGAAAAGCTACAGAATTGGGGTGAAACAACGTTTGCAAAAAAGATACATGATCTGCAAATGAAGGAAAAGGTATTACGAGATTCCAGGAAGAAAGAAACA---AAACCTAAGGTAGTGGAAGGGAAAAAAAATCTTCTGTGTGGAAAATGCAAAGCATATGCCTGCAGTACAGATGACATCAGAGTTATAAAGGAATGTCATCACGTTGTCCTAGGAGATGCGTTCAAGGAGCGTTACATAACAAAGCCTCACGAGAAACCAGGCCTGTTTGATTGTTTTGAGAAAAAAAGCAAGATGCATTGCCAAAATACTAATTGCCAGCATGACTGGGGAATCATAGTGAAGTACAAGACATTTGATAATCTACCAGTGATCAAAATCAAAAGCTTTGTAGTAGAGAACATTGAAACTGGGACACAAATGGATTTTAAGAAATGGAAAAATATTAATTTTTCTTTGAAGAATTTTGATGTTGAAGAA---------
>parotia_lawesii-passeriformes-rig1_CDS
ATGACGGCGGACGAGAAGAGGAACCTGCGGTGCTACAGGCGGTACATCGAGAGGAGCCTGAACCCCGTGTACATCCTCGCCAACATGACGGACTGGCTGTCCGACGAGGTGAAGGAGAGAGTCCGAAAG---GAGGAGGAGAAGGGGGTGACG---GCGGCCGCCGCGCTGTTCCTGGATGCCGTGCTGCTGCTGGAGGCGGAGGGCTGGCTGCGGGGCTTCCTGGATGCCCTGGTTGCCGCAGGTTACACTGGACTGGCAGAAGCAATTGAAAACTGGGACTTCAGCAAGCTGGAAAAACTGGAGCTGCACAGGCAGCTGTTGAAGCGGATAGAAGCAACAATGCTAGAAATTGATCCAGTAGCAATCATGCCATATATAAACACATGCCTGATAGAGAGGGAGTGTGATGAGATCCTGCAGATCAGTGAATACAGAAGCAAAGCAGCCGGGATAACTAAACTCATTGAATGCCTCTGTCGCTCGGATAAAGAAAACTGGCCCAAAAGTCTTCAGCTGGCATTGGATAATGCAGGGTATTACAATGCAAGTGAACTGTGGAATATAAGAGAAGGTAATGGCAAAGATATTGATGATGAAATAACAGGTGCCTCTGAGAATTACTTTGAAACCATGGTGACATTTTCTGAAGAAGCAGAATGTGAT---AATCTCAGTGAAAATCTCTCTTCAGCTTCAGAAAGGGTCTATGAGTCTTCGTCTGTTTATGAACCAAAGAAGGCTCGGAGCTACCAGATTGAGCTTGCACAGCCTGCAATTGATGGGAAAAACACATTGATTTGTGCCCCCACAGGATCTGGAAAAACTTTTGTGGCACTTCTGATTTGTGAACATCATTTGCAAAACATTCCTTCAGGACGAAAGGCAAAAGTTGTCTTCCTTGCAACCAAAGTGCCAGTATATGAGCAACAGAAAAATGTATTCAGGCAGCATTTTGAAAGAAGTGGATACTCTGTTCAGGGAATTTGTGGTGAAACAGTTGCAAATATCTGTGTAGAAAATGTTATACAGGACAGCGACATAATTGTGCTAACGCCCCAGATTCTTGTGAATAGCATAGAGAAAGGGATCCTTAGCTCCCTCTCCATCTTCACTCTGATGATATTTGATGAGTGTCACAACACTACAGGCAACCACCCTTACAATGTGTTGATGACCAGATACCTGGATCAAAAATTTGACTCCTCTGCAAACCAGCTGCCTCAGATTGTAGGTTTAACTGCTTCTGTTGGAGTTGGTAATGCCAAGAGCATCAATGAAACTGTAGAGCACATCTGTACCCTCTGCTCCTACCTTGACATACAGGCCATATCCACTGTCAGAGAGAACAAACAAGATCTGCAGAGGTTCGGAAATAAGCCAGAAACACATATCAGATGGGTTAAAATGCGAGCTCAGAATCACTTTGCAGACATTATCTCAGATCTGATGTCTGAGACAGAGGTGTTGATGAGGAAGATTTACCCAGTGGATACCATCTCTCAAATCAACAAGAATTACTTTGGGACACAGAGATATGAACACTGGATAGTTTTCACTCAGAAGAAATGCAGACTGCTGCAACTGGAAGATAAGGAGAAGGAGAGCAACATTTGTAGAGACCTTTTCATTTGTACTGAACACTTGCGGAAATTCAACGACGCTCTCATTATCAGTGAAGATGCCCGCATCGAAGATGCTTTAGCCTACCTAAATGAATTTTTCACAAATGTAAAAAATGGACCATATACAGAGTTAGAGAAGCAACTGACGGACAAATTTCAAGAGAAAGAACCAGAGCTGACTGCCCTTTCAAAAGATGAGTCAAATGAGAATCCAAAGCTGGAAGAGCTTGCTTGCATCCTGGACGAAGCATACCGCTATAACCCACAGACTCGCACTATTCTCTTTGCCAAGACGAGAGCCTTAGTAGCTGCTTTGAAGAAGTGGATACAAGCAAACCCTCTACTT---AGCCACATAAAGCCAGATGTGTTGATGGGTAAGGGAAGTAAAGATCATAAAACAGGTATGACCCTGCCAATGCAGAAGGGTGTACTGGATGCATTCAGGAATGACAAAGACATCAGACTGCTAATTGCTACATCTGTTGCTGACGAAGGCATTGATATTACTGAGTGCAACCTTGTGGTGCTCTATGAATACTTCGGTAATGTCACCAAAATGATCCAAGTCAGAGGTCGTGGAAGGGCAAAAGACAGCAAGTGCATCCTTGTGACAAGCAAAAGAGAAGTGGTTGAGAATGAAAAACAAAACAGTTATAAGGAAGAAATGATGAATGCAGCTATTGAAAAGCTACAGAACTGGGATGAAACAACATTTGCAAGAAAGATACGTGACCTGCAAATGAAGGAAAAGAAACTACGAGATTCCAGGAAGAACGAAACA---AAACATAAAGTAGTGGAAGGGAAAATAAATCTTTTGTGTGGAAAATGCAAAGCATATGCCTGCAGTACAGATGACATCAGAGTTATAAAGGAATCTCATCACACTGTCCTAGGTGACGCATTCAAGGAGCGTTATATAACAAAGCCCCACAGCAAACTGCTTCAGTTTGATGGTTTTGAGAAAAAAAGCAAGATGCATTGCCGAAATACTGACTGTCAGCATGATTGGGGGATCACAGTGAAGTACAAGACATTTGATAATCTACCAGTGATCAAAATCAAAAGCTTTGTACTAGAGAATGTTGAAACTGGGACACAAATGGATTTTCAGAAATGGAGAAGTATTAATTTCTCTTTGAAGAATTTTGAT---GAAGAA---------
>cicinnurus_regius-passeriformes-rig1_CDS
ATGACGGCGGACGAGAAGAGGAACCTGCGGTGCTACAGGCGGTACATCGAGAGGAGCCTGAACCCCGTGTACATCCTCGGCAACATGACGGACTGGCTGTCCGACGAGGTGAAGGAGAGAGTCCGAAAG---GAGGAGGAGAAGGGGGTGACG---GCGGCCGCCGCGCTGTTCCTGGATGCCGTGCTGCTGCTGGAGGCGGAGGGCTGGCTGCGGGGCTTCCTGGATGCCCTGGTTGCCGCAGGTTACACTGGACTGGCAGAAGCAATTGAAAACTGGGACTTCAGCAGGCTGGAAAAACTGGAGCTGCACAGGCAGCTGTTGAAGCGGATAGAAGCAACAATGCTAGAAATTGATCCAATAGCAATCATGCCATACATAAACACATGCCTGATAGAGAGGGAGTGTGATGAGATCCTGCAGATCAGTGAATACAGAAGCAAAGCAGCCGGGATAACTAAACTCATTGAATGCCTCTGTCGCTCGGACAAAGAAAACTGGCCCAAAAGTCTTCAGCTGGCATTGGATAATGCAGGGTATTACAATGCAAGTGAACTGTGGAATATAAGAGAAGTTAACAGCAAAGATATTGATGATGAAATAACAGGTGCCTCTGAGAATTACTTTGAAACCATGGTGACATTTTCTGAAGAAGCAGAATGTGAT---AATCTCAGTGAAAATCTCTCTTCAGCTTCAGAAAGGGTCTGTGAGTCTTCATCTGTTTATGAACCAAAGAAGGCTCGGAGCTACCAGATTGAGCTTGCACAGCCTGCAATTGATGGGAAAAACACATTGATTTGTGCCCCCACAGGATCTGGAAAAACTTTTGTGGCACTTCTGATTTGTGAACATCATTTGCAAAACATTCCTTCAGGACGAAAGGCAAAAGTTGTCTTCCTTGCAACCAAAGTGCCAGTATATGAGCAACAGAAAAATGTATTCAGGCAGCATTTTGAAAGAAGTGGATACTCTGTTCAGGGAATTTGTGGTGAAACAGTTGCAAATATCTGTGTAGAAAATGTTATACAGGACAGCGACATCATTGTGCTAACGCCCCAGATTCTTGTGAATAGCATGGAGAAAGGGATCCTTAGCTCCCTCTCCATCTTCACTCTGATGATATTTGATGAGTGCCACAACACTACAGGCAACCACCCTTACAATGTGTTGATGACCAGATACCTGGATCAAAAATTTGACTCCTCTGCAAACCAGCTGCCTCAGATTGTAGGTTTAACTGCTTCTGTTGGAGTTGGTAATGCCAAGAGCATCAATGAAACTGTAGAGCACATCTGTACCCTCTGCTCCTACCTTGACATACAGGCCATATCCACTGTCAGAGAGAACAAACAAGATCTGCAGAGGTTCGGAAATAAGCCGGAAACACATATCAGATGGGTTAAAATGCGAGCTCAGAATCACTTTGCAGACATTATCTCAGGTCTGATGTCTGAGACAGAGGTGTTGATGAGGAAGATTTACCCAGTGGATACCGTCTCTCAAATCAACAAGAATTACTTTGGGACACAGAGATATGAACACTGGATAGTTTTCACTCAGAAGAAATGCAGACTGCTGCAACTGGAAGATAAGGAGAAGGAGAGCAACATTTGTAGAGACCTTTTCATTTGTACTGAACACTTGCGGAAATTCAACGACGCTCTCATTATCAGTGAAGATGCCCGCATCGAAGATGCTTTAGCCTACCTAAATGAATTTTTCACAAATGTAAAAAATGGACCATATACAGAGTTAGAGAAGCAACTGACGGACAAATTTCAAGAGAAAGAACCAGAGCTGACTGCCCTTTCAAAAGATGAGTCAAATGAGAATCCAAAGCTGGAAGAGCTTGCTTGCATCCTGGACGAAGCATACCGCTATAACCCACAGACTCGCACTATTCTCTTTGCCAAGACGAGAGCCTTAGTAGCCGCTTTGAAGAAGTGGATACAAGCAAACCCTCTACTT---AGCCACATAAAGCCAGATGTGTTGATGGGTAAGGGAAGTAAAGATCATAAAACAGGTATGACTCTGCCAATGCAGAAGGGTGTACTGGATGCATTCAGAAATGACAAAGACATCAGACTGCTAATTGCTACATCTGTTGCTGACGAAGGCATTGATATTACCGAGTGCAACCTTGTGGTGCTCTATGAATACTTCGGTAATGTCACCAAAATGATCCAAGTCAGAGGTCGTGGAAGGGCAAGAGACAGCAAGTGCATCCTTGTGACAAGCAAAAGAGAAGTGGTTGAGAATGAAAAACAAAACAGTTATAAGGAAGAAATGATGAATGCAGCTATTGAAAAGCTACAGAACTGGGATGAAACAACATTTGCAAGAAAGATACGTGACCTGCAAATGAAGGAAAAGAAACTACGAGATTCCAGGAAGAAGGAAACA---AAACATAAAGTAGTGGAAGGGAAAATAAATCTTTTGTGTGGAAAATGCAAAGCATATGCCTGCAGTACAGATGACATCAGAGTTATAAAGGAATCTCATCACACTGTCCTAGGTGACGCATTCAAGGAGCGTTATATAACAAAGCCCCACAGCAAACTGCTTCAGTTTGATGGTTTTGAGAAAAAAAGCAAGATGCATTGCCGAAATACTGACTGCCAGCATGACTGGGGGATCACAGTGAAGTACAAGACATTTGATAATCTACCAGTGATCAAAATCAAAAGCTTTGTACTAGAGAACGTTGAAACTGGGACACAAATGGATTTTCAGAAATGGAGAAGTATTAATTTCTCTTTGAAGAATTTTGAT---GAAGAA---------
>diphyllodes_magnificus-passeriformes-rig1_CDS
ATGACGGCGGACGAGAAGAGGAACCTGCGGTGCTACAGGCGGTACATCGAGAGGAGCCTGAACCCCGTGTACATCCTCGGCAACATGACGGACTGGCTGTCCGACGAGGTGAAGGAGAGAGTCCGAAAG---GAGGAGGAGAAGGGGGTGACG---GCGGCCGCCGCGCTGTTCCTGGATGCCGTGCTGCTGCTGGAGGCGGAGGGCTGGCTGCGGGGCTTCCTGGATGCCCTGGTTGCCGCAGGTTACACTGGACTGGCAGAAGCAATTGAAAACTGGGACTTCAGCAAGCTGGAAAAACTGGAGCTGCACAGGCAGCTGTTGAAGCGGATAGAAGCAACAATGCTAGAAATTGATCCAATAGCAATCATGCCATACATAAACACATGCCTGATAGAGAGGGAGTGTGATGAGATCCTGCAGATCAGTGAATACAGAAGCAAAGCAGCCGGGATAACTAAACTCATTGAATGCCTCTGTCGCTCGGACAAAGAAAACTGGCCCAAAAGTCTTCAGCTGGCATTGGATAATGCAGGGTATTACAATGCAAGTGAACTGTGGAATATAAGAGAAGTTAACGGCAAAGATATTGATGATGAAATAACAGGTGCCTCTGAGAATTGCTTTGAAACCGTGGTGACATTTTCTGAAGAAGCAGAATGTGAT---AATCTCAGTGAAAATCTCTCTTCAGCTTCAGAAAGGGTCTGTGAGTCTTCATCTGTTTATGAACCAAAGAAGGCTCGGAGCTACCAGATTGAGCTTGCACAGCCTGCAATTGATGGGAAAAACACATTGATTTGTGCCCCCACAGGATCTGGAAAAACTTTTGTGGCACTTCTGATTTGTGAACATCATTTGCAAAACATTCCTTCAGGACGAAAGGCAAAAGTTGTCTTCCTTGCAACCAAAGTGCCAGTATATGAGCAACAGAAAAATGTATTCAGGCAGCATTTTGAAAGAAGTGGATACTCTGTTCAGGGAATTTGTGGTGAAACAGTTGCAAATATCTGTGTAGAAAATGTTATACAGGACAGCGACATCATTGTGCTAACGCCCCAGATTCTTGTGAATAGCATGGAGAAAGGGATCCTTAGCTCCCTCTCCATCTTCACTCTGATGATATTTGATGAGTGCCACAACACTACAGGCAACCACCCTTACAATGTGTTGATGACCAGATACCTGGATCAAAAATTTGACTCCTCTGCAAACCAGCTGCCTCAGATTGTAGGTTTAACTGCTTCTGTTGGAGTTGGTAATGCCAAGAGCATCAATGAAACTGTAGAGCACATCTGTACCCTCTGCTCCTACCTTGACATACAGGCCATATCCACTGTCAGAGAGAACAAACAAGATCTGCAGAGGTTCGGAAATAAGCCAGAAACACATATCAGATGGGTTAAAATGCGAGCTCAGAATCGCTTTGCAGACATTATCTCAGGTCTGATGTCTGAGACAGAGGTGTTGATGAGGAAGATTTACCCAGTGGATACCGTCTCTCAAATCAACAAGAATTACTTTGGGACACAGAGATATGAACACTGGATAGTTTTCACTCAGAAGAAATGCAGACTGCTGCAACTGGAAGATAAGGAGAAGGAGAGCAACATTTGTAGAGACCTTTTCATTTGTACTGAACACTTGCGGAAATTCAACGACGCTCTCATTATCAGTGAAGATGCCCGCATTGAAGATGCTTTAGCCTACCTAAATGAATTTTTCACAAATGTAAAAAATGGACCATATACAGAGTTAGAGAAGCAACTGACGGACAAATTTCAAGAGAAAGAACCAGAGCTGACTGCCCTTTCAAAAGATGAGTCAAATGAGAATCCAAAGCTGGAAGAGCTTGCTTGCATCCTGGACGAAGCATACCGCTATAACCCACAGACTCGCACTATTCTCTTTGCCAAGACGAGAGCCTTAGTAGCCGCTTTGAAGAAGTGGATACAAGCAAACCCTCTACTT---AGCCACATAAAGCCAGATGTGTTGATGGGTAAGGGAAGTAAAGATCATAAAACAGGTATGACTCTGCCAATGCAGAAGGGTGTACTGGATGCATTCAGGAATGACAAAGACATCAGACTGCTAATTGCTACATCTGTTGCTGACGAAGGCATTGATATTACCGAGTGCAACCTTGTGGTGCTCTATGAATACTTCGGTAATGTCACCAAAATGATCCAAGTCAGAGGTCGTGGAAGGGCAAGAGACAGCAAGTGCATCCTTGTGACAAGCAAAAGAGAAGTGGTTGAGAATGAAAAACAAAACAGTTATAAGGAAGAAATGATGAATGCAGCTATTGAAAAGCTACAGAACTGGGATGAAACAACATTTGCAAGAAAGATACGTGACCTGCAAATGAAGGAAAAGAAACTGCGAGATTCCAGGAAGAACGAAACA---AAACATAAAGTAGTGGAAGGGAAAATAAATCTTTTGTGTGGAAAATGCAAAGCATATGCCTGCAGTACAGATGACATCAGAGTTATAAAGGAATCTCATCACACTGTCCTAGGTGACGCATTCAAGGAGCGTTATATAACAAAGCCCCACAGCAAACTGCTTCAGTTTGATGGTTTTGAGAAAAAAAGCAAGATGCATTGCCGAAATACTGACTGCCAGCATGACTGGGGGATCACAGTGAAGTACAAGACATTTGATAATCTACCAGTGATCAAAATCAAAAGCTTTGTACTAGAGAATGTTGAAACTGGGACACAAATGGATTTTCAGAAATGGAGAAGTATTAATTTCTCTTTGAAGAATTTTGAT---GAAGAA---------
>corvus_moneduloides-passeriformes-rig1_CDS
ATGACGGCGGAGGAGAAGAGGAACCTGCGGTGCTACAGGCGGTACATCGAGAGGAGCCTGAACCCCGTGTACATCCTCGGCAACATGACGGACTGGCTGTCCGACGAGGTGAAGGAGAGAATCCGAAAG---GAGGAGGAGAAGGGGGTGACG---GCGGCCGCCGCGCTGTTCCTGGATGCCGTGCTGCTGCTGGAGGCGGAGGGCTGGCTGCGGGGCTTCCTGGATGCTCTGGTTGCCGCAGGTTACACTGGACTGGCAGAAGCAATCGAAAACTGGGACTTCAGCAAGCTGGAAAAACTGGAGCTGCCCAGGCAGCTGTTGAAGCGGATAGAAGCAACAATGCTAGAAATTGATCCGGTAGCAATCATGCCATACATAAACACGTGCCTGATAGAGAGGGAGTGTGATGAGATCCTGCAGATCAGTGAATACAGAAGCAAAGCAGCCGGGATAACTAAACTCATTGAATGCCTCTGTCGCTCGGATAAGGAAAACTGGCCCAAAAGTCTTCAGCTGGCATTGGATAATGCAGGGTATTACAATGCAAGTGAACTGTGGAATATAACAGAAGATAATGGCGAAGGTGTTGATGGTGAAATAACAGATGCCTCTGAGAATTACTTTGAAACCATTATGACATTTTCTGAAGAAGCAGAATGTGAT---AATCTCAGTGAAAATCTCTCTTCAGTTTCAGAAAGGGTCTATGAGTCTTCATCTGTTAATGAACCAAAGAAGGCTCGGAGCTACCAGATTGAGCTTGCACAGCCTGCCATTGATGGGAAAAACACATTGATTTGTGCCCCCACAGGATCTGGAAAAACTTTTGTGGCACTTCTGATTTGTGAGCATCATTTGCAAAACGTTCCTTCAGGACGAAAGGCAAAAGTGGTCTTCCTTGCAACCAAAGTGCCAGTGTATGAGCAACAGAAAAATGTATTCAGGCAGCATTTTGAAAGAAGTGGATACTCTGTTCAGGGAATTTGTGGTGAAACAGTTGCAAATATCTGTGTAGAAAATGTTATACAGGACAGTGACATCATTGTGCTAACACCCCAGATTCTTGTGAATAGCATAGAGAAAGGGATCCTTAGCTCCCTCTCCATCTTCACTCTGATGATATTTGATGAGTGCCACAACACTACAGGCAACCACCCTTACAATGTGTTGATGACCAGATACCTGGATCAAAAATTTGACTCCTCAGGAAACCAGCTGCCTCAGATTGTAGGTTTAACTGCTTCTGTTGGAGTTGGTAATGCCAAGAGCATGAATGAAACTGTAGAGCACATCTGTACCCTCTGCTCCTACCTTGACATACAGACCATATCCACTGTCAGAGAGAGCAAACAAGATCTGCAGAGGTTTGGAAACAAGCCAGAAACACATATCAGGTGGGTTAAAATGCGAGCTCAGAATCACTTTGCAGACATTATCTCAGGTCTGATGTCTGAGACACAGGTGTTGATGAGGAAGATTTACTCAGTGGATACCATCTCCCAAATCAACAAGAATTACTTTGGGACACAGAGATATGAACACTGGATAGTTTTCACTCAGAAGAAATGCAGACTGCTGCAACTGGAAGATAAGGAGAAGGAGAGCAACATTTGTAGAGACCTTTTCATTTGTACTGAACACTTGCGGAAATTCAACGACGCTCTCATTATCAGTGAAGATGCCCGCATCGAAGATGCTTTAGCCTACCTAAATGAATTTTTCACAAATGTAAAAAATGGACCATATACAGAGTTAGAGAAGCAACTGACAGACAAATTTCAAGAGAAGGAACCAGAGCTGACTGCCCTTTCAAAAGATGAGTCAAATGAGAATCCAAAGCTGGAAGAGCTTGCTTGCATCCTGGACGAAGCATACCGCTATAATCCACAGACTCGCACTATTCTCTTTGCCAAGACAAGAGCTTTAGTCGCTGCTTTGAAGAAGTGGATAGAAGCAAACCCTCTACTT---AGCCACATAAAGCCAGATGTGTTGATGGGTAAGGGAAGTAAAGATCATACAACAGGTATGACCCTGCCAATGCAGAAGGGTGTACTGGATGCATTCAGAAATGACAAGGATATCAGACTGCTAATTGCTACATCTGTTGCTGACGAAGGCATTGATATTGCTGAGTGCAACCTTGTGGTGCTCTATGAATACTTCGGTAATGTCACCAAAATGATCCAAGTGAGAGGTCGTGGAAGGGCAAGAGACAGCAAGTGCATCCTTGTGACAAGCAAAAGAGAAGTGGTTGAGAATGAAAAACAAAACAGTTATAAGGAAGAAATGATGAATGCAGCTATTGAAAAGCTACAGAACTGGGATGAAACAACATTTGCAAGAAAGATACGTGACCTGCAAATGAAGGAAAAGAAACTACGAGATTCCAGGAAGAATGAAACA---AAATATAAAGTAGTGGAAGGGAAAATAAATCTTTTATGTGGAAAATGCAAAGCATATGCCTGCAGTACAGATGACATCAGAGTTATAAAGGAATCTCATCACACTGTCCTAGGTGATGCATTCAAGGAGCGTTATATAACAAAGCCCCACAGCAAACTGGTTCAGTTTGATGGTTTTGAGAAAAAAAGCAAGATGCATTGCCGAAATACTGACTGCCAGCATGATTGGGGGATTACAGTGAAGTACAAGACATTCGATAACCTACCAGTGATCAAAATCAAAAGCTTTGTACTAGAGAATGTTGAAACTGGGACACAAATGGATTTTCAGAAATGGAGAAGTATTAATTTCTTTTTGAAGAATTTTGAT---GAAGAA---------
>calypte_anna-apodiformes-rig1_CDS
ATGACGGTGGAGGAGAAGCGGAGCCTGGCGTGCTACCGCCGGTACCTCGAGAGGACCCTCAACCCCGTCTACCTCCTCAGCAACATGTCGCCgTGGCTCTCCGACGAGGTGCGGGAGCAGGTGCAGCGG---GCGGAGGAGCGGGGGGTGACG---GCGGCCGCCGCGCTCTTCCTGGACGCCGTCCTGCAGCAGGAAGCCCAGGGCTGGCTGCGGGGGCTGCTCGACGCCCTTCAGGCCGCAGGTTACACTGGGCTGGCAGAAGCAATTGAAAACTGGGACTTCAGCAAACTGGAGAAGCTGGAGTTGCATCGACAGCTGTTGAAGAGGATAGAAGCCACAATGCTTGAGGTTGATCCAGTAGCTATCATGCCCTATATCAACACCTGCCTAATAGAAAGGGAGTGTGATGAGaTCcTGCAGATTAGTGAAAACAGAAGCAAAGCAGCTGGGATAACAAAACTCATCGAGTGTCTCTGTCGATCGGATAAGGAAAACTGGCCAAAATGCCTTCAGCTGGGACTGGATAATGCTGGGTATTACAACGCAAGTGAACTGTGGGATGTGAGAGAAGATAATGCCAAAGATTTTGATGGAGAAGTGGCAGATGCCTCTGAGAACATATTTGAAACCACAATAACATTTTCTGAAGAAGCAGAATGTGATAATAAGCTTAGTCAAAATCCTGGTTCAGCTTCA---GGGACTGGTCAGCCTTCATATGCTTATGAACCAAAGAGGGCTCGGAGCTACCAGACAGAACTTGCACAGCCTGCTATCAGTGGGAAGAACACACTGATCTGTGCTCCCACAGGGTCTGGCAAAACATTTGTGGCACTTCTGATTTGTGAACATCACTTCCAAAACATGCCTGCAGGGCAGAAGGCGAAAGTTGTCTTTCTTGCAACCAAAGTGCCAGTGTATGAACAACAGAAGAATGTGTTCAAGCAGCATTTTGAAAGAAGTGGATACTCTGTTCAAGGAATGAGTGGTGAAACGGTTGCAAATGTCTGTGTAAAAAAGGTTATAGAGGACAGTGACATCATTGTGCTGACGCCCCAGACTCTTCTGAATATCATGGAGGAAGGGACCTTCAGTTCCCTCTCTATCTTCACCCTGATGATATTTGATGAGTGTCACAACACTACGGGCAACCACCCTTACAATGTGTTAATGGCCAGGTATCTTGAAGACAAATTCAACTCCTCTGCCAAGCAGCTACCCCAGATCATAGGTTTAACAGCTTCTGTTGGAGTTGGTAATGCCAAGAGCGTCAAGGAGGCAATAGAGCACATCTGTGTCCTCTGCTCCTACCTTGACATACAGGCCATATCCACTGTCAGAGAGAACAAAGATGAGCTGCAGAGACTCCAAAACAAGCCAGAAACACATATCAGACTGGTTAAGATGCGGGTTCAGAATCGCTTTGCAGACATTGTCTCTGGTCTGATGTGTGAGACAGAGGCACTGATCAGAAGGATTTACTCAGTGGATACTATCTCTCAAATCAGCAGGAGTGACTTTGGGACACAGAGATATGAACACTGGATAATTGCCACTCAGAAAAGATGCAGGCTGTTGCAGCTGGCAGATAAGGAGAAGGAGAGCAGCATTTGTAGACACCTTTTCATTTGCACGGAACACCTGCGGAAATACAATGATGCTCTCATCATCAGTGAAGATGCACGCATTGAAGATGCTTTAGCCTACTTAAATGAGTTTTTCACAAATGTGAAAAACGGACCATACACAGAGATAGAGAAACAACTGACGAACAAATTTCAAGAGAAAGAACCAGAACTGACAGCCCTCTCAAAAGATGAATCCAATGATAATCCCAAGCTGGAAGAGCTTGCTGCCATCCTGGATGAAGCATACCGCTACAATCCACAGACTCGCACACTTCTCTTTGCTAAAACAAGAGCCTTAGTAGCTGCTTTGAAGAAGTGGGTGGATGCAAACCCTCTACTG---AGCTACATAAAATCAGATGTGTTGATGGGTCGTGGACGAAGAGATGAAAAAAAATGTATGACCCTCCCAATGCAGAAGGTTGTACTGGATACATTCAAAACCAACAAAGATTGCAGATTGCTCATTACTACATCTGTTGCTGATGAAGGCATAGATATTTCTGAGTGCAACCTTGTGGTGCTCTATGAATACTTTGGGAATGTCACCAAAATGATCCAAGTCAGAGGTCGTGGAAGGGCAAGAGGCAGCAAGTGCATCCTTGTAACAAGCAAAACAGAAGTGGTTGAGAATGAGAAAATGAACCATTTTAGGGAAGAAATGATGAATGAAGCTATTGAAAAGCTGCAGAATTGGAGTGAAGCAGTATTTGCAAAAAAGATACATGACCTGCAAATGAAGGAAAAGGTATTACGAGATTCCAGGAAGAGAGAAACG---AGACCTAAGGTAGTGGAAGGGAAAAAAAATCTTCTGTGTGGAAAATGCAAAGCATATGCCTGCAGTACAGATGACATCAGAGTTATAAAGGAATCTCATCACATTGTCCTTGGAGATGACTTCAAGGAGCGTTACATGACAAAGCCACACAAGAAACCAATGCAGTTTGATCTCTTTGAGAAAAAAAGCAAGATGCATTGTCAAAACACCAGCTGCCAGCACGACTGGGGAATCATAGTGAGGTACAAGATGTTTGATGATCTACCAGTGATCAAAATCAAAAGCTTTGTTGTAGAGGATGTTAAAACTGGGACACAAATAGATTTTCAGAAATGGAGAGATATTAATTTTTCTTTGAAGAATTTTGATGATGAAGAAATGTCCAGA
>buceros_rhinoceros-bucerotiformes-rig1_CDS
ATGACGGCGGAGGAGAAGAGGAGCCTGCAGTGCTACAGGCGGTACATCGAGAAGACCCTGAACCCCATCTACATCCTGAGCAACATGACGGAGTGGCTGTCGGACGAGATGCAAGAGAAAGTGCGGAAG---GAGGAGGAGAAGGGGGTGACG---GCGGCCGCCGCGTTGTTTCTGGATGCCGTCTTGCAGCTGGAGGCGGAGGGCTGGCTCCGGGGCTTCCTGGACGCCCTGGTTGCGGCAGGTTACACTGGCCTGGCAGAAGCAATTGAAAACTGGGACTTCAGCAAACTGGAAAAACTGGAGTTACACAGGCAGCTGTTGAAGCGGATAGAAGCAACAATGCTAGAAGTTGACCCAGTAGCTGTCATGCCTTACATAAACACATGCCTGATAGAAAGGGAGTGCGCTGAGATTCTGCAGATTAGCGAATACAGAAGCAAAGCAGCTGGGATAACTAAGCTCATTGAATGTCTCTGTCGATCGGATAAGGAAAACTGGCCTAAAAGCCTTCAGCTGGCACTAGATTACACAGGATATTACAACGCAAGTGAACTGTGGGATATGAGAGAAGGTAATGGCAAAGATGTTGATGGTGATATGACAGATGGCTCTGAGAACAGCTTTGAAACCACAGTGACATTTTCTGAAGAAGCAGAATATGAT---AATCTCAGTGAAAATCTCTGTTCAGATTCAGAAGGGATTTATCAGTCTTCACCTGTTTATGAATCAAAGAAGGCTCGGAACTACCAGACTGAACTTGCACAGCCTGCTCTCAATGGGAAAAACACACTGATATGTGCCCCCACAGGAACTGGAAAAACTTTCGTGGCACTTATGATTTGTGAACACCATTTCCAAAACACACCCTCAGGACAGAAGGCGAAAGTTGTCTTTTTTGCAACCAAAGTGCCCGTGTACGAACAGCAGAAAAATGTATTTAAGCAGCATTTTGAAAGAAGTGGATACTCTGTTCAAGGAATTAGTGGTGAAACAGTTGCAAATGTCTCTGTAGAAAAGGTCATACAAGACAGTGACATCATTGTGCTAACACCCCAGATTCTTGTGAACACCATTGAGCAAGGGATCCTTAGCTCCCTCTCCATCTTCACTCTGATGATATTTGATGAGTGCCACAACACTACGGGCAACCACCCTTACAATGTGTTAATGACCAGATACCTGGAAGAAAAATTTGACTCCTGCGCAAACCAGCTGCCTCAGATTGTAGGTTTAACTGCTTCAGTTGGAGTTGGTAGTGCCAAGACCGTCAGGGAAACAGTGGAGCACATCTGTACCCTCTGCTCCTACCTTGATATACAGACCATATCCACGGTCAGAGTGAACAAAGAGGAGCTGCAGAGATTTCGAAACAAGCCAGAAACATATGTCAGATGGGTTAAGATGCGAGTTCAGAATCCCTTTGCAGACGTTATCTCAGGTCTGATGTCCGAAACACAGGAGTTGATGAGGAAGATTTTCTCAGTGGGTACTATGTCCCAAATAAAAAAGAATTATTTTGGAACACAACAATTTGAACACTGGATAGTTGCCACTCAGAAGAAATGCAGACTGTTGCAACTGGCAGATAAGGAGAAGGAGAGCAGCGTTTGTAGAGACCTTTTCATTTGCACTGAACACTTGCGAAAATTCAATGATGCTCTCATCATCAGTGAAGATGCCCGCATTGAAGATGCTTTAGCCTACCTAACTGAATTTTTCACAAATGTCAAAAATGGACCATATACAGAGCTAGAGAAGCAACTGACAGCCAAATTTCAAGAGAAAGAACCAGAACTGACTGCCCTTTCACAAGATGAATCAAATGAGAATCCCAAGCTAGAAGAACTTGCTTGCATCCTGGATGAAGCATACCGCTATAACCCACAGACTCGCACTCTTCTCTTTGCTAAGACAAGAGCCTTAGTAGCTGCTTTGAAGAAGTGGATAGAAGCAAACCCTCTACTT---AGCCACATAAAGCCAGATATGTTGATGGGTCGTGGAAGAAAAGATCAAAAAACAGGTATGACACTTCCAATGCAGAAGGATATACTGGATGCATTCAAAACCAACCAAGACATCAGACTGCTAATTGCTACATCTGTTGCTGATGAAGGCATTGATATTTCTGAGTGCAACCTTGTTGTGCTCTATGAATACTTTGGTAATGTCACCAAAATGATCCAAGTCAGAGGTCGTGGAAGGGCAAAAGACAGCAAGTGCATCATTGTGACAAGCAAAACAGAAGTTGTTGAGAATGAGAAACAAAACCGTTACAAGGAAGAAATGATGAACGAAGCAATTGAAGAGCTACAGAATTGGGATGAAACAAGATTTGCAAGGAAGATACGTGACCTGCAAATGAAGGAAAAAGTGCTACGAGATGCCAGGAAGAAAGAAATA---AGGCATCAGGTAGTGGAAGGGAAAAAAAATCTTCTGTGTGGAAAATGCAAAGCATATGCCTGCAGTACAGATGACATCAGAGTTATAAAGGCTTCTCATCACACTGTCCTAGAAGATGCATTCAAGGAGCGTTACATAACAAAGCCTCACCGGAAACCAGTCCAGTTTGATTGTTTTGAGAAAAAAAGCAAGATGCATTGCCGAAATACTAATTGCCAACATGACTGGGGAATCATAGTGAAGTACAAGACATTTGATAATCTACCGGTGATCAAAATCAAAAGCTTTGTAGTAGAGAATGTTGAAACTGGGACACAAATGGATTTTCAGAAATGGAAAAATATTAATTTTTCTTTGAAGAATTTTGATGATGAAGAATCATCCAGA
>casuarius_casuarius-casuariiformes-rig1_CDS
ATGACGGCGGAGGAGAAGCGCGGCCTGCAGTGCTACCGGCGGCTCATCGAGAGCACCCTGAACCCCGTGTACATCCTGGGCAACATGACGGACTGGCTGGCGGACGTGGTCAGAGAGAGGATTCGGAAG---GAGGAGGAGAAGGGGGTGACG---GCGGCCGCCGCGCTGTTCCTCGACGTCATCCTGCAGCTCGAGGCCCGGGGCTGGTTCAGGGGCTTCCTCAACGCGCTGGTGGCAGCAGGTTACACTGGGCTGGCAGAAGCAATTGAAAACTGGGACTTCAGAAAACTGGAAAAACTGGAGTTACACAGACAGCTGCTGAAGCGGATAGAAGCGACAATGATAGAAATTGATCCAGTAGTGCTGATCCCCTACATAAACACATGCCTGATAGACAGGGAGTGTGATGAGATTCTGCAGATTAGCGAACACAGGAGCAAACCAGCAGGCATAACTAAACTCATTGAATGTCTCTGTCGATCAGATAAGGAAAACTGGCCCAAAAGCCTACAGCTAGCACTAGATAATACAGGATATTACCGTGCAAGTGAACTATGGGATATGACAGAAGATAATGGCAAAGATGCTGATAGTGAAATGATGGAGACTTCTGAGGACAGCTTTGAAACTAGTATAACGTATTCTGAAGAAGGAGAATGTGATAATAATCTCAGTGAAAATCTCTGTTCAGCTGCAGAAGTGATTGACCAGTCTCCACCTATTTATGAACCAAAGAAGCCTCGAAGTTACCAGACTGAGCTTGCACAGCCTGCTATCAAGGGGAAAAATACAATAATATGTGCCCCTACTGGCTCTGGGAAAACCTTTGTGGCGCTTCTGATTTGTGAACACCATCTCCAAAACGTGCCTGCAGGACGAAAGGGAAAGGTTGTCTTTCTAGCAACTAAAGTCCCAGTGTATGAGCAACAAAAAACTGTTTTCAAGCAGCATTTTGAAAGAAGTGGATACTCCGTTGAAGGAATTAGTGGTGAAACCGTTGCGCGTGTCTCTGTAGCAAAGGTTATACAGGACAGTGACATCATCATACTGACCCCCCAGATCCTCGTGAATAGCTTTCAGGACGGGACCCTGAGCTCCCTCTCTGTTTTCACTCTGATGATATTTGATGAGTGCCACAACACCACGGGCAACCACCCTTACAACGTGTTAATGACTAAATATCTGGAACAAAAATTTGACTCCTCTGCACATCAGCTGCCTCAGATTATAGGTTTAACTGCCTCCGTTGGAGTTGGTAGCGCCAAAAACACTGAAGAGGTGATAGAGCATATCTGTACGCTGTGCTCCTACCTGGACATACAGACCATATCCACCGTCAGAGAGAATGTACAGGATCTGCAGAGCATCGTATACAAACCCGAAATAGATGTCAGACAGGTTAAAATGCGACTTCAAAATCATTTTGTGAACATTATCTCAGGTTTGATGGCTGAGATAGAGGCACTGATGAGAACGATTTACTCAGTGGACACTGTCTCCCAGGTTACTTGGAATGATTTTGGAACACAGAAATATGAACACTGGATAGTTAAAACTCAGAAGAAATGCAAACTGTTGCAACTAGCTGATAAGGAGGAGGAGAGCAGGATTTGTAGAGCCCTTTTCATTTGCACTGAACACCTGAGGAAATTCAATGATGCCCTCATCATCTGTGAAGATGCCCGCATCCAAGATGCTTTAGCCTACCTAACAGAATTTTTCACAAATGTCAAAAATGGACCATTCACAGAGCTAGAGCAGTGCCTGACAGCCAAATTTCAAGATAAAGAAAAGCAGCTGATTGACCTTTCAAAAGACGAATCAAACGAGAATCCTAAACTGGAAGAGCTTGCCAGCATCTTGGATGAAGCATACCGCTATAACCCACAGACCCGCACTCTTCTCTTTGCTAAGACAAGAGCCTTAGTTGCTGCTTTGAAGAAGTGGGTAGAAGAAAATCCTCTACTTAGTAGCCACATAAAGCCAGATGTTTTGATGGGGCGTGGAAGAAACAATCAAAAAACAGGTATGACCCTCCCAAGTCAGAAGGGCGTATTGGATGCTTTCAAAACCAATAAGGACAGCAAGCTGCTAATTGCTACATCTGTTGCTGATGAAGGCATTGATATTGCCCAATGCAACCTTGTTGTGCTCTATGAATACTATGGCAATGTCATCAAAATGATCCAAGTCAGAGGTCGTGGAAGGGCAAGAGACAGCAAGTGCATCCTTGTGACAAGCAAAAGAGAAGTCGTTGAGAATGAGAAATACAACCGTTACAAGGAAGAAATGATGAATGAAGCTATTGAAAAGCTCCAGACATGGGATGAGGCAACATTTACAAGAAAGATATATAACCTGCAAATGAAGGAAAAGGTATTACGAGATTCCAAGAAGAAAGATACA---AGACCAAAGGTAGTGGAAGGCAAAAAAAATCTCCTGTGTGGAAAATGCAAATCATATGCTTGCAATACAGATGACATCAGAGTTATAAAGGAATCTCATCACACCATTCTTAGAGAAGCATTCAAGGAGCGTTACATAACAAAGCCTCATAAGAAACCAGTCCAGTTTGATGATTTTATGAAAAAAAGCAAGATGTATTGCAAGAATACTACTTGCCAGCATGACTGGGGAATCATAGTGAAGTACAAGACGTTTGATAACCTACCAGTGATCAAAATCAAAAGCTTTGTAGTGGAGGATGTTGCAACTGGGACTCAAATGGATTTTCAGAAATGGAGCAATGTTAATTATTCTTTCAAAATTTTTGATGTTGAAGAAATGTCCAGC
>dromaius_novaehollandiae-casuariiformes-rig1_CDS
ATGACGGCGGAGGAGAAGCGGGGCCTGCAGTGCTACCGGCGGCTCATCGAGAGCACCCTGAACCCCGTGTACATCCTGGGCAACATGACGGACTGGCTGGCGGATGTGGTCAGAGAGAGGATTCAGAAG---GAGGAGGAGAAGGGGGTGACG---GCGGCCGCCGCGCTGTTCCTCGACGTCATCCTGCAGCTCGAGGCCCGGGGCTGGTTCAGGGGCTTCCTCAACGCGCTGGTGGCGGCAGGTTACACTGGGCTGGCAGAAGCAATTGAAAACTGGGACTTCAGAAAACTGGAAAAACTGGAGTTACACAGACAGCTGCTGAAGCGGATAGAAGCCACAATGATAGAAATTGATCCAGTAGTGCTGATCCCCTACATAAACACATGCCTGATAGACAGGGAGTGTGAGGAGATTCTGCAGATTAGCGAACACAGGAGCAAACCAGCAGGCATAACTAAACTCATTGAATGTCTCTGTCGATCAGATAAGGAAAACTGGCCCAAAAGCCTGCAGCTAGCACTAGATAATACAGGATATTACCGTGCAAGTGAACTATGGGATATGACAGAAGATAATGGCAAAGATACTGATAGTGAAATGATGGAGACTTCTGAGGACAGCTTTGAAACTAGTATAACGTATTCTGAAGAAGGAGAATGTGATAATAATCTCAGTGAAAATCTCTGTTCAGCTGCAGAAGTGATTGAGCAGTCTCCACCTATTTATGAACCAAAGAAGCCTCGAAGTTATCAAATTGAGCTTGCACAGCCTGCTATCAATGGGAAAAATACAATAATATGTGCCCCCACTGGCTCTGGGAAAACCTTTGTGGCGCTTCTGATTTGTGAACACCATCTCCAAAACATGCCTGTGGGACGAAAGGGAAAGGTTGTCTTTCTAGCAACTAAAGTCCCAGTGTATGAGCAACAAAAAACTGTTTTCAAGCACCATTTTGAAAGAAGTAGATACTCCGTTGAAGGAATTAGTGGTGAAACCGTTGCACGTGTCTCTGTAGCAAAGGTTATACAGGACAGTGACATCATCATACTGACCCCCCAGATCCTCGTGAATAGCTTTCAGGACGGGACCCTTAGCTCTCTCTCTGTTTTCACTCTGATGATATTTGATGAGTGCCACAACACCACGGGCAACCACCCTTACAACGTGTTAATGACTAAATATCTGGAACAAAAATTTGACTCCTCTGCACATCAGCTGCCTCAGATTATAGGTTTAACTGCCTCCATTGGAGTCGGTAGCGCCAAAAACACCGAAGAGGTGATAGAGCATATCTGTACGCTGTGCTCCTACCTGGACATACAGACCATATCCACTGTCAGAGAGAACGTAGAGGATCTGCAGAGCATCGTATACAAGCCTGAAATAGATGTCAGACAGGTTAAAATGCGACTTCAAAATCGTTTTGTGGACATTATCTCAAATTTGATGGCTGAGACAGAGGCACTGATGAGAACGATTTACTCAGTGGACACTGTCTCCCAGGTTGCTTGGAATAATTTTGGAACACAGAAATATGAACACTGGATAGTTAAAACTCAGAAGAAATGCAAACTGTTGCAACTAGCTGATAAGGAGGAGGAGAGCAGGATTTGTAGAGCCCTTTTCATTTGTACTGAACACCTGAGGAAATTCAATGATGCCCTCATCATCTGTGAAGATGCCCGCATCCAAGATGCTTTAGCCTACCTAACAGAATTTTTCACAAATGTTAAAAATGGACCATTCACAGAGCTAGAGCAGTGCCTGACAGCCAAATTTCAAGATAAAGAAGAGGAGCTGATTGCCCTTTCAAAAGATGAATCAAACGAGAATCCTAAACTGGAAGAGCTTGCCAGCATCTTGGATGACACATACCGCTATAACCCAGAGACCCGCACTCTTCTCTTTGCTAAGACAAGAGCCTTAGTAGCTGCTTTGAAGAAGTGGGTAGAAGAAAATCCTCTACTTAATAGCTACATAAAGCCAGATGTTTTGATGGGGCGTGGAAGAAACAATCAGAAAACAGGTATGACCCTCCCAAGCCAGAAGGGTGTATTGGATGCTTTCAAAACCAATAAGGACAGCAAGCTGCTAATTGCTACATCTGTTGCTGATGAGGGCATTGATATTGCCCAGTGCAACCTTGTTGTGCTCTATGAATACTACGGCAATGTCATCAAAATGATCCAAGTCAGAGGTCGTGGAAGGGCAAGAGACAGCAAGTGCATCCTTGTGACAAACAAAAGAGAAGTCGTTGAGTATGAGAAATACAACCGTTACAAGGAAGAAATGATGAATGAAGCTATTGGAAAGCTCCAGACATGGGATGAGGCAACATTTGCAAGAAAGATATATAACCTGCAAATGAAGGAAAAGGTATTACGAGATTCCAAGAAGAAAGATACA---AGACCAAAGGTAATGGAAGGCAAAAAAAATCTCCTGTGTGGAAAATGCAAATCATATGCTTGCAATACAGACGACATCAGAGTTATAAAGGAATCTCATCACACTGTTCTTACCGAAGCATTCAAGGAGCGTTACATAACAAAGCTTCATGAGAAACCAGTCCAGTTTGATGATTTTATGAAAAAAAGCAAGATGTATTGCAAGAATACTAATTGCCAGCATGACTGGGGAATCATAGTGAAGTACAAGACGTTTGATAACCTACCAGTGATCAAAATCAAAAGCTTTGTAGTGGAGGATGTTGCAACCGGGACTCAAATGGATTTTCAGAAATGGAGAAATGTTAATTATTCTTTCAAAATTTTTGATGTTGAAGAAATGTCCAGC
>alca_torda-charadriiformes-rig1_CDS
ATGACCGCGGAGGAGAAGAGGAGCCTGCAGTGCTACCGGCGGTACATCGAGAAGATCCTGAACCCCGTCTACATCCTGAGCAACATGACGGAATGGCTGTCTGACGAGGTGAAGGAGAGAGTGCGGAAG---GAAGAGGAGAAGGGGGTGACG---GCGGCCGCCGCGCTGTTTCTGGATGCCATCCTGCAGCTGGAAGTGGAGGGATGGCTCCGGGGCTTCATCGACGCCCTGGCTGCAGCAGGTTACACCGGACTGGCAGAAGCAATTGAAAACTGGGACTTCAGCAAACTGGAAAAGCTGGAGCTGCACAGACAGCTGTTGAAGCGGATAGAAGCAACGATGCTAGAAATTGATCCGGTAGCGCTCATGCCCTACATAAACACGTGCCTGATAGAAAGGGAGTGTGATGAGATCCTGCAGATTTGTGAATACAGAAGCAAAACAGCTGGTATAACTAAACTTATTGAATGTCTCTGTCGATCGGATAAGGAAAACTGGCCGAAAAGCCTTCAACTGGCACTAGATAACACAGGATATTACAATGCAAGCGAACTATGGGATATGAGAGAAGATAACGGCAAAGATGTTGATGGTGAAATCACAGATGCCTCTGAAAACACCTTTGAAACCACGGTGACATTCTTTGAAGAAGCAGAATGTGATAATAATCTCAGTGAAAATCTCTGTTCAGCTTTAGAAGGGATTGATCAGCCTTCACCTGTTTATGAACCAAAGAAGGCTCGGAGCTATCAGGTTGAACTTGCGCAGCCTGCTATCAATGGGAAAAACACAGTGATATGTGCCCCCACAGGCTCTGGAAAAACTTATGTGGCACTTATGATTTGTGAACACCATTTCCAAAATATGCCTGCAGGACGAAAGGCGAAAGTTGTCTTTCTTGCAACTAAAGTGCCAGTGTACGAACAACAGAAAAATGTATTCAAACAGCATTTTGAAAGAAGTGGATATTCTGTTCAAGGAATTAGTGGTGAAACAGTTGCAAATGTCTCTGTAGAAAAGATTATACAGGACAGTGACATCATTGTGCTGACGCCCCAGATTCTTGTGAATAGCATTGAGGAAGGGATCCTTAGCTCCCTCTCCATCTTCACTCTGATGATATTTGATGAGTGCCACAACACTACGGGCAACCACCCTTACAATGTGTTAATGACCAGATACCTGGATCAAAAATTTGGCTCCTCTGCAAACCAGCTGCCTCAGATTGTAGGTTTAACTGCTTCTGTTGGAGTTGGTAATGCCAAGAGCGTCAAGGAAACGATCGAGCACATCTGTACCCTCTGCTCCTACCTTGACATACAGGCCATATCCACTGTCAGAGAGAACAAAGAGGATCTGCAGAGATTCAGAAATACTCCAGAAACATATGTCAGATGGGTTAAAATGCGAGTTCAGAATCACTTTGTAGACATTATCTCAGGTCTGATGTCTGAGACAGAAATGATGATGAAGAAGATTTACTCCGTGGATACTGTCTCCCAAATCAACAAGAATGATTTTGGAACACAGAAATATGAACACTGGATAGTTGCGACTCAGAAGAAATGCAAACTGTTGCAACTGGCAGACAAGGAGAAGGAGAGCAGCGTTTGTAGAGACCTTTTCATTTGCACTGAACACCTGCGGAAATACAACGATGCTCTCATCATCAGTGAAGATGCCCGCATCGAAGATGCTTTAGCCTACCTCACTGAATTTTTCACAAATGTCAAAAACGGACCCTATACAGAGTTAGAGAAGCAACTGACAGCCAAATTTCAAGAGAAAGAACCAGAACTGACTGCCCTTTCAAAAGATGAATCAAATGAGAATCCCAAGCTGGAAGAGCTTGCTTGCATCCTGGATGAAGAATACCACTACAACCCACAGACTCGCGCTCTTCTCTTTGCTAAGACAAGAGCCTTAGTAGCTGCTTTGAAGAAGTGGATAGAAGCAAACCCTCTACTT---AGCTACATAAAACCAGATGTGTTGATGGGTCGTGGAAGAAGAGATCAAAAAACAAGTATGACCCTCCCAATGCAGAAGGGGATACTGGATGCATTCAAAACCAACAAAGACAGCAGACTGCTAATTGCTACGTCAGTTGCTGACGAAGGCATTGATATTTCTGAATGCAACCTTGTTGTGCTCTATGAATACTTCGGTAATGTCACCAAAATGATCCAAGTCAGAGGTCGTGGAAGGGCAAGAGACAGCAAGTGCATCCTTGTAACAAGCAAAACAGAAGTGGTTGAGAATGAGAAACACAACCGTTACAAGGAAGAAATGATGAATGAAGCTATTGAGAATCTACAGAATTGGGATGAAAGAACATTTGCCAGAAAGATACATGACCTGCAAATGAAGGAAAAGGTATTACGAGATTCCAGGAAGAAAGAAGCA---AGACCTAAGGTAGTGGAAGGGAAAAAAAATCTTCTGTGTGGAAAATGCAAAGCATATGCCTGCAGTACAGATGACATCAGAATTATAAAGGAATCTCATCACACTGTCCTAGGAGACGCATTCAAGGAGCGCTACATAACAAAGCCTCACCGTAAAGCAATCCAGTTTGATTGTTTTGAGAAAAAAAGCAAGATGCATTGCCAAAATACTAGTTGCCAGCATGACTGGGGAATCACAGTGAAGTACAAGACATTTGATAATCTACCAGTGATCAAAATTAAAAGCTTCGTAGTAGAGGACGCTGAAACTGGGACACTAATGGATTTTCAGAAATGGAAAAATATTAATTTTTCATTGAAGAATTTTGAT---GAGGAAGTGTCCAGC
>calidris_pugnax-charadriiformes-rig1_CDS
ATGACGGCGGAGGAGAAGAGGAGCCTGCAGTGCTACCGGCGGTACATCGAGAAGAGCCTGAACCCCCTCTACCTCCTGAGCAACATGACGGAGTGGCTGTCGGACGAGCTGAAGGAGAGGATCCGTAAG---GAAGAGGAGAAGGGGGTGACG---GCGGCCGCCGCGCTGTTCCTGGATGTCCTCCTGCAGCTGGAGGCGGTGGGATGGTTCCGGGGCTTCATCGACGCCCTGGCTGCAGCAGGTTACACGGGACTGGCAGAAGCCATTGAAAACTGGGACTTCAGCAAACTGGAAAAACTGGAGCTGCACAGGCAGCTGCTGAAGCGGATAGAAGCAACGATGCTAGAAGTTGATCCGGTGGCACTCATGCCCCACATAAACATGTGCCTGATAGAAAGGGAGTGTGATGAGATCCTGCAGATTAGCGAATACAGAAGCAAAACAGCTGGGATAACTAAACTCATTGAATGCCTCTGTCGATCGGATAAGGAAAACTGGCCGAAAAGCCTTCAACTGGCCCTAGATTGCACAGGATATTATAATGCAAGTGAACTGTGGGATATGAGAGAAGATAATGGCAAAGATGTTGATGATGATATCACAGATGCCTCTGAGAACAGCTTTGAAACCACCATGACATTTTCTGAAGAAGCAGAATGTGATAACAATCTCAGTGAAAATCTCTGTTCAGCTGTAGGAGGGATCGAGCAGCCTTCACCTGTTTATGAACCAAAGAAGGCTCGGAGCTACCAGATTGAACTTGCGCAGCCTGCTATCAGTGGGAAAAACACAGTGATATGTGCCCCCACAGGATCTGGAAAAACTTTTGTGGCACTTCTGATTTGTGAACACCACTTGCAAAACATGCCTGCAGGACGGAAGGGGAAAGTTGTCTTTCTTGCAACTAAAGTGCCAGTGTATGAACAACAGAAAACTGTATTCAAGCAGCACTTTGAAAGAAGGGGATATTCTGTTCAAGGAATTAGTGGTGAAACAGCTGCAAATGTCTCTGTAGAAAAGGTTATACAGGACAGTGACATCATTGTGCTGACACCTCAGATTCTTGTGAATAGCATCGAGGAAGGGATCCTTAGCTCCCTCTCCATCTTCACTCTGATGATATTTGATGAGTGCCACAACACTACGGGCAACCACCCTTACAATGTGTTAATGACCAGATACCTGGAACAAAAATTTGACTCCTCTGCAAACCAGCTGCCTCAGATTATAGGTTTAACTGCTTCTGTTGGAGTTGGTAATGCCAAGAACGTCAAGGAAACAATTGAGCACATCTGTACCCTCTGTTCCTACCTCGACATACAGGCCATATCCACTGTCAGAGAGAACAAAGAGGAACTGGAGAGATTCAGCAACAAGCCAGATACACATGTCAGATGGGTTAAAATGCGAGTTCAGAATCACTTTGCAGACATTATCTCAGGTCTGATGTCTGAGACAGAAGTGTTGATGAGGAAGATTTACACAGTGGATACTATCTCCCAAATCAACAAGAATGATTTTGGAACACAGAGATATGAACACTGGATAGTTGCAACTCAGAAGAAATGCAGACTGTTGCAACTGACAGATAAGGAGAAGGAGAGCAGCATTTGTAGGGACCTTTTCATTTGCACCGAACACCTGCGGAAATTCAATGATGCTCTCATCATCAGCGAAGATGCCCGCCTTGAAGATGCTTTAGCCTACCTCACTGAATTTTTCACAAATGTCAAAAATGGACCGTATACAGAGTTAGAGAAGAAACTGACAGCCAAATTTCAAGAGAAAGAACCAGAACTGACTGCCCTTTCAAAAGACGAATCAAATGAGAATCCCAAGCTGGAAGAGCTTGCTTGCATCCTGGATGAAGCATACCGCTATAACCCTGAGACTCGCACTCTTCTCTTTGCTAAGACAAGAGCCTTAGTAGCTGCTTTGAAGAAGTGGGTAGAAGTAAACCCTCTACTT---AGCCACATAAAGCCGGATGTGTTGATGGGTCGTGGAAGGAGAGATCAAAAAACAAGTATGACCCTCCCAATGCAGAAGGGGATACTGGATGCATTCAAAACCGACAAGGACAGCAGACTGCTAATTGCTACATCTGTTGCTGACGAAGGCATTGATATTTCTGCATGCAATCTTGTTGTGCTCTATGAATACTTTGGTAACGTCACCAAAATGATCCAAGTCAGAGGTCGTGGAAGGGCAAGAGACAGCAAGTGCATCCTTGTCACAAGCAAAACAGAAGTGGTTGAGAATGAGAAACACAACCGTTATAAGGAAGAAATGATGAATGAGGCTCTTGAGAAGCTACAGAATTGGGATGAAGCAACATTTGTAAGAAAGATACATGACTTGCAAATGAAGGAAAAGGTATTACGAGATTCCAGGAAGAAGGAAGCA---AGACCTGAGGTAGTGAAAGGGAAAAAAAATCTTCTGTGTGGAAAATGCAAAGCATATGCCTGCAGTACAGATGACATCAGAATTATAAAGGAATCACATCACACTGTCCTAGGAGACGCGTTCAAGGCGCGCTACATAACAAAGCCTCACCACAAAGCAATCCGCTTTGATTGTTTTGAGAAAAAATGCAAGATGCATTGCCAAAATGCTAGTTGCCAGCATGACTGGGGAATCACAGTGAAGTACAAGACATTTGATAATCTACCAGTGATCAAAATCAAAAGCTTTGTAGTAGAGGATGTTGAAACTGGGACACAAATGGACTTTCAGAAATGGAAAAATATTAATTTTTCTTTGAAGAATTTTGAT---GAAGAAACATACAGC
>himantopus_himantopus-charadriiformes-rig1_CDS
ATGACGGCGGAGCAGAAGAGGAGCCTGGAGTGCTACAGGCGGTACATCGAGAAGATCCTGAACCCCGTCTACATCCTGAGCAACATGACGGAGTGGCTGTCCGACGAGGTGAAGGAGAAAATCCGGAAG---GAAGAGGAGAAGGGGGTGACG---GCGGCCGCCGCGCTGTTTCTGGATGTCATCCTGCAGCTGGAGGTGGAGGGATGGTTCCGGGGCTTCCTGGACGCCCTGGGTGCAGCAGGTTACTGTGGACTGGCAGAAGCAATTGAAAACTGGGACTTCAGCAAACTGGAAAAACTGGAGTTGCACAGACAGCTGTTGAAGCGGATAGAAGCAACAATGCTAGAAGTTGATCCGGTACTGCTCATGCCCTACATAAACACATGCCTAATAGAAAGGGAGTGTGACGAGATCGTACAGATTAGCGAATACAGAAGCAAAACAGCTGGGATAACTAAACTCATTGAATGTCTCTGTCGATCGGATAAGGAAAACTGGCCGAAAAGCCTTCAGCTGGCACTAGATAACACAGGATATCACAATGCAAGTGATCTATGGGATATGAGAGAAGACAACGGCAAAGATGTTGATGGTGAAATCACAGATGCCTCTGAGAACAGCATTGAAACCACGATGACATTTTCTGAAGAAGCAGAATGTGAT---GATCTCAGTGAAAATCTCTGTTCAGCTTTAGAAGGGATCCATCAGTCTTCATCTGTTTATGAACCAAAGAAGGCTCGGAGCTACCAGACTGAACTTGCACAGCCTGCTATCAGTGGGAAAAACACATTGATATGTGCCCCAACAGGATCTGGAAAAACTTTTGTGGCACTTCTGATTTGTGAACACCATTTCCAAAACATGCCTGCAGGACAAAAGGCGAAAGTTGTCTTTCTTGCAACTAAAGTGCCAGTGTACGAACAACAGAAGACGGTATTCAAGCAGCATTTTGAAAGAAGTGGATATTCTGTTCAAGGAATTAGTGGTGAAACAGTTGCAAATGTATCTGTAGAAAAGGTTATACAGGACAGTGACATCATTGTGCTGACGCCCCAGATTCTTGTGAATGCCATCGAGGAAGGGATCCTTAGCTCCCTCTCCATCTTCACTCTGATGATATTTGATGAGTGCCACAACACTACGGGCAACCACCCTTACAATGTATTAATGACCAGATACCTGGAACAAAAATTTGACTCCTCTGCAGACCAGCTGCCTCAGATTGTAGGTTTAACTGCTTCTGTTGGAGTTGGTAATGCCAAGAGCATCATGGAAACCATAGAGCACATCTGTACCCTCTGCTCCTACCTTGACATACAGGCCATATCCACTGTCAGAGAGAACAAAGAGGATCTACAGAGATTTGGAAACAAGCCAGAAACATATGTCAGATGGGTTAAAATGCGAGCTCAGAATCACTTTGCAGACATTATCTCAGGTCTGATGTCTGAGACAGAAGCGTTGATGAGGACGATTTACTCAGTGGATACTATCTCCCAAATCAACAAGAATGATTTTGGAACACAGAAATATGAACACTGGATAGTTGCCACTCAGAAGAAATGCAGACTGTTGCAACTGGAAGATAAGGAGAAGGAAAGCAGCATTTGTAGAGACCTTTTCATTTGCACTGAACACCTGCGGAAATTCAACGATGCTCTCATCATCAGTGAAGATGCCCGCATCGAAGATGCTTTAGCCTACCTAACTGAATTTTTCACAAATGTCAAAAATGGACCATATACAAAGTTAGAGAAGCAACTGACAGCCAAGTTTAAAGAGAAAGAACCAGAACTGACTGCCCTTTCAAAAGATGAATCAAATGAGAATCCCAAGCTGGAAGAGCTTGCTTGCATCCTGGACGAAGCATACCACTATAACCCAGAGACTCGCACCCTTCTCTTTGCTAAGACAAGAGCCTTAGTAGCTGCCTTGAAGAAGTGGGTAGAAGCAAACCCTCTACTT---AGCCACATAAAGCCAGATGTGTTGATGGGTCGTGGAAGAAGAGATCAAAAAACAAGTATGACCCTCCCAATGCAGAAGGGGGTACTGGATGCATTCAAAACCAACAAAGACAGCAGACTGCTAATTGCTACATCTGTCGCTGATGAAGGCATTGATATTTCTGAATGCAACCTTGTTGTGCTCTATGAATACTTCGGTAATGTCACCAAAATGATCCAAGTCAGAGGTCGTGGAAGGGCAAGAGACAGCAAGTGCATCCTTGTGACAAGCAAAACAGAAGTGGTTGAGAATGAGAAATACAACCGTTATAAGGAAGAAATGATGAATGAAGCTATTGAGAATCTACAGAATTGGGATGAAACAACATTTGCAAGAACGATACATGACCTGCAAATGAAGGAAAAGGTATTACGAGATTCCAGGAAGAAAGCAACA---AGACCTAAGGTAGTGGAAGGGAAAAAAAATCTTCTGTGTGGAAAATGCAAAGCGTATGCCTGCAGTACAGATGACATCAGAATTATAAAGGAATCTCACCACACTGTCCTAGGAGACGCATTCAAGCAGCGTTACATAACAAAGCCTCACCACAGAGTAGTCCAGTTTGATTGTTTTGAGAAAAAAAGCAAGATGCATTGCCAAAATACGAGTTGCCAGCATGACTGGGGAATTACAGTGAAGTACAAGACACTTGATAATCTACCAGTGATCAAAATCAAAAGCTTTGTAGTAGAGGATGTTGAAACTGGGACACAAATGGATTTTCAGAAATGGAAAAATATTAATTTTTCTTTGAAGAATTTTGACATTGAAGAAACATCCAAT
>limosa_lapponica-charadriiformes-rig1_CDS
ATGACGGCGGAGGAGAAGAGGAGCCTGCAGTGCTACAGGCGGTACATCGAGAAGAGCCTGAACCCCGTCTACATCCTGAGCAACATGACGGAGTGGCTGTCGGACGAGGTGAAGGAGAGGATCCGTAAG---GAAGAGGAGAAGGGGGTGACG---GCGGCCGCCGCGCTGTTTCTGGATGTCATCCTGCAGCTGGAGGCGGAGGGATGGTTCCAGGGCTTCATCGACGCCCTGGCTGCAGCAGGTTACACTGGACTGGCAGAAGCCATTGAAAACTGGGACTTCAGCAAACTGGAAAAACTGGAGCAGCACAGGCAGCTGTTGAAGCGGATAGAAGCAACGATGCTAGAAGTTGATCCGGTGGCACTCATGCCCTACATAAACACGTGCCTGATAGAAAGGGAGTGTGATGAGATCCTGCAGATTAGCGAATACAGAAGCAAAACAGCTGGGATAACTAAACTCATTGAATGCCTCTGTCGATCGGATAAGGAAAACTGGCCGAAAAGCCTTCAACTGGCCCTAGATTCCAGAGAATATTATAATGCAAGTGAGCTGTGGGGTATGAGAGAAGATAATGGCAAAGATGTTGATGGTGAAATCACAGATGCCTCTGAGGACAGCTTTGAAACCACGATGACATTTTCTGAAGAAGCAGAATGTGATAACAATCTCAGTGAAAATCTCTGTTCAGCTCTAGGAGGGATCGAGCAGCCTTCACCTGTTTATGAACCAAAGAAGGCTCGGAGCTACCAGATTGAACTTGTGCAGCCTGCTATCAGTGGGAAAAACACAGTGATATGTGCCCCCACAGGATCTGGAAAAACTTTTGTGGCACTTCTGATTTGTGAACACCATTTCCAAAACATGCCTGCAGGACGAAAGGGGAAAGTTGTCTTTCTTGCAACTAAAGTGCCAGTGTATGAACAACAGAAAACTGTATTCAAGCAGCACTTTGAAAGAAGTGGATATTCTGTTCAAGGAATTAGTGGTGAGACAGTTGCAAATGTCTCTGTAGAAAAGGTTATACAGAACAGTGACATCATTGTGCTGACGCCCCAGATTCTTGTGAATAGCATCGAGGAAGGGATCCTTAGCTCCCTCTCCATCTTCACTCTGATGATATTTGATGAGTGCCACAACACTACGGGCAACCACCCTTACAATGTGTTAATGACCAGATACCTGGAACAAAAATTTGACCCCTCTGCAAAGCAGCTGCCTCAGATTATAGGTTTAACTGCTTCTGTTGGAGTTGGTAATGCCAAGAACGTCAAGGAAACAATCGAGCACATCTGTACCCTCTGCTCCTACCTTGACATACAGGCCATATCCACTGTCAGAGAGAACAAAGAGGATCTGGAGAGATTCAGCAACAAGACAGAAATACATGTCAGATGGGTTAAAATGCGAGCTCAGAATCACTTTGCGGACATTATCTCAGGTCTGATGTCTGAGACAGAAGTGTTGATGAGGAAGATTTACACAGTGGATACTATCTCCCAGATCAACAAGAATGATTTTGGAACACAGAAATATGAACACTGGATAGTTGCAACTCAGAAGAAATGCAGAGTGTTGCAACTGACAGATAAGGAGAAGGAGAGCAGCATTTGTAGGGACCTTTTCATTTGCACCGAACACCTGCGGAAATTCAATGATGCTCTCATCATCAGTGAAGATGCCCGCATTGAAGATGCTTTAGCCTACCTCACTGAATTTTTCACAAATGTCAAAAATGGACCATACACAGAGTTAGAGAAGAAACTGACAGCCAAATTTCAAGAGAAAGAACCAGAACTGACTGCCCTTTCAAAAGACGAATCAAATGAGAATCCCAAGCTGGAAGAGCTTGCTTGCATCCTGGATGAAGCATACCGCTATAACCCACAGACTCGCACTCTTCTCTTTGCTAAGACAAGAGCCTTGGTCGCTGCTTTGAAGAAGTGGGTAGAAGTAAACCCTCTACTT---AGCCACATAAAGCCAGATGTGTTGATGGGTCGTGGAAGAAGAGATCAAAAAACAAGTATGACCCTCCCAATGCAGAAGGGGATACTGGATGCATTCAAAACCAACAAAGACAGCAGACTGCTAATTGCTACATCTGTTGCTGACGAAGGCATTGATATTTCTGCATGCAACCTTGTTGTGCTCTATGAATACTTTGGTAACGTCACCAAAATGATCCAAGTCAGAGGTCGTGGAAGGGCAAAAGACAGCAAGTGCATCCTTGTGACAAGCAAAATAGAAGTGGTTGAGAATGAGAAAAACAACCGTTATAAGGAAGAAATGATGAATGAAGCTATTGAAAAGCTACAGAATTGGGATGAAACAACATTTGCAAGAAAGATTCATGACTTGCAAATGAAGGAAAAGGTATTACGAGATTCCAGGAAGAAAGAAACA---AGACCTAAGGTAGTAAAAGGGAAAAAAAATCTTCTGTGTGGAAAATGCAAAGCATATGCCTGCAGTACGGATGACATCAGAATTATAAAGGAATCGCATCACACTGTCCTAGGAGATGCGTTCAAGGAGCGCTACATAACAAAGCCGCACCACAAAGCAATCCACTTTGATTGTTTTGAGAAAAAATGCAAGATGCATTGCCAAAATACTAGTTGCCAGCATGACTGGGGAATCACAGTGAAGTACAAGACATTTGATAATCTACCAGTGATCAAAATCAAAAGCTTTGTAGTGGAGGATGTTGAAACTGGGACACAAATGGACTTTCAGAAATGGAAAAATATTAATTTTGCTTTGAAGAATTTTGAT---GAAGAAATGTCCAGC
>recurvirostra_avosetta-charadriiformes-rig1_CDS
ATGACGGCGGAGCAGAAGAGGAGCCTGGAGTGCTACAGGCGGTACATCGAGAAGATCCTGAACCCCGTCTACATCCTGAGCAACATGACGGAGTGGCTGTCCGACGAGGTGAAGGAGAAAATCCGGAAG---GAAGAGGAGAAGGGGGTGACG---GCGGCCGCCGCGCTGTTTCTGGATGTCATCCTGCAGCTGGAGGTGGAGGGATGGTTCCGGGGCTTCCTGGACGCCCTGGGTGCAGCAGGTTACAGTGGACTGGCAGAAGCAATTGAAAACTGGGACTTCAGCAAACTGGAAAAACTGGAGTTGCACAGACAGCTGTTGAAGCGGATAGAAGCAACAATGCTAGAAGTGGATCCGGTACTGCTCATGCCCTACATAAACACATGCCTAATAGAAAGGGAGTGTGATGAGATCGTGCAGATTAGCGAATACAGAAGCAAAACAGCTGGGATAACTAAACTCATTGAATGTCTCTGTCGATCGGATAAGGAAAACTGGCCGAAAAGCCTTCAGCTGGCACTAGATAACACAGGATATCACAATGCAAGTGATCTATGGGATATGAGAGAAGACAATGGCAAAGATGTTGATGGTGAAATCACAGATGCCTCTGAGAACAGCATTGAAACCACGATGACATTTTCTGAAGAAGCAGAATGTGAT---GATCTCAGTGAAAACCTCTGTTCAGCTTTAGAAGGGATCCATCAGTCTTCATCTGTTTATGAACCAAAGAAGGCTCGGAGCTACCAGACTGAACTTGCACAGCCTGCTATCAATGGGAAAAACACATTGATATGTGCCCCCACAGGATCTGGAAAAACTTTTGTGGCACTTCTGATTTGTGAACACCATTTCCAAAACATGCCTGCAGGACAAAAGGCGAAAGTTGTCTTTCTTGCAACTAAAGTGCCAGTGTACGAACAACAGAAAACTGTATTCAAGCAGCATTTTGAAAGAAGTGGATATTCTGTTCAAGGAATTAGTGGTGAAACAGTTGCAAATGTATCTGTAGAAAAGGTTATACAGGACAGTGACATCATTGTGCTGACGCCCCAGATTCTTGTGAATGCCATCGAGGAAGGGATCCTTAGCTCCCTCTCCATCTTCACTCTGATGATATTTGATGAGTGCCACAACACTACGGGCAACCACCCTTACAATGTATTAATGACCAGATACCTGGAACAAAAATTTGACTCCTCTGCAAACCAGCTGCCTCAGATTGTAGGTTTAACTGCTTCTGTTGGAGTTGGTAATGCCAAGAGCATCAAGGAAACCATAGAGCACATCTGTACCCTCTGCTCCTACCTTGACATACAGGCCATATCCACTGTCAGAGAGAACAAACAGGATCTACAGAGATTTGGAAACAAGCCAGAAACATATGTCAGATGGGTTAAAATGCGAGTTCAGAATCACTTTGCAGACATTATCTCAGGTCTGATGTCTGAGACAGAAGTGTTGATGAGGACGATTTACTCAGTGGATACTATCTCCCAAATCAACAAGAATGATTTTGGAACACAGAAATATGAACACTGGATAGTTGCCACTCAGAAGAAATGCAGACTGTTGCAACTGGAAGATAAGGAGAAGGAAAGCAGCATTTGTAGAGACCTTTTCATTTGCACTGAACACCTGCGGAAATTCAACGATGCTCTCATCATCAGTGAAGATGCCCGCATCGAAGATGCTTTAGCCTACCTAACTGAATTTTTCACAAATGTCAAAAATGGACCATATACAAAGTTAGAGAAGCAACTGACAGCCAAGTTTAAAGAGAAAGAACCAGAACTGACTGCCCTTTCAAAAGATGAGTCAAATGAGAATCCCAAGCTGGAAGAGCTTGCTTGCATCCTGGACGAAGCATACCGCTATAACCCAGAGACTCGCACCCTTCTGTTTGCTAAGACAAGAGCCTTAGTAGCTGCCTTGAAGAAGTGGGTAGAAGCAAACCCTCTACTT---AGCCACATAAAGCCAGATGTGCTGATGGGTCGTGGAAGAAGAGATCAAAAAACAAGTATGACCCTCCCAATGCAGAAGGGGGTACTGGATGCATTCAAAACCAACAAAGACAGCAGACTGCTAATTGCTACATCTGTCGCTGATGAAGGCATTGATATTTCTGAATGCAACCTTGTTGTGCTGTATGAATACTTCGGTAATGTCACCAAAATGATCCAAGTCAGAGGTCGTGGAAGGGCAAGAGACAGCAAGTGCATCCTTGTGACAAGCAAAACAGAAGTGGTTGAGAATGAGAAATACAACCGTTATAAGGAAGAAATGATGAATGAAGCTATTGAGAAGCTACAGAATTGGGATGAAACAACATTTGCAAGAACGATACATGACCTGCAAATGAAGGAAAAGGTATTACGAGATTCCAAGAAGAAAGCAACA---AGACCTAAGGTAGTGGAAGGGAAAAAAAATCTTCTGTGTGGAAAATGCAAAGCATATGCCTGCAGTACAGATGACATCAGAATTATAAAGGAATCTCACCACACTGTCCTAGGAGACGCATTCAAGCAGCGTTACATAACAAAGCCTCACCAGAGAGTAGTCCAGTTTGATTGTTTTGAGAAAAAAAGCAAGATGCATTGCCAAAATACGAGTTGCCAGCATGACTGGGGAATTACAGTGAAGTACAAGACACTTGATAATCTACCAGTGATCAAAATCAAAAGCTTTGTAGTAGAGGACGTTGAAACTGGGACACAAATGGATTTTCAGAAATGGAAAAATATTAATTTTTCTTTGAAGAATTTTGACATTGAAGAAACATCCAGT
>scolopax_mira-charadriiformes-rig1_CDS
ATGACGGCGGAGGAGAAGAGGAGCCTGCGGTGCTACCGGCAGTACATCGAGAAGAGCCTGAACCCCGTCTACATCCTGAGCAACATGACGGAGTGGCTGTCGGACGAGGTGAAGGAGATGATCCGTAAG---GAAGAGGAGAAGGGGGTGACG---GCTGCCGCCGCGCTGTTTCTGGATGTTGTCCTGCAGCTTGAGGCAGTGGGATGGTTCCGGGGCTTCATCGACGCCCTGGTGGCAGCAGGTTACACTGGACTGGCAGAAGCCATTGAAAACTGGGACTTCAGCAAACTGGAAAAACTGGAGCCGCACAGGCAGCTGTTGAAGCGGATAGAAGCAACGATGCTAGAAGTTGATCCAGTGGCACTCATACCCCACATATACATGTGCTTGATAGAAAGGGAGTGTGATGAGATCCTGCAGATTAGTGAATACAGAAGCAAAACAGCTGGGATAACTAAACTCATCGAGTGCCTCTGTCGATCGGATAAGGAAAACTGGCCAAAAAGCCTGCAACTTGCCCTAGATTGCACAGGATATTATAATGCAAGTGAACTGTGGGATATGAGAGAAGATAATGGCAAATATATTGATAGTGAAATCACAGATGCCTCTCAGAACAGCTTTGAAACCACGATGACATTTTCTGAAGAAGCAGAATGTGATAACAATCTCAGTGAAAACCTCTGTTCATCTCTAGGAGGGATCGAGCAGCCTTCACCTGTTTATGAACCAAAGGAGGCTCGGAGCTACCAGATTGAACTTGCACAGCCTGCTATCAGCGGGAAAAACACAATGATATGTGCTCCCACAGGATCTGGAAAAACTTTTGTGGCACTTCTGATTTGTGAACACCATTTCCAAAACATGCCTGCAGGACGAAAAGGGAAAGTTGTCTTTCTTGCAACTAAAGTGCCAGTGTATGCACAACAGAAAACTGTATTCAAGCAGCACTTTGAAAGAAGTGGATATTCTGTTCAAGGAATTAGTGGTGAGACAGTTGCAAATATCTCTGTAGAAAAGGTTATACAAGACAGTGACATCATTGTGCTGACGCCCCAGATTCTTGTGAATAGCATCGAGGAAGGGATCCTTAGCTCCCTCTCCATCTTCACTCTGATGATATTTGATGAGTGCCACAACACTACGGGCAACCACCCTTACAATGTGTTAATGACAAGATACCTGGAACAAAAATTTGACTCCTCTGCAAACCAGCTGCCTCAGATTGTAGGTTTAACTGCTTCTGTTGGAGTTGGTAATGCCAACAACATCAAGGACACAATCGAGCATATCTGTACCCTCTGCTCCTACCTTGACATACAGGCCATCTCCACTGTCAGAGAGAACAAAGAGGATCTGAAGAGATTCAGCAACAAGCCAGAAACACATGTCAGATGGGTTAAAATGCGAGCTCAGAATCACTTTGCAGACATTATCTCAGGTCTGATGTCTGAGACAGAAGTGTTGATGAGGAGGATTTACACAGTGGATACTATCTCCCAAATCAACAAGAATGATTTTGGAACACAGAGATACGAACACTGGATAATTGCAACTCAGAAGAAATGCAGACTGTTGCAACTGACAGATAAGGAGAAGGAGAGCAGCATTTGTAGGGACCTTTTCATTTGCACCGAACACCTGCGGAAACTCAATGATGCTCTCATCATCAGCGAAGATGCCCGCATTGAAGATGCTGTAGCCTACCTCACTGAATTTTTCACAAATGTCAAAAATGGACCATATACAGAGTTAGAGAAGCAACTGACAGCCAAATTTCAAGAGAAAGAACCAGAACTGACTGCCCTTTCAAAAGACGAATCAAATGAGAATCCCAAGCTGGAAGAGCTTGCGTGCATCCTGGATGAAGCATACCGCTATAACCCGCAGACTCGCACTCTTCTCTTTGCCAAGACAAGAGCCTTAGTAGCTGCTTTGAAGAAGTGGGTAGAAGCTAACCCTCTACTT---AGCCACATAAAGCCAGATGTGTTGATGGGTCGTGGAAGAAGAGATCAAAAAACAAGTATGACCCTCCCAATGCAGAAGGGGATACTGGATGCATTCAAAAACAATAAGGACAGCAGACTGCTAATTGCTACATCTGTTGCTGACGAAGGCATTGATATTTCTGCATGCAACCTTGTTGTGCTCTATGAATACTTTGGTAACGTCACCAAAATGATCCAAGTCAGAGGTCGTGGAAGGGCAAGAGACAGCAAGTGCATCCTTGTGACAAGCAAAATAGAAGTGGTTGAGAATGAGAAACACAACCGTTATAAGGAAGAGATGATGAATGAAGCTATTGAGAAGCTACAGAATTGGGATGAAACAACATTTACAAAAAAGATACATGACTTGCAAATAAAGGAAAAGGCATTACGAGATTTCAGGAAGAAAGAAACA---AGACCTAACGTTGCGAAAGGGAAAAAAAATCTTTTGTGTGGAAAATGCAAAACATATGCCTGCAATACAGATGACATCAGAATTATAAAGGAATCGCATCACACTGTCCTAGGAGACGCGTTCAGGGAGCGCTACATAACAAAGCCTCACCAAAAAACAATCCGCTTTGATTGTTTTGAGAAAAGATGCAAGATGCACTGCCAAAATACTAGCTGCCAGCATGACTGGGGAATCACAGTGAAGTACAAGACATTTGATAATCTACCAGTGATCAAAATCAAAAGCTTTGTAGTAGAGGATGTTGAAACTGGGACACAAATGGACTTTCAGAAATGGAAAAATATTAATTTTTCTTTGAAGAATTTTGAT---GAAGAAACATCCAGC
>sterna_hirundo-charadriiformes-rig1_CDS
ATGACCGCGGAGGAGAAGAGGAGCCTGCAGTGCTACCGGCGGTACATCGAGAGGAGCCTGAACCCCGTCTACATCCTGAGCAACATGACGGAGTGGCTGTCCGACGAGGTGGAGGAGAGAGTGCGGAAG---GAAGAGGAGAAGGGGGTGACG---GCGGCCGCCGCGCTGTTTCTGGATGCCATCCTGCAGCTGGAAGTGGAGGGATGGCTCCGGGGCTTCATCGACGCCCTGGTTGCAGCAGGTTACACAGGACTGGCAGAAGCAATTGAAAACTGGGACTTCAGCAAACTGGAAAAGTTGGAGCCGCACAGACAGCTGTTGAAGCGGATAGAAGCAACGATGCTTGAAATTGATCCGGTAGCACTCATGCCTTATGTAAACACGTGCCTGATAGAAAGGGAGTGTGATGAGATCCTGCAGATTAGCGAATACAGAAGCAAAACAGCTGGGATAACTAAACTCATTGAATGTCTCTGTCGATCGGATAAGGAAAACTGGCCGAAAAGCCTTCAACTGGCACTAGATAACACAGGATATTACAATGCAAGTGAACTGTGGGATATGAGAGAAGATAATGGCAAAGATGTTGATGGTGAAATCACAGATGCCTCTGAAAACACCTTTGAAACCACTATGACATTCTTTGAAAAAGCAGAATTTGATAATAATCTCAGTGAAAATCTCTGTTCAGCTTTAGAAGGGATCGATCAGCCTTCACCTCTTTATGAACCAAAGAAGGCTCGGAGCTATCAGATTGAACTTGCGCAGCCTGCTATCAATGGGAAAAACACAGTGATATGTGCCCCCACCGGATCTGGAAAAACTTTTGTGGCACTTATGATTTGTGAACACCATTTCCAAAATATGCCTGCAGGACGAAAGGCGAAAGTTGTCTTCCTTGCAACTAAAGTGCCAGTGTACGAACAACAGAAAACTGTATTCAAACAGCATTTTGAAAGAAATGGATATTCTGTTCAAGGAATTAGTGGTGAAACAGCTGCAAATGTCTCTGTAGAAAAGATTATACAGGACAGTGACATCATTGTGCTGACGCCCCAGATTCTTGTGAATAGCTTTGAGGAAGGGATCCTTAGCTCCCTCTCCATCTTCACTCTGATGATATTTGATGAGTGCCACAGCACTACAGGCAACCACCCTTACAATGTGTTAATGACCAGATACCTGGAACAAAAATTTGACTCCTCTGCAAACCAGCTGCCTCAGATTGTAGGTTTAACTGCTTCTGTTGGAGTTGGTAATGCCAAGAGCATCAAGGAAACGATTGAGCACATCTGTACCCTCTGCTCCTACCTTGACATACAGGCCATATCCACTGTCAGAGAGAACAAACAGGATCTGCAGAGATTCAGAAACACTCCAGAAACACATGTCAGATGGGTTAAAATGCGAGTTCAGAATCACTTTGCAGACATTATCTCAGGTCTGATGTCTGAGACAGAAATGTTGATGAGGAAGATTTACTCCGTGGATACTGTCTCCCAAATCAACAAGAATGATTTTGGAACACAGAAATATGAACACTGGATAGTTGCAACTCAGAAGAAATGCAAACTGTTGCAACTGGCAGACAAGGAGAAGGAGAGCAGCATTTGTAGAGACCTTTTCATTTGCACTGAACACCTGCGGAAATTCAACGATGCTCTCATCATCAGTGAAGATGCCCGCATCGAAGACGCTTTAGCCTACCTCACTGAATTTTTCACAAATGTCAAAAACGGACCCTATACAGAGTTAGAGAAGCAACTGACAGCCAAATTTCAAGAGAAAGAACCAGAACTGACTGCCCTTTCAAAAGACGAATCAAATGAGAATCCCAAGCTGGAAGAGCTTGCTTGCATCCTGGATGAAGCATACCACTACAACCCAGAGACTCGCACTCTTCTCTTTGCTAAGACAAGAGCCTTAGTAGCTGCTTTGAAGAAGTGGGTAGAAGCAAACCCTCTACTT---AGCCACATAAAACCAGATGTGTTGATGGGTCGTGGAAGAAGAGATCAAAAAACAAGTATGACCCTCCCAATGCAGAAGGGGATACTGGATGCATTCAAAACCAACAAAGACAGCAGACTGCTAATTGCTACGTCAGTTGCTGATGAAGGCATTGATATTTCTGAATGCAACCTTGTTGTGCTCTATGAATACTTCGGTAATGTCACCAAAATGATCCAAGTCAGAGGTCGTGGAAGGGCAAGAGACAGCAAGTGCATCCTTGTGACAAGCAAAACGGAAGTGGTTGAGAATGAGAAACACAACCGTTATAAGGAAGAAATGATGAATGAAGCTATTGAGAAGCTACAGAATTGGGATGAAGCAACATTTGCAAGAAAGATACATGACCTGCAAATGAAAGAAAAGGTATTACGAGATTCCAGGAAGAAAGAAACA---AGACCTAAGGTAGTGGAAGGGAAAAAAAATCTTCTTTGTGGAAAATGCAAAGCGTATGCCTGCAGTTCAGATGACATCAGAATTATAAAGGAATCACATCACACTGTCCTAGGAGACGCATTCAAGGAGCGCTACATAACAAAGCCTCACCATAAAGCAATCCGGTTTGATTGTTTTGAGAAAAAAAGCAAGATGCATTGCCAGAATACTAGTTGCCAGCATGACTGGGGAATCATAGTGAAGTACAAGACATTTGATAATCTACCAGTGATCAAAATTAAAAGCTTTGTAGTAGAGGATGCTGAAACTGGGACACCAATGGATTTTCAGAAATGGAAAAATATTAATTTTTCTTTGAAGAATTTTGAT---GAAGAAATGTCCAGC
>uria_lomvia-charadriiformes-rig1_CDS
ATGACCGCGGAGGAGAAGAGGAGCCTGCAGTGCTACCGGCGGTACATCGAGAAGATCCTGAACCCCGTCTACATCCTGAGCAACATGACGGAGTGGCTGTCCGACGAGGTGAAGGAGAGAGTGCGGAAG---GAAGAGGAGAAGGGGGTGACG---GCGGCCGCCGCGCTGTTTCTGGATGCCATCCTGCAGCTGGAAGTGGAGGGATGGCTCCGGGGCTTCATCGACGCCCTGGTTGCAGCAGGTTACACCGGACTGGCAGAAGCAATTGAAAACTGGGACTTCAGCAAACTGGAAAAGCTGGAGCTGCACAGACAGCTGTTGAAGCGGATAGAAGCAACGATGCTCGAAATTGATCCGGTAGCGCTCATGCCCTACATAAACACGTGCCTGATAGAAAGGGAGTGTGATGAGATCCTGCAGATTTGCGAATACAGAAGCAAAACAGCTGGGATAACTAAACTTATTGAATGTCTCTGTCGATCGGATAAGGAAAACTGGCCGAAAAGCCTTCAACTGGCACTAGATAACACAGGATATTACAATGCAAGCGAACTATGGGATATGAGAGAAGATAACGGCAAAGATGTTGATGGTGAAATCACAGATGCCTCTGAAAACACCTTTGAAACCACGATGACATTCTTTGAAGAAGCAGAATGTGATAATAATCTCAGTGAAAATCTCTGTTCAGCTTTAGAAGGGACTGATCAGCCTTCTCCTGTTTATGAACCAAAGAAGGCTCGGAGCTATCAGGTTGAACTTGCGCAGCCTGCTATCAATGGGAAAAACACAGTGATATGTGCCCCCACAGGCTCTGGAAAAACTTTTGTGGCACTTATGATTTGTGAACACCATTTCCAAAGTATGCCTGCAGGACGAAAGGCGAAAGTTGTCTTTCTTGCAACTAAAGTGCCAGTGTACGAACAACAGAAAAATGTATTCAAACAGCATTTTGAAAGACGTGGATATTCTGTTCAAGGAATTAGCGGTGAAACAGTTGCAAATGTCTCTGTAGAAAAGATTATACAGGACAGTGACATCATTGTGCTGACGCCCCAGATTCTTGTGAATAGCATTGAGGAAGGGATCCTTAGCTCCCTCTCCATCTTCACTCTGATGATATTTGATGAGTGCCACAACACTACGGGCAACCACCCTTACAATGTGTTAATGACCAGATACCTGGAACAAAAATTTGGCTCCTCTGCAAACCAGCTGCCTCAGATTTTAGGTTTAACTGCTTCTGTTGGAGTTGGTAATGCCAAGAACGTCGAGGAAACAATTGAGCACATCTGTACCCTCTGCTCCTACCTTGACATACAGGCCATATCCACTGTCAGAGAGAACAAAGAGGATCTGCAGAGATTCAGAAACACTCCAGAAACATATGTCAGATGGGTTAAAATGCGAGTTCAGAATCACTTTGTAGACATTATCTCAGGTCTGATGTCTGAGACAGAAATGATGATGAGGAAGATTTACTGTGTGGATACTGTCTCCCAAATCAACAAGAATGATTTTGGAACACAGAAATATGAACACTGGATAGTTGCGACTCAGAAGAAATGCAAACTGTTGCAACTGGCAGACAAGGAGAAGGAGAGCAGCATTTGTAGAGACCTTTTCATTTGCACTGAACACCTGCGGAAATTCAACGATGCTCTCATCATCAGTGAAGATGCCCGCATTGAAGATGCTTTAGCCTACCTCACTGAATTTTTCACAAATGTCAAAAACGGACCCTATACAGAGTTAGAGAAGCAACTGACAGCCAAATTTCAAGAGAAAGAACCAGAACTGACTGCCCTTTCAAAAGATGAATCAAATGAGAATCCCAAGCTGGAAGAGCTTGCTTGCATCCTGGATGAAGAATACCACTACAACCCAGAGACTCGCGCTCTTCTCTTTGCTAAGACAAGAGCCTTAGTAGCTGCTTTGAAGAAGTGGGTAGAAGCAAACCCTCTACTT---AGCTACATAAAACCAGATGTGTTGATGGGTCGTGGAAGAAGAGATCAAAAAACAAGTATGACCCTCCCAATGCAGAAGGGGATACTGGATGCATTCAAAACCAACAAAGACAGCAGACTGCTAATTGCTACGTCAGTTGCTGACGAAGGCATTGATATTTCTGAATGCAACCTTGTTGTGCTCTATGAATACTTCGGTAATGTCACCAAAATGATCCAAGTCAGAGGTCGTGGAAGGGCAAGAGACAGCAAGTGCATCCTTGTGACAAGCAAAACAGAAGTGGTTGAGAATGAGAAACACAACCGTTACAAGGAAGAAATGATGAATGAAGCTATTGAGGAGCTACAGAATTGGGATGAAACAACATTTGCAAGACGGATACATGACCTGCAAATGAAGGAAAAGGTATTACGAGATTCCAGGAAGAAAGAAGCA---AGACCTAAGGTAGTGGAAGGGAAAAAAAATCTTCTGTGTGGAAAATGCAAAGCATATGCCTGCAGTACAGATGACATCAGAATTATAAAGGAATCTCATCACACTGTCCTAGGAGACGCATTCAAGGAGCGCTACATAACAAAGCCTCACCATAAAGCAATCCAGTTTGATTGTTTTGAGAAAAAAAGCAAGATGCATTGCCAAAATACTAGTTGCCAGCATGACTGGGGAATCACAGTGAAGTACAAGACATTTGACAATCTACCAGTGATCAAAATTAAAAGCTTCGTAGTAGAGGACGCTGAAACTGGGACACAAATGGATTTTCAGAAATGGAAAAATATTAATTTTTCATTGAAGAATTTTGAT---GAAGAAATGTCCAGC
>ciconia_boyciana-ciconiiformes-rig1_CDS
ATGACCGCGGAGGAGAAGAGGAGCCTGCAGTGCTACAGGCGGTACATCGAGAAGAGCCTGAACCCCGTCTACATCCTGAGCAACATGACGGACTGGCTGTCCGACGAGGTGAAGGAGAAAGTCCGGAAG---GAGGAGGAGAAGGGGGTGATG---GCGGCCGCCGCGCTGTTCCTGGATGCCGTCCTGCAGCTGGAGGCGGAGGGCTGGCTCCGGGGCTTCCTGGACGCCCTGGTAGCAGCAGGTTACACTGGACTGGCAGAAGCAATTGAAAACTGGGACTTCAGCAAGCTGGAAAAACTGGAGTTGCACAGACAGCTGTTGAAGCGGATAGAAGCAACAATGCTGGAAGTTGATCCAGTAGCACTCATGCCCTACATAAACACATGCCTGATAGAAAGGGAGTGTGATGAGATCCTGCAGATTAGCGAATACAGAAGCAAAGCAGCTGGGATAACTAAACTCATCGAATGTCTCTGTCGATCGGATAAGGAAAACTGGCCGAAAAGCCTTCAGCTGGCACTAGATAACACAGGATATTACAATGCAAGTCAACTGTGGGATATGAGAGAAGATAATGGCAAAGATGTTGATGGTGAAATGACAGATGCCTCTGAAAACAGCTTTGAAACCATAATGACATTTTCTGAAGAACCCGAATGTGATAATAATCTCAGTGAAAATCTCTGTTCAGCTTCAGAAGGGATCTATCAGTCTTCACCTGTTTATGAACCAAAGAAGGCTCGGAGCTACCAGACTGAACTTGCGCAGCCTGCTGTCAGTGGGAAAAACACATTGATATGTGCCCCCACAGGATCTGGAAAAACTTTTGTGGCACTTCTGATTTGTGAACACCATTTCCAAAACACGCCTGCAGGACGAAAGGCGAAAGTTGTCTTTCTTGCAACTAAAGTGCCAGTGTATGAACAACAGACAACTGTATTCAGGCAGCATTTTGAAAGAAGTGGATATTCTGTTCAAGGAATTAGTGGTGAAACAGTTGCAAATGTCTCTGTAGAAAAGGTTATACAGGACAGTGACATCATTGTGCTGACACCCCAGATTCTTGTGAATAGCATCGAGGAAGGGATCCTTAGCTCCCTCTCCATCTTCACTCTGATGATATTTGATGAGTGCCACAACACTACAGGCAACCACCCTTACAATGTGTTAATGACCAGATACCTGGAACAAAAATTTGACTCCTGTGCAAACCAGCTGCCTCAGATTGTAGGTTTAACTGCCTCTGTTGGAGTTGGTAATGCCAAGAGCATCAGGGAAACGATAGAGCACATCTGTACCCTCTGCTCCTACCTTGACATACAGGCCATATCCACTGTCAGAGAGAACAAAGAGGATCTGCAGAGATTCAGAAACAAGCCAGAAACATATGTCAGATGGGTTAAAATGCGAGTTCAGAATCACTTTGTGGACATTATCGCAGGTCTGATGTCTGAGACAGAGGCGTTGATGAGGAAGATTTACTCAGTGGATACTATCTCTCAAATCAACAAGAATGATTTTGGAACACAGAAATATGAACAGTGGATAGTTGCCACTCAGAAGAAATGCAGACTGTTGCAACTGGCAGATAAGGAAAAGGAGAGCAGCATTTGTAGAGACCTTTTCATTTGCACTGAACACCTACGGAAATTCAATGATGCTCTCATCATCAGTGAAGATGCCCGCATCGAAGATGCTTTAGCCTACCTAACTGAGTTTTTCACAAATGTCAAAAATGGACCATATACAGAGTTAGAGAAGCAACTGACAGCCAAATTTCAAGAGAAAGAACCAGAAATGACTGCCCTTTCAAAAGATGAATCAAATGAGAATCCCAAGCTGGAAGAGCTTGCTTGCATCCTGGATGAAGCGTACCGCTATAACCCACAGACTTGCACTCTTCTCTTTGCTAAGACAAGAGCCTTAGTAGCTGCTTTGAAGAAGTGGATAGAAGCAAACCCTCTACTT---AGCTACATAAAGACGGATGTGTTGATGGGTCGTGGAAGAAGAGATCAAAAAACAGGTATGACCCTCCCAATGCTGAAGGGTGTACTGGATGCATTCAAAACCAACAAAGACAGCAGACTGCTAATTGCTACATCTGTTGCTGACGAAGGCATTGATATTTCTGAGTGCAACCTTGTTGTGCTCTATGAATACTTCGGTAATGTCACCAAAATGATCCAAGTCAGAGGTCGTGGAAGGGCAAAAGACAGCAAGTGTATCCTTGTGACAAGCAAAACAGAAGTGGTTGAGAATGAGAAACACAACCGTTATAAGGAAGAAATGATGAATGAAGCTATTGAAAAGCTACAGAATTGGGATGAAGCAACATTTGCAAGAAAGATACATGACCTGCAAACAAAGGAAAAGGTATTACGAGATTCCAGGAAGAAAGAAACA---AGACCTAAGGTAGTGGAAGGGAAAAAAAATCTTCTATGTGGAAAATGCAAAGCATATGCCTGCAGTACAGATGACATCAGAGTTATAAAGGAATCCCATCACACTGTCCTAGGAGACGCGTTCAAGGAGCGTTATATAACAAAGCCTCACCAGAAACCAGTCCAGTTTGATGGTTTTCTGAAAAAAAGCAAGATGCATTGCCAAAATACTAACTGCCAGCATGACTGGGGAATCATAGTGAAGTACAAGACATCTGATAATCTACCAGTGATCAAAATCAAAAGCTTTGTAGTAGAGAATGTTGAAACTGGGACACAAATGGATTTTCAGAAATGGAAAGATATTAATTTTTCTTTGAAGAATTTTGATGTTGAAGAAACGTCCAAC
>ciconia_ciconia-ciconiiformes-rig1_CDS
ATGACCGCGGAGGAGAAGAGGAGCCTGCAGTGCTACAGGCGGTACATCGAGAAGAGCCTGAACCCCGTCTACATCCTGAGCAACATGACGGACTGGCTGTCCGACGAGGTGAAGGAGAGAGTCCGGAAG---GAGGAGGAGAAGGGGGTGATG---GCGGCCGCCGCGCTGTTCCTGGATGCCGTCCTGCAGCTGGAGGCGGAGGGCTGGCTCCGGGGCTTCCTGGACGCCCTGGTAGCAGCAGGTTACACTGGACTGGCAGAAGCAATTGAAAACTGGGACTTCAGCAAGCTGGAAAAACTGGAGTTGCACAGACAGCTGTTGAAGCGGATAGAAGCAACAATGCTGGAAGTTGATCCAGTAGCACTCATGCCCTACATAAACACATGCCTGATAGAAAGGGAGTGTGATGAGATCCTGCAGATTAGCGAATACAGAAGCAAAGCAGCTGGGATAACTAAACTCATCGAATGTCTCTGTCGATCGGATAAGGAAAACTGGCCGAAAAGCCTTCAGCTGGCACTAGATAACACAGGATATTACAATGCAAGTCAACTGTGGGATATGAGAGAAGATAATGGCAAAGATGTTGATGGTGAAATGACAGATGCCTCTGAAAACAGCTTTGAAACCATAATGACATTTTCTGAAGAACCCGAATGTGATAATAATCTCAGTGAAAATCTCTGTTCAGCTTCAGAAGGGATCTATCAGTCTTCACTTGTTTATGAACCAAAGAAGGCTCGGAGCTACCAGACTGAACTTGCGCAGCCTGCTGTCAGTGGGAAAAACACATTGATATGTGCCCCCACAGGATCTGGAAAAACTTTTGTGGCACTTCTGATTTGTGAACACCATTTCCAAAACACGCCTGCAGGACGAAAGGCGAAAGTTGTCTTTCTTGCAACTAAAGTGCCAGTGTATGAACAACAGACAACTGTATTCAGGCAGCATTTTGAAAGAAGTGGATATTCTGTTCAAGGAATTAGTGGTGAAACAGTTGCAAATGTCTCTGTAGAAAAGGTTATACAGGACAGTGACATCATTGTGCTGACACCCCAGATTCTTGTGAATAGCATCGAGGAAGGGATCCTTAGCTCCCTCTCCATCTTCACTCTGATGATATTTGATGAGTGCCACAACACTACAGGCAACCACCCTTACAATGTGTTAATGACCAGATACCTGGAACAAAAATTTGACTCCTGTGCAAACCAGCTGCCTCAGATTGTAGGTTTAACTGCCTCTGTTGGAGTTGGTAATGCCAAGAGCATCAGGGAAACGATAGAGCACATCTGTACCCTCTGCTCCTACCTTGACATACAGGCCATATCCACTGTCAGAGAGAACAAAGAGGATCTGCAGAGATTCAGAAACAAGCCAGAAACATATGTCAGATGGGTTAAAATGCGAGTTCAGAATCACTTTGTGGACATTATCGCAGGTCTGATGTCTGAGACAGAGGCGTTGATGAGGAAGATTTACTCAGTGGATACTATCTCTCAAATCAACAAGAATGATTTTGGAACACAGAAATATGAACAGTGGATAGTTGCCACTCAGAAGAAATGCAGACTGTTGCAACTGGCAGATAAGGAAAAGGAGAGCAGCATTTGTAGAGACCTTTTCATTTGCACTGAACACCTACGGAAATTCAATGATGCTCTCATCATCAGTGAAGATGCCCGCATCGAAGATGCTTTAGCCTACCTAACTGAGTTTTTCACAAATGTCAAAAATGGACCATATACAGAGTTAGAGAAGCAACTGACAGCCAAATTTCAAGAGAAAGAACCAGAAATGACTGCCCTTTCAAAAGATGAATCAAATGAGAATCCCAAGCTGGAAGAGCTTGCTTGCATCCTGGATGAAGCGTACCGCTATAACCCACAGACTTGCACTCTTCTCTTTGCTAAGACAAGAGCCTTAGTAGCTGCTTTGAAGAAGTGGATAGAAGCAAACCCTCTACTT---AGCTACATAAAGACGGATGTGTTGATGGGTCGTGGAAGAAGAGATCAAAAAACAGGTATGACCCTCCCAATGCTGAAGGGTGTACTGGATGCATTCAAAACCAACAAAGACAGCAGACTGCTAATTGCTACATCTGTTGCTGACGAAGGCATTGATATTTCTGAGTGCAACCTTGTTGTGCTCTATGAATACTTCGGTAATGTCACCAAAATGATCCAAGTCAGAGGTCGTGGAAGGGCAAAAGACAGCAAGTGTATCCTTGTGACAAGCAAAACAGAAGTGGTTGAGAATGAGAAACACAACCGTTATAAGGAAGAAATGATGAATGAAGCTATTGAAAAGCTACAGAATTGGGATGAAGCAACATTTGCAAGAAAGATACATGACCTGCAAACAAAGGAAAAGGTATTACGAGATTCCAGGAAGAAAGAAACA---AGACCTAAGGTAGTGGAAGGGAAAAAAAATCTTCTATGTGGAAAATGCAAAGCATATGCCTGCAGTACAGATGACATCAGAGTTATAAAGGAATCCCATCACACTGTCCTAGGAGANGCGTTCAAGGAGCGTTATATAACAAAGCCTCACCAGAAACCAGTCCAGTTTGATGGTTTTCTGAAAAAAAGCAAGATGCATTGCCAAAATACTAACTGCCAGCATGACTGGGGAATCATAGTGAAGTACAAGACATCTGATAATCTACCAGTGATCAAAATCAAAAGCTTTGTAGTAGAGAATGTTGAAACTGGGACACAAATGGATTTTCAGAAATGGAAAGATATTAATTTTTCTTTGAAGAATTTTGATGTTGAAGAAACGTCCAAC
>ciconia_episcopus-ciconiiformes-rig1_CDS
ATGACCGCGGAGGAGAAGAGGAGCCTGCAGTGCTACAGGCGGTACATCGAGAAGAGCCTGAACCCCGTCTACATCCTGAGCAACATGACGGACTGGCTGTCCGACGAGTTGAAGGAGAGAGTCCAGAAG---GAGGAAGAGAAGGGCGTGATG---GCGGCCGCCGCGCTGTTCCTGGATGCCGTCCTGCAGCTGGAGGCGGAGGGCTGGCTCCGGGGCTTCCTGGACGCCCTGGTAGCAGCAGGTTACACTGGACTGGCAGAAGCAATTGAAAACTGGGACTTCAGCAAACTGGAAAAACTGGAGTTGCACAGACAGCTGTTGAGGCGGATAGAAGCAACAATGCTGGAAGTTGATCCGGTAGCACTCATGCCCTACATAAACACATGCCTGATAGAAAGGGAGTGTGATGAGATCCTGCAGATTAGCGAATACAGAAGCAAAGCAGCTGGGATAACTAAACTCATTGAATGTCTCTGTCGATCGGATAAGGAAAACTGGCCGAAAAGCCTTCAGCTGGCACTAGATAACACAGGATATTACAATGCAAGTCAACTGTGGGATATGAGAGAAGATAATGGCAAAGATGTTGATGGTGAAATGACAGATGCTTCTGAAAACAGCTTTGAAACCACGATGACATTTTCTGAAGAACCCGAATGTGATAATAATCTCAGTGAAAATCTCTGTTCAGCTTCAGAAGGGATCTATCAGTCTTCACTTGTTTATGAACCAAAGAAGGCTCGGAGCTACCAGACTGAACTTGCGCAGCCTGCTGTCAGTGGGAAAAACACATTGATATGTGCCCCCACAGGATCTGGAAAAACTTTTGTGGCACTTCTGATTTGTGAACACCATTTCCAAAATGTGCCTGCAGGACGAAAGGCGAAAGTTGTCTTTCTTGCAACTAAAGTGCCAGTGTATGAACAACAGACAACTGTATTCAGGCAGCATTTCGAAAGAAGTGGATATTCTGTTCAAGGAATTAGTGGTGAAACAGTTGCAAATGTCTCTGTAGAAAAGGTTATACAGGACAGTGACATCATTGTGCTGACACCCCAGATTCTTGTGAATAGCATCGAGGAAGGGATCCTTAGCTCCCTCTCCATCTTCACTCTGATGATATTTGATGAGTGCCACAACACTACAGGCAACCACCCTTACAATGTGTTAATGACCAGATACCTGGAACAAAAATTTGACTCCTGTGCAAACCAGCTGCCTCAGATTGTAGGTTTAACTGCCTCTGTTGGAGTTGGTAATGCCAAGAGCATCACGGAAACGATAGAGCACATCTGTACCCTCTGCTCCTACCTTGACATACAGGCCATATCCACTGTCAGAGAGAACAGAGAGGATCTGCAGAGATTCAGAAACAAGCCAGAAACATATGTCAGATGGGTTAAAATGCGAGTTCAGAATCACTTTGTGGACATTATCGCAGGTCTGATGTCTGAGACAGAGGCGTTGATGAGGAAGATTTACTCAGTGGATACTATCTCTCAAATCAACAAGAATGATTTTGGAACACAGAAATATGAACACTGGATAGTTGCCACTCAGAAGAAATGCAGACTGTTGCAACTGGCAGATAAGGAAAAGGAGAGCAGCATTTGTAGAGACCTTTTCATTTGCACTGAACACCTGCGGAAATTCAATGATGCTCTCATCATCAGTGAAGATGCCCGCATCGAAGATGCTTTAGCCTACCTAACTGAGTTTTTCACAAATGTCAAAAATGGACCATATACAGAGTTAGAGAAGCAACTGACAGCCAAATTTCAAGAGAAAGAACCAGAAATGACTGCCCTTTCAAAAGATGAATCAAATGAGAATCCCAAGCTGGAAGAGCTTGCTTGCATCCTGGATGAAGCATACCGCTATAACCCACAGACTCGCACTCTTCTCTTTGCTAAGACAAGAGCCTTAGTAGCTGCTTTGAAGAAGTGGATAGAAGCAAACCCTCTACTT---AGCTACATAAAGCCGGATGTGTTGATGGGTCGTGGAAGAAGAGATCAAAAAACAGGTATGACCCTCCCAATGCAGAAGGGTGTACTGGATGCATTCAAAACCAACAAAGACAGCAGACTGCTAATTGCTACATCTGTTGCTGACGAAGGCATTGATATTTCTGAGTGCAACCTTGTTGTGCTCTATGAATACTTCGGTAATGTCACCAAAATGATCCAAGTCAGAGGTCGTGGAAGGGCAAAAGACAGCAAGTGCATCCTTGTGACAAGCAAACCAGAAGTGGTTGAGAATGAGAAACACAACCGTTATAAGGAAGAAATGATGAATGAAGCTATTGAAAAGCTACAGAATTGGGATGAAGCAACATTTGCAAGAAAGATACATGACCTGCAAACGAAGGAAAAGGTATTACGAGATTCCAGGAAGAAAGAAACA---AGACCTAAGGTAGTGGAAGGGAAAAAAAATCTTCTGTGCGGAAAATGCAAAGCATATGCCTGCAGTACAGATGACATCAGAGTTATAAAGGAATCTCATCACACTGTCCTAGGAGACGCGTTCAAGGAGCGTTATATAACAAAGCCTCACCAGAAACCAGTCCAGTTTGATGGTTTTCTGAAAAAAAGCAAGATGCATTGCCAAAATACTAACTGCCAGCATGACTGGGGAATCATAGTGAAGTACAAGACATCTGATAATCTACCCGTGATCAAAATCAAAAGCTTTGTAGTAGAGAACGTTGAAACTGGGACACAAATGGATTTTCAGAAATGGAAAGATATTAATTTTTCTTTGAAGAATTTTGATGTTGAAGAAACGTCCAAC
>nipponia_nippon-ciconiiformes-rig1_CDS
ATGACCGCGGAGGAGAAGCGGAGCCTGCAGTGCTACAGGCGGTACATCGAGAGGTGTCTGAACCCCGTCTACATCCTCAGCAACATGACGGACTGGCTGTCCGACGAGATGAAGGAGAGAGTCCGGAAG---GAGGAGGAGAAGGGGGTGACG---GCGGCCGCCGCGCTGTTTCTGGATGCCATCTTGCAGCTGGAGGTGGAGGGATGGCTGCGGGGGNTCCTGGACGCCCTGGCTGCAGCAGGCTACACTGGACTGGCAGAAGCAATTGAAAACTGGGACTTCAGCAAACTGGAAAAACTGGAGTTGCACAGACAGCTGTTGAAGAGGATAGAAGCGACAATGCTAGAAATTGATCCGGTAGTGCTCATGCCCTACATAAACACATGCCTGATAGAAAGGGAGTGTGATGAGATCCTGCAGATTAGCGAATACAGAAGCAAAGCAGCTGGGATAACTAAACTCATTGAATGTCTCTGTCGATCGGATAAGGAAAACTGGCCGAAAAGCCTTCAGCTGGCACTAGATAACGCAGGATATTACAATGCAAGTGAACTGTGGGATATGAGAGAAGATAATGGCAAAGATGTTGATGGTGAAATGACAGATGCCTCTGAGAGCAGCTTTGAAACCACGATAACATTTTCTGAAGAAGCAGAATGTGAT---AATCTCAGTGGAAATCTCTGTTCAGCCTCAGAAGGGATCTATCAGTCTTCACCTGTTTATGAAGCAAAGAAGGCTCGGAACTACCAGACTGAACTTGCACAGCCTGCTATCAATGGGAAAAACACACTGATATGTGCCCCCACAGGATCTGGAAAAACTTTTGTGGCACTTCTGATTTGTGAACACCATTTCCAAAACATGCCCGCAGGACAGAAAGCGAAAGTTGTCTTTCTTGCAACTAAAGTGCCAGTGTATGAACAACAGAGAAACGTATTCAGGCAGCATTTTGAAAGAAGTGGGTATCTTGTTCAAGGAATTAGTGGTGAAACAGTTGCAAATGTCTCTGTAGAAAAGGTTATACAGGACAGCGACATCGTTGTGCTGACGCCCCAGATTCTTGTGAACAGCATCAAGGAGGGGTTCCTTAGCTCCCTCTCCATCTTCACTCTGATGATATTTGATGAGTGCCACAACACTACAGGCAACCACCCTTACAATGTGTTAATGGCCAGATACCTGGAACAAAAATTTGACGCCTCTGAAAACCAGCTGCCTCAGATTGTAGGTTTAACTGCTTCTGTTGGAGTTGGTAATGCCAAGAGCATCGAGGAAACGATAGAGCACATCTGTACCCTGTGCTCCTACCTTGACATCCAGGCCATATCCACTGTCAGAGAGAACAAAGAGGAGCTGCAGAGATTCAGAAACAAGCCAGAAACACATGTCAGATGGGTTAAGATGCGAGTTCAGAATCACTTTGCAGACATTATCAAAGGTCTGATGTCTGAGACAGAGGCGTTGATGAAGAAGGTTTACTCAGTGGATACTATGTCTCAAATCAACAAGAATGATTTTGGAACACAGAAATATGAACAGTGGATAGTTGGCACTCAGAAGAAATGCAGGCTGTTGCAACTGGCAGACAAGGAGAAGGAGAGCAGCATTTGTAGAGACCTTTTCATTTGCACTGAACACCTGCGGAAATTCAATGATGCTCTCATCATCAGTGAAGATGCCCGCATTGAAGATGCTTTAGTCTACTTAACTGACTTTTTCACAAATGTCAAAAATGGACCATATACAGAGTTAGAGAAGCAACTGACAGCCAAATTTCAAGAGAAAGAACCAGAAATGACTGCCCTTTCAAAAGATGAATCAAATGAGAATCCCAAGCTGGAAGAGCTTGCTTGCATCCTGGATGAAGCATACCGCTATAACCCAGAGACTCGCACTCTTCTCTTTGCTAAGACAAGAGCCTTAGTAACTGCTTTGAAGAAGTGGATAGAAGCAAACCCTCTGTTT---AGCCACATAAAGCCAGGTGTGTTGATGGGTCGTGGAAGAAGAGATCAAAAAACAGGTATGACTCTCCCAATGCAGAAGGGTGTACTGGATGCATTCAAAACCAACAAAGACAGCAGGCTGCTAATTGCTACATCTGTTGCTGATGAAGGCATTGATATTTCTGAGTGCAACCTTGTTGTGCTCTATGAATACTTCGGTAACGTCACCAAAATGATCCAAGTCAGAGGTCGTGGAAGGGCAAAAGACAGCAAGTGCATCCTTGTGACAAGCAAAACAGAAGTGGTTGAGAATGAGAAACACAACCGTCATAAGGAGGAAATGATGAATGAAGCTATTGAAATACTACAGAATTGGGATGAAACAACGTTTGCAAGAAGGATACATGACCTGCAAATGAAGGAAAAGGTATTACGAGATTCCAGGAAGAAAGAAACA---AGACCTAAGGTAGTGGAAGGGAAAAAAAATCTTCTGTGTGGAAAATGCAAAGCATATGCCTGCAGTACAGATGACATCAGAGTTATAAAGGTATCTCATCACACTGTCCTAGGAGACGCATTCAAGGAGCGTTATATAACAAAGCCTCACCTGAAACCCATCCAGTTTGATTGTTTTGAGAAAAAAGGCAAGATGTATTGCCAAAATACTAATTGCCAGCATGACTGGGGAATCACAGTGAAGTACAAGACATTTGATAATCTACCAGTGATCAAAATCAAAAGCTTTGTAGTAGAGAACATTGAAACTGGGACACAAATGGATTTTCAGAAATGGAAAAATATTAATTTTTCTTTGAAGAATTTTGATGTTGAAGAAACGGCCAGC
>columba_livia-columbiformes-rig1_CDS
ATGACCGCGGAGGAGAAGAGGAGCCTGCAGTGCTACAGGCGGTACATCGAGAGGAGCCTGAACCCCGTCTACATCCTGAGCAACATGTCGGACTGGCTGTCGGACGAGATGAAGGAGAGAGTCCGGAAG---GAGGAGGAGAAGGGGGTGACG---GCGGCCGCCGCGCTGTTTCTGGACATCATCCTGCAGCTGGAGGCGGAGGGCTGGCTCCGGGGCTTTCTGGACGCCCTGGCTGCAGCAGGTTATACTGGGCTAGCAGAAGCGATTGAAAACTGGGACTTCAGCAAACTGGAAAAACTGGAGTTGTACAGGCAGCTGTTGAAGCGGATAGAAGCAACAATGCTGGAAGTTGATCCAGTAGCACTCATGCCCTACATGAACAGCTGCCTGATAGAAAGGGAGTGTGATGAGATCCTGCAGATTAGTGAATACAGAAGCAAAGCAGCTGGGATAACTAAACTCATTGAATGCCTCTGTCGATCGGACAAGGAAAACTGGCCGAAAAGCCTTCAGCTGGCACTAGATAACACAGGATACTACAATGCAAGTGAACTGTGGGGCATTAGAGAAGATCGTGGCAAAGATGTTGACGGTGAAATGGCAGACGCCTCTGAAAGCAGCTTTGAAATCAGGATGACATTTTCTGAAGAAGCAGAATGTGACAATAACCTCAGTGAAAATGTCAGTTCAGCTTCA---GGGACCTATCAGTCTTCAGCTGTTTATGAACCAAAGGAGGCTCGGAGCTACCAGATTGAACTTGCACAGCCTGCTATCAATGGGAAGAACACATTGATATGTGCTCCCACAGGATCTGGAAAAACTTTTGTGGCGATTCTGATTTGTGAACACCATTTCCAAAACATGCCCACAGGACAAAAGGCGAAAGTTGTCTTTCTTGCAACTAAAGTGCCAGTGTATGAACAACAGAAAAATGTGTTCAAACAGCATTTTGGAAGAAGTGGATATTCTGTTCAAGGAATTTGTGGTGAAATAGTTGCAAATGTCTCTGTAGAAAAGGTTATACAGGACAGCGACATCATTGTGCTAACACCTCAGATTCTTGTGAATACCATCAAGAAAGGAACGCTTAGCTCCCTCTCCATCTTCACTCTGATGATATTTGATGAATGCCACAACACTACGGGCAACCACCCTTACAATGTGTTAATGACCAAATACCTGGAACAAAAATTTGACTCCTCTGCAAACCAGCTGCCACAGATTGTAGGTTTAACTGCTTCTGTTGGAGTTGGTAATGCCAAGGACATCACTACAACTGAAGAGCACATCTGTACCCTCTGCTCCTACCTTGACATACAGGCCATTTCCACTGTCAGAGAGAACAAAGAGGAACTGCAGCGATTCATAAACAAACCAGAGACAGATGTCAGACTGGTTAGAATGCGACTTCAGAATCACTTTGCAGACATTATTTCAGGTCTCATGTCTGAGACAGAGGCAAGGATGAGGGAGATCTACTCACTGGATGATATCTCTCAAATGAACAAGAATGATTTTGGAACGCAGAAATATGAACACTGGATAGTTACCACACAGAAGAAATACAGACTGTTGCAGCTGGCAGACAAGGAGAAGGAGAGCAGCATTTGCAGAGACATTTTCATCTGCACTGAGCACCTGCGTAAATTCAATGACGCTCTCATCATCAGTGAAGATGCCCGTATTGAAGATGCTTTAGCCTACCTAACTGAATTTTTCACAAATGTCAAAAACGGACCATTTACAGAATTAGAGAAGCAGCTGACAGCCAGATTTCAAGAGAAAGAACCAGAACTGACTGCCCTTTCAAAGGATCAATCAAATGAGAATCCCAAGCTGGAAGAGCTTGCTGCCATCCTGGATGAAGCATACCGCTACAACCCACAGACTCGCACTCTTCTCTTTGTTAAGACAAGAGCCTTAGTAGCTGCTTTGAAGAAGTGGATGAAAGCAAACCCTCTGCTT---AGCCACATAAAGCCAGATGTGTTGATGGGTCATGGAGGAAGAGATCACAAAACAGGTATGACCCTCCCAATGCAGAAGGCTGCACTGGATGCATTCAAAACGGACCAGGACAGCAGACTGCTAATTGCTACATCTGTTGCTGATGAAGGCATTGATATTTCTGAGTGCAACCTTGTTGTGCTCTATGAATACGACGGTAACCTCACCAAAATGATCCAAGTCAGAGGTCGTGGAAGGGCAAGAGACAGCAAGTGCATCCTTGTGACGAGCAGAGCAGACGTGGTTGAGAATGAGAAACATAACTGTTATAAAGAAGAAATGATGAACGAAGCTATTGAAAACCTACAGAATTGGGATGAAACAATATTCGCAAGAAAGATACAAGAGCTGCAAATGAAGGAAAATGTATTACGAGATTCCAGGAAGAAAGAAACA---AGACCTAAGGGAGCGGAAGGGAAAAAAAATCTTCTGTGTGGAAAATGCAAAGCATATGCCTGCAGTACAGATGACATCAGAGTTATAAAGGAATCTCATCACACTGTCATAGAAGATGCGTTCAAGGAGCGTTATATGACAAAGCCCCACAAGAAGCCAGTCTGTTTTGATTGTTTTGAGAAAAGGAGCAAAATGTATTGCCAAAATGCTGACTGCCACCATGACTGGGGAATCACAGTGAAGTACAAGACGTTTGACAATCTACCCGTGATCAAAATCAAAAGCTTTGTAGTAGAGGATGTTGAAACCAGGACACAAATGGATTTTCAGAAATGGAAACTTATTAATCTCTCTTGGAAGAATTTTGATGATGAAGAAACATCCAGC
>patagioenas_fasciata-columbiformes-rig1_CDS
ATGACCGCGGAGGAGAAGAGGAGCCTGCAGTGCTACAGGCGGTACATCGAGAGGAGCCTGAACCCCGTCTACATCCTGAGCAACATGACGGACTGGCTGTCGGACGAGATGAAGGAGAGAGTCCGGAAG---GAGGAGGAGAAGGGGGTGACG---GCGGCCGCCGCGCTGTTTCTGGACACCATCCTGCAGCTGGAGGCGGAGGGCTGGCTCCGGGGCTTTTTGGACGCCCTGGTTGCAGCAGGTTACACTGGGCTAGCAGAAGCAATTGAAAACTGGGACTTCAGCAAACTGGAAAAACTGGAGTTGTACAGGCAGCTGTTGAAGCGGATAGAAGCAACAATGCTGGAAGTTGATCCAGTAGCACTCATGCCCTACATTAACAGCTGCCTGATAGAAAGGGAGTGTGATGAGATCCTGCAGATTAGTGAATACAGAAGCAAAGCAGCTGGGATAACTAAACTCATTGAATGCCTCTGTCGATCGGACAAGGAAAACTGGCCGAAAAGCCTTCAGCTGGCACTAGATAACACAGGATACTACAATGCAAGTGAACTGTGGGGCATTAGAGAAGATCGTGGCAAAGATGTTGATGGTGAAATGGCAGATGCCTCTGAAAGCAGCTTTGAAATCACGATGACGTTTTCTGAAGAAGCAGAACGTGACAATAATCTCAGTGAAAATCTCTGTTCAGCTTCA---GGGACCTATCAGTCTTTACCTGTTTATGAACCAAGGAAGGCTCAGAGCTACCAGACTGAACTTGCACAGCCTGCTATCAATGGGAAGAACACATTGATATGTGCTCCCACAGGATCTGGAAAAACTTTTGTGGCAATTCTGATTTGTGAACACCATTTCCAAAACATGCCCGCAGGACGAAAGGCGAAAGTTGTCTTTCTTGCAACTAAAGTGCCAGTGTATGAACAACAGAAAAATGTGTTCAAACAGCATTTTGGAAGAAGTGGATATTCTGTTCAAGGAATTTGTGGTGAAATAGTTGCAAATGTCTCTGTAGAAAAGGTTATACAGGACAGTGACATCATTGTGCTAACACCTCAGATTCTTGTGAATACCATAAAGAAAGGAACCCTTAGCTCCCTCTCCATCTTCACTCTGATGATATTTGATGAATGCCACAACACTACGGGCAACCACCCTTACAATGTGTTAATGGCCAAATACCTGGAACAAAAATTTGACTCCTCTGCAAACCAGCTGCCCCAGATTGTAGGTTTAACTGCTTCTGTTGGAGTTGGTAATGCCAAGGACACCACTGAAGCTGTAGAGCACATCTGTACCCTCTGCTCCTACCTTGACATACAGGCCATTTCCACTGTCAGAGAGAACAAAGAGGATCTGCAGCGATTCATAAACAAACCAGAAACAGATGTCAGACAGGTTAAAATGCGACTTCAGAATCACTTTGCAGACATTATTTCAGATCTCATGTCTGAGATACAGGCAACGATGAGGAAGATCTACTCACTGGATGCTATCTCTCAAATGAACAAGACTGATTTTGGAACACAGAAATATGAACAGTGGATAGTTACCACACAGAAGAAATACAGACTGTTGCAACTGGCAGACAAGGAGAAGGAGAGCAGCATTTGCAGAGACATTTTCATCTGCACTGAGCACCTGCGTAAATTCAATGATGCTCTCATCATCAGTGAAGATGCCCGTATTGAAGACGCTTTAGCCTACCTAACTGAATTTTTCACAAATGTCAAAAACGGACCATTTACAGAATTAGAGAAGCAGCTGACAGCCAGATTTCAAGAGAAAGAACCAGAACTGACTGCCCTTTCAAAAGATGAATCAAATGAGAATCCCAAGCTGGAAGAGCTTGCTAGCATCCTGGATGAAGCATACCACTACAACCCACAGACTCGCACTCTTCTCTTTGTTAAGACAAGAGCCTTAGTAGCTGCTTTGAAGAAGTGGATGAAAGCAAACCCTCTGCTT---AGCCACATAAAGCCAGATGTGTTGATGGGTCATGGAGGAAGAGGTCACAAAACAGGTATGACACTCCCAATGCAGAAGGCTGCACTGGATGCATTCAAAACCGACCAGGACTGCAGACTGCTAATTGCTACATCTGTTGCTGATGAAGGCATCGATATTTCTGAGTGCAACCTTGTTGTGCTCTATGAATACGACGGTAACCTCACCAAAATGATCCAAGTCAGAGGTCGTGGAAGGGCAAGAGACAGCAAGTGCATCCTTGTGACAAGCAAAGCAGAAGTGGTTGAGAATGAGAAATATAACTGCTATAAAGAAGAAATGATGAACGAAGCTATTGAAAACCTACAGAATTTGGATGAAACAACATTCACAAGAAAGATACAAGACCTGCAAAAGAAGGAAAATGTATTACGAGATTCCAGGAAGAAAGAAACA---ATACCTAAGGGACTGGAAGGGAAAAAAAATCTTCTCTGTGGAAAATGCAAAGCATATGCCTGCAGTACAGATGACATCAGAGTTATAAAGGAATCTCATCACACTGTCATAGAAGATGCGTTCAAGGAGCGTTATATGACAAAGCCCCACAAGAAACCAGTCCGGTTTGATTGTTTTGAGAAAAGGAGCAAGATGCACTGCCAAAATGCTGATTGCCAGCATGACTGGGGAATCACAGTGAAGTACAAGACATTTGACAATCTACCAGTGATCAAAATCAAAAGCTTTGTAGTAGAGGATGTTGAAACCAGGACACAAATGGATTTTCAGAAATGGAAAGTTATTAATCTCTCTTTGAAGAATTTTGATGATGAAGAAACGTCCAGC
>merops_nubicus-coraciiformes-rig1_CDS
ATGACCGCGGAGGAGAAGAGGTGCCTGCGGTGCTACCGGAGGTACATCGAGAGGAGCCTGAACCCCGTCTACGTCCTGAGCAACATGACGGCCTGGCTGCCGGACGAGGTGAAGGAGCGGGTCCGGAAG---GAGGAGGAGAAGGGGGTGACG---GCGGCCGCCGCGCTGTTCGTGGACGCCATCCTGCAGCTGGAGGAGGAGGGATGGTTCCGCGGCTTCCTGGACGCTCTGTTCGCGGCAGGTTACACCGGGCTGGCAGAGGCAATTGAAAACTGGGACTTTAGCAAACTGGAAAAACTGGACATGCACCGAGAGCTGCTGAAGCGGATAGAAGCAACAATGATAGAAGTTGACCCTGTAGCCCTCATGCCTTACATAAACACATGTCTGATAGAAAGGGATTGTGAGGAGATCCTGCAGATTAGTGAATATAGAAGCAAAGCAGCTGGGATAACGAAACTCATTGAATGTCTCTGTCGATCCGATAAAGAAAACTGGCCTAAAAGTCTTCAGCTGGCACTAGATAACACTGGATATTATAGTGCAAGTGAACTGTGGGATGCGAGAGAAGATAGTTGCACAGAAGCTTATAGTGAAATGACAGATGCCTCTGAGAGCAGCTTTGAAACCACAATGACATTTTCTGAAGAAGCAGAATGTGAT---AATCTCAGTGAAAATCTAGATTCAGGTTCAGAAGGGATCTATCATTCTTCACCTGTTTATGAGCCAAAGAAGGCTCGGAGCTACCAGACTGAACTTGCACAGCCTGCTATTAGTGGAAAAAACACATTGATATGTGCCCCTACAGGATCTGGAAAAACTTTTGTGGCACTTCTGATTTGTGAACACCATTTCCAAAACATGCCCTCAGGACAAAAGGCAAAAGTTGTCTTTCTTGCAACCAAAGTGCCAGTGTATGAACAACAGAAAACTGTATTTAAGGAGTATTTTGAAAGAAGTGGATATTCTGTTCAAGGAATTAGTGGTGAAACAATTGCAAATGTCTCGGTGGAAAGGGTTATACAGGACAGTGACATCATTGTGCTAACACCCCAGATTCTTGTGAACAGCATTGAGCAAGGGATCATTAGCTCCCTCTCCATCTTCACTCTGATGATATTTGATGAGTGCCACAACACTACGGGCAACCACCCTTACAATGTGTTAATGACCAGATACCTGGAACAAAAATTTGACTCCTCTGCAAACCACCTACCTCAGATTGTAGGTTTAACTGCTTCTGTTGGAGTTGGTAATGCCAAGACCGTCAAGGAAACAATAGAGCACATCTGTACCCTCTGCTCCTACCTTGACATACAGGCCATATCCACCGTTAGAGAGAACAAACAGGAACTGCAGAGATTTGGAAGCAAGCCAGAAATGCATGTCAGATGGGTTAAAATGCGAGTTCAGAATCACTTTGCAGATATCATCTCAGGTCTGATGTCCAAGACAGAGGCATTGATGAGGAAGATTTACTCAGTGGATACTATCTCCCATATCAACAAGAATGACTTTGGAACACAGAAATATGAACAGTGGATAGTTACCACTCAGAAGAAGTGCAAACTGTTGCAACTGGCAGATAAGGAGAAGGAGAGCAGCATTTGTAGAGACCTTTTCATTTGCACTGAACACCTGCGGAAATTAAACGATACTCTCATCATCAGTGAGGATGCTCGCATTGAAGATGCTTTATTGTACCTAACTGAATTTTTCACAAATGTCAAAAATGGACCATACACAGAATTAGAGAAGCAACTGACAGCTCAATTTGAAGAGAAAGAACCAGAACTGACTGCCCTTTCAAAAGATGAATCAAATGAGAATCCCAAGCTGGAAGAGCTTGCTTGCATCTTGGATGAAGCATACCGCTATAATCCACAGACCCGCACTCTTCTCTTTGCTAAGACAAGAGCCTTAGTAGCTGCTTTGAAGAAGTGGATAGAAGCAAACCCTCTACTT---AGCTACATAACGTCTGATGTGTTGATGGGTCGTGGAAGAAGAGATCAAAAGACAGGTATGACCCTCCCAATGCAGAAGATTATACTGGATGCATTCAAAACAAAGAAAGACATGAGACTGCTAATTGCTACATCTGTTGCTGATGAAGGCATTGATATTTCTGAGTGCAACCTTGTTGTGCTGTATGAATACTTCGGTAATGTCACCAAAATGATCCAAGTCAGAGGTCGTGGAAGGGCAAGAGACAGCAAGTGTATCCTTGTGACAAGCAAAGCAGAAGTGGTTGAAAACGAGAAATACAACCGCTATAAGGAAGAAATGATGAATGAAGCTATTGAAAAGCTACAGAACTGGGATGAAATGACATTTTCCAGAAAGATACAAAGCTTACAAATGAAGGACAAGGTGTTACGAGACTCCAGAAAGAAAGACAGA---AGATGTCAGGTAGTGGAAGGGAAAAGAAATCTTCTGTGTGGTAAATGCAAAGCATATGCCTGCAGTACAGATGACATCAGAGTTATAAAGGAATCTCATCATACTGTCCTAGGAGATGCGTTCAAGGAGCGTTACATAACAAAGCCTCACAGGAAGCCAGTCCAGTTTGATTGTTTTGAGAAAAAAAGCAAGATGCATTGCCAAAATACTAATTGCCAGCATGACTGGGGAATCACAGTGAAGTATAAGACATTCGATAATCTACCAGTGATCAAAATCAAAAGCTTTGTAGTAGAGAACGTTGAAACCGGGACACAAATGGATTTTCAGAAATGGAGAGACATAAACTTTGCTTTGAAGAATTTTGATGATGAA------------
>accipiter_nisus-falconiformes-rig1_CDS
ATGACGGCGGAGGAGAAGAGGAGCCTGCAGTGCTACAGGCGGTACATCGAGAAGAGCCTGAACCCCGTCTACATCCTGGGCAACATGACGGACTGGCTGTCCGACGAGGTGAAGGAGAGAGTCCGGAAG---GAGGAGGAGAAGGGGGTGACG---GCGGCCGCCGCGCTGTTCCTCGACGCCATCCTGCAGCTGGAGGCGGAGGGCTGGCTGCGGGGCTTCCTGGACGCCCTGGTTGCAGCAGGGTACACCGGACTGGCAGAAGCAATTGAAAACTGGGACTTCAGCAAACTGGAAAAACTAGAGTTGCACAGACAGCTGTTGAAGCGGATAGAAGCAACAATGCTAGAAGTTGATCCGGTAGCACTCATGCCGTACATAAACATGTGCCTGATAGAAAGGGAGTGTGAGGAGATCCTGCAGGTCAGCGAATACAGAAGCAAAGCAGCTGGGATAACTAAACTCATTGAATGTCTCTGTCGATCGGATAAGGAAAACTGGCCAAAAAGTCTTCAGCTAGCACTAGATAACACAGGATATTACAATGCAAGTGAACTGTGGGATATAAGAGAAGATAATGGCAAAGATGTGGATGGTGAAATGACAGATGCCTGTGAGAACAGCTTTGAAACCGTGGTGACATTTTCTGAAGAAGCAGAATGTGATAATAATCTCAGTGAAAATCTCTGTTCAGCTTCAGAAGGGATCTATCAGTCTTCACGTGTTTATGAACCAAAGAAGGCTCGGAGCTACCAGACTGAACTTGCGCAGCCTGCTATCAACGGGAAAAACACATTGATATGTGCCCCTACAGGATCTGGAAAAACCTTTGTGGCGATTCTGATTTGTGAACACCATTTCCAAAACATGCCCTCAGGACAAAAGGCAAAAGTTGCCTTTCTTGCAACCAAAGTGCCAGTGTACGAACAACAGAAAACTGTATTCAAGCAGCATTTTGAAAGAAGTGGATATTCTGTTCAAGGAATTAGTGGTGAAACAGTTGCAAATGTCTCCGTAGAAAAGGTTATACAGGACAGTGACATCATTGTGCTAACACCCCAGATTCTTGTGAATAGCATTGAGGAAGGGATCCTTGGCTCCCTCTCCATCTTCACTCTGATGATATTTGATGAGTGCCACAACACTACGGGCAATCACCCTTACAATGTGTTAATGAGTAGATACCTGGAACAAAAATTTGACTGT---GCAAGCCAGCTGCCTCAGATTGTAGGTTTAACTGCTTCTGTTGGAGTTGGTAATGCCAAGACCACCAAGGAAACAATAGAGCACATCTGTACCCTCTGCTCCTACCTTGACATAAAGGCCATATCCACTGTCAGAGAGAACAAACAGGATCTGCAGAGATTTGCAAACAAGCCAGAAACACATGTCAGATGGGTTAAAATGCGAGTTCAGAATCACTTTGCAGACATTATCTCAGGTCTGATGTCTGAGACAGAGGCGTTGATGAGGAGGATTTACTCAGTGGACACTATCTCCCAAATCAACAAGAATGATTTTGGAACACAGAAATATGAACACTGGATAATTGCCACTCAGAAGAAATGCAGGCTGTTGCAACTGGAAGATAAGGAGAAGGAAAGCAGCATTTGTAGACACCTTTTCATTTGCACTGAACACCTGCGGAAATTCAACGATGCTCTTATCATCAGTGAAGATGCCCGCATTGAAGATGCTTTAGCCTACCTAACTGAATTTTTCACAAATGTCAAAAATGGACCATATACAGAGTTAGAGAAGAAACTGACAGCCAAATTTCAAGAGAAAGAACCAGAACTGACTGCCCTTTCAAAAGATGAGTCAAATGAGAATCCTAAGCTGGAAGAGCTTGCTTGCATCCTGGAGGAAGCATACCGCTATAACCCAGAGACTCACACTCTTCTCTTTGCTAAGACAAGAGCCTTAGTAGCTGCTTTGAAAAAGTGGATAGAAGCAAACCCTCTACTT---AGCTACATAAAGCCAGGTGTGTTGATGGGTCGTGGAAGAAGAGATCAAAAAACAGGTATGACCCTCCCAATGCAGAAGGGTGTGCTGGATGCATTCAAAACCAACAAAGAGAACAGACTGCTAATTGCTACATCTGTTGCTGATGAAGGCATTGATATTTCTGAGTGCAACCTTGTTGTGCTCTATGAATACTTCGGTAATGTCACCAAAATGATCCAAGTCAGAGGTCGTGGAAGGGCAAAAGACAGCAAGTGCATCCTTGTGACAAGCAAAACAGAAGTGGTTGAGAATGAGAAACACAACCGTTACAAGGAAGAAATGATGAATGAAGCTATTGAAAAGCTACAGAGTTGGGATGAAACAACATTTGCAAGAAAGATACATGACCTGCAAATGAAGGAAAAGGTATTAAGAGATTCCAGGAAGAAAGAAACA---AAAAGTAAGGTAGTGGAAGGGAAAAAAAATCTTCTGTGTGGAAAATGCAAAGCATATGCCTGCAGTACAGATGACATCAGAGTTATAAAGGAATCTCATCACACTGTCCTAGGAGACGCGTTCAAGGAGCGTTATATAACAAAGCCTCACCATAAACCAGTCCAGTTTGATTGTTTTGAGAAAAAAAGCAAGATGTATTGCCAAAATACTAATTGCCAGCATGACTGGGGAATCATAGTGAAGTACAAAACATTTGATAATCTACCAGTGATCAAAATCAAAAGCTTTGTATTAGAGAATGTTGAAACTGGGACACAAATGGATTTTCAGAAATGGAAGAATATTAATTTTTCTTTGAAGAATTTTGATGTTGAAGAAACATTCAGC
>aegypius_monachus-falconiformes-rig1_CDS
ATGACGGCGGAGGAGAAGCGGAGCCTGCAGTGCTACAGGCGGTACATCGAGAAGAGCCTGAACCCCATCTACATCCTGGGCAACATGACGGACTGGCTGTCCGACGAGGTGAAGGAGAGAGTCCGGAAG---GAGGAGGAGAAGGGGGTGACG---GCGGCCGCCGCGCTGTTCCTGGACGCCATCCTGCAGCTGGAGGCGGAGGGCTGGCTGCGGGGCTTCCTGGACGCCCTGGTTGCAGCAGGGTACACTGGACTGGCAGAAGCAATTGAAAACTGGGACTTCAGCAAACTGGAAAAACTAGAGTTGCACAGACAGCTGTTGAAGCGGATAGAAGCAACAATGCTAGAAGTTGATCCGGTAGCACTCATGCCGTACATAAACATGTGCCTGATAGAAAGGGAGTGTGAGGAGATCCTGCAGGTCAGCGAATACAGAAGCAAAGCAGCCGGGATAACTAAACTCATTGAATGTCTCTGTCGATCGGATAAGGAAAACTGGCCAAAAAGCCTTCAGCTAGCACTAGATAACACAGGATATTACAATGCAAGTGAACTGTGGGATATAAAAGAAGATAATGGCAAATATGTGGATGGTGAAATGACAGATGCCTCTGAGAACAGCTTTGAAACTGTGGTGACGTTTTCTGAAGAAGCAGAATGTGATAATAATCTCAGTGAAAATCTCTGTTCAGCTTCAGAAGGGATCTATCAGTCTTCACCTGTTTATGAACCAAAGAAGGCTCGGAGCTACCAGACTGAACTTGCGCAGCCTGCTATCGATGGGAAAAACACATTGATATGTGCCCCTACAGGATCTGGAAAAACTTTTGTGGCACTTCTGATTTGTGAACACCATTTCCAAAACATGCCCTCAGGACAAAAGGCGAAAGTTGTCTTTCTTGCAACCAAAGTGCCAGTGTACGAACAACAGAAAACTGTATTCAAGCAGCATTTTGAAAGAAGTGGATATTCTGTTCAAGGAATTAGTGGTGAAACAGTTGCAAATGTCTCCGTAGAAAAGGTTATACAGGACAGCGACATCATTGTGCTAACACCCCAGATTCTTGTGAATAGCATTGAGGAAGGGATCCTTAGCTCCCTCTCCATCTTCACTCTGATGATATTTGATGAGTGCCACAACACTACGGGCAATCACCCTTACAATGTGTTAATGAGTAGATACCTGGAACAAAAATTTGACTCT---GCAAGCCAGCTGCCTCAGATTGTAGGTTTAACTGCTTCTGTTGGAGTTGGTAATGCCAAGAGCACCAAGGAAACGATAGAGCACATCTGTACCCTCTGCTCCTACCTTGACATACAGGCCATATCCACTGTCAGAGAGAACAAACAGGATCTGCAGAGATTTGCAAACAAGCCAGAAACATATGTCAGATGGGTTAAAATGCGAGTTCAGAATCACTTTGCAGACATTATCTCAGGTCTGATGTCTGAGACAGAGGCGTTGATGAGGAGGATTTACTCAGTGGACAATATCTCCCAAATCAATAAGAATGATTTTGGAACACAGAAATATGAACACTGGATAGTTGCCACTCAGAAGAAATGCAGGCTGTTGCAACTGGCAGATAAGGAGAAGGAGAGCAGCATTTGTAGAGACCTTTTCATTTGCACTGAACACCTGCGGAAATTCAACGATGCTCTCATCATCAGTGAAGATGCCCGCATTGAAGATGCTTTAGCCTACCTAACTGAATTTTTCACAAATGTCAAAAATGGACCATATACAGAGTTAGAGAAGAAACTGACAGCCAAATTTCAAGAGAAAGAACCAGAACTGACTGCCCTTTCAAAAGATGAGTCAAATGAGAATCCTAAGCTGGAGGAGCTTGCTTGCATCCTGGAGGAAGCATACCGCTATAACCCAGAGACTCACACTCTTCTCTTTGCTAAGACAAGAGCCTTAGTAGCTGCTTTGAAGAAGTGGATAGAAGCAAACCCTCTACTT---AGCCACATAAAGCCAGGTGTGTTGATGGGTCGTGGAAGAAGAGATCAAAAAACAGGTATGACCCTCCCAATGCAGAAGGGTGTGCTGGATGCATTCAAAACCAACAAAGAGAACAGACTGCTAATTGCTACATCTGTTGCTGATGAAGGCATTGATATTTCTGAGTGCAACCTTGTTGTGCTCTATGAATACTTCGGTAACGTCACCAAAATGATCCAAGTCAGAGGTCGTGGAAGGGCAAAAGACAGCAAGTGCATCCTTGTGACAAGCAAAATAGAAGTGGTTGAGAATGAGAAACACAATCGTCACAAGGAAGAAATGATGAATGAAGCTATTGAAAAGCTACAGAGTTGGGATGAAACAACATTTGCAAGAAAGATACATGACCTGCAAATGAAGGAAAAGGTATTACGAGATTCCAGGAAGAAAGAAACA---AGAAGTAAGGTAGTGGAAGGGAAAAAAAATCTTCTGTGTGGAAAATGCAAAGCATATGCCTGCAGTACAGATGACATCAGAGTTATAAAGGAATCTCATCACACTGTCCTAGGATATGCGTTCAAGGAGCGTTATATAACAAAGCCTCACCAGAAACCAGTCCAGTTTGATTGTTTTGAGAAAAAAAGCAAGATGTATTGCCAAAATACTAATTGCCAGCATGACTGGGGAATCGTAGTGAAGTACAAGACATTTGATAATCTACCAGTGATCAAAATCAAAAGCTTTGTATTAGAGAATGTTGAAACTGGGACACAAATGGATTTTCAGAAATGGAAGAATATTAATTTTTCTTTAAAGAATTTTGATGTTGAAGAAACATCCAGC
>butastur_indicus-falconiformes-rig1_CDS
ATGACGGCGGAGGAGAAGAGGAGCCTGCAGTGCTACAGGCGGTACATCGAGAAGAGCCTGAACCCCGTCTACATCCTGGGCAACATGACGGACTGGCTGTCCGACGAGGTGAAGGAGAGGGTCCGGAAG---GAGGAGGAGAAGGGGGTGACG---GCGGCCGCCGCGCTGTTCCTGGACGCCATCCTGCAGCTGGAGGCGGAGGGCTGGCTGCGCGGCTTCCTGGACGCCCTGGTTGCAGCAGGGTACACTGGACTGGCAGAAGCAATTGAAAACTGGGACTTCAGCAAACTGGAAAAACTAGAGTTGCACAGACAGCTGTTGAAGCGGATAGAAGCAACAATGCTAGAAGTTGATCCGGTAGCACTCATGCCGTACATAAACATGTGCCTGATAGAAAGGGAGTGTGAGGAGATCCTGCAGGTCAGCGAATACAGAAGCAAAGCAGCTGGGATAACTAAACTCATTGAATGTCTCTGTCGATCGGATAAGGAAAACTGGCCAAAAAGCCTTCAGCTAGCACTAGATAACACAGGATATTACAATGCAAGTGAACTGTGGGATATAAGAGAAGATAATGGCAAAGATGTGGATGGTGAAATGACAGATGCCTCTGAGAACAGCTTTGAAACCGTGGTGACATTTTCTGAAGAAGCAGAATGTGATAATAATCTCAGTGAAAATCTCTGTTCAGCTTCAGAAGGGATCTATCAGTCTTCACGTGTTTATGAACCAAAGAAGGCTCGGAGCTACCAGACTGAACTTGCGCAGCCTGCTATCAATGGGAAAAACACATTGATATGTGCCCCTACAGGAACTGGAAAAACCTTTGTGGCAATTCTGATTTGTGAACACCATTTCCAAAACATGCCCTCAGGACAAAAGGCGAAAGTTGTCTTTCTTGCAACTAAAGTGCCAGTGTACGAACAACAGAAAACTGTATTCAAGCAGCATTTTGAAAGAAGTGGATATTCTGTTCAAGGAATTAGTGGTGAAACAGTTGCAAATGTCTCCGTAGAAAAGGTTATACGGGACAGTGACATCATTGTGCTAACACCCCAGATTCTTGTGAATAGCATTGAGGAAGGGATCCTTAGCTCCCTCTCCATCTTCACTCTGATGATATTTGATGAGTGCCACAACACTACGGGAAATCACCCTTACAATGTGTTAATGAGTAGATACCTGGAACAAAAATTTGACTCT---GCAAGCCAGCTGCCTCAGATTGTAGGTTTAACTGCTTCTGTTGGAGTTGGTAATGCCAAGAGCACCAAGGAAACGATAGAGCACATCTGTACCCTCTGCTCCTACCTTGACATACAGGCCATATCCACTGTCAGAGAGAACAAACAGGATCTGCAGAGATTTGCAAACAAGCCAGAAACACATGTCAGATGGGTTAAAATGCGAGATCAGAATCACTTTGCAGACATTATCTCAGGTCTGATGTCTGAGACAGAGGCGTTGATGAGGAGGATTTACTCAGTGGACACTATCTCCCAAATCAACAAGAATGATTTTGGAACACAGAAATATGAACAGTGGATAGTTGCCACTCAGAAGAAATGCAGGCTGTTGCAACTGGCAGATAAGGAGAAGGAGAGCAGCATTTGTAGACACCTTTTCATTTGCACTGAACACCTGCGGAAATTCAACGATGCTCTTATCATCAGTGAAGATGCCCGCATTGAAGATGCTTTAGCCTACCTAACTGAATTTTTCACAAATGTCAAAAATGGACCATATACAGAGTTAGAGAAGAAACTGACAGCCAAATTTCAAGAGAAAGAACCAGAACTGACTGCCCTTTCAAAAGATGAGTCAAATGAGAATCCTAAGCTGGAAGAGCTTGCTTGCATCCTGGAGGAAGCATACCGCTATAACCCAGACACTCACACTCTTCTCTTTGCTAAGACAAGAGCCTTAGTAGCTGCTTTGAAGAAGTGGATAGAAGCAAACCCTCTACTT---AGCTACATAAAGCCAGGTGTGTTGATGGGTCGTGGAAGAAGAGATCAAAAAACAGGTATGACCCTCCCAATGCAGAAGGGTGTGCTGGATGCATTCAAAACCAACAAAGAGAACAAACTGCTAATTGCTACATCCGTTGCTGATGAAGGCATTGATATTTCTGAGTGCAACCTTGTTGTGCTCTATGAATACTTCGGTAATGTCACCAAAATGATCCAAGTCAGAGGTCGTGGAAGGGCAAAAGACAGCAAGTGCATCCTTGTGACAAGCAAAACAGAAGTGGTTGAGAATGAGAAACACAACCGTTACAAGGAAGAAATGATGAATGAAGCTATTGAAAAGCTACAGAGTTGGGATGAAACAACATTTGCAAGAAAGATACATGACCTGCAAATGAAGGAAAAGGTATTACGAGACTCCAGGAAGAAAGAAACA---AGAAGTAAGGTAGTGGAAGGGAAAAAAAATCTTCTGTGTGGAAAATGCAAAGCATATGCCTGCAGTACAGATGACATcaGAGTTATAAAGGAATCTCATCACACTGTCCTAGGAGATGCGTTCAAGGAGCGCTATATAACAAAGCCTCACCATAAACCAGTCCAGTTTGATTGTTTTGAGAAAAAAAGCAAGATGTATTGCCAAAATACTAATTGCCAGCATGACTGGGGAATCATAGTGAAGTACAAGACATTTGATAATCTACCAGTGATCAAAATCAAAAGTTTTGTATTAGAGAATGTTGAAACTGGGACACAAATGGATTTTCAGAAATGGAAAAATATTAATTTTTCTTTGAAGAATTTTGATGTTGAAGAAACATCCAGC
>haliaeetus_leucocephalus-falconiformes-rig1_CDS
ATGACGGCGGAGGAGAAGAGGAGCCTGCAGTGCTACAGGCGGTACATCGAGAAGAGCCTGAACCCCGTCTACATCCTGGGCAACATGACGGACTGGCTGTCCGACGAGGTGAAGGAGAGGGTCCGGAAG---GAGGAGGAGAAGGGGGTGACG---GCGGCCGCCGCGCTGTTCCTGGACGCCGTCCTGCAGCTGGAGGCGGAGGGCTGGCTGCGGGGCTTCCTGGACGCCCTGGTCGCAGCAGGGTACACTGGACTGGCAGAAGCAATTGAAAACTGGGACTTCAGCAAACTGGAAAAACTAGAGTTGCACAGACAGCTGTTGAAGCGGATAGAAGCAACAATGCTAGAAGTTGATCCAGTAGCACTCATGCCGTACATAAACATGTGCCTGATAGAAAGGGAGTGTGAGGAGATCCTGCAGGTCAGCGAATACAGAAGCAAAGCAGCTGGGATAACTAAACTCATTGAATGTCTCTGTCGATCGGATAAGGAAAACTGGCCAAAAAGCCTTCAGCTAGCACTAGATAACACAGGATATTACAACGCAAGTGAACTGTGGGATATAAGAGAAGATAATGGCAAAGGTGTGGATGGTGAAATGACAAATGCCTCTGAGAACAGCTTTGAAACCGTGGTGACATTTTCTGAAGAAGCAGAATGTGATAATAATCTCAGTGAAAATCTCTGTTCAGCTTCAGAAGGCATCTATCAGTCTTCACGTGTTTATGAACCAAAGAAGGCTTGGAGCTACCAGACTGAACTTGCACAGCCTGCTATCAATGGGAAAAACACATTGATATGTGCCCCTACAGGATCTGGAAAAACCTTTGTGGCAATTCTGATTTGTGAACACCATTTCCAAAACATGCCCTTAGGACAAAAGGCGAAAGTTGTCTTTCTTGCAACCAAAGTGCCAGTGTACGAACAACAGAAAACTGTATTCAAGCAGCATTTTGAAAGAAGTGGATATTCTGTTCAAGGAATTAGTGGTGAAACAGTTGCAAATGTCTCCGTAGAAAAGGTTATACAGGACAGTGACATCATTGTGCTAACACCCCAGATTCTTGTGAATAGCATCGAGGAAGGGATCCTTGGCTCCCTCTCCATCTTCACTCTGATGATATTTGATGAATGCCACAACACTACTGGCAATCACCCTTACAATGTGTTAATGAGTAGATACCTGGAACAAAAATTTGACTCT---GCAAGCCAGCTGCCTCAGATTGTAGGTTTAACTGCTTCTGTTGGAGTTGGTAATGCCAAGAGCACCAAGGAAACGATAGAGCACATCTGTACCCTCTGCTCCTACCTTGACATACAGGCCATATCCACTGTCAGAGAGAACAAACTGGATCTGCAGAGATTTACAAACAAGCCAGAAACACATGTCAGATGGGTTAAAATGCGAGATCAGAATCACTTTGCAGACATTATCTCAGGTCTGATGTCTGAGACAGAGGCGTTGATGAGGAGGATTTACTCAGTGGACACTATCTCCCAAATCAACAGGAATGATTTTGGAACACAGAAATATGAACACTGGATAGTTGCCACTCAGAAGAAATGCAGGCTGTTGCAACTGGCAGATAAGGAGAAGGAGAGCAGCATTTGTAGACACCTTTTCATTTGCACTGAACACCTGCGGAAATTCAACGATGCTCTTATCATCAGTGAAGATGCCCGCATTGAAGATGCTTTAGCCTACCTAACTGAATTTTTCACAAATGTCAAAAATGGACCATATACAGAGTTAGAGAAGAAACTGACAGCCAAATTTCAAGAGAAAGAACCAGAACTGACTGCCCTTTCAAAAGATGAGTCAAATGAGAATCCTAAGCTGGAAGAGCTTGCTTGCATCCTGGAGGAAGCATACCGCTATAACCCAGACACTCACACTCTTCTCTTTGCTAAGACAAGAGCCTTAGTAGCTGCTTTGAAGAAGTGGATAGAAGCAAACCCTCTACTT---AGCTACATAAAGCCAGGTGTGTTGATGGGTCGTGGAAGAAGAGATCAAAAAACAGGTATGACCCTCCCAATGCAGAAGGGTGTGCTGGATGCATTCAAAACCAACAAAGAGAACAGACTGCTAATTGCTACATCCGTTGCTGATGAAGGCATTGATATTTCTGAGTGCAACCTTGTTGTGCTCTACGAATACTTCGGTAATGTCACCAAAATGATCCAAGTCAGAGGTCGTGGAAGGGCAAAAGACAGCAAGTGCATCCTTGTGACAAGCAAAACAGAAGTGGTTGAGAATGAGAAACACAACCGTTACAAGGAAGAAATGATGAATGAAGCTATTGAAAAGCTACAGAGTTGGGATGAAACAACATTTGCAAGAAAGATACATGACCTGCAAATGAAGGAAAAGGTATTACGAGACTCCAGGAAGAAAGAAACA---AGAAGTAAGGTAGTGGAAGGGAAAAAAAATCTTCTGTGTGGAAAATGCAAAGCGTATGCCTGCAGTACAGATGACATCAGAGTTATAAAGGAATCTCATCACACTGTCCTAGGAGATGCGTTCAAGGAGCGTTACATAACAAAGCCTCACCATAAACCAGTCCAGTTTGATTGTTTTGAGAAAAAAAGCAAGATGTATTGCCAAAATACTAATTGCCAGCATGACTGGGGAATCATAGTGAAGTACAAGACATTTGATAATCTACCAGTGATCAAAATCAAAAGTTTTGTATTAGAGAATGTTGAAACTGGGACACAAATGGATTTTCAGAAATGGAAGAATATTAATTTCTCTTTGAAGAATTTTGATGTTGAAGAAACATCCAGC
>antigone_vipio-gruiformes-rig1_CDS
ATGACGGCGGAGGAGAAGAAGAGCCTGCAGTGCTACAGGCGGTACATCGAGAAGAGCCTGAACCCCGTCTACATCCTAAGCAACATGACGGACTGGCTGTCCGACGAGGTGAAGGAGAGAGTCCGGAAG---GAGGAGGAGAAGGGGGTGACG---GCGGCCGCCGCGCTGTTTGTGGATACCATCCTGGAGCTGGAGGCGGAGGGCTGGCTGCGGGGCTTCCTGAACGCCCTGGTTGCAGCAGGTTACACTGGACTGGCAGAAGCAATTGAAAACTGGGACTTCAGCAAACTGGAAAAACTGGAACTGTACAGACAGCTGTTGAAGCGGATTGAAGCAACAATGCTAGAAGTTGATCCAGTAGCACTCATGCCCTACATAAACACGTGCCTGATAGAAAGGGAGTGTGATGAGATCCTGCAGATTAGCGAATACAGAAGCAAAGCAGCCGGGATAACTAAGCTCATTGAATGTCTCTGTCGATCGGATAAGGAAAACTGGCCAAAAAGCCTTCAGCTGGCACTAAATAACACAGGATATTACAATGCAAGTGAACTGTGGGATATGAGAGAAGGAAACGGCAAAGATGTTGATGGTGAAGTGACAGATGCCTCTGAGAACAGCTTTGAAACCATGATAACATTTTCTGAAGAAGCAGAACCTGATAATAATCTCAGTGAAAATCTCTATTCAGCTTCAGAAGGAATCTATCAGCCTTCACCTGTTTATGAACCAAAGAAGGCTCGGAGCTACCAGATTGAACTTGCGCAGCCTGCTATCGATGGGAAAAACACATTGATATGTGCCCCCACAGGATCTGGAAAAACTTTTGTGGCAGTTATGATTTGTGAACATCATTTCCAAAACATGCCCACAGGACGAAAGGCAAAAGTTGTTTTTCTTGCAACTAAAGTGCCAGTGTACCAACAACAGAAAAACGTATTCAAGCAGCATTTTGAAAGAAGTGGATATTCTGTTCAAGGAATTAGTGGTGAAACAGTTGCAAATGTCTCTGTAGAAAAGGTTATACAGAACAGTGACATTGTTGTGCTGACGCCCCAGATTCTTGTGAATAGCATTGAGGAAGGGATCCTTAGCTCCCTCTCCATCTTCACTCTGATGATATTTGATGAGTGCCACAACACTACAGGCAACCACCCTTACAGTGTGTTAATGACCAGATACCTGCAACAAAAATTTGACTCCTCTGCAAACCAGCTGCCTCAGATTGTAGGTTTAACTGCTTCTGTTGGAGTTGGTAATGCCAAGAGCATCAAGGAAACAATAGAGCACATCTGCACCCTCTGCTCCTACCTTGACATACAGGCCATATCCACTGTCAGAGAGAACAAAGAGGATCTGCAGAGATTTGGAAACAAGCCAGAAATGTATGTCAGATGGGTTAAAATGCGAGTTCAGAATCACTTTGCAGACATTATCTCAGGTCTGATGTCTGAGACAGAGGAGTTGATGAGGAAGATTTACTCAGTGGATAATATCTCTCAAATCAACAAGAATGATTTTGGAACACAGAAATATGAGCACTGGATAGTTGCCACTCAGAAAAAATGCAGACTGTTGCAACTGGCAGATAAAGAGAAGGAGAGCAGCATTTGTAGAGACCTTTTCATTTGCACTGAACACCTGCGGAAATTCAACGATGCTCTCATCATCAGTGAGGATGCCCGCATCGAAGATGCTTTATTCTACCTAACTGAATTTTTCATAAATGTCAAAAACGGACCATATACGGAGTTAGAGAAGCAACTGACAGCCAAATTTCAAGAGAAAGAACCAGAACTGATTGCCCTTTCAAAAGATGAATCAAATGAGAATCCCAAGCTGGAAGAGCTTGCCTGCATCCTGGATGAAGCATACCGCTATAACCCACAGACTCGCACTCTTCTCTTTGCTAAGACAAGAGCCTTAGTAGCTGCTCTCAAGAAGTGGATAGAAGCAAACCCTCTACTT---AACCACATAAAACCAGGTGTGTTGATGGGTCGTGGAAGAAGAGATCAAAAAACAGGTATGACCCTCCCGATGCAGAAGGGTGTACTGGATGCATTCAAAACCAACAAAGACAGCAGACTGCTAATTGCTACATCTGTTGCTGATGAAGGCATTGATATTTCTGAGTGCAACCTTGTTGTGCTCTATGAATACTTCGGTAATGTCACCAAAATGATCCAAGTGAGAGGTCGTGGAAGGGCAAGAGACAGCAAGTGCATCCTTGTGACAAACAAAAAAGAAGTGGTTGACAATGAGAAACAGAACCATTATAAGGAAGAAATGATGAATGAAGCTATTGAAGAGCTACAGAATTGGGATGAAACAACATTTGCAAGAAAGATACATGACCTGCAAATGAAGGAAAAGGTATTAAGAGATTCCAGGAAGAAAGACACA---AGATGTAAGGCAGTGGAAGGAAAAAAAAATCTTCTCTGTGGAAAATGCAAAGCATATGCCTGCAGTACAGATGACATCAGAGTTATAAAGGAATCTCATCACACTGTCCTAGGAGATGCGTTCAAGGAGCGTTATATAACAAAGCCTCACCAGAAACCAGTCCGGTTTGACTGTTTTGAGAAAAAAAGCAAGATGCATTGCCAAAATACTAATTGCCAGCATGACTGGGGAATCATAGTAAAGTACAAGACATTTGATGATCTACCAGTGATCAAAATCAAAAGCTTCGTAGTAGAGAATGCTGAAACTGGGGCACAAATGGATTTTCAGAAATGGAAAGATATTAATTTTTCATTGAAGAATTTTGAT---GAAGAAACATCCAGC
>balearica_regulorum-gruiformes-rig1_CDS
ATGACCGCCGAGGAGAAGAAGAGCCTGCAGTGCTACAGGCGGTACATCGAGAAGAGCCTGAACCCCGTCTACATCCTAAGCAACATGACGGACTGGTTGTCCGACGAGGTGAAGGAGAGAGTCCGGAAG---GAGGAGGAGAAGGGGGTGACG---GCGGCCGCCGCGCTGTTTGTGGATACCATCCTGGAGCTGGAGGCGGAGGGCTGGCTCCGGGGCTTCCTGAACGCCCTGGTTGCAGCAGGTTACACTGGACTGGCAGAAGCAATTGAAAACTGGGACTTCAGCAAACTGGAAAAACTGGAACTGTACAGACAGCTGTTGAAACGGATTGAAGCAACAATGCTAGAAATTGATCCGGTAGCACTCATGCCCTACATAAACACGTGCCTGATAGAAAGGGAGTGTGATGAGATCCTGCAGATTAGCGAATACAGAAGCAAAGCAGCCGGGATAACTAAGCTCATTGAATGTCTCTGTCGATCGGATAAGGAAAACTGGCCGAAAAGCCTTCAGCTGGCACTAGATAACACAGGATATTACAATGCAAGTGAACTGTGGAATATGAGAGAAGAAGATGGCAAAGATGTTGATGGTGAAGTGACAGATGCCTCTGAGAACAGCTTTGAAACCATGATAACGTTTTCTGAAGAAGCAGAACCTGATAATAATCTCAGTGAAAATCTCTGTTCAGCTTCAGAAGAAATCTATCAGCCTTCACCTATTTATGAACCAAAGGCGGTTCGGAGCTACCAGATTGAACTTGCGCAGCCTGCTATCAATGGGAAAAACACATTGATATGTGCCCCCACAGGATCTGGAAAAACTTTTGTGGCACTTATGATTTGTGAACATCATTTCCAAAACATGCCCGCAGGACGAAAGGCAAAAGTTGTTTTCCTTGCAACTAAAGTGCCAGTGTACGAACAACAGAAAAATGTATTCAAGCAGCATTTTGAAAGAAGTGGATATTCTGTTCAAGGAATTAGTGGTGAAACAGTTGCAAATGTCTCTGTAGAAAAGGTTATACAGAACAGTGACATCGTTGTGCTGACGCCCCAGATTCTTGTGAATAGCATTGAGGAAGGGATCCTTAGCTCCCTGTCCATCTTCACTCTGATGGTATTTGATGAGTGCCACAACACTACAGGCAACCACCCTTACAGTGTGTTAATGACCAGATACCTGCAACAAAAATTTGACTCCTCTGCAAACCAGCTGCCTCAGATTGTAGGTTTAACTGCTTCTGTTGGAGTTGGTAATGCCAAGAGCATCAAGGAAACGATAGAGCACATCTGCACCCTCTGCTCCTACCTTGACATACAGGCCATATCCACTGTCAGAGAGAACAAAGAGGATCTGCAGAGATTTGGAAACAAGCCAGAAATGCATGTCAGATGGGTTAAAATGCAAGTTCAGAATCACTTTGCAGACATTATCTCAGGTCTGATGTCTGAGACAGAGGAGTTGATGAGGAAGATTTACTCAGTGGATAATATCTCTCAAATCAACAAGAATGATTTTGGAACACAGAAATATGAGCACTGGATAGTTGCCACTCAGAAAAAATGCAGACTGTTGCAACTGGCAGATAAAGAGAAGGAGAGCAGCCTTTGTAGAGACCTTTTCATTTGCACTGAACACCTGCGGAAATTCAACGATGCTCTCATCATCAGTGAAGATGCCCGCATTGAAGATGCTTTATTCTACCTAACTGAATTTTTCATAAATGTCAAAAATGGACCATATACAGAGTTAGAGAAGCAACTGACAGCCAAATTTCAAGAGAAAGAACCGGAACTGATTGCCCTTTCAAAAGATGAATCAAACGAGAATCCCAAGCTGGAAGAGCTTGCCTGCATCCTGGATGAAGCATACCGCTATAACCCACAGACTCGCACTCTTCTCTTTGCTAAGACAAGAGCCTTAGTAGCTGCTCTGAAGAAATGGATAGAAGCAAACCCTCTACTT---AACCACATAAAGCCAGGTGTGTTGATGGGTCGTGGAAGAAGAGATCAAAAAACAGGTATGACCCTCCCGATGCAGAAGGGTGTACTGGATGCATTCAAAACCAACAAAGACAGCAGACTGCTAATTGCTACATCTGTTGCTGACGAAGGCATTGATATTTCTGAGTGCAACCTTGTTGTGCTCTACGAATACTTCGGTAATGTCACCAAAATGATCCAAGTGAGAGGTCGTGGAAGGGCAAGAGACAGCAAGTGCATCCTTGTGACAAACAAAAAAGAAGTGGTTGACAATGAGAAACAGAACCGTTATAAGGAAGAAATGATGAATGAAGCTATTGAAGAGCTACAGAATTGGGATGAAACAACATTTGCAAGAAAGATACATGACCTGCAAATGAAGGAAAAGGTATTAAGAGATTCCAGCAAGAAAGACACA---AGATGTAAGGCAGTGGAAGGAAAAAAAAATCTTCTCTGTGGAAAATGCAAAGCATATGCCTGCAGTACAGATGACATCAGAGTTATAAAGGAATCTCATCACACTGTCCTAGGAGATGCGTTCAAGGAACGTTATATAACAAAGCTTCACCAGAAACCAGTCCGGTTTGACTGTTTTGAGAAAAAAAGCAAGATGCATTGCCAAAATACTAATTGCCAGCATGACTGGGGAATCATAGTAAAGTACAAGACATTTGATGATCTACCAGTGATCAAAATCAAAAGCTTCGTAGTAGAGAACGTTGAAACTGGGGCACAAATGGATTTTCAGAAATGGAAAGATATTAATTTTTCATTGAAGAATTTTGAT---GAAGAAACGTCCAGC
>chlamydotis_macqueenii-gruiformes-rig1_CDS
ATGACGGCGGAGGAGAAGAGGGGCCTGCGGTGCTACCGGCGGTACATCGAGAGGAGCCTGAACCCCGTCTACATCCTGGGCAACATGGCGGGCTGGCTGTCGGAGGAGGTGGAGGAAAGAGTCCGGAAG---GAGGAGGAGAAGGGAGTGACAGGGGCAGCCGCCGCGCTGTTCCTGGATGCCGTCCTGCAGCTGGAAGCGGAGGGCTGGCTGCGGGCCTTCCTGGACGCCCTGGTCGCGACAGGTTACACTGGACTAGCAGAAGCAATTGAAAACTGGGACTTCAGCAAACTGGAAAAACTGGAGTTACACAGACAGCTGTTGAAGCGGATAGAAGCAACAATGCTAGAAGTTGATCCGGTACTGCTCATGCCCTACATAAACACATGCCTGATAGAAAGGGAGTGTAATGAGATCCTCCAGATTTGCGAATACAGAAGCAAAGCAGCCGGGATAACTAAACTCATCGAATGTCTCTGTCGATCCGATAAGGAAAACTGGCCAAAAAGCCTTCAACTGGCACTAGATAATGAAGGATATTACAATGCAAGTGAACTGTGGAATATGAGAGAAGATAATGGCAAAGATGTTGATAGTGAAATGACAGATGTCTCTGAGAACAGCTTTGAAACCACGATGACATTTTCTGAAGAAGCAGAATGTGACAATAATCTCAGTGCAAATCTCCGTTCAGCTTCAGAAGGAATCAATCAGTCTTCACCTGTTTATGAACCGAAGAAGGCTCGGAGCTACCAGACTGAACTTGCACGGCCTGCTATCAATGGGAAAAACACATTGATATGTGCCCCCACAGGATCTGGAAAAACTTTTGTGGCACTTCTGATTTGCGAGCACCATTTCCAAAACATGCCCGCAGGACAAAAGGCGAAAGTTGTTTTTCTTGCAACTAAACTGCCAGTGTACGAACAACAGAAAAATGTATTCAAGCAGCATTTTGAAAGAAATGGATATTCTGTTCAAGGAATTAGTGGTGAAACAGTTGCAAATGTCTCTGTAGAAAAGGTTGTACAGGACAGTGACATCATTGTGATGACACCCCAGATTCTTGTGAATAGCATCGAGGAAGGGATCCTTAGCTCCCTTTCCATCTTCACTCTGATGATATTTGATGAGTGCCACAACACTACAGGCAACCACCCTTATAGTGTGTTAATGACCAGATACCTGGAACAAAAATTTGACTCCTCTGCAAACAAGCTGCCTCAGATTGTAGGTTTAACTGCTTCTGTTGGAGTTGGTAACGCCAAGAGCATCAACGAAACAATAGAGCATATCTGTATGCTCTGCTCCTACCTTGACATACAGGCTATATCTACTGTCAGAGAGAACAAAGAGGATCTCCAGAGATTTGGAAACAAGCCAGAAACATATGTCAGATGGGTTAAAATGCGAGCTCGGAATCACTTTGCAGACATTATCTCAGATCTGATGACTGAGACAGAGGCGTTGATAAGGAAGATTTACTCAGTGGATACTATCTCTCCAATGAACAAGAATGATTTTGGAACACAGAAATATGAACACTGGATAATTACCACTCAGAAGAAATGCAGACTGTTGCAACTGGCAGATAAGGAGAAAGAGAGCAGCATTTGTAGAGACCTTTTCATTTGCACTGAACACCTGCGGAAATTCAATGATGCTCTTATCATCAGTGAAGATGCCCGCATTGAAGACGCTTTGGCCTACCTAACTGAATTTTTCACAAATGTAAAAAATGGACCATATACAGAGTTAGAGAAGCGACTGACAGCCAGATTTCAAGAGAAAGAATCAGAACTCATTGCCCTCTCAAAAGATGAATCAAATGAGAATCCCAAGCTGGAAGAGCTTGCTTGCATCCTGGATGAAGCACACAGATATAACCCACAGACTCGCACTCTTCTCTTTGCTAAGACAAGAGCCTTAGTAGCTGCTTTGAAGAAGTGGATAGAAGCAAACCCTCTGCTT---AGCCACATAAAGCCAGATGTGTTGATGGGTCGTGGAAAAAGAGATCAAAAAGCAGGTATGACCCTCCCAATGCAGAAGGGTGTACTGGATGCATTCAAAACCAATGAAGACAGCAGACTGCTAATTGCTACATCTGTTGCTGACGAAGGCATTGATATTTCTGAGTGCAACCTTGTTGTGCTCTATGAATACTTTGGTAATGTCACCAAAATGATTCAAGTCAGAGGTCGTGGAAGGGCAAAAGGCAGCAAGTGCATCCTTGTGACAAGCAAAACAGAAGTGGTTGAAAATGAGAAACACAACCGTTACAAGGAAGAAATGATGAATGAAGCTATTGAAAAACTACAGAATTGGGATGAAACAACATTTACAAGAAAGATATATGACCTGCAAATGAAGGAAAAGGTATTACAAGACTTCAGAAAGAAAGAAACA---AGACCTAAGTTAGAGGAAGGGAAAAAAAATCTTCTGTGTGGAAAATGCAAAGTATATGCCTGCAGTACAGATGACATCAGAGTTATAAAGGAATCTCATCACATTGTCCTAGGCGACGCGTTCAAGGAGCGTTACATAACAAAGCCTTCCAAGAAACTCGTCCAATTTGATTGTTTTGAGAAAAAAAGCAAGATGCATTGCCAAAATACTAATTGCCAGCATGACTGGGGAATCATAGTGAAGTACAAGACATTTGATAATCTACCAGTGATCAAAATCAAAAGCTTTGTAGTAGAAAATGTTGAAACTGGGACACAAATGGATTTTCAGAAATGGAGAAATATTAATTTTTCTTTGAAGAATTTTGATGTTGAAGAAATGTCCCGC
>gallirallus_okinawae-gruiformes-rig1_CDS
ATGACGGCGGAGGAGAAGAAGAGCCTGCAGTGCTACAGGCATTACATCGAGAAGAGCCTGAACCCCGTCTTCATCCTGAGCAACATGACGGACTGGCTGTCGGACGAGGTTAAGGAGCGGGTCCTCAAGGAGGAGGAGGAGAAAGGGGTGACG---GCGGCCGCCGCGCTGTTCCTGGATGCCGTCCTGCAGCTGGAGGCGGAGGGCTGGCTCCGGGGCTTCCTGGACGCCCTGGTTGCAGCAGGTTACACTGGACTGGCAGAAGCAATTGAAAACTGGGACTTCAGCAAACTGGAAAAACTGGAGCTACACAGACAGCTGTTGAAGCGAATAGAAGCAACAATGCTAGAAGTTGATCCAGTATTGCTCATGCCCTATATAAACATGTGCCTGATAGAAAGGGAGTGTGATGAGATCCTGCAGATCAGCGAATGCAGGAGCAAAGCGGCCGGGATAACTAAACTCATCGAGTGTCTGTGTCGATCAGATAAGGAGAACTGGCCAAAAAGCCTTCAGCTGGCACTGGAAAGTACAAGGTACTACAATGCAAGCGAACTGTGGGATATGAGAGAAGAAAATGGCAAAGATGGTGATGGTGGAATGACCAATGCCTCTGAGAGCAGCTTTGAAACA---ATATCATTTTCTGAAGAAGCAGAATGTGATAATAATCTCAGTGAAAATCTCTGTTCAGCTTCAGAAGGGGTCTGCCAGTCTCCACCTGTTTATGAACCAAAGAAGGCTCGGAGCTACCAGATTGAACTTGCACAACCTGCTCTCACTGGCAAAAACACGTTGGTGTGTGCCCCCACAGGATCTGGGAAAACTTTTGTGGCACTTATGATTTGTGAGCACCATTTCCAAAACATGCCTGCGGGGCGCAAGGCGAAAGTTGTCTTCCTGGCCACGAAAGTGCCAGTGTACCAACAGCAGCAAACTGTGTTCCAGCAGCATTTTCAAAGAAGTGGATATTCTGTTCAAGGAATTAGTGGTGAAACTGTTGCAAATGTCTCCATAGAGAAGGCTATAGAGAGCAGTGACATTGTTGTGCTGACACCCCAGATTCTTGTGAATAGCATGGAGGAAGGGATCCTTAGCTCCCTCTCCATCTTCACACTGATGATATTTGATGAGTGCCACAACACTACAGGCAACCACCCTTACAATGTGTTAATGACCAGATATCTGGAACAGAAATTTGACTCCCCTGCAAACCCGCTGCCTCAGATTGTAGGTTTAACTGCTTCTGTTGGAGTTGGTAGTGCCAAGACTGTCACCGAAACAATAGAGCACATCTGTACCCTTTGCTCCTACCTTGACATACAGGCCATATCCACTGTTAGAGAGAACATACAGGATCTGCAGACATTTGTGAACAAGCCAGAAACACATGTCAGGTGTGTTAAAATGCGAGCTCAGAATCACTTTGCAGACATTGTCTCAGGCCTGATGTCAGAGACAGAGGCATTGATGAGGAAGATTTACACAGTGGACAGCATCTCTCCAATCAACAAGAATGATTTTGGAACACAGAAATATGAACAATGGATAGTTTCCACTCAGAAGAAATGCAGACTGTTGCAGCTGGAAGATAAGGAGAAAGAGAGCAGCATTTGCAGAGACCTTTTCATCTGCACTGAACACCTGCGAAAACTGAACGATGCCCTCATCATCAGTGAAGATGCCCGCATCGAAGATGCTTTAGCCTACCTAACCGAATTTTTCACCAATGTCAAAAATGGACCATATACAGAGTTAGAGAAGCAACTGACAGGCAAATTTCAAGAGAAAGAACCGAAACTGACTGCCCTTTCAAAAGATGAATCAAATGAGAATCCCAAGCTGGAAGAGCTTGCTTGCATCCTGGATGAAGCATACCACTACAACCCAGAGACTCGCACTCTGGTCTTTGCCAAGACAAGAGCCTTAGTAGCTGCTTTGAAGAAGTGGATGGAAGCAAACCCTCTATTT---AGCCACATAAAACCAGGTGTGCTGATGGGTCGTGGAAGAAAAGATCAAAAAACAAGTATGACGCTTCCAATGCAGAAGGGTGTACTGGATGCATTCAAAACCAACAAAGACTGCAAACTGCTAATTGCTACATCTGTTGCTGATGAAGGCATTGATATTTCTAAGTGCAACCTTGTTGTGCTCTATGAATACTATGGTAACGTCACCAAAATGATCCAAGTCAGAGGTCGTGGAAGGGCAAGAGACAGCAAGTGCATCCTTGTGACAAACAAAACAGAAGTGGTTGAGAACGAGAGACAGAACTGTTTTAAGGAAGACATGATGAATGAAGCTATTGAAAAGCTACAGAATTGGGATGAAACAAAATTTACAAGAAAGATACATGACCTGCAAATGAAGGAAAAAGTATTGAGAGATTCCAGGAAGAAAGGCACA---ATTTGTAAGGTACTGGAAGGGAAAAAAAATCTTCTCTGTGGAAAATGCAAAGCATATGCTTGCAGTACAGATGACATCAGAGTTATAAAGGAATCTCATCATACTGTCCTAGGAGATGCATTCAAGGAGCGTTATATAACGAAGCCTCACCACAGACCAGTCCAGTTCGACTGTTTTGTGAAAAAAAGCAAGATGCACTGCCAAAATACTCACTGCCAGCATGACTGGGGAATCACAGTAAAGTACAAGACATTTGATGATCTACCAGTGATCAAAATCAAAAGCTTTGTAGTAGAGCAAGTTGAAACTGGGGCACAAATGGATTTTCAAAAATGGAGAGATATTAACTTTACTTTGAAGAATTTTGATGCTGAAGAAACAGCCAGC
>grus_nigricollis-gruiformes-rig1_CDS
ATGACGGCGGAGGAGAAGAAGAGCCTGCAGTGCTACAGGCGGTACATCGAGAAGAGCCTGAACCCCGTCTACATCCTAAGCAACATGACGGACTGGCTGTCCGACGAGGTGAAGGAGAGAGTCCGGAAG---GAGGAGGAGAAGGGGGTGACG---GCGGCCGCCGCGCTGTTTGTGGATACCATCCTGGAGCTGGAGGCGGAGGGCTGGCTGCGGGGCTTCCTGAACGCCCTGGTTGCAGCAGGTTACACTGGACTGGCAGAAGCAATTGAAAACTGGGACTTCAGCAAACTGGAAAAACTGGAACTGTACAGACAGCTGTTGAAGCGGATTGAAGCAACAATGCTAGAAGTTGATCCGGTAGCACTCATGCCCTACATAAACACGTGCCTGATAGAAAGGGAGTGTGATGAGATCCTGCAGATTAGCGAATACAGAAGCAAAGCAGCCGGGATAACTAAGCTCATTGAATGTCTCTGTCGATCGGATAAGGAAAACTGGCCAAAAAGCCTTCAGCTGGCACTAAATAACACAGGATATTACAATGCAAGTGAACTGTGGGATATGAGAGAAGGAAACGGCAAAGATGTTGATGGTGAAGTGACAGATGCCTCTGAGAACAGCTTTGAAACCATGATAACATTTTCTGAAGAAGCAGAACCTGATAATAATCTCAGTGAAAATCTCTGTTCAGCTTCAGAAGGAATCTATCAGCCTTCACCTGTTTATGAACCAAAGAAGGCTCGGAGCTACCAGATTGAACTTGCGCAGCCTGCTATCGATGGGAAAAACACATTGATATGTGCACCCACAGGATCTGGAAAAACTTTTGTGGCAGTTATGATTTGTGAACATCATTTCCAAAACATGCCCACAGGACGAAAGGCAAAAGTTGTTTTTCTTGCAACTAAAGTGCCAGTGTACCAACAACAGAAAAACGTATTCAAGCAGCATTTTGAAAGAAGTGGATATTCTGTTCAAGGAATTAGTGGTGAAACAGTTGCAAATGTCTCTGTAGAAAAGGTTATACAGAACAGTGACATTGTTGTGCTGACGCCCCAGATTCTTGTGAATAGCATTGAGGAAGGGATCCTTAGCTCCCTCTCCATCTTCACTCTGATGATATTTGATGAGTGCCACAACACTACAGGCAACCACCCTTACAGTGTGTTAATGACCAGATACCTGCAACAAAAATTTGACTCCTCTGCAAACCAGCTGCCTCAGATTGTAGGTTTAACTGCTTCTGTTGGAGTTGGTAATGCCAAGAGCATCAAGGAAACAATAGAGCACATCTGCACCCTCTGCTCCTACCTTGACATACAGGCCATATCCACTGTCAGAGAGAACAAAGAGGATCTGCAGAGATTCGGAAACAAGCCAGAAATGTATGTCAGATGGGTTAAAATGCGAGTTCAGAATCACTTTGCAGACATTATCTCAGGTCTGATGTGTGAGACAGAGGAGTTGATGAGGAAGATTTACTCAGTGGATAATATCTCTCAAATCAACAAGAATGATTTTGGAACACAGAAATATGAGCACTGGATAGTTGCCACTCAGAAAAAATGCAGACTGTTGCAACTGGCAGATAAAGAGAAGGAGAGCAGCATTTGTAGAGACCTTTTCATTTGCACTGAACACCTGCGGAAATTCAACGATGCTCTCATCATCAGTGAGGATGCCCGCATCGAAGATGCTTTATTCTACCTAACTGAATTTTTCATAAATGTCAAAAACGGACCATATACGGAGTTAGAGAAGCAACTGACAGCCAAATTTCAAGAGAAAGAACCAGAACTGATTGCCCTTTCAAAAGATGAATCAAATGAGAATCCCAAGCTGGAAGAGCTTGCCTGCATCCTGGATGAAGCATATCGCTATAACCCACAGACTCGCACTCTTCTCTTTGCTAAGACAAGAGCCTTAGTAGCTGCTCTCAAGAAGTGGATAGAAGCAAACCCTCTACTT---AACCACATAAAACCAGGTGTGTTGATGGGTCGTGGAAGAAGAGATCAAAAAACAGGTATGACCCTCCCGATGCAGAAGGGTGTACTGGATGCATTCAAAACCAACAAAGACAGCAGACTGCTAATTGCTACATCTGTTGCTGATGAAGGCATTGATATTTCTGAGTGCAACCTTGTTGTGCTCTATGAATACTTCGGTAATGTCACCAAAATGATCCAAGTGAGAGGTCGTGGAAGGGCAAGAGACAGCAAGTGCATCCTTGTGACAAACAAAAAAGAAGTGGTTGACAATGAGAAACAGAACCATTATAAGGAAGAAATGATGAATGAAGCTATTGAAGAGCTACAGAATTGGGATGAAACAACATTTGCAAGAAAGATACATGACCTGCAAATGAAGGAAAAGGTATTAAGAGATTCCAGGAAGAAAGACACA---AGATGTAAGGCAGTGGAAGGAAAAAAAAATCTTCTCTGTGGAAAATGCAAAGCATATGCCTGCAGTACAGATGACATCAGAGTTATAAAGGAATCTCATCACACTGTCCTAGGAGATGCGTTCAAGGAGCGTTACATAACAAAGCCTCACCAGAAACCAGTCCGGTTTGACTGTTTTGAGAAAAAAAGCAAGATGCATTGCCAAAATACTAATTGCCAGCATGACTGGGGAATCATAGTAAAGTACAAGACATTTGATGATCTACCGGTGATCAAAATCAAAAGCTTCGTAGTAGAGAATGCTGAAACTGGGGCACAAATGGATTTTCAGAAATGGAAAGATATTAATTTTTCATTGAAGAATTTTGAT---GAAGAAACATCCAGC
>porzana_atra-gruiformes-rig1_CDS
ATGACGGCGGAGGAGAAGAAGAGCCTGCAGTGCTACAGGCATTACATCGAGAAGAGCCTGAACCCCGTCTTCATCCTGAGCAACATGACGGACTGGCTGTCGGACGAGGTGAAGGAGAGGGTCCGCAAGGAGGAGGAGGAGAAGGGGGTGACG---GCGGCCGCCGCGCTGTTCCTGGATGCCGTCCTGCAGCTGGAGGCGGAGGGCTGGCTCCGGGGCTTCCTGGACGCCCTGGTTGCAGCAGGTTACACTGGACTGGCAGAAGCAATTGAAAACTGGGACTTCAGCAAACTGGAAAAACTGGAGCTGCACAGACAGCTGTTGAAGCGAATAGAAGCAACAATGCTAGAAGTTGATCCAGTATCACTCATGCCCTACATAAACACGTGCCTGATAGCAAGGGAGTGTGATGAGATCCTGCAGATCAGCGACTACAGGAGCAAAGCAGCTGGGATAACTAAGCTCATTGAATGTCTGTGTCGGTCAGATAAGGAAAACTGGCCAAAAAGCCTTCTACTGGCACTAGAAAGTACAGGATATTACAATGCAAGTGAACTGTGGGATATAAGAGAAGAAAATGACAAAGATGTCGATGGTGGAATGACAAATGCCTCTGAGAGCAGCTTTGAAACA---ATATCATTTTCTGAAGAAGCAGAATGTGATAATAATCTCAGTGAAAATCTCTGTTCAGCTTCAGAAGGGGTTTGCCAGTCTCCACCTGTTTATGAACCAAAGAAGGCTCGGAGCTACCAGACTGAACTTGCACAACCTGCTATCAATGGCAAAAACACATTGGTGTGTGCCCCCACAGGATCTGGGAAGACTTTTGTGGCACTTATGATTTGTGAGCACCATTTCCAAAACACACCTGCGGGGCGAAAGGCAAAAGTTGTCTTCCTGGCAACAAAAGTGCCAGTGTACCAACAGCAGCAAACTGTATTCCAGCAGCATTTTCAAAGAAGTGGATATTCTGTTCAAGGAGTTAGTGGTGAAACTGTTGCAAATGTCTCCTTAGAAAAGGTTATAGAGGGCAGTGACATTCTTGTGCTGACACCCCAGATTCTTGTGAATAGCATGGAGGAAGGGATCCTTAGCTCCCTTTCCATCTTCACACTGATGATATTTGATGAGTGCCACAACACTAGAGGCAACCACCCTTACAATGTGTTAATGACCAGATACCTGGAACAGAAATTTGACTCCCCTGCAAACCCGCTGCCTCAGATTGTAGGTTTAACTGCTTCTGTGGGAGTTGGAAGTGCCAAGACCGTTACGGAAACGATAGAGCACATCTGTACCCTTTGCTCCTACCTTGACATACAGGCCATATCCACTGTTAGAGAGAACACACAGGATCTGCAGAGATTTGTGAACAAGGCAGAAACATATGTCAGGTGTGTTAAAATGCGAGCTCAGAATCACTTTGCAGACATTATCTCAGGCCTGATGTCAGAGACAGAGGCATTGATGAGGAAGATTTACACAGTGGACAGCATCTCTCCAATCAACCGGAATGATTTTGGAACACAGAAATATGAACAATGGATAGTTTCCACTCAGAAGAAATGCAGACTGTTGCAACTGGAAGATAAGGAGAAAGAGAGCAACATTTGCAGAGACCTTTTCATTTGCACTGAACACCTGCGGAAACTGAATGATGCCCTCATCATCACTGAAGATGCCCGCATCGAAGATGCTTTAGCCTACCTAACCGAATTCTTCACAAATGTCAAAAATGGACCATATACAGAGTTAGAGAAGCAACTGACAGGCAAATTTCAAGAGAAAGAACCGAAACTGACTGCCCTTTCAAAAGATGAATCAAATGAGAATCCCAAACTGGAAGAGCTTGCTTGCATCCTGGATGAAGCATACCACTATAACCCAGAGACTCGCACTCTCGTCTTTGCTAAGACAAGAGCCTTAGTAGCTGCTTTGAAGAAGTGGATGGAAGCAAACCCTCTGCTT---AGCCACATAAAACCAGGTGTGCTGATGGGTCGTGGAAGAAAAGATCAAAAAACAAGTATGACGCTTCCAATGCAGAAGGGTGTACTGGATGCATTCAAAACCAACAAAGACTGCAAGCTGCTAATTGCTACATCTGTTGCTGATGAAGGCATTGATATTTCTCAGTGCAACCTTGTTGTGCTCTACGAATACTTTGGTAACGTCACCAAAATGATCCAAGTCAGAGGTCGTGGAAGGGCAAGAGACAGCAAGTGCATCCTTGTGACAAACAAAACAGAAGTGGTTGAGAACGAGAGACAGAACCGTTTTAAGGAAGACATGATGAATGAAGCTATTGAAAAGCTACAGAACTGGGATGAAACAAAATTTACAAAAAAGATACATGGCCTGCAAATGAAGGAAAAAGTATTAAGAGATTCCAGAAAGAAAGACACA---AGTTGTAAGGTACTGGAAGGAAAAAAAAATCTTCTCTGTGGAAAATGCAAAGCATATGCCTGCAGTACAGATGACATCAGAGTTATAAAGGAATCTCATCATACTGTCCTAGGAGATGCATTCAAGGAGCGTTATATAACAAAGCCTCACCACAGACCAGTCCAGTTCGACTGTTTTGTGAAAAAAAGCAAGATGCACTGCCAAAATACTAATTGCCAGCATGACTGGGGAATCATAGTAAAGTACAAGACATTTGATGATCTACCAGTGATCAAAATCAAAAGCTTTGTAGTAGAGCAAGTTGAAACTGGGACACAAATGGATTTTCAAAAATGGAGAGATATTAATTTTTCTCTGAAGAATTTTGATGCTGAAGAAACATCCAGC
>tauraco_erythrolophus-musophagiformes-rig1_CDS
ATGACGGCGGAGGAGAAGAGGAGCCTGGAGTGCTACAGGCGGTACATCGAGAAGAGCCTGAACCCCGTCTACATCCTGAGCAACATGACGGACTGGCTGTCCGACGAGGTGAAGGAGAGAGTGCGGAAG---GAGGAGGAGAAGGGGGTGACG---GCGGCCGCCGCACTGTTTCTGGATGCCATCCTGCAGCTGGAGACCGAGGGCTGGCTCCGGGGCTTCGTGGACTCCCTGGTTGCAGCAGGTTACACTGGACTGGCAGAAGCAATTGAAAACTGGGACTTTAGGAAACTGGAAAAACTGGAGTTGCACAGACAGCTGTTGAAGCGGATAGAAGCAACAATGCTAGAAGTTGATCCAGTAGCCCTCATGCCCTACATAAACACGTGCCTGATAGAAAGGGAGTGTGATGAGATCTTGCAGATTAGCGAATACAGAAGCAAAGCAGCCGGGATAACTAAACTCATTGAATGTCTCTGTCGATCGGATAAGGAAAACTGGCCGAAAAGCCTTCAGCTGGCACTAGATAACACAGGATATTACAATGCAAGCGAACTGTGGAATATGAGAGAAGATAATGGTAAAGATGTTGATGGTGAAATGACGGATGCCTATGAGAACAGCATTGAAACCACAATGACATTTTCTGAAGAAGCAGAATGTGAT---AATGTCAGTGAAAATCTCTGTTCAGCTTCAGAAAGGATCTATCAGTCTTCACCTGTTTATGAGCCTAAGAAGGCTCGGAGCTACCAGACTGAACTTGCACAACCTGCTATCAATGGGAAAAACACACTGATATGTGCCCCCACAGGCACTGGAAAAACCTTTGTGGCACTTCTGATTTGTGAACACCATTTCCAAAACGTGCCCGGAGGACGAAAGGCAAAAGTTGTCTTTCTTGCAACTAAAGTGCCAGTGTATGAACAACAGAAAACTGTGTTCAAGCAGCATTTTGAAAGAATTGGATATTCTGTTGAAGGACTTAGTGGTGAAACAGTTGCAAATGTCTGTGTAGAAAAGGTTATACATGACAGTGACATCATTGTGCTGACGCCCCAGATTCTTGTGAATAGCATCGAGGAAGGGATTGTTAGCTCCCTCTCCATCTTCACTCTGATGATATTTGATGAGTGCCACCACACTACGGGCAACCACCCTTACAACGTGTTAATGACCAGATACCTGGAACAAAAATTTTACTCCTCTGCAAACCAGCTGCCTCAGATTGTAGGTTTAACAGCTTCTGTTGGAGTTGGTAATGCCAAGAGCATTGAGGAAACAATAGAGCACATCTGTACCCTCTGCTCCTACCTTGACATACAGGCCTTATCCACTGTCAGAGAGAACAAACAGGATCTGGAGAGATTCAGAAACGAGCCAGAAACACATGTCAGATTGGTTAAAATGCGAGTTCAGAATCACTTTGCAGACATTATCTCAGGTCTGATGTCTGAGACAGAGGCGTTGATGAGGAACATTTACTCAGTGGGTACTATCTCTCAAATCAACAAGAATGATTTTGGAACACAGAAATATGAACACTGGATAGTTGCCACTCAGAAAAAATGCAGACTGTTGCAACTGGGAGATAAGGAGGAGGAAAGCAGCGTTTGTAGAGACCTTTTCATTTGCACTGAACACCTGCGGAAATTCAATGATGCTCTCATCATCAGTGAAGATGCCCGCATTGAAGATGCTTTAGCCTACCTAACTGAATTTTTCACAAATGTCAAAAATGGACCATATACAGACTTAGAGAAGCAACTAACAGCCAAATTTCAAGAGAAAGAACCAGAACTGACTGCCCTTTCAAAAGATGAATCAAATGAGAATCCCAAGCTGGAAGAGCTTGCTTGCATCCTGGATGAAGCATACCACTATAACCCACAGACTCGCACTCTTCTCTTTGCTAAGACAAGAGCCTTAGTAGCTGCCTTGAAGAAGTGGGTAGAAGCAAACCCTCTGCTT---AGCCACATAAAGCCAGATATGTTGATGGGTCGTGGAAGAAGAGATCAAAAAACAGGTATGACCCTCCCCATGCAGAAGGGTGCACTGGATGCATTCAAAACCAACAAAGAGGGCAGATTGCTAGTTGCTACATCTGTTGCTGATGAAGGCATTGATATTTCTGAGTGCAACCTTGTGGTGCTCTATGAATACTTCGGTAATGTCACCAAAATGATCCAAGTCAAAGGTCGTGGAAGGGCAAGAGACAGCAAGTGCATCCTGGTGACAAGCAAAACAGAAGTGGTTGAGAATGAGAGGCAAAACCGTTTTAAGGAAGAAATGATGAATGAAGCTATTGAAACGCTGCAGAATTGGGATGAAACAACATTTGCAAGAAAGATACATGACCTGCAAATGAAGGAAAAGGTATTACGAGATTCCAGGAAAAAAGAAACA---AAACCTAAGGTAGTGGAAGGGAAAAAAAATCTTCTATGTGGAAAATGCAAAGCATATGCCTGCAGTACTGATGACATCAGAGTTATAAAGGAATCTCATCACACTGTCCTAGGAGATGCATTCAAGGAGCGTTACATAACAAAGCCTCATAAGAAACCGGTCCAGGTTGACTGTTTTCTGAAAAAAAGCAAGATGCATTGCCAAAATACTAATTGCCAGCATGACTGGGGAATCATAGTGAAGTACAAGACATTTGATAATCTACCAGTGATCAAAATCAAAAGCTTTGTAGTAGAGAATGTTGAAACTGGGACACAAATGGATTTTCAGAAATGGAAAAATATTAATTTTTCTTTGAAGAATTTTGATGTTGAAGAAACATACAGC
>opisthocomus_hoazin-opisthocomiformes-rig1_CDS
ATGACGGCGGAGGAGAAGAGGAGCCTGCAGTGCTACCGGCGGTACATCGAGAGGAGCCTGAACCCCGTCTACATCCTCAGCAACATGGCGGCCTGGCtGCCCGACGAGGTTGAGGAGCGAGTTCGGAAG---GAGGAGGAGAAGGGGGTGACG---GCGGCCGCCGCGCTGTTTCTGGATGCCGTCTTGCAGCTGGAGGCCGAGGGCTGGCTCCGCGGCTTCGTGGACGCGCTGGCGGNAGCAGGTTACACTGGACTGGCAGAAGCAATTGAAAACTGGGACTTCAGCAAACTGGAAAAACTGGAGTTGCACAGACAGCTGTTGAAGCGGATAGAAGCAACAATGCTAGAAGTTGATCCAGTAGCACTCATGCCCTATATAAACATGTGCCTGATAGAAAGGGAGTGTGATGAGATCCTGCAGATTAGTGAATACAGAAGCAAAGCAGCTGGCATAACTAAACTCATCGAATGCCTCTGTCGGTCGGATAAGGAAAACTGGCCGAAAAGCCTTCAGCTGGCACTAGATAACACAGGATATTACACTGCTAGTGAACTGTGGGACATGAGAGAAGGTAATGGCAAAGATGTTGATGGTGAAATGACAGATGGCTCTGAGAACAGCTTTGAAACGATGATAACGTTTTCTGAAGAAGCCCAATGTGATAACAATCTCGGTGAAAATCCCTGTTCACCTTCAGAAGGGATCTATCAGTCTTCACATGTTTGTGAACCAAAGAAGCCTAGGAGCTACCAGTCTGAACTTGCGCAGCCTGCTGTCAGTGGGAAAAACACACTGATCTGTGCTCCCACAGGATCTGGAAAAACTTTTGTGGCACTTATGATTTGTGAACATCATTTCCAAAACGTGCCTGCAGAACGGAAGGCGAAAGTTGTCTTTCTTGCAACTAAAGTGCCAGTGTACGAACAACAGAGAACTGTATTCAAGCAGCATTTTGAAAGAAGCGGATATTCTGTTCAAGGAATTAGTGGTGAAACAGTTGCAAATGTCTGTGTAGAAAAGGTTATACAGGACAGTGACATCATTGTGCTGACACCCCAGATTCTTGTGAATAGCATCGAGGAAGGGATCCTTAGCTCTCTCTCCATCTTCACTCTGATGATATTTGATGAGTGCCACAACACTACTGGAAACCACCCTTACAAGGTGTTAATGACCAGATACCTGGAACAAAAATTTGACTCCTCTGCAAACCAGCTGCCTCAGATTGTAGGTTTAACTGCTTCTGTTGGCGTTGGTAATGCCAAGAGCATCAATGAAACGATAGAGCATGTCTGTACCCTCTGCTCCTACCTTGACATACAGGCCATATCCACTGTCAGAGAGAACAAAGAGGAACTGCAGAGATTCGGAAACAAGCCAGAAACTTATGTCAGATGGGTTAAAATGCGAGCTCAGAATCACTTTGCAGACATAATCTCAGGTCTGATGTCTGAGACAGAGTTGTTGATGAGGAAGATTTACTCAGTGGATACTATCTCTCAAATCAACAAGAAGGATTTTGGAACACAGCAATATGAACACTGGATAGTTGCCACTCAGAAGAAATGCAGACTGTTGCAACTGGCAGATAAGGAGAAGGAGAGCAGCATTTGTAGACACCTTTTCGTTTGCACTGAACACCTGCGGAAGTTCAACGATGCTCTCATCATCAGTGAAGATGCCCGCATCGAAGATGCTTTAGCCTACCTAACTGAATTTTTCACAAATGTCAAAAATGGGCCATATACAGAGTTAGAGAAGCAACTGACAGCCAAATTTGAAGAGAAAGAACCAGAACTGACTGCCCTTTCAAAAGATGAATCAAACGGCAATCCCAAGCTGGAGGAGCTTGCTTGCATCCTGGATGAAGCATATCGCTATAACCCACAGACTCGCACTCTTCTCTTTGCTAAGACAAGAGCCTTAGTAGCTGCTTTGAAGAAGTGGATAGAATCAAACCCTCTACTT---AGCCATATAAAGCCAGATGTGCTGATGGGTCGTGGAACAAGAGATCAAATAACAGGTATGACCCTGCCAATGCAGAAGGGTGTACTGGATGCATTCAGAACCAACACAGACAGCAGACTGCTAATTGCTACATCTGTTGCTGACGAAGGCATTGATATTTCTGCATGTAACCTTGTTGTGCTCTATGAATACTTCGGTAATGTCATCAAAATGATCCAAGTCAGAGGTCGTGGAAGGGCAAAAGACAGCAAGTGCATCCTTGTGACAAGCAAAACAGAAGTGGTTGAGAGTGAGAGACATAACCGTTATAAGGAAGAAATGATGAATGAAGCTATTGAAAAGCTACAGAATTGGGATGAATCAACATTTGCAAGAAAGGTACATGACCTGCAAATGAAGGAAAAGATATTACGAGATTACAGGAAGAATGAAACC---AGACCTAAGATAGTGCAAGGGAAGAAAAACCTTCTGTGTGGAAAATGCAAGGCATATGCCTGCAGTACAGATGACATCAGAGTTATAAAGGAATCTCATCACATCGTCCTAGGAGACGCATTCAAGGAACGTTACATAACAAAGCTGCACACGAAGAAAGCCCAGTTTGATTGTTTTGTGAAAAAAAGCAAGATGCACTGCCAAAATACTAATTGCCAGCATGACTGGGGAATCATAGTGAAGTACAAGACATTCGATAATCTACCAGTGATCAAAATCAAAAGCTTTGTAGTTGAGAACGTTGACACGGGGACACAAATGGATTTTCAGAAATGGAGAAATATTAATTTTTCTTTGAAGAATTTTGATGTTGAAGAAACATCCAGC
>acridotheres_javanicus-passeriformes-rig1_CDS
ATGACGGCGGAGGAGAAGCAGAACCTGCGCTGCTACCGGCGCTACATCGAGAGGAGCCTGAACCCCGTCTACGTCCTCAGCAACATGACGGACTGGCTGTCCGACGAGGTGAAGGAGAGGGTTCGAAAG---GAGGAGGAGAAGGGGGTGACG---GCGGCCGCCGCGCTGTTCCTGGATGCCGTGCTGCTGCTGGAGGCGGAGGGCTGGCTCCGGGGCTTCCTGGATGCCCTGGTTGCCGCAGGTTACACTGGATTGGCAGAAGCAATTGAAAACTGGGACTTCAGCAAGCTGGAAAAACTTGAGCTGCACAGGCAGCTGTTGAAGCGGATAGAAGCAACAATGCTAGAAATTGATCCTGTAGCAATCATGCCATACATAAACACATGCCTGATAGACAGGGATTGTGATGAGATACTGCAGATCAGTGAATACAGAAGCAAAGCAGCTGGGATAACCAAACTCATTGAATGCCTCTGTCGCTCTGACAAGGAAAACTGGCCCAAAAGTCTTCAGCTGGCACTGGATAATGCAGGATATTACAATGCAAGTGAACTGTGGAATATAAGAGAAGATAATGGCAAAGATGTCGATAGTGAAATGACAGATGCCTCGGAGAATTACTTTGAAACCATGATGACATTTTCTGAAGAAGCAGAATGTGAT---AATCTTGGTGAAAATCTCTCTCCAGTTTCAGAAAGCGCCTATGAGTCTTCATCTGTTTATAAACCAAAGAAGGCTCGGAGCTACCAGATTGAGCTTGCAGAGCCTGCTATTGATGGGAAAAACACATTGATTTGTGCCCCCACAGGATCTGGAAAAACTTTTGTGGCACTTCTGATTTGCGAACATCATTTGCAAAACGTTCCCTCAGGACGAAAGGCAAAAGTTGTCTTCCTTGCAACCAAAGTGCCAGTGTATGAGCAACAGAAAAATGTATTCAGGCAGCATTTCGAAAGAAGTGGATACTCCGTTCAAGGAATTTGTGGTGAAACAGTAGCAAATATCTCTATAGAAAATGTTATACGGGACAGTGACATCATCGTGCTAACTCCCCAGATTCTTGTGAATAGCATGGAGAAAGGGGTCCTTAGCTCCCTCTCCATCTTCACTCTGATGATATTTGATGAGTGCCACAACACTACAGGCAACCACCCTTACAATGTGTTGATGACCAGATACCTGGATCAAAAATTTGACTCCTCTGCAAACCAGCTGCCTCAGATTGTAGGTTTAACTGCTTCTGTTGGAGTTGGTAATGCCAAGAGCACTAATGAAACTGTGGAGCACATCTGTACCCTCTGCTCCTACCTGGACATACAGGCCATATCCACTGTCAGAGAGAACAAACAAGATCTGCAAAGGTTTGGAAACAAGCCAGAAACACATATCAGATGGGTTAAAACGCGACCTCAGAATCACTTTGCAGACATTATCTCAGGTCTGATGTCTGAGACAGAGATGTTGATGAGGAAGATTTACTCAGTGGATACCATCTCCCAAATCAACAAGAATTACCTTGGAACACAGAGATATGAACAATGGATAGTTTCTACTCAGAAGAAGTGTAGACTATTGCAACTGGAAGATAAAGAGAAGGAGAGCAGTATTTGTAGAGACCTTTTCATTTGTACTGAACACTTGCGGAAATTCAACGATGCTCTGATTATCAGTGAAGATGCCCGCATAGAAGATGCTTTAGCCTACCTAAATGAATTTTTCACAAATGTAAAAAATGGACCATATACAGAGTTGGAGAAGCAACTGACGGAGAAATTTCAAGAGAAAGAGCTAGAACTGACTGCCCTTTCAAAAGATGAGTCAAATGAGAATCCAAAGTTGGAAGAGCTTGCTTGCATCCTGGACGAAGCATACCGCTACAACCCAGAGACTCGCACTATTCTCTTTGCCAAGACAAGAGCCTTAGTAGCTGCTTTGAAGAAGTGGATAGAAGCAAACCCTTTACTT---AGCCACATAAAGCCAGATGTGTTGATGGGTAAGGGAAGAAGAGACCATAAAACAGGTATGACCCTGCCAATGCAGAAGGGTGTACTGGATGCATTCAGAAACGACAAAGACATCAGACTGCTAATTGCTACATCTGTTGCTGATGAAGGCATTGATATTACTGCGTGCAACCTTGTCGTGCTCTATGAATACTTTGGTAATGTCACCAAAATGATCCAAGTCAGAGGTCGTGGAAGGGCAAGAGACAGCAAGTGCATCCTTGTGACAAGCAAAACAGAAGTGGTTGAGAATGAAAAACTAAACCGTTACAAGGAAGAAATGATGAATGCAGCTATTGAGAAGCTACAGAACTGGGATGAAACAACATTTGCAAGAACGATATGTCGCCTGCAAAGGAGGGAAAAGGTACTACGAGATTCCAAGAAGAACGAAACA---AAACCTGAAGTAGTGGAAGGGAAAAAAAATCTTTTGTGTGGAAAATGCAAAGTGTATGTGTGCAGTACAGATGACATCAGAATTATAAAGGAATCTCATCACACTGTCCTGGGTGACACGTTCAAGGAACGTTATATAACAAAACCCCACAGGAAACCAGTTCAGTTTGACGATTTTCAGAAAAAAAGCAAGATGCATTGCCGAAATGCTGAGTGCCAGCATGACTGGGGGATCACAGTGAAGTACAAGACATTTGATAATCTACCAGTGATCAAAATCAAAAGCTTTGTACTAGAGGACATTGAAACTGGGACACAAATGGATTCTCAGAAATGGAAAAATATTAATTTGTCTTTGAAGAATTTTGAT---GAAGAAGCATTCAGC
>alauda_arvensis-passeriformes-rig1_CDS
ATGACGGCGGAGGAGAGGGGGAACCTGCGCTGCTACCGGCGGTACATCGAGAGGATCCTGAACCCCGTGTACATCCTCGGCAACATGACGGGCTGGCTGTCCGACGAGGTGAAGGAGAGGGTCCGCAAG---GAGGAGGAGAAGGGGGTGACG---GCGGCCGCCGCGCTGTTCCTGGACGCCGTGCTGCTGCTGGAGACGGAGGGCTGGCTCCGGGCCTTCCTGGATGCCCTGGTTGCAGCAGGTTACACTGGACTGGCAGAAGCAATTGAAAACTGGGACTTCAGCAAACTGGAAAAACTGGAGCTGCACAGGCAGTTGTTNAAGCGGATAGAAGCAACAATGCTAGAAATTGATCCTGTAGCAATCATGCCATACATAAACACATGCCTGATAGAGAGGGAGTGTGATGAGATCCTGCAGATCAGTGAGTACAGAAGCAAAGCGGCCGGGATCACTAAACTCATTGAATGCCTCTGTCGCTCGGATAAGGAAAACTGGCCCAAAAGCCTTCAGCTGGCATTGGATAATGCAGGATATTACAATGCAAGTGAACTCTGGAATGTAAGAGAAGATAATGGGAAAGATGATGATGTCGAAATGACAGATGCCTCTGATAATCGCTTTGAAACCATGATGACATTTTTTGAAGAAGCAGAATGTGAT---AATCTCAGTNAAAATCTCTCTTCGGTTTCAGAAAGTGTCTGTGAGTCTTCATCTGTTTATGAACCAAAGAAGGCTAGGAGCTACCAGATTGAGCTTGCACAGCCTGCTATTGATGGGAAAAACACATTGATTTGTGCCCCCACAGGATCTGGAAAAACTTTTGTGGCGCTTCTGATTTGTGAACATCATTTGCAAAACATTCCTTCAGGAAGAAAGGCAAAAGTTGTCTTCCTTGCAACCAAAGTGCCAGTGTATGAGCAACAGAAAAATGTATTCAGGCAGCATTTTGAAAGAAGTGGATATTCTGTTCAAGGAATTTGTGGTGAAACGGTTGCAAATATCTCTGTAGAAAATGTTATACAAGACAGTGACATCATTGTGCTAACGCCACAGATTCTTCTGAATAGCTTGGAGAAAGGGAACCTTAGTTCCCTCTCCATCTTCACTCTGATGATATTTGATGAGTGCCACAACACTACAGGCAACCACCCTTACAATGTGTTGATGGCCAGATACCTGGATCAAAAACTTGACTCCTCTGCAAACCAGCTGCCTCAGATTGTAGGTTTAACTGCTTCTGTTGGGGTTGGTAATGCCAAGAGCACTAATGAAACAGTAGAGCACATCTGTACCCTCTGCTCCTACCTTGACATTCAGGCCATATCCACTGTCAGAGAGAACAAAGAAGATCTGCAAAGGTTTGGAAACAAGCCAGAAACACATATCAGATGGGTTAAAATGCGAGCTCAGAATCACTTTGCAGACATTATCTCAGTTCTGATGTCTGAGACAGAGATGTTGATGAGGAAGACTTACTCAGTGGATACCATCTCCCAAATCAACAAGAATTACTTTGGAACACAGAGATATGAACACTGGATAGTTTCCACTCAGAAGAAATGCAGACTGTTACAACTGGAAGATAAGGAGAAGGAGAGCAGTATTTGTAGAGACATTTTCATTTGTACTGAACATTTGCGGAAATTAAACGACGCTCTCATTATCAGTGAAGATGCCCGCATCGAAGATGCTTTAGCCTACCTAAATGAATTTTTCACAAACGTAAAAAATGGACCATATACAAAATTAGAGAAGCAACTGACGGAGAAATTTCAAGAGAAAGAACCAGAGCTGACTGCCCTCTCAAAAGATGAGTCAAATGAGAATCCCAAGTTGGAAGAGCTCACTTGCATCCTGGATGAGGCGTACCGCTATAACCCAGAGACTCGCACAATTCTCTTTGCCAAGACAAGAGCCTTAGTAACTGCTTTGAAGAAGTGGATAGAAGCAAACCCTGTACTT---AGCCACATAAAGACAGATGTGTTGATGGGTAGGGGAAGAAGAGACTGTAAAACAGGTATGACCCTGCCAATGCAGAAGGANGTACTGCATGCATTCAGAAATGACAAAGACATCAGACTGCTAATTGCTACATCTGTTGCTGATGAAGGCATTGACATTACTGAGTGTAACCTTGTGGTGCTCTATGAATACTTNGGTAATGTCACCAAAATGATCCAAGTTAGAGGTCGTGGAAGGGCAAAAGGCAGCAAGTGCATCCTTGTGACAAGCAAAACAGAAGTGGTTGAGAATGAAAAGCTAAACAATTACAAGGAAGAAATGATGAATGCAGCTATCGAAAAGCTACAGAACTGGGATGAAACAACATTTGCAAGAACGATACGTGGGCTGCAAATTAAGGAAAAAATGCTACGAGATTCCAGGAAGAAA---ACC---AAACATAAAGTAGTGGAAGGGAAAAAAAATCTTTTGTGTGGAAAATGCAAAGCGTATGCCTGCAGTACAGATGACATCAGAATTATAAAGGAATCTCATCACACTGTCGTNGGTGACGCATTCAAGGAGCGTTACATAACAAAGTCCCACGAGAAACCACGTATGTTTGATGGTTTTGAGAAAAAATGCAAGATGCATTGCCGAAATACTGAGTGCCAGCATGACTGGGGGATCACAGTGAAGTACAAGACATTTGATAATTTACCAGTGATCAAAATCAGAAGCTTTGTACTAGAGAATGTTGAAACTGGGACACAAATGGATTTTCAGAAATGGAAAAATCTTAATTTGTCTTTGAAGAATTTTGAT---GAGGAAACATCCAGC
>camarhynchus_parvulus-passeriformes-rig1_CDS
ATGACGGCGGAGGAGAAGCAGAACCTGCGGTGCTACAGGCATTACATCGAGAGGAGCCTGAACCCCGTATACATCCTCAGCAACATGACGGAATGGCTGTCCGACGAGGTGAAGGAGAGAATCCGAAAG---GAGGAGGAGAAGGGCGTGACG---GCGGCCGCCGCGCTGTTCCTGGATGCCGTGCTGCAGCTGGAGGCGGAGGGCTGGCTCCGGGGCTTTCTGGATGCCCTGGTTGCAGCAGGTTACACTGGACTGGCAGAAGCAATTGAAAACTGGGACTTCAGCAAACTGGAAAAACTGGAGCTGCACAGGCAGCTGTTGAAGCGGATAGAAGCCACAATGCTAGAAATTGATCCTGTAGAAATCATGCCATACATAAACATATGCCTGATAGACAGGGAGTGTGATGAGATCATGCAGATCAGTGAATACAGAAGCAAGGCAGCCGGGATAACGAAACTCATTGAATGCCTCTGTCGCTCGGATAAGGAAAACTGGCCCAAAAGTCTTCAGCTGGCATTGGATAATACAGGATATTACAATGCAAGTGAACTGTGGAATATAAGAGAAGATAACGGCAAAGACATTGATGGTGAAATGACAGATGCCTCTGAGAATTACTTTGAAACCATGATGACATTTTCTGAAGAAGCAGAATGTGAT---AATCTGAGCAAAAATCTCTCTTCAGTTTCAGAAAGCATCTCTGAGTCTTCATCTGTTTATGAACCAAAGAAGGCTCGGAGCTACCAGATTGAGCTTGCACAGCCTGCTTTTAATGGGAAAAACACATTGATTTGTGCCCCCACAGGCACTGGAAAAACTTTTGTGGCACTTATGATTTGTGAACATCACTTACAAAATGTTCCCTCAGGACGAAAGGCAAAAGTTGTCTTCCTTGCAACCAAAGTGCCAGTGTATGAGCAACAGAAAAACGTATTCAGGCAGCATTTTGAAAGAAGTGGATATTCTGTTCAAGGAATTTGTGGTGAAACAGTTGCAAATATCTCTGTAGAAAATGTTATACAGGACAGTGACATCATTGTGCTAACGCCCCAGATTCTTGTGAATAGCATGGAGAAAGGTATCCTTAGCTCCCTCTCCATCTTCACTCTGATGATATTTGATGAGTGCCACAACACTACAGGTAACCACCCTTACAATGTGTTGATGACCAGATACCTGGATCAAAAATTTGACTCCTCTGCAAACCAGCTGCCTCAGATTGTAGGTTTAACTGCTTCTGTTGGAGTTGGTAATGCCAAGAGCACTGATGAAACTGTAGAGCACATCTGTACCCTCTGCTCCTACCTTGACATACAGGCCATATCCACTGTCAGAGAGAACAAAGAAGATCTGCAGAGGTTTGGAAACAAGCCAGAAGCGCATATCAGATGGGTTAAAATGCGAGCTCAGAATCACTTTGCAGACATTATCTCTGGTCTGATGTCTGAGACAGAAGTGTTGATGAGGAAGATTTACTCAGTGGATTCCATCTCCCAAATCAACAAGAATTACTTTGGAACACAGAGATATGAACAGTGGATAGTTTATACTCAGAAGAGATGCAGACTATTGCAACTGGAAGATAAGGAGAAGGAGAGCAGTATTTGTAGAGACCTTTTCATTTGTACTGAACACTTGCGGAAATTCAATGATGCTCTCATTATCAGTGAAGATGCCCGCATCGAAGATGCTTTAGCCTACCTAAATGAATTTTTCACAAATGTAAAAAATGGACCATTTACAGAGTTAGAGAAGCAGCTGACGGAGAAATTTCAAGAGAAAGAACAAGAGCTGACTGCCCTTTCAAAAGATGAGTCAAATGAGAATCCAAAGTTGGAAGAGCTTGCTTGCATCCTGGATGAAGCATACCACTATAACCCAGAGACTCGCACTATTCTCTTTGCCAAGACAAGAGCCTTAGTAGCTGCTTTGAAGAAGTGGATAGAAGGAAACCCTCTTCTT---AGCCACATAAAGCCAGATGTGTTGATGGGTAAAGGAAGAAGAGATCAGAAAACAGGTATGACCTTGCCAATGCAGAAGGGTGTACTGGATGCGTTCAGAAATGACAAAGACATCAGACTGCTAATTGCTACATCTGTTGCTGACGAAGGCATTGATATTACTGAGTGCAACCTTGTGGTGCTCTATGAATACTTCGGAAATGTCACCAAAATGATCCAAGTCAGAGGTCGTGGAAGGGCAAGAGACAGCAAGTGCATCCTTGTGACAAGCAAAACAGAAGTGGTTGAGAATGAAAAACGAAACCGTTACAAGGAAGAAATGATGAATGCAGCTATTGAAAAGCTACAGAACTGGGATGAAACAACATTTGTGAGAAAGATACGTAGCCTGCAAATGAAGGAAAAGATGCTACGAGATTCCAGGAAGAACAAAACA---AAACAAGAAATAGTAGAAGGGAAAAAAAATCTTTTGTGTGGAAAATGCAAGGCATATGTGTGCAGTACAGATGATATCAGAATTATAAAGGAATCTCATCACACTGTCTTAGGTGATGCATTCAAGGAGCGTTATACAACAAAGCCCCACAGGAAACCTTTTCAGTTTGATGGTTTTCAGAAAAAAAGCAAGATGCATTGCCGAAATACTGAGTGTCAGCATGACTGGGGGATCACAGTGAAGTACAAGATATTTGATAATCTACCAGTGATCAAAATCAGAAGCTTTGTACTAGAGGATGTTGAAACAGGGACACAAATGGATTTTCAGAAATGGAAAAGTATTAATTTGTCTTTGAAAGAGTTTGAT---GAAGAAACATCCAGC
>catharus_ustulatus-passeriformes-rig1_CDS
ATGACGGCGGAGGAGAAGCAGAGCCTGCGGTGCTACCGGCGGTACATCGAGAGGAGCCTGAACCCCGTGCACGTCCTCAGCAACATGACGGACTGGCTGTCCGACGAGGTGAAGGAGAGGGTCCGCAAG---GAGGAGGAGCGGGGGGTGACG---GCGGCCGCCGCGCTGTTCCTGGATGCCGTGCTGCTGCTGGAGGCGGAGGGCTGGCTCCGCGGATTCCTGGACGCCCTGGTCGCTGCAGGTTACACTGGACTGGCAGAAGCAATTGAAAACTGGGACTTCAGCAAGCTTGAAAAACTAGAGCTGCACAGGCAGCTGTTGAAGCGGATAGAAGCAACAATGCTAGAAGTTGATCCTGTAGCAATCATGCCATACATAAACACATGCCTGATAGAGAGGGATTGTGATGAGATCCTGCAGATCAGTGAATACAGAAGCAAGGCAGCGGGGATAACCAAACTCATTGAATGCCTCTGTCGCTCGGATAAGGAAAACTGGCCCAAAAGTCTTCAGCTGGCACTGGATAATGCAGGATATTATAATGCAAGTGAACTGTGGAATATAAAAGAAGATAATGGCAAAGATGTGGATGGTGAAATGACAGATACTTCTGAGAATTACTTTGAAACCGTGATGACATTTTCTGAAGAAACAGAATGTGAT---AATCTCAGCGAAAATCTCTCTTCAGTTTCAGAAAGTGCCAATGAATCTTCATCTGTTTATACACCAAAGAAGGCTCGGAGCTACCAGATTGAGCTTGCACAACCTGCTATTGATGGGAAAAACACTTTGATTTGTGCCCCCACAGGATCTGGAAAAACCTTTGTGGCACTTCTGATTTGTGAACATCATTTGCAAAACGTTCCCTCAGGACAAAAGGCAAAAATTGTCTTCCTTGCAACCAAAGTGCCAGTGTATGAGCAACAGAAAAATGTATTCAGGCAGCATTTTGAAAGAAGTGGATACTCTGTTCAAGGAATTTGTGGTGAAACAGTTGCAAGTATCTCTGTAGAAAGCGTTATAAGGGACAGTGACATCATTGTGCTAACTCCCCAGATTCTTGTGAACAGCATGGAGAAGGGGATCCTTAGCTCCCTCTCCATCTTCACTCTGATGATATTTGATGAGTGCCACAACACCACAGGCAACCACCCTTACAATGTGCTGATGACCAGATACCTGGACCAAAAATTTGACTCCTCGGCAAACGAGCTGCCTCAGATTGTAGGTTTAACTGCTTCTGTTGGAGTTGGTAATGCCAAGAGCACTGATGAAACTATAGAGCACATCTGTACCCTCTGCTCCTACCTTGACATACAGGCCATATCCACTGTCAGAAAGAACAAAGAAGATCTGCAGAGGTTTGGAAACAAGCCTGAAACACATATCAGATGGGTTAAAATGCGAGCTCAGAATCACTTTGCAGACATTATCTCAGGTCTGATGTCTGAGACAGAGGTGTTGATGAGGAAGATTTACTCAGTGGATACCATCCCCCAAATCAACAAGAATTACTTTGGAACACAGAGATATGAACAATGGATAGTTTCCACTCAGAAGAAGTGCAGGCTGTTGCAACTGGAAGATAAGGAGAAGGAGAGCAGTATTTGTAGAGACCTTTTCATTTGTACTGAACACTTGCGGAAATTCAACGACGCTCTGATTATCAGTGAAGATGCCCGCATCGAAGATGCTTTAGCCTACCTAAATGAATTTTTCACAAATGTGAAAAATGGACCTTTTACAGAGTTAGAGAAGCAACTAACGCAGAAATTTCAAGAGAAAGAACTAGAGCTGACTGCGCTTTCAAAAGATGAGTCAAATGAGAATCCAAAGTTGGAAGAACTTGCTTGCATCCTGGACGAAGCATACCGCTATAACCCGGAGACTCGCACTATTCTCTTTGCCAAGACAAGAGCCTTAGTAGCTGCTTTGAAGAAGTGGATAGAGGCAAACCCTGTACTT---AGCCACATAAAGCCAGATGTGTTGATGGGTAGAGCAAGAAGAGACTATAAAACAGGTATGACCCTGCCAATGCAGAAGGGTGTACTGGACGCATTCAGAAATGACAAAGACATCAGACTGCTGATTGCTACATCTGTTGCTGATGAAGGCATTGATATTACTGAGTGCAACCTTGTGGTGCTTTATGAATACTTCGGTAATGTCACCAAAATGATCCAAGTCAGAGGTCGTGGAAGGGCAAGAGGCAGCAAGTGCATCCTTGTGACAAGCAAAACTGAAGTGGTTGAGAATGAAAAACTAAACTGTTACAAGGAAGAAATGATGAATGCAGCTATTGAAGAGCTACAGAACTGGGATGAAACAACATTTGCAAGAACGGTATGTCGCCTGCAAAAGAGGGACAAGGTACTACGAGATTCCAGGAAGAACGAAACA---AAATGTGAAGTAGTGAAAGGGAAAAAAAATCTTTTGTGTGGAAAATGCAAAGTGTATGTGTGCAGTACAGACGACATCAGAATTATAAAGGAATCTCATCACACTGTCCTGGGTGACACGTTCAAGGAGCGTTACATAACAAAGCCCCACAGGAAACCAGTTAAGTTTGATGATTTTCTGAAAAAAGGCAAGATGCATTGCCAAAATGCTGAGTGCCAGCATGACTGGGGGATCACAGTGAAGTACAAGACATTCGATAATCTACCAGTGATCAAAATCAAAAGCTTTGTACTAGAGGACGTTGAAACTGGGACACAAATGGAGTTTCAGAAATGGAAAAGTATTAATTTGTCTTTGAAGAATTTTGAT---GAAGAAGCATTCAGC
>chiroxiphia_lanceolata-passeriformes-rig1_CDS
ATGACGGCGGAGGAGAAGAGAAACCTGCGGTGCTACAGGCGGTACATCGAGAGGATCCTGAACCCCGTCTACATCCTGAGCCACATGACGGACTGGCTGTCGGACGAGATGAAGGAGAGAGTGCGAAAG---GAGGAGGAGAAGGGGGTGACG---GCGGCCGCCGCGCTGTTCCTGGATACTGTGCTGCTGCTGGAGGCGGAAGGCTGGCTCCGGGGCTTTCTGGACGCCCTTGTTGCAGCAGGTTACACTGGACTGGCAGAAGCAATAGAAAACTGGGACTTCAGCAAACTGGAAAAACTGGAACTGCACAGACAGCTGTTGAAGCGGATAGAAGCAACAATGCTAGAAATTGACCCAGTAGCACTCATGCCTTACATAAACACATGCCTGATAGAGAGGGAGTGTGATGAGATCCTGCAGATTTGTGAATACAGAAGCAAAGCAGCGGGGATAACTAAACTCATTGAATGTCTCTGTCGCTCGGATAAGGAAAACTGGCCGAAAAGTCTTCATCTGGCATTGGATATGGCAGGATATTACAATGCAAGTGAACTGTGGAACTTAAGAGAAGATAATGGCAAAGATGTTGATGGTGAAATGACAGGTGCCTCTGAGAATTGTTTTGAAACCACAATAACATTTGCTGAAGAAGCAGAGTGTGATAATAATCTCAGTGAAAATCTTTCTTCGTGTTCAGGAATGGTCCATCGGTCTTCATCTGTTTATGAACCAAAGAAGGCTCGAAGCTACCAGATTGAACTTGCACAGCCTGCTATCAATGGGAAAAACACATTGATATGTGCCCCTACAGGATCTGGAAAAACTTTTGTGGCGCTTCTGATTTGTGAACACCATTTGCAAAACATGCCCTCTGGAAAAAAGCCAAAAGTTGTCTTTCTTGCAACCAAAGTGCCAGTGTATGAACAACAGAAAAATGTATTCAGACAGCATTTTGAAAGAAGTGGATATTCTGTTCAAGGAATATGTGGTGAAACAGTTGCAAGTGTCTCGGTAGAACACGTTATACAGGACAGTGACATCATTGTGCTCACGCCCCAGATTCTTGTGAATAGCATCGAGACTGGGATCCTTAGGTCTCTCTCCATCTTCACTCTGATGATATTTGATGAGTGTCACAACACCACAGGCAACCACCCTTACAATGTGTTAATGACCAGATACCTGGAACAAAAATTTAACTCCCCTGCAAACCAACTGCCTCAGATTGTAGGTTTAACTGCTTCTGTTGGAGTTGGTAATGCCAAGAACATCAAGGAAACTATAGAGCACATATGTACCCTCTGCTCCTGCCTTGACATACAGGCCATATCCACTGTCAGAGAGAACAAAGAGGATCTGCAGAGATTCGGAAACAAGCCAGAATCACATGTCAGATGGGTTAAAATGCGAGCTCAGAATCACTTTGCAGACATTATCTCAGGTCTGATGTCTGAAACAGAGGCGATGATGAGGAAGATTTACTCATCAGATACTATCTCCCAAATCAACAAGAATGATTTTGGAACACAGAAATATGAACAGTGGATAGTTCTCACTCAGAAGAAATGCAGACTGTTGCAGCTGGCAGATAAGGAGAAGGAGAGCAACATTTGTAGAGACCTTTTCATTTGTACCGAACACTTGCGGAAATTCAACGATGCTCTCATTATCAGTGAAGACGCACGCATCGAAGATGCTTTAGCCTACCTAAATGAATTTTTCACAAATGTGAAAAATGGACCATATACAGAGTTAGAGAAGCAACTGACGGACAAATTTCAAGAGAAAGAACCAGAACTGACTGCCCTTTCAAAAGATGAATCAAATGAGAATCCCAAGCTGGAAGAGCTTGCTTCCATCCTGGACGAAGCATACCGCTACAACCCACAAACTCGCACTATTCTCTTTGCCAAGACAAGAGCCTTAGTAGCTGCTTTGAAGAAGTGGATGGAAGCAAACCCTCTACTT---AGCCACATAAAGCCAGATGCGTTGATGGGTCAGGGAAGAAAAGAACATAAAACAGGTATGACCCTGCCAATGCAGAAGGGTGTGCTGGATGCCTTCAAAACTGACAAAGACAGCAGACTGCTAATTGCTACATCTGTTGCTGATGAAGGCATTGATATTTCTGAGTGCAACCTTGTTGTGCTCTATGAATACTTCGGTAATGTCACCAAAATGATCCAAGTCAGAGGTCGTGGAAGGGCAAAAGACAGCAAGTGCGTCCTTGTGACAAGCAAAGTGGAAGTGGTTGAGAATGAAAAACAGAACCGTTATAAGGAAGAAATGATGAATGCAGCTATTGAAAACCTGCAGAACTGGGATGAAACAACATTTGCAAGAAAGATACGTGACCTGCAAATGAAGGAAAAGGTATTACGAGATTGCAGGAAGAAAGAAACTATGAAACATGAAGTAGTGGAAGGGAAAAAGAATCTTCTGTGTGGAAAATGCAAAGCCTATGCCTGCTGTACAGATGACATCAGAATTATAAAGGACTCTCATCACACTGTCCTAGGAGATGCATTCAAGGAGCGTTATATAATGAAGCCTCACCAGAAACCACGTCCATTTGATGTTTTTGAGAAAAAAAGCAAGATGCATTGCCAAAAAACTAATTGCCAGCATGACTGGGGGATCACAGTGAAGTACAAGACATTTGATAATCTACCAATCATCAAAATCAGAAGCTTTGTAGTAGAGGACATTGAAACTGGGACACAGATGGATTTTCAGAAATGGAAAAATATTAATTCTTCTTTGAAGAATTTTGAT---GAAGAAACATCCAGC
>corapipo_altera-passeriformes-rig1_CDS
ATGACGGCGGAGGAGAAGAGAAACCTGCGGTGCTACAGGCGGTACATCGAGAGGATCCTGAACCCCGTCTACATCCTGAGCAACATGACGGACTGGCTGTCGGACGAGATGAAGGAGAGAGTGCGAAAG---GAGGAGGAGAAGGGGGTGACG---GCGGCCGCCGCGCTGTTCCTGGATACCGTGCTGCTGCTGGAGGCGGAAGGCTGGCTCCGGGGCTTTCTGGACGCCCTTGTTGCAGCAGGTTACACTGGACTGGCAGAAGCAATAGAAAACTGGGACTTCAGCAAACTGGAAAAACTGGAACTGCACAGACAGCTGTTGAAGCGGATAGAAGCAACAATGCTAGAAATTGACCCAGTAGCACTCATGCCTTACATAAACACATGCCTGATAGAGAGGGAGTGTGATGAGATCCTGCAGATTTGTGAATACAGAAGCAAAGCAGCGGGGATAACTAAACTCATTGAATGTCTCTGTCGCTCGGATAAGGAAAACTGGCCGAAAAGTCTTCATCTGGCATTGGATATGGCAGGATATTACAATGCAAGTGAACTGTGGAATTTAAGAGAAGATAATGGCAAAGATGTTGATGGTGAAATGACAGGTGCCTCTGAGAATTGCTTTGAAACCACGATAACATTTGCTGAAGAAGCAGAGTGTGATAATAATCTCAGTGAAAATCTTTCTTCGGGTTCAGGAATGGTCCATCGGTCTTCATCTGTTTATGAACCAAAGAAGGCTCGAAGCTACCAGATTGAACTTGCACAGCCTGCTATCAATGGGAAAAACACATTGATATGTGCCCCTACAGGATCTGGAAAGACTTTCGTGGCGCTTCTGATTTGTGAACACCATTTGCAAAACATGCCCTCTGGAAAAAAGCCAAAAGTTGTCTTTCTTGCAACCAAAGTGCCAGTGTATGAACAACAGAAAAATGTATTCAGACAGCATTTTGAAAGAAGTGGATATTCTGTTCAAGGAATATGTGGTGAAACAGTTGCAAATGTCTCGGTAGAACATGTTATACAGGACAGTGACATCATTGTGCTCACGCCCCAGATTCTTGTGAATGTCATCGAGACTGGGATCCTTAGCTCTCTCTCCATCTTCACTCTGATGATATTTGATGAGTGTCACAACACCACAGGCAACCACCCTTACAATGTGTTAATGACCAGATACCTGGAACAAAAATTTAACTCCTCTGCAAACCAACTGCCTCAGATTGTAGGTTTAACTGCTTCTGTTGGAGTTGGTAATGCCAAGAACATCAAGGAAACTATAGAGCACATATGTACCCTCTGCTCCTGCCTTGACATACAGGCCATATCTACTGTCAGAGAGAACAAAGAGGATCTGCAGAGATTCGGAAACAAGCCAGAATCACATGTCAGATGGGTTAAAATGCGAGCTCAGAATCACTTTGCAGACATTATCTCAGGTCTGATGTCTGAAACAGAGGCGATGATGAGGAAGATTTACTCATCAGATACTATCTCCCAAATGAACAAGAATGATTTTGGAACACAGAAATATGAACAGTGGATAGTTCTCACTCAGAAGAAATGCAGACTGTTGCAGCTGGCAGATAAGGAGAAGGAGAGCAACATTTGTAGAGACCTTTTCATTTGTACCGAACACTTGCGGAAATTCAACGATGCTCTCATTATCAGTGAAGATGCACGCATTGAAGATGCTTTAGCCTACCTAAATGAATTTTTCACAAATGTGAAAAATGGGCCATATACAGAGTTAGAGAAGCAACTGACGAACAAATTTCAAGAGAAAGAACCAGAACTGACTGCCCTTTCAAAAGATGAATCAAATGAGAACCCCAAGCTGGAAGAGCTTGCTTCCATCCTGGACGAAGCATACCGCTATAACCCACAAACTCGCACTATTCTCTTTGCCAAGACAAGAGCCTTAGTAGCTGCTTTGAAGAAGTGGATGGAAGCAAACCCTCTACTT---AGCCACATAAAGCCAGATGCGTTGATGGGTCAGGGAAGAAAAGAACATAAAACAGGTATGACCCTGCCAATGCAGAAGGGTGTGCTGGATGCCTTCAAAACCGACAAAGACAGCAGACTGCTAATTGCTACATCTGTTGCTGATGAAGGCATTGATATTTCTGAGTGCAACCTTGTTGTGCTCTATGAATACTTCGGTAATGTCACCAAAATGATCCAAGTCAGAGGTCGTGGAAGGGCAAAAGACAGCAAGTGCGTCCTTGTGACAAGCAAAGTGGAAGTGGTTGAGAATGAAAAACAGAACCGTTATAAGGAAGAAATGATGAATGCAGCTATTGAAAACCTGCAGAACTGGGATGAAACAACATTTGCAAGAAAGATACGTGGCCTGCAAATGAAGGAAAAGGTATTACGAGATTGCAGGAAGAAAGAAACTATAAAACATGAAGTAGTGGAAGGGAAAAAAAATCTTCTGTGTGGAAAATGCAAAGCCTATGCCTGCTGTACAGATGACATCAGAATTATAAAGGACTCTCATCACACTGTCCTAGGAGATGCATTCAAGGAGCGTTATATAATGAAGCCTCACCAGAAACCACGTCCATTTGATGTTTTTGAGAAAAAAAGCAAGATGCATTGCCAAAAAACTAATTGCCAGCATGACTGGGGGATCACAGTGAAGTACAAGACATTTGATAATCTACCAATCATCAAAATCAGAAGCTTTGTAGTAGAGGACATTGAAACTGGGACACAGATGGACTTTCAGAAATGGAAAAATATTAATTCTTCTTTGAAGAATTTTGAT---GAAGAAACATCCAGC
>cyanoderma_ruficeps-passeriformes-rig1_CDS
ATGACGGCGGAGGAGAAGCGGAACCTGCAGTGCTACAGGCGGTACATCGAGAGGATCCTGAACCCCGTGTACATCCTCAGCAACATGACGGACTGGCTGTCCGACGAGCTGAGGGAGAGAGTCCGAAAG---GAGGAGGAGAAGGGAGTGACG---GCGGCCGCCGCGCTGTTCCTGGATGCCGTGCTGCTGCTGGAGGCGGAAGGCTGGCTCCGGGGCTTCCTGGATGCCCTGGTTGCAGCAGGTTACACTGGACTGGCAGAAGCAATTGAAAACTGGGACTTCAGCAAACTGGAAAAACTGGAGCTGCACAGGCAGCTGTTGAAGCGGATAGAAGCAACAATGCTAGAAATTGATCCTGTAGCAATCATGCCATACATAAACACATGCCTGATAGAGAGGGAGTGTGATGAGATCCTGCAGATCAGTGAATACAGAAGCAAAGCAGCTGGGATAACTAAACTCATTGAATGCCTCTGTCGCTCGGATAAGGAAAACTGGCCCAAAAGCCTTCAGCTGGCATTGGATAATGCAGGATATTACAATGCAAGTGAACTGTGGAATATAAGAGAAGATAATGGCAAAGATGTTCATGGTGAAATGACAGATGCCTCTGAGACTCACTTTGAAACCTTGATGACATTTTCTGAAGAAGCAGAATGTGAT---AATCTCAGTGAAAATCTCTCTTCAGTTTCAGACAGCGTCTATGAGCCTTCATTTGTTTATCAACCGAAGAAGGCTCGGAGCTACCAGATTGAGCTTGCACAGCCTGCTATTGATGGCAAAAACACGTTGATTTGTGCCCCCACAGGCTCTGGAAAAACTTTTGTGGCACTTCTGATTTGTGAACATCATTTGCAAAACGTTCCCTCTGGGCGAAAGGCAAAAGTTGTCTTCCTTGCAACCAAAGTGCCAGTGTATGAGCAACAGAAAAATGTATTCAGGCAGCATTTTGAAAGAAGTGGATACTCCGTTCAAGGAATTTGTGGTGAAACAGTTGCAAGTATGTCTGTAGAAAATGTTATACAGGATAGTGACATCATTGTGCTAACGCCACAGATTCTTGTGAATAGCATGGAGAAAGGCATCCTTAGCTCCCTCTCCATCTTCACTCTGATGATATTTGATGAGTGCCACAACACTACAGGCAACCACCCCTACAATGTGTTGATGGCCAGATACCTGGATCAAAAATTTGACTCCTCTGCAAACCAGCTGCCCCAGATTGTAGGTTTAACTGCTTCTGTTGGAGTTGGTAATGCCAAGAGCACTAATGAAACTGTAGAGCACATCTGTACTCTCTGCTCCTACCTTGACATACAGGCCATATCCACTGTCAGAGAGAACAAACAAGATCTGCAGAGGTTTGGAAACAAGCCAGAAACACATATCAGATGGGTTAAAATGCAAGCTCGGAATCACTTTGCAGACATTATCTCAGGACTGATGTCTGAGACAGAGCTGTTGATGAAGAGGACTTATTCATTGGATAACATCTCCCAAATCAACAAGAATTACTTTGGAACACAGAGATATGAACACTGGATAGTTTCCACTCAGAGGAAATGCAGACTGTTGCAACTGGAAGATAAGGAGGAGGAGAGCAATATTTGTAGACACATTTTCATTTGTACGGAACATTTGCGGAAGTTCAACGATGCTCTCATTATCAGTGAAGATGCTCGCATCGAAGATGCTTTAGCCTACCTAAATGAATTTTTCACAAATGTGAAAAATGGACCATATACAGAGTTAGAGAAGCAACTGACGGAGAAATTTCAAGAGAAAGAACAAGAGCTGACTGCCCTTTCAAAAGATGAGTCAAATGAGAATCCAAAGTTGGAAGAGCTCACTTGCATCCTGGATGAGGCATACCGCTATAACCCAGAGACTCGCACTATTCTCTTTGCCAAGACAAGAGCCTTAGTAGCTGCTTTGAAGAAGTGGATAGAAGCAAACCCTGTACTT---AGCCACATAAAGACAGATGTGTTGATGGGTAAGGGCAGAAGAGATCATAAAACAGGTATGACCCTGCCAATGCAGAAGGGTGTACTGGATGCATTCAGAAATGACAAAGACATCAGACTGCTAATTGCTACATCTGTTGCTGACGAAGGCATTGATATTAGTGAGTGCAACCTTGTGGTTCTCTATGAATACTTTGGAAATGTCACCAAAATGATCCAAGTCAGAGGTCGCGGAAGGGCAAAAGACAGCAAGTGCATCCTTGTGACAAGCAAAACAGAAGTGGTTGAGAATGAAAAACGAAACTGTTACAAGGAAGAAATGATGAATGCGGCTATCGAAAAGCTACAGAACTGGGATGAAACAACATTTGCAAGAACGATACATCAGCTGCAAATTAAGGAAAAGACACTACGAGATTCCAGGAAGAAAGAAACA---AAACATAAAGTAGTGGAAGGGAAAAAAAACCTTTTGTGTGGAAAATGCAAAGCATATGTCTGCAGTACAGATGACATCAGAATTATAAAGGAATCTCATCACACTGTCCTAGGTGATGCGTTCAAGGAGCGTTATATAACAAAGCCCCACAGGAAACCGGTTCAGTTTGATGGTTTTGAGAAAAAAAGCAAGATGCATTGCCGAAATACTGAGTGCCAGCATGACTGGGGGATCACAGTGAAGTACAAGACATTTGATAATCTACCAGTGATCAAAATCAAAAGCTTTGTACTAGAGAATGTTGAAACTAGGACACAAATGGATTTTCAGAAATGGAAAAGTATTAATTTGTCTTTGAAGAATTTTGAT---GAAGAAACATCCAGC
>empidonax_traillii-passeriformes-rig1_CDS
ATGACGGCGGAGGAGAAGAGAAACCTGCAGTGCTACAGGCGGTACATCGAGAGGATCCTAAACCCCGTCTACATTCTGAGCAACATGACGGACTGGCTGTCGGACGAGATGAAGGAGAGAGTGCGGAAG---GAGGAGGAGAAGGGGGTGACG---GCGGCCGCCGCGCTGTTCCTGGATACCGTGCTGCTGCTGGAGGCGGAAGGCTGGCTCCGGGGCTTCCTGGATGCCCTTGTTGCAGTAGGTTACACTGGACTGGCAGAAGCAATAGAAAACTGGGACTTCAGCAAACTGGAAAAACTGGAGCTGCACAGACAGCTGTTGAAGCGGATAGAAGCAACAATGCTAGAAATTGATCCAGTAGCACTCATGCCTTACATAAACACATGCCTGATAGAGAGGGAGTGTGATGAGATCCTGCAGATTAGTGAATACAGAAGCAAAGCAGCTGGGATAACTAAACTCATTGAATGTCTCTGTCGCTCGGATAAGGAAAACTGGCCGAAAAGTCTTCAGCTGGCATTGGATGAGGCAGGATATTACAGTGCAAGTGAACTGTGGGATTTAAGAGAAGATAATGGCAAAGATGTTGATGGTGAAATGACAGGTGCCTCTGAGAACTGCTTGGAAACCACGATGACATTTGCTGAAGAAGCAGAGTGTGATAATAATTTCAGTGAAAATCTTTCTTCAGTTTCAGGAATGGTCCATCAGCCTTCAACTGTTTATGAACCAAAGAAGGCTCGGACCTACCAGATTGAACTTGCACAGCCTGCTATTGATGGGAAAAACACATTGATATGTGCCCCTACAGGATCCGGAAAAACTTTTGTATCTCTTCTGATTTGTGAACACCATTTGCAAAATGTGCCCTCAGGACAAAAGGCAAAAGTTGCCTTTCTTGCAACCAAATTGCCAGTGTATGAACAACAGAAAAACGTATTCAGGCAGCATTTTGAAAGAAGTGGATATTCTGTTCAAGGAATATGTGGTGAAACAGTTGCAAATGTCTCTGTAGAACACGTTATACAGGACAGTGACATCATTGTGCTCACGCCCCAGATTCTTGTGAATAGCATCGAGACTGGGATCCTTAGCTCTCTCTGCATCTTCACTCTGATGATATTTGATGAGTGTCACAATACCACAGGCAACCACCCTTACAATGTGTTAATGACCAGATACCTGGAACAAAAATTTGGCTCCTCTGCAAACTCACTGCCTCAGATTGTAGGTTTAACTGCTTCTGTTGGAGTTGGGAATGCCAAGACCATCAAGGAAACGATAGAGCACATATGTACCCTTTGTTCCTGCCTTGACATACAGGCCATATCCACTGTCAGAGAGAACAAAGAGGACCTACAGAGATTTGTAAACAAGCCAGAAACACATGTCAGATGGGTTAAAATGCGAGCTCAGAATCACTTTGCAGACATTATCTCAGGTCTGATGTCTGAGACAGAGGCGTTGATGAGGAAGATTTACTCAGAGGATACTATCTCCCAAACCAACAAGAATTATTTTGGAACACAGAAATATGAACAGTGGATAGTTCACACTCAGAAGAAATGCAGACTGTTGCAGCTGGCAGATAAGGAGAAGGAGAGCAACATTTGTAGAGACCTTTTCATTTGTACCGAGCACTTGCGGAAATTCAACGACGCTCTCATTATCAGTGAAGATGCACGCATCGAAGATGCTTTAGCCTACCTAAAGGAATTTTTCGCAAATGTGAAAAATGGACCATATACAGAGCTAGAGAAGCAACTGACGGACAAATTTCAAGAGAAAGAACCAGAACTGACTGCCCTTTCAAAAGATGAATCAAATGAGAATCCCAAGCTGGAAGAGCTTGCTTCCATCCTGGACGAAGCATACCGCTACAACCCACAAACTCGCACTATTCTCTTTGCCAAGACAAGAGCCTTAGTAGCTGCTTTGAAGAAGTGGATGGAAGCAAACCCTCTGCTT---AGCCACGTAAAGCCAAATGTGTTGATGGGTCAGGGAAGAAAAGAATATAAAACAGGTATGACCCTGCCAATGCAGAAGGTGGTGCTGGATGCATTCAAAACCGACAAAGAAAGCAGACTACTAATTGCTACATCTGTTGCTGATGAAGGCATTGACATTTCTGAGTGCAACCTTGTTGTGCTCTATGAATACTTTGGTAACGTCACCAAAGCAATCCAAGTCAGAGGTCGTGGAAGGGCAAGAGACAGCAAGTGTATCCTTGTGACAAGCAAGATAGAAGTGGTTGAGAATGAAAAACAGAACCATTATAAAGAAGAAATGATGAATGCAGCTATTGAAAACCTGCAGAACTGGGATGAAACAACATTTGCAAGAAAGATACGTGACCTGCAAATGAAGGAAAAAGTATTACGAGATTGTAGGAAGAAAGAAACTAAAAAACTCGAAGTCGTGGAAGGGAAAAAAAATCTTCTGTGTGGAAAATGCAAAGCCTATGCCTGCTGTACAGATGACATCAGAATTATAAAGGACTCTCACCACACTGTCCTAGGAGATGCATTCAAGGAGCGTTATATAACAAAGTCTCACCAGAAACCACAACAATTTGATGGTTTTGAGAAAAAAAGCAAGATACATTGCCAAAAAACTATCTGCCAGCATGACTGGGGGATCACAGTAAAGTACAAGACATTTGATAATCTACCAATCATCAAAATCAGAAGCTTTGTAGTAGAGGATGTTGAAACTGGGACACAAATGGATTTTCAGAAATGGAAAGGTATTAATTCTTCTTTGAAGAGTTTTGAT---GAAGAAACATCCAGC
>eopsaltria_australis-passeriformes-rig1_CDS
ATGACGGCGGAGGAGAAGCAGAATCTGCGCTGCTACAGGCGGTACATCGAGAGGAGCCTGAACCCCGTGTACATCCTCGGCAACATGACGGACTGGCTGTCCGACGAGCTGAAGGAGAGGGTCCGGAAG---GAGGAGGAGAAGGGGGTGACG---GCGGCCGCCGCGCTATTCCTGGATGCCGTGCTGCTGCTGGAGGCGGAGGGCTGGCTCCGGGGCTTCCTGGATGCGCTGTTTGCAGCAGGTTACACTGGGCTGGCAGAAGCAATAGAGAACTGGGACTTCAGCAAACTGGAAAAACTGGAGCTGCACCGGCAGCTGTTGAAGCGGATAGAAGCAACAATGCTAGAAGTTGACCCAGTAGTTATCATGCCTTACATAAACTCATGCCTGATAGAGAGGGAGTGTGATGAGATCCTGCAGATCAGTGAATACAGAAGCAAAGCAGCCGGGATAACCAAACTCATTGAATGCCTCTGTCGCTCGGATAAGGAAAACTGGCCCAAAAGTCTTCAGCTGGCTTTGGATAATGCAGGGTATTACAATGCAAGTGACCTGTGGAATATAAGAGAAGATAATGGCAAAGATGTTGATGGTGAAATGACAGATACCCCTGAGAATTACTTTGAAACCATGATGACATTTTCTGAAGAAGGAGAATGTGAT---AATCTCAGTGAAAATCTCTCTTCAGTTTCAGAAAGCGCCTATGAGTCTTCATCTGTTTATGAACCAAAGAAGGCTCGGAGCTACCAGATTGAGCTTGCACAGCCTGCTATTGATGGGAAAAACACATTGATTTGTGCACCCACAGGATCTGGAAAAACCTTTGTGGCACTTCTGATTTGTGAGCATCATTTGCAAAACGTTCCCTCAGGACAAAAGGCGAAAGTTGTCTTCCTTGCAACTAAAGTGCCAGTGTATGAGCAACAGAAAAATGTGTTCAGGCAGCATTTTGAAAGAAGTGGATACTCTGTTCAAGGAATTTGTGGTGAAACAGTTGCAAATATCTCTGTCGAAAATGTTATACAGGACAGTGACATCATTGTGCTGACGCCCCAGATTCTTGTGAATAGCATGGAGAAAGGAATCCTTAGCTCCCTCTCTGTCTTCACTCTGATGATATTTGATGAGTGCCACAACACCACAGGCAACCACCCTTACAATGTGTTGATGACCAGATACCTGGACCAAAAATTTGATTCTTCTGCAAACCAGCTGCCTCAGATTGTAGGTTTAACTGCTTCTGTTGGAGTTGGTAGTGCCAAGAGCATCAAAGAAACTGTACAGCACATCTGTACCCTCTGCTCCTACCTTGACATACAGGCCATATCCACTGTCAGAGAGAACAAACAAGACCTGCAGAGATTTGGAAACAAGCCAGAAACACATATCAGATGGGTTAAAATGCGAGCTCAGAATCACTTTGCAGACATTATCTCAGATCTGATGTCGGAGACAGAGGTGTTGATGAGGAAGATTTACTCAGTGGACACCATATCCCGGATCAACAGAAATTACTTTGGAACACAGAGATATGAACAATGGATAGTTTTTACTCAGAAGAAATGCAGACTGTTGCAACTGGAAGATAAGGAGAAGGAGAGCAATATTTGTAGAGACCTTTTCATTTGTACCGAACACTTGCGGAAATTCAACGACGCTCTCATTATCAGTGAAGATGCCCGCATCGAAGATGCTTTAGCCTACCTAAAGGAATTTTTCACCAATGTAAAAAATGGACCATATACGGAGTTAGAGAAGCAATTGACGGAGAAATTTCAAGAGAAAGAACTTGAGCTGACTGCCCTTTCAAAAGATGAGTCAAATGAGAATCCAAAGCTGGAAGAGCTTGCCTGCATCCTGGACGAAGCATACCGCTATAACCCACAGACTCGCACTATTCTCTTTGCTAAGACAAGAGCCTTAGTAGCTGCCTTGAAGAAGTGGATAGAAGCAAACCCCCTACTT---AGCCACATAAAGCCAGATGTGCTGATGGGTAAGGGAAGAAGAGATCATAAAACAGGTATGACCCTGCCAATGCAGAAGGATGTACTGGATGCATTCAGAAATGACAAAGACATCAGACTGCTGATTGCTACATCTGTTGCTGATGAAGGCATTGATATTACCGAGTGCAACCTTGTGGTACTCTATGAATACTTCGGGAATGTCACCAAAATGATCCAAGTCAGAGGTCGTGGAAGGGCAAAGGACAGCAAGTGCATCCTTGTGACAAGCAAAACAGAAGTGGTTGAGAATGAAAAACTAAACAATTACAAGGAAGAAATGATGAATGCAGCTATTGAAAAGCTACAGAACTGGGATGAAACAACATTTGCAAGACAGATTCATGACATGCAAATGAAGGAAAAGATGCTACGAGATTCCAGGAAGAACGAAACA---AAACATGAAGTAGTGGAAGGGAAAAAAAATCTTTTGTGTGGAAAATGCAAAGTGTATGCCTGCAGTACAGATGACATCAGAATTATAAAGGAATCTCATCACACTGTCCTAGGTGACGCATTCAAGGAGCGTTATATGACAAAGCCCCACAGGAAACCAGTTCAGTTTGATGGTTTTGAGAAAAAAAGCAAGATGCATTGCCAAAATACTGAGTGCCAGCACGACTGGGGGATCACTGTGAAGTACAAGACATTTGATAATCTACCAGTGATCAAAATCAAAAGCTTTGTACTGGAGGATGTTGAAACTGGGACACAAATGGATTTTCGGAAATGGAAAAGTCTTAATTTGTCTTTGAAGAATTTTGAT---GAAGAAACATCCTGC
>eremophila_alpestris-passeriformes-rig1_CDS
ATGACGGCGGAGGAGAGGCGGAACCTGCGCTGCTACAGGCGGTACATCGAGAGGAGCCTGAACCCCGTGTACATCCTCGGCAACATGACGGACTGGCTGTCCGACGAGGTGAAGGAGAGGGTCCGCAAG---GAGGAGGAGAAGGGGGTGACG---GCGGCCGCCGCGCTGTTCCTGGACGCCGTGCTGCTGCTGGAGGCGGAGGGCTGGCTCCGGGCCTTCGTGGATGCCCTGGTTGCAGCAGGTTACACTGGACTGGCAGAAGCAATTGAAAACTGGGACTTCAGCAAACTGGAAAAACTGGAGCTGCACAGGCAGTTGTTGAAGCGGATAGAAGCAACAATGCTAGAAATTGATCCTGTAGCAATCATGCCATACATAAACACATGCCTGATAGAGAGGGAGTGTGATGAGATCCTGCAGATCAGTGAGTACAGAAGCAAAGCAGCTGGGATCACTAAACTCATTGAATGCCTCTGTCGCTCGGATAAGGAAAACTGGCCCAAAAGCCTTCAGCTGGCATTGGATAATGCAGGATATTACAATGCAAGTGAACTCTGGAATGTAAGAGAAGATAATGGCAAAGATGTTGATGGCAAAATGACAAATGCCTCTGAGAATCACTTTGAAACCACGATGACATTTTTTGAAGAAGCAGAATGTGAT---AATCTCAGTGAAAATCTCTCTTCGGTTTCAGAAAGCGTCTATGAGTCTTCATCTGTTTATGAACCAAAGAAGGCTAGGAGCTACCAGATTGAGCTTGCACAGCCTGCTATTGATGGGAAAAACACATTGATTTGTGCCCCCACAGGATCTGGAAAAACTTTTGTGGCGCTTCTGATTTGTGAACATCATTTGCAAAACGTTCCCTCAGGACGAAAGGCAAAAGTTGTCTTCCTTGCAACCAAACTGCCAGTGTATGAGCAACAGAAAAATGTATTCAGGCAGCATTTTGAAAGAAGTGGATATTCTGTTCAAGGCATTTGTGGTGAAACAGTTGCAAATATCTCTGTAGAAAATGTTATACAGGACAGTGACATCATTGTGCTAACGCCCCAGATTCTTCTGAATAGCATGGAGAAAGGGATCCTTAGCTCCCTCTCCATCTTCACTCTGATGATATTTGATGAGTGCCACAACACTACAGGCAACCACCCTTACAATGTGTTGATGGCCAGATACCTGGATCAAAAACTTGACTCCTCTGCAAACCAGCTGCCTCAGATTGTAGGTTTAACTGCTTCTGTTGGGGTTGGTAGTGCCAAGAGCACTAATGAAACAGTAGAGCACATCTGTACCCTCTGCTCCTACCTTGACATTCAGGCCATATCCACTGTCAGAGAGAACAAAGAAGATCTGCAAAGGTTTGGAAACAAGCCAGAAACACATATCAGATGGGTTAAAATGCGAGCTCAGAATCACTTTGCAGACATTATCTCAGTTCTGATGTCTGAGACAGAGGTGTTGATGAGGAAGACTTACTCAGTGGATACCATCTCCCAAATCAACAAGAGTTACTTTGGAACACAGAGATATGAACATTGGATAGTTTCCACTCAGAAGAAATGCAGACTGTTGCAACTGGAAGATAAGGAGAAGGAGAGCAGTATTTGTAGAGACCTTTTCATTTGTACTGAACATTTGCGGAAATTAAACGACGCTCTCATTATCAGTGAAGATGCCCGCATCGAAGATGCTTTAGCCTACCTAAATGAATTTTTCACAAATGTAAAAAATGGACCATATACAAAATTAGAGAAGCAACTGACGGAGAAATTTCAAGAGAAAGAACCAGAGCTGACTGCCCTCTCAAAAGATGAGTCAAATGAGAATCCCAAGTTGGAAGAGCTCACTTGCATCCTGGATGAAGCGTACCGCTATAACCCAGAGACTCGCACAATTCTCTTTGCCAAGACAAGAGCCTTAGTAACTGCTTTGAAGAAGTGGATAGAAGCAAACCCTGTACTT---AGCCACATAAAGACAGATGTGTTGATGGGTAAGGGAAGAAGAGACCATAAAACAGGTATGACCCTGCCAATGCAGAAGGATGTACTGGATGCATTCAGAAATGACAAAGACATCAGACTACTAATTGCTACATCTGTTGCTGATGAAGGCATTGATATTACTGAGTGTAACCTTGTGGTGCTCTATGAATACTTCGGTAATGTCACCAAAATGATCCAAGTTAGAGGTCGTGGAAGGGCAGAAGGCAGCAAGTGCATCCTTGTGACAAGCAAAACAGAAGTGGTTGAGAATGAAAAACTAAACAATTACAAGGAAGAAATGATGAACGCAGCTATCGAAAAGCTACAGAACTGGGATGAAACAACATTTGCAAGAACGATACGTGGGCTGCAAATTAGAGAAAAAATGCTACGAGATTCCAGAAAGAAGGAAACC---AAACATAAAGTAGTGGAAGGGAAAAAAAATCTTTTGTGTGGAAAATGCAAAGCATATGTCTGCAGTACAGATGACATCAGAATTATAAAGGAATCTCAGCACACTGTCCTAGGTGACGCATTCAAGGAGCGTTACATAACAAAGCCCCACAAGAAACCACGTATGTTTGATGGTTTTGAGAAAAAAAGCAAGATGCATTGCCGAAATACTGAGTGCCAGCATGACTGGGGGATCACAGTGAAGTACAAGACATTTGATAATCTACCAGTGATCAAAATCAAAAGCTTTGTACTAGAGAATGTTGAAACTGGGACACAAATGGATTTTCAGAAATGGAAAAGTATTAATTTGTCTTTGAAGAATTTTGAT---GAAGAAACATCCAGC
>erythrura_gouldiae-passeriformes-rig1_CDS
ATGACGGCGGAGGAGAAGCAGAGCCTGCGGTGCTACAGGCGCTACATCGAGAGGAGCCTGAACCCCGTGTACATCCTCAGCAACATGACGGAGTGGCTGTCCGATGAGGTGAGGGAGAGAGTCCGGAAG---GAGGAGGAGAAGGGAGTGACG---GCGGCCGCCGCGCTGTTCCTGGATGCCGTGCTGCTGCTGGAGGCGGAGGGCTGGTTCCGGGGCTTCCTGGATGCTCTGGCTGCCGCAGGTTACACTGGACTGGCAGAAGCAATTGAAAACTGGGACTTCGGCAAACTGGAAAAACTGGAGCTGCACAGGCAGCTGTTGAAGCGGATAGAATCAACAATGCTAGAAATTGATCCTGTAGCAATCATGCCATACATAAACACATGCCTGATAGAGAGGGAATGTGATGAGATCATGCAGATCAGTGAATACAGAAGCAAAGCAGCTGGGATAACTAAACTCATTGAATGCCTCTGTCGCTCGGATAAGGAAAACTGGCCCAAAAGTCTTCAGCTGGCATTGGATAGTGCAGGATATTACAATGCAAGTGAACTGTGGAATATAAGAGAAGATAATGGCAAAGATGTTGATGGTGAAATTACAGATGCCTCTGAGAATTACTTTGAAACCATAATGACATTTTCTGAAGAAGCAGAATGTGAT---AATCTGAGCAAAAATCTCTCTTCAGTTTCAGAAAGCATCTATGAGTTTTCATCTGTTTATGAACCAAAGAAGGCTCGGAGCTACCAGATTGAGCTTGCACAGCCTGCTATTGCTGGGAAAAACACATTGATTTGTGCCCCCACAGGATCTGGAAAAACTTTTGTGGCAGTTCTGATTTGTGAACATCATTTGCAAAACATTCCCTCAGGACGAAAGGCAAAAGTTGTCTTCCTTGCAACCAAAATGCCAGTGTATGAGCAACAGAAAAATGTATTCAGGCAGCATTTTGAAAGAAGTGGATACTCTGTTCAAGGAATTTGTGGTGAAACAGTTGCAAATATCTCTGTAGAAAATGTTATACAGGACAGTGACATCATTGTGCTAACGCCCCAGATTCTTGTGAATATCATGGAAAAAGAGATCCTTAGCTCCCTTTCCATCTTCACTCTGATGATATTTGATGAATGCCACAACACTACAGGCAACCACCCTTATAATGTGTTGATGACCAGATACCTGGATCAAAAATTTGACTCCTCTGCAAAACCGCTGCCTCAGATTGTAGGTTTAACTGCTTCTGTTGGAGTTGGTAATGCCAAGAACACTAATGAAACTGTAGAGCACATCTGTACCCTCTGCTCCTACCTTGACATACAGGCTATATCCACCGTCAGAGAGAACAAACAAGATCTGCAGAGGTTTGGAAACAAGCCAGAAACACATATCAGATGGGTTAAAATGCGAGCTCAGAATCGTTTTGCAGACATTATCTCAGGTCTGATGTCTGAGACAGAGGTTTTGATGAGGAAGATTTACTCAGTGGATACCATCTCCCAAATCAACAAGATTTACTTTGGAACACAGAGATATGAACACTGGATAGTTTCCACTCAGAAGAAATGCAGACTATTGCAACTGGAAGATAAGGAGAAGGAGAGCAGTATTTGTAGAGACCTTTTCATTTGTACTGAACACTTGCGGAAATTCAACGATGCTCTCATTATCAGTGAAGATGCCCGCCTCGAAGATGCTTTAGCCTATCTGAATGAATTTTTCACAAATGTGAAAAACGGACCATATACAGAGTTAGAGAAGCAGCTGACGGAGAAATTTCAAGAGATAGAACTAGAGCTGACTGCCCTTTCAAAAGATGAGTCAAATGAGAATCCAAAGTTGGAAGAGCTTGCTTGCATCCTGGATGAAGCATACCACTATAACCCACAGACTCGCACTATTCTCTTTGCCAAGACCAAAGCTTTAGTAGCTGCTTTGAAGAAGTGGATAGAAGCAAACCCTCTTCTT---AGCCACATAAAGCCAGATGTGTTGATGGGTAAGGGAAGAAGAGATCAAAAAACAGGTATGACCCTGCCAATGCAGAAGGGTGTCCTGGATGCATTCAGAAATAACAAAGACATCAGACTGCTAATTGCTACATCTGTTGCTGATGAAGGCATTGATATTACTGAGTGCAATCTTGTGGTGCTCTATGAATACTTCGGTAATGTCACCAAAATGATCCAAGTCAGAGGTCGTGGAAGGGCAAAAGACAGCAAGTGCATCCTTGTGACAAGCAAAACTGAAGTGGTTGAGAATGAAAAATTAAACAGTTACAAGGAAGAAATGATGAATGCAGCTATTGAAAAGCTACAGAACTGGGATGAAACAACATTTGCAAGAAAGATACATGGCCTCCAAATGAAGGAAAAGATGCTAAGAGATTCCAGGAAGAATGAAACA---AAACACGAAATAGTAGAAGGGAAAAAAAATCTTTTGTGTGGAAAATGCAAATCATATGCCTGCAGTACTGATGACATCAGAATTATAAAGGGATCTCATCACATTGTCTTAGGTAACGCATTCCAGGAGCGTTATACAACAAAACCCCACAGGAAACCGGTTCAGTTTGATGATTTCGTGAAAAAAAGCAAGATGCATTGCCGAAATACCGAGTGCCAGCATGACTGGGGGATCATAGTGAAGTACAAGATATTTGATAATCTACCCGTGATCAAAATCAGAAGCTTTGTACTACAGGATGTTGAAAGTGGGACACAAATGGATTTACAGAAATGGAGAAGTATTAATTTGTCTTTGAAGAATTTTGAT---GAAGAAACATCCAAC
>ficedula_albicollis-passeriformes-rig1_CDS
ATGACGGCGGAGGAGAAGCAGAACCTGCGGTGCTACCGGCGGTACATCGAGAGGAGCCTGAACCCCGTGTACGTCCTCAGCAACATGACGGACTGGCTGTCCGACGAGGTGAAGGAGAGGGTCCGTAAG---GAGGAGGAGAGGGGGGTGACG---GCGGCCGCCGCGCTGTTCCTGGATGCCGTGCTGCTGCTGGAGGCGGAGGGCTGGCTCCGGGGGTTCCTGGATGCGCTGGTGGCTGCAGGTTATACTGGGTTGGCAGAAGCAATTGAAAACTGGGACTTCAGCAAGCTGGAAAAACTGGAGCTGCACAGGCAGCTGTTGAAGCGGATAGAAGCAACAATGCTAGAAGTTGATCCTGTAGCAATCATGCCATATATAAACACGTGCCTGATAGAGAGGGATTGCGATGAGATCCTGCAGATCAGTGAATACAGAAGCAAAGCAGCTGGGATAACCAAACTCATTGAGTGCCTCTGTCGCTCGGATAAGGAAAACTGGCCCAAAAGTCTTCAGCTGGCACTGGATAATGCAGGATATTACAATGCTAGTGAACTGTGGAATATAAGAGAAGAGAATGGCAAAGATGTGGATGGTGAAATGACAGATGCTTCTGAGAATTACTTTGAAACCATGGTGACATTTTCTGAAGAAGCAGAATGTGAT---AATCTCAGTGAAAATCTCTCTTCAGTTTCAGAAAGCACGTATGAGTCTTCATCTGTTTATAAACCAAAGAAGGCCCGGAGCTACCAGATTGAGCTTGCACAGCCTGCTATTGATGGGAAAAACACAATGATTTGTGCCCCCACAGGATCTGGAAAAACTTTTGTGGCACTTATGATTTGTGAACATCATTTGCAAAACGTTCCCTCAGGACAAAAGGCAAAAGTTGTCTTCCTTGCAACCAAAGTGCCAGTGTATGAGCAACAGAAAAATGTGTTCAGGCAGCATTTTGAAAGGAGTGGATACTCTGTTCAAGGAATTTGTGGTGAAACAGTTGCAAATATGTCTGTAGAAAATGTTATACAGGACAGTGACATCATTGTGCTAACTCCCCAGATTCTTGTGAATAGCATGGAGAAAGGGATCCTTAGCTCCCTCTCCATCTTCACTCTGATGATATTCGATGAGTGCCACAACACTACAGGCAACCACCCTTACAATGTGTTGATGACCAGATACCTGGATCAAAAATTTGACTCCTCTGCAAAACAGCTGCCTCAGATTGTAGGTTTAACTGCTTCTGTTGGAGTTGGCAGTGCCAAAAGCACTAATGAAACTGTAGAGCACATCTGTACCCTCTGCTCCTACCTTGATATACAGGCCATATCCACTGTCAGAGAGAACAAACAAGATCTGCAGAGGTTTGGAAACAAGCCTGAAACACATATCAGATGGGTTAAAATGCGAGCTCAGAATCGCTTTGCAGACATTATCTCAGGTCTGATGTCTGAGACAGAGGTGTTGATGAGGAAGATTTACTCAGTGGATACCATCTCCCAAATCAACAAGAATTACCTTGGAACACAGAGATATGAGCAATGGATAGTTTCCACTCAGAAGAAATGCAGACTGTTGCAACTGGAAGATAAGGAGAAGGAGAGCAGTATTTGTAGAGACCTGTTCATTTGTACTGAACACTTGCGGAAATTCAACGACGCTCTGATTATCAGTGAAGATGCCCGCATCGAAGATGCTTTAGCCTACCTGAATGAATTTTTCACAAATGTTAAAAATGGACCATATACAGAGTTAGAGAAGCAACTGACAGAGAAATTTCAAGAGAAAGAACCAGAGCTGACTGCCCTTTCAAAAGATGAGTCAAATGAGAATCCAAAGTTGGAAGAGCTTGCTTGCATCCTGGACGAAGCATACCGCTATAACCCGGAGACTCGCACTATTCTCTTTGCCAAGACAAGAGCCCTAGTAGCTGCTTTGAAGAAGTGGATAGAAGCAAACCCTGTACTT---AGCCACATAAAGCCAGATGTGTTGATGGGTAGGGCAAGAAGAGACCATAAAACAGGTATGACCCTGCCAATGCAGAAGGGTGTACTGGATGCATTCAGAAATGACAAAGACATCAGACTCCTAATTGCTACATCTGTTGCTGATGAAGGCATTGATATTACTGAGTGCAACCTTGTGGTGCTCTATGAATACTTCGGTAATGTCACCAAAATGATCCAAGTCAGAGGTCGTGGAAGGGCAAGAGACAGCAAGTGCATCCTGGTGACAAGCAAAACAGAAGTGGTTGAAAATGAAAAACTAAACCGTTACAAGGAAGAAATGATGAATGCAGCTATTGAAAAGCTACAGAACTGGGATGAAACAACATTTGCGAGAACGATATGTCGCCTGCAAAGGAGGGAAAAGGTACTACGAGATTCCAAGAAGAACGAAACA---AAACCTGAAGTACTGAAAGGGAAAAAAAATCTTTTGTGTGGAAAATGTAAAGTGTATGTATGCAGTACAGATGACATCAGAATTATAAAGGAATCTCATCACACTGTCCTGGGTGACACGTTCAAGGAGCGTTACATAACAAAGCCCCACAGGAAACCGGTTCAGTTTGATGGTTTTGAGAAAAAAAGCAAGATGCATTGCCAAAATGCTGAGTGCCAGCACGACTGGGGGATCACAGTGAAGTACAAGACATTTGATAATCTACCAGTGATCAAAATCAAAAGCTTTGTACTAGAGGACATTGAAACTGGGACACAAATGGATTTTCAGAAATGGAAAAGTATTAATTTGTCTTTGAAGAATTTTGAT---GAAGAAACATTCAGC
>geothlypis_trichas-passeriformes-rig1_CDS
ATGACGGCGGAGGAGAAGCGGAACCTGCAGTGCTACAGGCGCTACATCGAGAGGAGCCTGAACCCCGTGTACATCCTCAGCAACATGACGGAATGGCTGTCCGACGACGTGAAGGAGAGAGTCCGAAAG---GAGGAGGAGAAGGGCGTGACG---GCGGCCGCCGCGCTGTTCCTGGATGCCGTGCTGCTGCTGGAGGAGGAGGGCTGGCTCCGGGGCTTTCTGGATGCCCTGGTTGCAGCAGGTTACACTGGACTGGCAGAAGCAATTGAAAACTGGGACTTCAGCAAACTGGAAAAACTGGAGCTGCACAGGCAGCTGTTGAAGCGGATAGAAGCAACAATGCTCGAAATTGATCCTGTAGCAATCATGCCATACATAAACACATGCCTGATAGAGAGGGAGTGTGATGAGATCCTGCAGATCAGTGAATACAGAAGCAAGGCAGCCGGCATAACGAAACTCATTGAATGCCTCTGTCGCTCGGATAAGGAAAACTGGCCCAAAAGTCTTCAGCTGGCATTGGATAATGCAGGATATTACAATGCAAGTGAACTGTGGAATATAAGAGAAGATAATGGCAAAGACATTGATGGTGAAACGACATATGCCTCTGAGAATTACTTTGAAACCATGATGACATTTTCTGAAGAGGCAGAATGTGAT---AATCTGAGCAAAAATCTCTCTTCAGTTTCAGAAAGCATCTATGAATCTTCATCTGTTTATGAACCAAAGAAGGCTCGGAGCTACCAGATTGAGCTTGCACAGCCTGCTTTTGATGGGAAAAACACATTGATTAATGCCCCCACAGGATCTGGAAAAACTTTTGTGGCACTTATGATTAGTGAACATCACTTGCAAAATGTTCCCTCAGGACGAAAGGCAAAAGTTGTCTTCCTTGCAACCAAAGTGCCTGTGTATGAGCAGCAGAAAAATGTATTCAGGCAGCATTTTGAAAGAAGTGGATACTCAGTTCAAGGAATTTGTGGTGAAACAGTTGCAAATATCTCTGTAGAAAATGTTATACAGGACAGTGACATCATTGTGCTAACACCCCAGATTCTTGTGAATAGCATGGAGAAAGGGATCCTTAGCTCCCTCTCCATCTTCACTCTGATGATATTTGATGAGTGCCACAACACTACAGGCAACCACCCTTACAATGTGTTGATGACCAGATACCTGGATCAAAAATTTGACTCCTCTGCAAACCAGCTGCCTCAGATTGTAGGTTTAACTGCTTCTGTTGGAGTTGGTAATGCCAAGAGCACTAATGAAACTGTAGAGCACATCTGTACCCTCTGCTCCTACCTTGACATACAGGCCATATCCACTGTCAGAGAGAACAAAGAAGATCTGCAGAGGTTTGGAAACAAGCCAGAAACACATATCAGATGGGTTAAAATGAGACCTCAGAATCACTTTGCAGACATTATCTCAGGTCTGATGTCTGAGACTGAAGTGTTGATGAGGAAGATTTACTCAGTGGATACCATCCCCCAGATCAACAAGAATTACTTTGGAACACAGAGATATGAACAGTGGATAGTTTCCACTCAGAAGAAATGCAGACTATTGCAACTGGAAGATAAGGAGAAGGAGAGCAGTATTTGTAGAGACCTTTTCATTTGTACTGAACACTTGCGGAAATTCAACGATGCTCTCATTATCAGTGAAGATGCCCGCATTGAAGATGCTTTAGCCTACCTAAATGAATTTTTCACAAATGTAAAAAATGGACCATTTACAGAGTTAGAGAAGCAGCTGACAGAGAAATTTCAAGAGAAAGAACAAGAGCTGACTGCCCTTTCAAAAGATGAGTCAAATGAGAATCCGAAGTTGGAAGAGCTTGCTTGCATCCTGGATGAAGCATACCACTATAACCCAGAGACTCGCGCTATTCTCTTTGCCAAGACAAGAGCCTTAGTAGCTGCCTTGAAGAAGTGGATAGAAGGAAACCCTCTTCTT---AGCCACATAAAGCCGGATGCGTTGATGGGTAAGGGAAAAAGAGATCAGAAAACAGGTATGACCTTGCCAATGCAGAAGGGTGTACTGGATGCATTCAGAAATGACAAAGACGTCAGACTGTTAATTGCTACATCTGTTGCTGACGAAGGCATTGATATTATTGAGTGCAACCTTGTGGTGCTCTATGAATACTTCGGAAATGTCACCAAAATGATCCAAGTCAGAGGTCGTGGAAGGGCAAGAGACAGCAAGTGCATCCTTGTGACAAGTAAAATAGAAGTGGTTGAGAATGAAAAACTAAACAGTTACAAGGAAGAAATGATGAATACAGCTATTGAAAAACTACAGAACTGGGATGAAACAACATTTGCAAGAAAGATACGTGGCCTGCAAATGAAGGAAAAGATGCTACGAGATTCCAGGAAGAACAAAACA---AAAGAAGAAATAGTAAAAGGGAAAAAAAATCTTCTGTGTGGAAAATGCAAAGCATATGTCTGCAGTACAGATGACATCAGAATTATAAAGGAATCTCATCACACTGTCTTAGGTGATGCGTTCAAGGAGCGTTATACAACAAAGCCCCACAGGAAACCTTTTCAGTTTGATGGTTTTGAGAAAAAAAGCAAGATGCATTGCCGAAATACTGAGTGTCAGCATGACTGGGGGATCATAGTGAAGTACAAGATATTTGATAATCTACCAGTGATCAAAATCAGAAGCTTTGTACTAGAGGATGTTGAAACAGGGACACAAATGGATTTTCAGAAATGGAAAAGTATTAATTTGTCTTTGAAGGAGTTTGAT---GAAGAAACATCCAGC
>hemignathus_wilsoni-passeriformes-rig1_CDS
ATGACGGCGGAGGAGAAGGAGAACCTGCGGTGCTACAGGCGCTATATCGAGAGGAGCCTGAACCCCGTGTACATCCTCAGCAACATGACGGATTGGCTGTCCGACGAGGTGAAGGAGAGAGTCCGAAAG---GAGGAGGAGAAGGGCGTGACG---GCGGCCGCCGCGCTGTTCCTGGATGCCGTGCTGCTGCTGGAGGCGGAGGGCTGGCTTCGGGGCTTTCTGGATGCCCTGGTTGCAGCAGGTTACACTGGACTGGCAGAAGCAATTGAAAACTGGGACTTCAGCAAACTGGAAAAACTGGAGCTGCACAGGCAGCTGTTGAAGCGGATAGAAGCAACAATGTTAGAAATTGATCCTGTAAAAATCATGCCATACATAAACACATGCCTGATAGAGAGGGAGTGTGATGAGATCCTGCAGATCAGTGAACGCAAAAGCAAGGCAGCCGGGATAACTAAACTCATTGAATGCCTCTGTCGCTCGGATAAGGAAAACTGGCCCAAAAGTCTTCAGCTGGCATTGGATAATGAAGAATATTACAATGCAAGTGAACTGTGGAATATAAGAGAAGATAATGGCAAAGACATTGATGGTGAAATGACAGATGCCTCTGGGAATTACTTTGAAACCATGATGACATTTTCTGAAGAAGCAGAATGTGAT---AATCTGAGCAAAAATCTCTCTTCAGCTTCAGAAAGCATCTATGAGTCTTCATCTGTTTATGAACCAAAGAAGGCTCGGAGCTATCAGATTGAGCTTGCACAGCCTGCTATTGAGGGGAAAAACACATTGATTTGTGCCCCCACAGGATCTGGAAAAACTTTTGTGGCACTTATGATTTGTGAGCATCATTTGCAAAACGTTTCCTCAGGACGAAAGGCAAAAGTTGTCTTCCTTGCAACCAAAGTGCCAGTGTATGAGCAACAGACAAATGTATTCAGGCAGTATTTTGAAAGAAGTGGATACTCCATTCAAGGAATTTGTGGTGAAACAGTTGCAAATATCTCTGTAGAAAATGTTATACAGGACAGTGACATCATTGTGCTAACGCCCCAGATTCTTGTGAATAGCATGGAGAAAGGGATCCTTAGCTCCCTCTCCATCTTCACGCTGATGATATTTGATGAGTGCCACAACACGACAGGCAACCACCCTTACAATGTGTTGATGGCCAGATACCTGGATCAAAAATTTGACTCCTCTGCAAACCAGCTGCCTCAGATTGTAGGTTTAACTGCTTCTGTTGGAGTTGGTAATGCCAAGAGCACTAATGAAACTGTAGAGCACATCTGTACCCTCTGCTCCTACCTTGACATACAGGCCATATCCACTGTCAGAGAGAACAAAGAAGATCTGCAGAGGTTTGGAAACAAGCCAGAAACACATATCAGATGGGTTAAAATGCGAACTCAGAATCACTTTGCAGGCATTATCTCAGGTCTGATGTCTGAGACAGAGGTGTTGATGAGGAAGATTTACTCAGTGGATACCATTTCCCAAATCAACAAGAATTACTTTGGAACACAGAGATATGAACAGTGGATAGTTTCGACTCAGAAGAAATGCAGACTATTGCAACTGGAAGATAAGGAGAAGGAGAGCAGTATTTGTAGAGACCTTTTCATTTGTACTGAACACTTGCGGAAATTCAACGATGCTCTCATTATCAGTGAAGATGCCCGCATTGAAGATGCTTTAGCCTACCTAAATGAATTTTTCAAAAATGTAAAAAATGGACCATTTACAGAGTTAGAGAAGCAGCTGACCGAGAAATTTCAAGAGAAAGAACTAGAGCTGACTGCCCTTTCAAAAGATGAGTCAAATGAGAATCCAAAGTTGGAAGAGCTTGCTTGCATCCTGGACGAAGCATACCACTATAACCCACAGACTCGTACTATTCTCTTTGCCAAGACGAGAGCCTTAGTAGCTGCTTTGAAGAAGTGGATAGAAGGAAACCCTCTTCTT---AGCCACATAAAGCTGGATGTGTTGATGGGTAAGGGAAGAAGAGATCAGAAAACAGGTATGACCCTGCCAATGCAGAAGGGTGTACTGGATGCATTCAGAAATGACAAAGACATCAGACTGCTAATTGCTACATCTGTTGCTGACGAAGGCATTGATATTACTGGGTGCAACCTTGTGGTGCTCTATGAATACTTTGGTAATGTCACCAAAATGATCCAAGTCAGAGGTCGTGGAAGGGCAAGAGACAGCAAGTGCATCCTTGTGACAAGCAAAACAGAAGTGGTTGAGAATGAAAAACTAAACAGTTACAAGGAAGAAATGATGAATGCAGCTATTGAAAAGCTACAGAACTGGGATGAAACAACATTTGCAAGAAAGATATGTGGCCTGCAAATGAAGGAAAAGATGCTACGAGATTCCAGGAAGAACAAAACA---AAACCTGAAGTAGTGGAAGGGAAAAAAAATCTTTTGTGTGGAAAATGCAAAGCATATGTCTGCAGTACAGATGACATCAGAATTATAAAGGAATCTCATCACATTGTCTTAGGTGATGCGTTCAAGGAGCGTTATACAACAAAGCCCCACAGGAAACCTTTTCAGTTTGATGGTTTTGAGAAGAAAAGCAAGATGCATTGCCGAAATACTGAGTGCCAGCATGACTGGGGGATCATAGTGAAGTACAAGATATTTGATAATCTACCAGTGATCAAAATCAGAAGCTTTGTACTAGAGGATGTTGAAACTGGGACACAAATGGATTTTCAGAAATGGAAAAGTATTAATTTGTCTTTGAAGAAGTTTGAT---GAAGAAACATCCAGC
>hirundo_rustica-passeriformes-rig1_CDS
ATGACGGCGGAGGAGAAGCGTAACCTGCGGTGCTACCGGCGGTACATCGAGAGGAGCCTGAACCCCGTGTACATCCTCAGCAACATGACGGACTGGCTGTCCGACGAGGTGAAGGAGAGAGTCCGAAAG---GAGGAGGAGAAGGGAGTGACG---GCGGCCGCCGCGCTGTTCCTGGATGCCGTGCTGCTGCTGGAGGCGGAGGGCTGGCTCCGGGGCTTCCTGGATGCCCTGGTTGCAGCAGGTTATACTGGACTGGCAGAAGCAATTGAAAACTGGGACTTCAGCAAACTGGAAAAACTGGAGCTGCACAGGCAGCTGTTGAAGCGGATAGAAGCAACAATGCTAGAAATTGATCCTGTAGCAATCTTGCCATACATAAACACATGCCTGATAGAGAGGGAGTGTGATGAGATCCTGCAGATCAGTGAATACAGAAGCAAAGCAGCCGGGATAACTAAACTCATTGAATGCCTCTGTCGCTCGGATAAGGAAAACTGGCCCAAAAGTCTGCAGCTGGCATTGGATGATGCAGGCTATTACAACGCAAGTCAACTGTGGAATATAAGAGAAGACAGTGGCAAAGATGTTGATGGTGAAATGACGGATGCCTCCGAGAATCACTTTGAAACCATGATGACATTTTCTGAAGAAGCAGAATGTGAT---AATCTCAGCGAAAATATCTCTTCAATTTCAGAAAGCATCTATGAGTCTTCATCTGTCTATGAACCAAAGAAGGCTCGGAGCTACCAGATTGAGCTTGCACAGCCTGCTATTGATGGGAAGAACACATTGATTTGTGCCCCAACAGGATCTGGAAAAACTTTTGTGGCACTTCTGATTTGTGAACATCATTTGCAAAGCGTTTCCTCAGAACGAAAGGCAAAAGTTGCCTTCCTTGCAACCAAAGTGCCAGTGTATGAGCAACAGAAAAATGTATTTAGGCAGCATTTTGAAAGAAGTGGATACTCTGTTCAAGGAATTTGTGGTGAAACGGTTGCAAATATCTCTGTAGAAAAAGTTATACAGGACAGTGACATCACTGTGCTAACACCCCAGATTCTTGTGAATAGCATGGAGAAAGGGATCCTTAGCTCCCTCTCCGTCTTCACTCTGATGATATTTGATGAGTGCCACAACACTACAGGCAACCACCCTTACAATGTGTTGATGGCTAGATACCTGGATCAAAAATTAGACTCCCCTGCAAGCCAGCTGCCTCAGATTGTAGGATTAACTGCTTCTGTTGGAATTGGTAATGCCAAGACCACTGATGAAACTGTAGACCACGTCTGTACCCTTTGCTCCTGCCTAGACATACAGGCCATATCCACTGTCAGAGAGAACAAAGAAGATCTTCAGAGGTTTAGAAACAAGCCAGAAACACATATCAGGTGGGTTAAAATGCGAGCTCAGAATCACTTTGCAGACATTATCTCATATCTGATGTCTGAGACAGAGGTGTTGATGAGGAAGACTTTCTCAGTGGATACCATCTCCCAAATCAACAAGAATTACTTTGGAACACAGAGATATGAACACTGGATAATTTCCACTCAGAGGAAATGCAGACTGTTGCAACTGGAAGATAAGGAGAAGGAGAGCAATATTTGTAGACACATTTTCATTTGTACTGAACATTTGCgGAAATTCAATGATGCTCTCATTATTAGTGAAGATGCCCGCATCGAAGATGCTTTAGCCTACCTAAATGAATTTTTCACAAATGTAAAAAATGGACCATATACAGCGTTAGAGAAGCAACTGATGGAGAAATTTCAAGAGAAAGAGCAAGAGCTGACTGCCCTTTCAAAAGATGAGTCAAATGAGAATCCAAAGTTGGAAGAGCTTGCTTGCATCCTGGACGAAGCATACCGCTATAACCCACAGACTCGCACTATTCTCTTTGCCAAGACAAGAGCCTTAGTAACTGCTTTGAAGAAGTGGATAGAAGCAAACCCTCTACTT---AGTCACATAAAGACAGATGTGTTGATGGGTAAGGGAAGAAAAGATCATAAAACAGGTATGACCCTGCCAATGCAGAAGGATGTACTGGATGCATTCAGAAATGACAAAGATACCAGACTGCTAATTGCTACATCTGTTGCTGATGAAGGCATTGATATTACTGAATGCAACCTTGTGGTGCTCTATGAATACTTTGGTAATGTCACCAAAATGATCCAAGTCAGAGGTCGTGGAAGGGCAAGAGGCAGCAAGTGCATCCTTGTGACGAGCAAAACAGAAGTGGTTGAGAATGAAAAACAAAACAGTTACAAGGAAGAAATGATGAATGCAGCTATCGAAAAGCTACAGAACTGGGATGAAGCAAAATTTGCAAGAAGGATACATCAGCTGCAAATCAAAGAAAAGATACAACGAGATTCCAGGAGGAATGAAACA---AAACATAAAGTAGTCGGGGGGAAAAAAAACCTTTTGTGTGGAAAATGCAAAGCCTATGTCTGCAGTACAGATGATATCAGAATTATAAAGGAATCTCATCATACTGTCCTAGGTGACGCATTCAAGGAGCGTTATATATCAAAGCCCCACAGGAAACCAGTTCAGTTTGATGGTTTTGAGAAAAAAAGCAAGATGCATTGCCGAAATATTGAGTGCCAGCATGACTGGGGGATCACAGTGAAGTACAAGACATTTGATAATCTACCAGTGATCAAAATCAGAAGCTTTGTACTAGAGAATGTTGAAACTGGGACACAAATGGATTTTCAGAAATGGAAAAGTATTAATTTATCTTTGAAGGATTTTGAT---GAAGAAACATCCAGC
>junco_hyemalis-passeriformes-rig1_CDS
GTGACGGCGGAGGAGAAGCAGAACCTGCAGTGCTGCAGGCGCTACATCGAGAGGAGCCTGAACCCCGTGTACATCCTCAGCAACATGACGGAATGGCTGTCCGACGAGGTGAAGGAGAGAGTCCGCAAGGAGGAGGAGGAGaAGGGCGTGACG---GCGGCCGCCGTGCTGTTCCTGGATGCCGTGCTGCTGCTGGAGGCGGAGGGCTGGCTCCGGGGCTTTCTGGATGCCCTGGTTGCAGCAGGTTACACTGGACTGGCAGAAGCAATTGAAAACTGGGATTTCAGCAAACTGGAAAAACTGGAGCAGCACAGGCAGCTGTTGAAGCGGATAGAAGCAACAATGCTAGAAATTGATCCAGTAGCAATCATGCCATACATAAACACATGCCTGATAGAGAGGGAGTGTGATGAGATCATGCAGATCAGTGAAAACAGAAGCNAGGCAGCCGGGATAACGAAACTCATTGAATGCCTCTGTCGCTCGGATAAGGAAAACTGGCCCAAAAGTCTTCAGGTGGCATTGGATAGTGCTGAATATTACAATGCAAGTGAACTGTGGAATATAAGAGAAGATAATGGCAAAGACATTGATGGTGAAATGACAGATGCCTCTGAGAATTACTTTGAAACCATGATGACATTTTCTGAAGAAGCAGAATGTGAT---AATCTGAGCAAAAATCTCTCTTCAGTTTCAGAAAGCATCTATGAGTCTTCATCTGTTTATNAACCAAAGAAGGCTCGGAGCTACCAGATTGAGCTTGCACAGCCTGCTTTTGGTGGGAAAAACACATTGATTTGTGCCCCCACAGGATCTGGAAAAACTTTTGTGGCACTTATGATTTGTGAACATCACTTGCAAAACGTTCCCTCAGGACGAAAGGCAAAAGTTGTCTTCCTTGCAACCAAAGTGCCAGTGTATGAGCAACAGAAAAATGTATTCAGGCAGCATTTTGAAAGAAGTGGATACTCTGTTCAAGGAATTTGTGGTGAAACAGTTGCAAATATCTCTATAGAAAATGTTATACAGGACAGTGACATCATTGTGTTAACGCCCCAGATTCTTGTGAATAGCATGGAGAAAGGGATCCTTAGCTCCCTCTCTGTCTTCACTCTGATGATATTTGATGAGTGCCACAACACTACAGGCAACCACCCTTANAATGTGTTGATGACCAGATACCTGGATCAAAAATTTGACTCCTCTGCAAACCAGCTACCTCAGATTGTAGGTTTAACTGCTTCTGTTGGAGTTGGTAATGCCAAGAGCACTAATGAAACTGTAGAGCACATCTGTACCCTCTGCTCCTACCTTGACATACAGGCCATATCCACTGTCAGAAAGAACAAAGAAGATCTGCAGAGGTTTCAAAACAAGCCAGAAACACATATCAGATGGGTTAAAATGCGAGCTCAGAATCACTTTGCAGACATTATCTCAGGTCTGATGTCTGAGACAGAAATGTTGATGAGGAAGATTTACTCAGTGGATTCCATCTCCCAAATCAACAAGAATTACTTTGGAACACAGAGATATGAACAGTGGATAGTTTCCACTCAGAAGAAATGCAGACTGTTGCAACTGGAAGACAAGGAGAAGGAGAGCAGTATTTGTAGAGACCTTTTCATCTGTACTGAGCACTTGCGGAAATTCAACGATGCTCTCATTATCAGTGAAGATGCCCGCATTGAAGATGCTTTAGCCTACCTAAATGAATTTTTCACAAATGTAAAAAACGGACCATTTACAGAGTTAGAGAAGCAGCTGACGGAGAAATTTCAAGAGAAAGAACAAGAGCTGAATGCCCTTTCAAAAGATGAGTCAAATGAGAATCCAAAGTTGGAAGAGCTTGCTTGCATTCTGGATGAAGCATACCACTATAACCCAGAGACTCGCACCATTCTCTTTGCCAAGACAAGAGCCTTAGTAGCTGCTTTGAAGAAGTGGATAGAAGGAAACCCTCTTCTT---AGCCACATAAAGCCAGATGTGTTGATGGGTAAAGGAAGAAGAGATCAGAAAACAGGTATGACCTTGCCAATGCAGAAGGGTGTACTGGATGCATTCAGAAATGACAAAGACATCAGACTGCTAATTGCTACATCTGTTGCTGANGAAGGCATTGATATTACTGAGTGCAACCTTGTGGTGCTCTATGAATACTTTGGAAATGTCACCAAAATGATCCAAGTCAGAGGTCGTGGAAGGGCAAGAGACAGCAAGTGCATCCTTGTGACAAGCAAGACAGAAGTGGTTGAGAATGAAAAACGAAACAGTTACAAGGAAGAAATGATGAATGCAGCTATTGAAAAGCTACAGAACTGGGATGAAACAACATTTGCAAGAAAGATACGTGGCCTGCAAATGAAGGAAAAGATGGTACGAGATTCCAGGAAGAACAAAACA---AAACAAGAAATAGTAGAAGGGAAAAAAAATCTTTTGTGTGGAAAATGCAAAGCATATGTCTGCAGTACAGATGACATCAGAATTATAAAGGAATCTCATCATACTGTCTTAGGTGATGCATTCAAGGAGCGTTATACAACAAAGCCCCACAGGAAACCTTTGCAATTTGATGGTTTTGAGAAAAAAAGCAAGATGCATTGCCGAAATACTGAGTGTCAGCATGACTGGGGGATCATAGTGAAGTACAAGATATTTGACAATCTACCAGTGATCAAAATCAGAAGCTTTGTACTAGAGGATGTTGAAACAGGGACACAAATGGATTTTCAGAAATGGAAAAGTATTAATTTGTCTTTGAAGGAGTTTGAT---GAAGAAACATCCAGC
>lepidothrix_coronata-passeriformes-rig1_CDS
ATGACGGCGGAGGAGAAGAGAAACCTGCGCTGCTACAGGCGGTACATCGAGAGGATCCTGAACCCCATCTACATCCTGAGCAACATGACGGACTGGATGTCGGACGAGATGAAGGAGAGAGTGCGAAAG---GAGGAGGAGAAGGGGGTGACG---GCGGCCGCCGCGCTGTTCCTGGATACCATGCTGCTGCTGGAGGCGGAAGGCTGGCTCCGGGGCTTTCTGGACGCCCTTGTTGCAGCAGGTTACACTGGACTGGCAGAAGCAATAGAAAACTGGGACTTCAGTAAACTGGAAAAACTGGAACTGCACAGACAGCTGTTGAAGCGGATAGAAGCAACAATGCTAGAAATTGACCCAGTAGCACTCATGCCTTACATAAACACATGCCTGATAGAGAGGGAGTGTGATGAGATCCTGCAGATTTGTGAATACAGAAGCAAAGCAGCGGGGATAACTAAACTCATTGAATGTCTCTGTCGCTCGGATAAGGAAAACTGGCCGAAAAGTCTTCAGCTGGCATTGGATATGGCAGGGTATTACAATGCAAGTGAACTGTGGAATTTAAGAGAAGATAATGGCAAAGATGTTGATGGTGAAATGACAGGTGCCTCTGAGAATTGCTTTGAAACCACAATTACATTTGCTGAAGAAGCAGAGTGTGATAATAATCTCAGTGAAAATCTTTCTTCGGGTTCAGGAATGGTCCATCAGTCTTCATCTGTTTATGAACCAAAGAAGGCTCGAACCTACCAGACTGAACTTGCGCAGCCTGCTATCAATGGGAAAAACACATTGATATGTGCCCCTACAGGATCTGGAAAAACTTTTGTGGCGCTTCTGATTTGTGAACACCATTTGCAAAACGTGCCCTCTGGAAAAAAGCCAAAAGTTGTCTTTCTTGCAACCAAAGTGCCAGTGTATGAACAACAGAAAAATGTATTCAGACAGCATTTTGAAAGAAGTGGATATTCTGTTCAAGGAATATGTGGTGAAACAGTTGCAAACGTCTCAGTAGAACACGTTATACAGGACAGTGACATCATTGTGCTCACGCCCCAGATTCTTGTGAATAGCATCGAGACTGGGATCCTTAGCTCTCTCTCCATCTTCACTCTGATGATATTTGATGAGTGTCACAACACCACAGGCAACCACCCTTACAATGTGTTAATGACCAGATACCTGGAACAAAAATTTAACTCCTCTGCAAACCAACTGCCTCAGATTGTAGGTTTAACTGCTTCTGTTGGAGTTGGTAATGCCAAGAACATCAAGGAAACTGTAGAGCACATATGTACCCTCTGTTCCTGCCTTGACATACAGGCCATATCCACTGTCAGAGAGAACAAAGAGGATCTGCAGAGATTCAGAAACAAGCCAGAATCACATGTCAGATGGGTTAAAATGCGAGCTCAGAATCACTTTGCAGACATTATCTCAGGTCTGATGTCTGAAACAGAGGCGATGATGAGGAAGATTTACTCATCAGATACTATCTCCCAAATCAACAAGAATGATTTTGGAACACAGAAATATGAACAGTGGATAGTTCTAACTCAGAAGAAATGCAGACTGTTGCAGCTGGCAGATAAAGAGAAGGAGAGCAACATTTGTAGAGACCTTTTCATTTGTACCGAACACTTGCGGAAATTCAACGATGCTCTCATTATCAGTGAAGATGCACGCCTCGAAGATGCTTTAGCCTACCTAAATGAATTTTTCACGAATGTGAAAAATGGACCATATACAGAGTTAGAGAAGCAACTGACAGACAAATTTCAAGAGAAAGAACCAGAACTGACTGCCCTTTCAAAAGATGAATCAAATGAGAATCCCAAGCTGGAAGAGCTTGCTTCCATCCTGGACGAAGCATACCGCTATAACCCACAAACTCGCACTATTCTCTTTGCCAAGACAAGAGCCTTAGTAGCCGCTTTGAAGAAGTGGATGGAAGCAAACCCTCTACTT---AGCCACATAAAGCCAGATGCGTTGATGGGTCAGGGAAGAAAAGAACATAAAACAGGTATGACCCTGCCAATGCAGAAGGGTGTGCTGGATGCCTTCAAAAGCGACAAAGACAGCAGACTGCTAATTGCTACATCCGTTGCTGATGAAGGCATTGATATTTCTGAGTGCAACCTTGTTGTGCTCTATGAATACTTCGGTAATGTCACCAAAATGATCCAAGTCAGAGGTCGTGGAAGGGCAAAAGACAGCAAGTGCGTCCTTGTGACAAGCAAAGTGGAGGTGGTTGAGAATGAAAAACAGAACCATTATAAGGAAGAAATGATGAATGCAGCTATTGAAAACCTGCAGAACTGGGATGAAACAACATTTGCAAGAAAGATACGTGACCTGCAAGTGAAGGAAAAGGTATTACGAGATTGCAGGAAGAAAGAAACTATAAAACATGAAGTAGTGGAAGGGAAAAAAAATCTTCTGTGTGGAAAATGCAAAGCCTATGCCTGCTGTACAGATGACATCAGAATTATAAAGGACTCTCATCACACTGTCCTAGGAGATGCATTCAAGGAGCGTTATATAATGAAGCCTCACCAGAAACCACGTCCATTTGATGTTTTTGAGAAAAAGAGCAAGATGCATTGCCAAAAAACTAATTGCCAGCATGACTGGGGGATCACAGTGAAGTACAAGACATTTGATAATCTACCAATCATCAAAATCAGAAGCTTTGTAGTAGAGGACATTGAAACTGGGACACAGATGGATTTTCAGAAATGGAAAAATATTAATTCTTCTTTGAAGAATTTTGAT---GAAGAAACATCCAGC
>lichenostomus_cassidix-passeriformes-rig1_CDS
ATGACGGCGGAGGAGAAGCAGAACCTGCGGTGCTACCGGCGGTACATCGAGAGGAGCCTGAACCCCGTGTACATCCTGAGCAACATGACGGACTGGCTGTCGGACGAGCTGAAGGAGCGGGTCCGAAAG---GAGGAGGAGAAGGGGGTGACG---GCGGCCGCCGCGCTGTTCCTGGATGCCATGCTGCTGCTGGAGGCGGAGGGCTGGCTGCGGGGCTTCCTGGACGCGCTGGTCGCAGCAGGTTACACTGGACTGGCAGAAGCAATCGAAAACTGGGACTTCAGCAAACTGGAAAAACTGGAGCTGCACAGGCAGCTGTTGAAGCGGATAGAAGCAACAATGCTAGAAGTTGATCCAGTAGCACTCATGCCATACATAAACACATGCCTGCTAGAGAGGGAGTGTGATGAGATCCTGCAGATCAGTGAATACAGAAGCAAAGCAGCTGGGATAACTAAACTCATTGAATGCCTCTGTCGCTCGGATAAGGAAAACTGGCCAAAAAGTCTTCAGCTGGCATTGGATAATGCAGGATATTACAATGCAAGTGAACTGTGGAATATAAGAGAAGATAATGGCAAAGATATTGATGGTGAAATGACCGATGCTTCTGAAAACTAT---GAAACCATGGTGACATTTTCTGAAGAAGCAGAATGTGAT---AATCTCAGTGAAAATCTCTCTTCAGTTCCAGAAAAGGTCTGTGAGTCTTCATCTGTTTATGAACCAAAGAAGGCTCGGAGCTACCAGATTGAGCTTGCACAGCCTGCTATCAATGGGAAAAACACATTGATTTGTGCCCCCACAGGATCTGGAAAAACTTTTGTGGCACTTCTTATTTGTGAACATCATTTGCAAAACGTTCCCTTAGGACGAAAGGCAAAAGTTGTCTTCCTTGCAACAAAAGTGCCTGTATATGAGCAGCAGAAGGACGTATTCAGGCAGCATTTTGAAAGAAGGGGATATTCTGTTCAAGGAATTTGTGGTGAAACAGCTGCAAATATCTGTGTAGAAAGTGTTATTCAGGACAGTGACATCATTGTGTTAACACCCCAGATTCTTGTGAATAGCATGGGAAAAGGGATTCTTAGCTCCCTGTCCATCTTCACTCTGTTGATATTTGATGAGTGCCACAACACTACAGGCAACCACCCTTACAATGTGTTGATGACCAGATACCTGGATCAAAAATTTGACTCCTCTACAAACCCGCTGCCTCAGATTGTAGGTTTAACTGCGTCTGTAGGAGTTGGTAATGCCAAGACTGTCGATGAAACCGTAGAGCACATCTGTACCCTCTGCTCCTACCTTGACATACAAGCCATATCCACTGTCAGAGAGAACAAACAAGATCTGCAGAGATTCAGAAACAAGCCAGAAACACATGTCAGATGGGTTAAAATGCGAGCTCAGAATCCCTTTGCAGACATTATCTCTGGTCTGATGTCTGAGACAGAGGCGTTGATGAGGAAGATTTACTCAGTGGATACCATCTCCCAAATCAACAAGGTTGACTTTGGAACACAGAAATATGAACAATGGATAGTCTCCACTCAGAGGAAATGCAGACTGTTGCAACTGGAAGATAAGGAGAAGGAGAGCAACATTTGTAGAAACCTTTTCATTTGTACTGAACACTTGCGGAAATTCAATGACGCTCTCATTATCAGTGAAGATGCCCGTATCGAAGATGCTTTAGCCTACCTAAATGAATTTTTCACAAATGTAAAAAATGGACCATATACTGAGTTAGAGAAGCAGCTGACGGACAAATTTCAAGAGAAAGAAACAGAGCTGACTGCCCTTTCAAAAGATGAGTCAAATGAGAATCCAAAGCTGGAAGAGCTTGCTTGCATCCTGGACGAAGCATATCGCTATAACCCAGAGACTCGCACGATTCTCTTTGCCAAGACAAGAGCCTTAGTAGCTGCTTTGAAGAAGTGGATAGAAGCAAACCCTCTACTT---AGCCACATAAAGCCAGATATGTTGATGGGGAAGGGAAGAAAAGATCATAAAACAGGTATGACCCTGCCAATGCAGAAGGGGGTACTGGAAGCATTCAGAAATGACAAAGACATCAGACTGCTAATTGCTACATCTGTTGCTGATGAAGGCATTGATATTACTGAGTGCAACCTTGTGGTGCTCTATGAATACTTTGGTAACGTCACCAAAATGATCCAAGTCAGAGGTCGTGGAAGGGCAAGAGACAGCAAGTGCATTATTGTGACAAGCAAAACAGAAGTGGTTGAGAATGAAAAACAGAACAATTACAAGGAAGAAATGATGAATGCAGCTATTGAAAATCTACAAGACTGGGATGAAACAACATTTGCCAGAGAGATACATGGCCTGCAAATGAAGGAAAAGGTACTACGAGATTCCAGGAAGAAAGAAACA---AAACAAAAAGTAGTGGAAGGGAAAAAAAATCTTTTGTGTGGAAAATGCAAAGCATATGTCTGCAGTACAGATGACATCAGAATTATAAAGGAATCTCATCACACTGTCCTAGGTGATGCATTCAAGGAACGTTACATAACAAAGCCCCACGGGAAACCAATTCAGTTTGATGGTTTTGAGAAAAAAAGCAAGATGCATTGCCGAAATACCACCTGCCAGCATGACTGGGGGATCACAGTGAAGTACAAAACATTTGATAATATACCAGTGATCAAAATCAAAAGCTTTGTGCTAGAGAACATTGAAACTGGGGCACAAATGGATTTTCAAAAATGGAAAGACATTAATTTGTCTTTGAAAAATTTTGAT---GAAGAAACATCCAGC
>manacus_vitellinus-passeriformes-rig1_CDS
ATGACGGCGGAGGAGAAGAGAAACCTGCGCTGCTACAGGCGGTACATCGAGAGGATCCTGAACCCCGTCTACATCCTGAGCAACATGACGGACTGGATGTCGGACGAGATGAAGGAGAGAGTGCGAAAG---GAGGAGGAGAAGGGGGTGACG---GCGGCCGCCGCGCTGTTCCTGGATACCGTGCTGCTGCTGGAGGCGGAAGGCTGGCTCCGGGGCTTTCTGGACGCCCTTGTTGCAGCAGGTTACACTGGACTGGCAGAAGCAATAGAAAACTGGGACTTCAGCAAACTGGAAAAACTGGAACTGTACAGACAGCTGTTGAAGCGGATAGAAGCAACAATGCTAGAAATTGACCCAGTAGCACTCATGCCTTACATAAACACATGCCTGATAGAGAGGGAGTGTGATGAGATCCTGCAGATTTGTGAATACAGAAGCAAAGCAGCGGGGATAACTAAACTCATTGAATGTCTCTGTCGCTCGGATAAGGAAAACTGGCCGAAAAGTCTTCAGTTGGCATTGGATATGGCAGGGTATTACAATGCAAGTGAACTGTGGAATTTAAGAGAAGATAATGGCAAAGATGCTGATGGTGAAATGACAGGTGCCTCTGACAATTGCTTTGAAACCACGATAACATTTGCTGAAGAAGCAGAGTGTGATAATAATCTCAGTGAAAATCTTTCTTCGGGTTCAGGAATGGTCCATCAGTCTTCATCTGTTTATGAACCAAAGAAGGCTCGAACCTACCAGATTGAACTTGCACAGCCTGCTATCAATGGGAAAAACACATTGATATGTGCCCCTACAGGATCTGGAAAAACTTTTGTGGCGCTTCTGATTTGTGAACACCATTTGCAAAACATGCCCTCTGGAAAAAAGCCAAAAGTTGTCTTTCTTGCAACCAAAGTGCCAGTGTATGAACAACAGAAAAATGTATTCAGACAGCATTTTGAAAGAAGTGGATATTCTGTTCAAGGAATATGTGGTGAAACAGTTGCAAATGTGTCGGTAGAACACGTTATACAGGACAGTGACATCATTGTGCTCACGCCCCAGATTCTTGTGAATACCATCGAGACTGGGATCCTTAGCTCTCTCTCCATCTTCACTCTGATGATATTTGATGAGTGTCACAACACCACAGGCAACCACCCTTACAATGTGTTAATGACCAGATACCTGGAACAAAAATTTAACTCCTCTGCAAACCAACTGCCTCAGATTGTAGGTTTAACTGCTTCTGTTGGAGTTGGTAATGCCAAGAACATCAAGGAAACTATAGAGCACATATGTACCCTCTGCTCCTACCTTGACATACAGGCCATATCCACTGTCAGAGAGAACAAAGAGGATCTGCAGAGATTCAGAAACAAGCCAGAATCATATGTCAGATGGGTTAAAATGCGAGCTCAGAATCACTTTGCAGACATTATCTCAGGTCTGATGTCTGAAACAGAGGCGATGATGAGGAAGATTTACTCATCAGATACTATCTCCCAAATCAACAAGAATGATTTTGGAACACAGAAATATGAACAGTGGATAGTTCTCACTCAGAAGAAATGCAGACTGTTGCAGCTGGCAGATAAGGAGAAGGAGAGCAACATTTGTAGAGACCTTTTCATTTGTACCGAACACTTGCGGAAATTCAACGATGCTCTCATTATCAGTGAAGACGCACGCATCGAAGATGCTTTAGCCTACCTAAATGAATTTTTCACAAATGTGAAAAATGGACCATATACAGAGTTAGAGAAGCAACTGACGGACAAATTTCAAGAGAAAGAACCAGAACTGACTGCCCTTTCAAAAGATGAATCAAATGAGAATCCCAAGCTGGAAGAGCTTGCTTCCATCCTGGACGAAGCATACCGCTATAACCCACAAACTCGCACTATTCTCTTTGCCAAGACAAGAGCCTTAGTAGCTGCTTTGAAGAAGTGGATAGAAGCAAACCCTCTACTT---AGCCACATAAAGCCAGATGCGTTGATGGGTCAGGGAAGAAAAGAACATAAAACAGGTATGACCCTGCCAATGCAGAAGGGTGTGCTGGATGCCTTCAAAACCGACAAAGACAGCAGACTGCTAATTGCTACATCCGTTGCTGATGAAGGCATTGATATTTCTGAGTGCAACCTTGTTGTGCTCTATGAATACTTCGGTAATGTCACCAAAATGATCCAAGTCAGAGGTCGTGGAAGGGCGAAAGACAGCAAGTGCGTCCTTGTGACAAGCAAAGTGGAAGTGGTTGAGAATGAAAAACAGAACCGTTATAAGGAAGAAATGATGAATGCAGCTATTGAAAACCTGCAGAACTGGGATGAAACAACATTTGCAAGAAAGATACGTGACCTGCAAGTGAAGGAAAAGGTATTACGAGATTGCAGGAAGAAAGAAACTATAAAACATGAAGTAGTGGAAGGGAAAAAAAATCTTCTGTGTGGAAAATGCAAAGCCTATGCCTGCTGTACAGATGACATCAGAATTATAAAGGACTCTCATCACACTGTCCTAGGAGATGCATTCAAGGAGCGTTATATAATGAAGCCTCACCAGAAACCACGTCCATTTGATGTTTTTGAGAAAAAAAGCAAGATGCATTGCCAAAAAACTAATTGCCAGCATGACTGGGGGATCACAGTGAAGTACAAGACATTTGATAATCTACCAATCATCAAAATCAGAAGCTTTGTAGTAGAGGACATTGAAACTGGGACACAGATGGATTTTCAGAAATGGAAAAATATTAATTCTTCTTTGAAGAATTTTGAT---GAAGAAACATCCAGC
>melospiza_melodia-passeriformes-rig1_CDS
ATGACGGCGGAGGAGAAGGCGAACCTGCGGTGCTACAGGCGCTACATCGAGAGGAGCCTGAACCCCGTGTACATCCTCAGCAACATGACGGAATGGCTGTCCGACGAGGTGAAGGAGAGAGTCCGCAAGGAGGAGGAGGAGAAGGGCGTGACG---GCGGCCGCCGCGCTGTTCCTGGATGCTGTGCTGCTGCTGGAGGCGGAGGGCTGGCTCCGGGGCTTTCTGGACGCCCTGGTTGCAGCAGGTTACACTGGGCTGGCAGAAGCAATTGAAAACTGGGACTTCAGCAAACTGGAAAAACTGGAGCAGCACAGGCAGCTGTTGAAGCGGATAGAAGCAACAATGCTAGAAATTAATCCAGTAGCAATCATGCCATACATAAACACATGCCTGATAGAGAGGGAGTGTGATGAGATCATTCAGATCAGTGAAAACAGAAGCAAGGCAGCCGGGATAACAAAACTCATTGAATGCCTCTGTCGCTCGGATAAGGAAAACTGGCCCAAAAGTCTTCAGATGGCATTGGATTGTGCCGAATATTACAATGCAAGTGAACTGTGGAATATAAGAGAAGATAATGGCAAAGACATTGATGGTGAAATGACAGATGCCTCTGAGAATTACTTTGAAACCATGATGACATTTTCTGAAGAAGCAGAATGTGAT---AATCTGAGCAAAAATCTCTCTTCAGTTTCAGAAAGCATCTGTGAGTCTTCATCTGTTTATGAACCAAAGAAGGCTCGGAGCTACCAGATTGAGCTTGCACAGCCTGCTTTTGGTGGGAAAAACACATTGATTTGTGCCCCCACAGGATCTGGAAAAACTTTTGTGGCACTTATGATTTGTGAACATCACTTGCAAAACGTTCCCTCAGGACGAAAGGCAAAAGTTGCCTTCCTTGCAACCAAAGTGCCAGTGTATGAGCAACAGAAAAATGTATTCAGGCAGCATTTTGAAAGAAGTGGATACTCTGTTCAAGGAATTTGTGGTGAAACAGTTGCAAATATCTCTATAGAAAATGTTATACAGGACAGTGACATCATTGTGTTAACGCCCCAGATTCTTGTGAATAGCATGGAGAAAGGGATTCTTAGCTCCCTCTCTGTCTTCACTCTGATGATATTTGATGAGTGCCACAACACTACAGGCAACCACCCTTACAGTGTGTTGATGACCAGATACCTGGATCAAAAATTTGACTCCTCTGCAAACCAGCTACCTCAGATTGTAGGTTTAACTGCTTCTGTTGGAGTTGGTAATGCCAAGAGCACTAATGAAACTATAGAGCACATCTGTACCCTCTGCTCCTACCTTGACATACAGGCCATATCCACTGTCAGAAAGAACAAAGAAGATCTGCAGAAGTTTCAAAACAAACCAGAAACACATATCAGATGGGTTAAAATGCGAGCTCAGAATCACTTTGCAGACATTATCTCAGGTCTGATGTCTGAGACAGAAGTGTTGATGAGGAAGATTTACTCAGTGGATTCCATCTCCCAAATCAACAAGAATTACTTTGGAACACAGAGATATGAACAGTGGATAGTTTCCACTCAGAAGAAATGCAGACTATTGCAACTGGAAGACAAGGAGAAGGAGAGCAGTATTTGTAGAGACCTTTTCATTTGTACTGAACACTTGCGGAAATTCAATGATGCTCTCATTATCAGTGAAGATGCCCGCATTGAAGATGCTTTAGCCTACCTAAATGAATTTTTCACAAATGTAAAAAACGGACCATTTACAGAGTTAGAGAAGCAGCTGACGGAGAAATTTCAAGAGAAAGAACAAGAGCTGAATGCTCTTTCAAAAGATGAGTCAAATGAGAATCCAAAGTTGGAAGAGCTTGCTTGCATCCTGGATGAAGCATACCACTATAACCCAGAGACTCGCACTATTCTCTTTGCCAAGACAAGAGCCTTAGTAGCTGCTTTGAAAAAGTGGATTGAAGGAAACCCTCTTCTT---AGCCATATAAAGCCAGATGTGTTGATGGGTAAAGGAAGAAGAGATCAGAAAACAGGTATGACCTTGCCAATGCAGAAGGGTGTACTAGATGCATTCAGAAATGACAAAGACATCAGACTGCTAATTGCTACATCTGTTGCTGACGAAGGCATTGATATTACCGAGTGCAACCTTGTGGTGCTCTATGAATACTTTGGAAATGTCACCAAAATGATCCAAGTCAGAGGTCGTGGAAGGGCAAGAGACAGCAAGTGCATCCTTGTGACAAGCAAGACAGAAGTGGTTGAGAATGAAAAACGAAACAGTTACAAGGAAGAAATGATGAATGCAGCTATTGAAAAGCTACAGAACTGGGATGAAACAACATTTGCAAGAAAGATACGTGGCCTGCAAATGAAGGAAAAGATGGTACGAGATTCCAGGAAGAACAAAACA---AAACAAGAAATAGTAGAAGGGAAAAAAAATCTTTTGTGTGGAAAATGCAAAGCATATGTCTGCAGTACAGATGACATCAGAATTATAAAGGAATCTCATCATACTGTCTTAGGTGATGCATTCAAGGAGCGTTATACAACAAAGCCCCACAGGAAACCTTCTCAATTTGATGGTTTTGAGAAAAAAAGCAAGATGCATTGCCGAAATACTGAGTGTCAGCATGACTGGGGGATCATAGTGAAGTACAAGATATTTGATAATCTACCAGTGATCAAAATCAGAAGCTTTGTACTAGAGGATGTTGAAACAGGGACACAAATGGATTTTCAGAAATGGAAAAGTATTAATTTGTCTTTGAAGGAGTTTGAT---GAAGAAACATCCAGC
>mixornis_gularis-passeriformes-rig1_CDS
ATGACGGCGGAGGAGAAGCGGAACCTGCAGTGCTACAGGCGCTACATCGAGAGGATCCTGAACCCCGTGTACATCCTCAGCAACATGACGGACTGGCTGTCCGACGAGCTGAAGGAGAGAGTCAAAAAG---GAGGAGGAAAAGGGAGTGACG---GCGGCCGCCGCGCTGTTCCTGGATGCCGTGCTGCTGCTGGAGGAGGAGGGCTGGCTCCGGGGCTTCCTGGATGCCCTGGTTGCAGCAGGTTACACTGGACTGGCAGAAGCAATTGAAAACTGGGACTTCAGTAAACTGGAAAAACTGGAGCTGCACAGGCAGCTGTTGAAGCGGATAGAAGCAACAATGCTAGAAATTGATCCTGTAGCAATCATGCCATACATAAACACATGCCTGATAGAGAGGGAGTGTGATGAGATCCTGCAGATCAGTGAATACAGAAGCAAAGCAGCCGGGATAACTAAACTCATTGAATGCCTCTGTCGCTCGGATAAGGAAAACTGGCCCAAAAGCCTTCAGCTGGCATTGGATAATGCAGGATATTACAATGCAAGTGAACTGTGGAATATAAGAGAAGATAATGGCAAAGATGTTGATGGTGAAATGACAGATGCCTCTGAGAATCACTTTGAAACCTTGATAACATTTTCTGAAGAAGCAGAATGTGAT---AATCTCAGTGAAAATCTCTCTTCAGGTnnAAAAAGCATCTATGAGTCTTCNTTTGTTTATCAACCAAAGAAGGCTCGGAGCTACCAGATTGAGCTTGCACAGCCTGCTATTGATGGGAAAAACACGTTGATTTGTGCCCCCACAGGATCTGGAAAAACTTTTGTGGCACTTCTGATTTGTGAACATCATTTGCAAAACGTTCCCTCTGGACGAAAGGCAAAAGTTGTCTTCCTTGCAACCAAAGTGCCAGTGTATGAGCAACAGAAAAATGTATTCAGGCAGCATTTTGAAAGAAGTGGATACTCCGTTCAAGGAATTTGTGGTGAAACAGTTGCAAATATGTCTGTAGAAAATGTTATACAGGATAGTGACATCATTGTGCTAACACCCCAGATTCTTGTGAATAGCATGGAGAAAGGCATCCTTAGCTCCCTCTCCATCTTCACTCTGATGATATTTGATGAGTGCCACAACACTACAGGCAACCACCCCTACAATGTGTTGATGGCCAGATACCTGGATCAAAAATTTGACTCCTCTGCAAACCAGCTGCCCCAGATTGTAGGTTTAACTGCTTCTGTTGGAGTTGGTAATGCCAAGAGCACTAATGAAACTGTACAGCACATCTGTACCCTCTGCTCCTACCTTGACATACAGGCCATATCCACTGTCAGAGAGAACAAACAAGATCTGCAGAGGTTTGGAAACAAGCCAGAAACACATATAAGATGGGTTAAAATGCAAGCTCGGAATCACTTTGCAGACATTATCTCAGGTCTGATGTCTGAGACAGAGGTGTTGATGAAGAGGACTTATTCACTGGATAACATCTCCCAAATCAACAAGAATTACTTTGGAACACAGAGATATGAACACTGGATAGTTTCCACTCAGAGGAAATGCAGACTGTTGCAACTGGAAGATAAGGAGAAGGAGAGCAATATTTGTAGACACATTTTCATTTGTACTGAACATTTGCGGAAATTCAACGATGCTCTCATTATCAGTGAAGATGCCCGCATTGAAGATGCTTTAGCCTACCTAAATGAATTTTTCACAAATGTAAAAAATGGACCATATACAGAGTTNGAGAAGCAACTGACGGAGAAATTTCAAGAGAAAGAACAAGAGCTGACTGCCCTTTCAAAAGATGAGTCAAATGAGAATCCAAAGTTGGAAGAGCTCACTTGCATCCTGGATGAAGCATACCGCTATAACCCAGAGACTCGCACTATTCTCTTTGCCAAGACAAGAGCCTTAGTAGCTGCTTTGAAGAAGTGGATAGAAGCAAACCCTGTACTT---AGCCACATAAAGACAGATGTGTTNATGGGTAAGGGAAGAAGAGATCATAAAACAGGTATGACCCTGCCAATGCAGAAGGGTGTACTGGATGCATTCAGAAATGACAAAGACATCAGACTGCTAATTGCTACATCTGTTGCTGACGAAGGCATTGATATTAGTGAGTGCAACCTTGTGGTTCTCTATGAATACTTCGGAAATGTCACCAAAATGATCCAAGTCAGAGGTCGTGGAAGGGCAAAAGACAGCAAGTGCATCCTTGTGACAAGCAAAACAGAAGTGGTTGAGAATGAAAAATTAAACTGTTACAAGGAAGAAATGATGAATGCAGCTATCGAAAAGCTACAGAACTGGGATGAAACAACATTTGCAAGAACGATACATCAGCTGCAAATTAAGGAAAAGACACTACGAGATTCCAGGAAGAAAGAAACA---AAACATAAAGTAGTGGAAGGGAAAAAAAACCTTTTGTGTGGAAAATGCAAAGCATNTGTCTGCAGTACAGATGACATCAGAATTATAAAGGAATCTCATCACACTGTCCTAGGTGACGCGTTCAAGGAGCGTTATATAACAAAGCCCCACAGGAAACCGGTTCAGTTTGATGGTTTTGAGAAAAAAAGCAAGATGCATTGCCGAAATACTGAGTGCCAGCATGACTGGGGGATCACAGTGAAGTACAAGACATTTGATAATCTACCAGTGATCAAAATCAAAAGCTTTGTACTAGAGAATGTTGAAACTAGGACACAAATGGATTTTCAGAAATGGAAAAGTATTAATTTGTCTTTGAAGAATTTTGAT---GAAGAAACATCCAGC
>neopelma_chrysocephalum-passeriformes-rig1_CDS
ATGACGGCGGAGGAGAAGAGAAACCTGCGGTGCTACAGGCGGTACATCGAGAGGATCCTGAACCCCGTCTACATCCTGAGCAACATGACGGACTGGCTGTCGGACGAGATGAAGGAGAGAGTGCGAAAG---GAGGAGGAGAAGGGGGTGACG---GCGGCCGCCGCGCTGTTCCTGGATACCGTGCTGCTGCTGGAGGCGGAAGGCTGGCTCCGGGGCTTTCTGGACGCCCTTGTTGCAGCAGGTTACACTGGACTGGCAGAAGCAATAGAAAACTGGGACTTCAGCAAACTGGAAAAACTGGAACTGCACAGACAGCTGTTGAAGCGGATAGAAGCAACAATGCTAGAAATTGACCCAGTAGCACTCATGCCTTACATAAACACATGCCTGCTAGAGAGGGAGTGTGATGAGATCCTGCAGATTAGTGAATACAGAAGCAAAGCAGCGGGGATAACTAAACTCATTGAATGTCTCTGTCGCTCGGATAAGGAAAACTGGCCGAAAAGTCTTCAGCTGGCATTGGATATGGCAGGATATTACAATGCAAGTCAACTGTGGGATTTAAGAGAAGATAATGGCAAAGATGTTGATGGTGAAATGACAGGTGCCTCTGAGAATTGCTTTGAAACCACGATAACATTTGCTGAAGAAGCAGAGTGTGATAATAATCTCAGTGAAAATATTTCTTCAGTTTCAGGAATGGTCCATGGGTCTTCATCTGTTTATGAACCAAAGAAGGCTCGAACCTACCAGATTGAACTTGCACAGCCTGCTATCAATGGGAAAAACACATTGATATGTGCCCCTACAGGATCTGGAAAAACTTTTGTGGCGCTTCTGATTTGTGAACACCATTTGCAAAACGCGCCCTCTGGAAAAAAGCCAAAAGTTGTCTTTCTTGCAACCAAAGTGCCAGTGTATGAACAACAGAAAAATGTATTCAGGCAGCATTTTGAAAGAAGTGGATATACTGTTCAAGGAATATGTGGTGAAACAGTTGCAAATGTCTCGGTAGAACACATTATACAGGACAGTGACATCATTGTGCTCACGCCCCAGATTCTTGTGAATAGCATCGAGACTGGGATCCTTAGCTCTCTCTCCATCTTCACTCTGATGATATTTGATGAGTGTCACAACACCACAGGCAACCACCCTTACAATGTGTTAATGACCAGATACCTGGAACAAAAATTTAACTCCTCTGCAAACCAGCTGCCTCAGATTGTAGGTTTAACTGCCTCTGTTGGAGTTGGTAATGCCAAGAACATCAAGGAAACTATAGAGCACATATGTACCCTTTGCTCCTACCTTGACATACAGGCCATATCCACTGTCAGAGAGAACAAAGAGGATCTGCAGAGATTCGGAAACAAACCAGAATCACATGTCAGATGGGTTAAAATGCGAGCTCAGAATCACTTTGCAGACATTATCTCAGGTCTGATGTCTGAGACAGAGGCGATGATGAGGAAGATTTACTCAGAGGATACTATCTCCCAAATCAACAGGAATGATTTTGGAACACAGAAATATGAACACTGGATAGTTCTCACCCAGAAGAAATGCAGACTGTTGCAGCTGGCAGATAAGGAGAAGGAGAGCAACATTTGTAGAGACCTTTTCATTTGTACCGAACACTTGCGGAAATTCAACAATGCTCTCATTATCAGTGAAGATGCACGCATCGAAGATGCTTTAGCCTACCTAAATGAATTTTTCACAAATGTGAAAAATGGACCATATACAGAGTTAGAGAAGCAACTGACGGACAAATTTCAAGAGAAAGAACCAGAACTGACTGCCCTTTCAAAAGATGAATCAAATGAGAATCCCAAGCTGGAAGAGCTTGCTTCCATCCTGGACGAAGCATATCGCTATAACCCACAAACTCGCACTATTGTCTTTGCCAAGACAAGAGCCTTAGTAGCTGCTTTGAAGAAGTGGATGGAAGCAAACCCTCTACTT---AGCCACATAAAGCCAGATGCGTTGATGGGTCAGGGAAGAAGAGAACATAAAACAGGTATGACCCTGCCAATGCAGAAGGGTGTGCTGGATGCCTTCAAAACCGACAAAGACAGCAGACTGCTAATTGCTACATCTGTTGCTGATGAAGGCATTGATATTTCTGAGTGCAACCTTGTTGTGCTCTATGAGTACTTCGGTAATGTCACCAAAATGATCCAAGTCAGAGGTCGTGGAAGGGCAAAAGACAGCAAGTGTGTCCTTGTGACAAGCAAAGTGGAAGTGGTTGAGAATGAAAAACAGAACCGTTATAAGGAAGAAATGATGAATGCAGCTATTGAAAACCTGCAGAACTGGGACGAAACAACATTTGCAAGAAAGATACGTGACCTGCAAATGAAGGAAAAGATATTACGAGATTGCAGGAAGAGAGAAACTATAAAACATGAAGTAGTGGAAGGGAAAAAAAATCTTCTGTGTGGAAAATGCAAAGCCTATGCCTGCTGTACAGATGACATCAGAATTATAAAGGACTCTCATCACACTGTCCTAGGAGATGCATTCAAGGAGCGTTATATAACAAAGCCTCACCAGAAACCACATGCATTTGATGTTTTTGAGAAACAAAGCAAGATGCATTGCCAAAAAACTAATTGCCAGCATGACTGGGGGATCACAGTGAAGTACAAAACATTTGATAATCTACCAATCATCAAAATCAGAAGCTTTGTAGTGGAGGACATTGAAACTGGGACACAGATGGATTTTCAGAAATGGAAAAATATTAATTCTTCTTTGAAGAATTTTGAT---GAAGAAACATCCAGC
>parus_major-passeriformes-rig1_CDS
ATGACGGCGGAGGAGAAGCAGAGCTTGCGGTGCTTCAGGCGGTACATCGAGAGGATCCTGAACCCCGTGCACATCCTCGGCAACATGACGGCCTGGCTGTCCGACGAGGTGAAGGAGAGGGTCCGAAAG---GAGGAGGAGAAGGGGGTGACG---GCGGCCGCCGCGCTGTTCCTGGATGCCGTGCTGCTGCTGGAGGAGGAGGGCTGGCTGCGGGGCTTCCTGGATGCCCTGGTGGCAGCAGGTTACACTGGACTGGCAGAAGCAATTGAAAACTGGGACTTCAGCAAGCTGGAAAAACTGGAGCTGCACAGGCAGCTGTTGAAGCGGATAGAAGCAACAATGATAGAAATTGATCCTGTAGTAATCATGCCATACATAAACACATGCCTGATAGACAGGGAGTGTGATGAGATCCTGCAGATCAGTGAATACAGAAGCAAAGCGGCCGGGATAACTAAACTCATTGACTGCCTCTGTCGCTCAGATAAGGAAAACTGGCCCAAAAGTCTTCAGCTGGCATTGGATAATGCAGGATATTACAATGCAAGTGTACTGTGGAATATAAGAGAAGATAATGGCAAAGATGTGGATAGTGAAATGACAGATGCCTCTGAGAATTACTTTGAAACCATGGTGACCTTTTCTGAAGAAGCAGATTGTGAT---AATCTCAGCAAAAATCTCTCTTCGGCTTCAGAAAGCGTCTATGCATCTCCGTCTGTTTATGAACCAAAGAAGGCTCGGAGCTACCAGATTGAGCTTGCACAGCCTGCTACTGATGGGAAAAACACATTGATTTGTGCCCCCACAGGATCTGGAAAAACTTTTGTGGCACTTATGATTTGTGAACATCATTTGCAAAACATTCCGTCAGGACGAAAGGCAAAAGTTGTCTTCCTTGCAACCAAAGTGCCAGTGTATGAGCAACAGAAAAATATATTCAGGCAGCATTTTGAAAGAAGTGGATACTCCGTTCAAGGAATTTGTGGTGAAACAGTTGCAAATATCTCTGTAGAAAATATTATACAGGACAGTGATATCATTGTGATAACACCCCAGATTCTTGTGAATAGCATGGAGAAAGGGATCCTTAGCTCCCTCTCCATCTTCACTCTGATCATATTTGATGAGTGCCACAACACTACAGGCAACCACCCTTACAATGTGTTGATGACCAGGTATCTGGATGAAAAATTGGACTCCTCTGCAAACCAGCTGCCTCAGATTATAGGTTTAACTGCTTCTATTGGAGTTGGTAATGCCAAGAGCACTAATGAAACTGTAGAGCACATCTGTACCCTCTGCTCCAACCTTGACATACAGACCATATCCACTGTCAGAGTGAACAAAGAAGATCTGCAGAGGTTTGGAAACAAGCCAGAAACACATATCAGATGGGTTAAAATGCGAGCTCAGAATCATTTTGCAGACATTATCTCAGGTCTGATGTCTGAGACGGAGATGTTGATGAGGAAGATTTATTCAGCGGATATCATCTCCCAAATCAACAAGAATTACTTTGGAACACAGAGATATGAACAGTGGATAGTTTCCACTCAGAAGAAATGCAGACTGTTGCAACTGGAAGATAAGGAGAAGGAGAGCAGTATTTGTAGAGAACTTTTCATTTGTACTGAACACTTGCGGAAATTCAATGATGCTCTCATTATCAGTGAAGACGCTCGCATTGAAGATGCTTTAGCCTATCTAAATGAATTTTTCACAAATGTGAAAAATGGACCATATACAGAGTTAGAGAAGCAGCTGACGGAGAAATTTCAAGAGAAAGAGCTAGAGCTCACTGCTCTTTCAAAAGATGAGTCAAATGAGAATCCAAAGTTGGAAGAGCTCACTTGTATCCTGGACGAAGCATACCACTATAATCCAGAGACTCGCACTATTCTCTTTGCCAAGACAAGAGCCTTAGTAGCTGCTTTGAAGAAGTGGATAGAAGCAAACCCTGTACTT---AGCCACATAAAGACAGATGTGTTGATGGGTAAGGGAAGAAGAGATCATAAAACAGGTATGACCCTGCCAATGCAGAGGGATGTACTGGATGCATTCAGAAATGATAAAAACATCAGACTGCTGATTGCTACATCTGTTGCTGACGAAGGCATTGATATTACTGAGTGCAACCTTGTGGTGCTCTATGAATACTTCGGTAATGTCACCAAAATGATCCAAGTCAGAGGTCGTGGAAGGGCAAGAGACAGCAAGTGCATCCTTGTGACAAGCAAAACAGAAGTGGTTGAGAATGAAAAACTAAACAGTTACAAGGAAGAAATGATGAATGCAGCTATTGAAAAGCTACAGAGCTGGGATGAAACAACGTTTGCAAGAAAGATACATGGCCTGCAAATGAAGGAAAAGATACTACGAGATTCCAGGAAGAAAGAAACA---AAACATAAAGTAGTGGAAGGGAAGAAAAAACTCTTGTGTGGAAAATGCAAAGCGTATGTCTGCAGTACAGACGACATCAGAGTCATACAGGAATCTCATCACACTGTCCTTGGTGATGCGTTCAAGGAGCGTTATATAACAAAGCCCCACCGGAAACCAGTTAAGTATGATGCTTTTGAGAAAAAATGCAAGATGCATTGCCGTAATACTCAATGCCAGCATGACTGGGGGATCACAGTGAAGTACAAGATATTTGATAATCTACCAGTGATCAAAATCAAAAGCTTTGTACTAGAGGATGTTGAAACTGGGACACAAATGGATTTTCAGAAATGGAAAAACATTAATTTTTCTTTGAAGAATTTTGAT---GAAGAAGCATCCAAC
>phylloscopus_trochilus-passeriformes-rig1_CDS
ATGACGGCGGAGGAGAAGCGGAACCTGCGGTGCTACAGGCGCTACATCGAGAGGAGCCTGAACCCCGTGTACATCCTCAGCAACATGACGGACTGGCTGTCCGACGAGGTGAAGGAGAGAGTCCGAAAG---GAGGAGGAGAAGGGGGTGACG---GCGGCCGCCGCGCTGTTCCTGGATGCCGTGCTACTGCTGGAGGCGGAGGGCTGGCTCCGGGGCTTCCTGGATGCTCTGGTTGCAGCAGGTTACACTGGACTGGCAGAAGCAATTGAAAACTGGGACTTCAGCAAACTGGAAAAACTGGAGCTGCACAGGCAGCTGTTGAAGCGGATAGAAGCAACAATGCTAGAAATTGATCCTGTAGCAATCATGCCGTACATAAACACATGCCTGATAGAGAGGGAGTGTGATGAGATCCTGCAGATCAGTGAATACAGAAGCAAAGCAGCTGGGATAACTAAACTCATTGAATGCCTCTGTCGCTCAGATAAGGAAAACTGGCCCAAAAGTCTTCAGCTGGCATTGGATAATGCAGGATATTACAATGCAAGTGAACTGTGGAATATAAGAGAAGATAATGGCAAAGATGTTGATGGTGAAATGACTGACGCCTCAGAGAATCACTTTGAAACCATGATGACATTTTCTGAAGAAGCAGAATGTGAT---AATCTCAGTGAAAATCTCTCTCCA------GAAAGCGTCTATGAGTCTTCATCTGTTTATGAACCAAAGAAGGCTCGGAGTTACCAGATTGAGCTTGCACAGCCTGCTGTTGATGGGAAAAACACATTGATTTGTGCCCCCACAGGATCTGGAAAAACTTTTGTGGCACTTCTGATTTGTGAACATCATTTGCAAAACGTTCCCTCAGGACGAAAGGCAAAAGTTGTCTTCCTTGCAACCAAAGTGCCAGTGTATGAGCAACAGAAAAATATATTCAGGCAGCATTTTGAAAGAAGTGGATACTCTGTTCAAGGAATTTGTGGTGAAACAGTTGCAAATATCGCTGTAGAAAATGTTATACAGGACAGTGACATCATCATGCTAACGCCCCAGATTCTTGTGAATTGCATGGAGAAAGGCATCCTTAGCTCCCTCTCCATCTTCACTCTGATGATATTTGATGAGTGCCACAACACTACAGGCAACCACCCTTACAATGTGTTGATGGCCAGATACCTGGATCAAAAATTTGACTCCTCTTCAGACCAGCTGCCTCAGATTGTAGGTTTAACTGCTTCTGTTGGAGTTGGTAATGCCAAGAGCACTAATGAAGCTGTAGAGCACATCTGTACCCTCTGCTCCTACCTTGACATACAGGCCATATCCACTGTCAGAGAGAACAAACAAGATCTGCAGAGGTTTGGAAACAAGCCAGAAACACATATCAGATGGGTTAAAATGCGAGCTCAGAATCACTTTGCAGACATCATCTCATGTCTAATGTCTGAAACAGAGGTCTTGATGAAGAAGACTTACTCAGTGGATACCATCTCCCAAATCAACAAGAATTACTTTGGAACACAGAGATAtGAACACTGGATAGTTGCCACTCAGAGGAAATGCAGACTGTTGCAACTGGAAGATAAGGAGAAGGAGAGCAATATTTGTAGAGACATTTTCATTTGTACTGAACATTTGCGGAAATTCAACGATGCTCTCATTATCAGTGAAGATGCCCGCATTGAAGATGCTTTAGCCTACCTAAATGAATTTTTCACAAATGTGAAAAATGGACCATATACAGAGTTAGAGAAGCAATTGACGGAGAAATTTCAAGAGAAGGAACAAGAACTGACTGCCCTTTCAAAAGATGAGTCAAATGAGAATCCAAAGTTGGAAGAGCTCACCTGCATCCTGGATGAAGCGTACCGCTATAACCCACAGACTCGCACTATCCTCTTTGCCAAGACAAGAGCCTTAGTAACTGCTTTGAAGAAGTGGATAGAAGCAAACCCTGTACTT---AGCCACATAAAGACAGATGTGTTGATGGGTAAGGGAAGAAAAGATCATAAAACAGGTATGACCCTGCCAATGCAGAAGGGTGTACTGGATGCATTTAGAAATGACAAAGACATCAGACTGCTAATTGCTACATCTGTTGCTGATGAAGGCATTGATATTACTGAGTGCAACCTTGTGGTGCTCTATGAGTACTTCGGTAATGTCACCAAAATGATCCAAGTCAGAGGTCGTGGAAGGGCAAAAGACAGCAAGTGCATTCTTGTGACAAGCAAAACAGAAGTGGTTGAGAATGAAAAACTGAACAGTTACCAGGAAGAAATGATGAATGAAGCTATCAAAAAGCTACAGAACTGGGATGAAACAACATTTGCAAAAACGATACATCGGCTGCAAATGAAGGAAAAGATACAACGAGATTCCAGGAAGAAAGAAACA---AAACATGAAGTAGTGGAAGGGAAAAAAAATCTTTTGTGTGGAAAATGCAAAGCATATGTCTGCAGTACAGATGACATCAGAGTTATAAAGGAATCTCATCACACTGTCCTTGGTGATGCGTTCAAGGAGCGTTATATAACAAAGCCCCACAGGAAAACAATTCAGTTTGATGGTTTTGAGAAAAAAAGCAAGATGCATTGCCGAAATACTGACTGCCAGCATGACTGGGGGATCACAGTGAAGTACAAGACATTTGATAATCTACCAGTGATCAAAATCAGAAGCTTTGTACTAGAGAATGTTGAAACTGGGACACAAATGGATTTTCAGAAATGGAAAAGTATTAATTTTTCTTTGAAAAATTTTGAT---GAAGAAACATCCACC
>pipra_filicauda-passeriformes-rig1_CDS
ATGACGGCGGAGGAGAAGAGAAACCTGCGGTGCTACAGGCGGTACATCGAGAGGATCCTGAACCCCGTCTACATCCTCAGCAACATGACGGACTGGATGTCGGACGAGATGAAGGAGAGAGTGCGAAAG---GAGGAGGAGAAGGGGGTGACG---GCGGCCGCCGCGCTGTTCCTGGATACCGTGCTGCTGCTGGAGGCGGAAGGCTGGCTGCGGGGCTTTCTGGACGCCCTTGTTGCAGCAGGTTACACTGGACTGGCAGAAGCAATAGAAAACTGGGACTTCAGCAAACTGGAAAAACTGGAACTGCACAGACAGCTGTTGAAGCGGATAGAAGCAACAATGCTAGAAATTGACCCAGTAGCACTCATGCCTTACATAAACACATGCCTGATAGAGAGGGAGTGTGATGAGATCCTGCAGATTTGTGAATACAGAAGCAAAGCAGCGGGGATAACTAAACTCATTGAATGTCTCTGTCGCTCGGATAAGGAAAACTGGCCGAAAAGTCTTCAGCTGGCATTGGATATGGCAGGGTATTACAATGCAAGTGAACTGTGGAATTTAAGAGAAGATAATGGCAAAGATGTTGATGGTGAAATGACAGGTGCCTCTGAGAATTGCTTTGAAACCACGATAACATTTGCTGAAGAAGCAGAATGTGATAATAATCTCAGTGAAAATCTTTCTTCGGGTTCAGGAATGGTCCATCAGTCTTCATCTGTTTATGAACCAAAGAAGGCTCGAACCTACCAGATTGAACTTGCACAGCCTGCTATCAATGGGAAAAACACACTGATATGTGCCCCTACAGGATCTGGAAAAACTTTTGTGGCGCTTCTGATTTGTGAACACCATTTGCAAAACGTGCCCTCTGGAAAAAAGCCAAAAGTTGTCTTTCTCGCAACCAAAGTGCCAGTGTATGAACAACAGAAAAATGTATTCAGACAGCATTTTGAAAGAAGTGGATACTCTGTTCAAGGAATATGTGGTGAAACAGTTGCAAATGTCTCGGTAGAACACGTTATACAGGACAGTGACATCATTGTGCTCACGCCCCAGATTCTTGTGAATAGCATCGAGACTGGGATCCTTAGCTCTCTCTCCATCTTCACTCTGATGATATTTGATGAGTGTCACAACACCACAGGCAACCACCCTTACAATGTGTTAATGACCAGATACCTGGAACAAAAATTTAACTCCTCTGCAAACCAACTGCCTCAGATTGTAGGTTTAACTGCTTCTGTTGGAGTTGGTAATGCCAAGAACATCAAGGAAACTATAGAGCACATATGTACCCTCTGCTCCTACCTTGACATACAGGCCATATCCACTGTCAGAGAGAACAAAGAGGATCTGCAGAGATTCAGAAACAAGCCAGAATCACATGTCAGATGGGTTAAAATGCGAGCTCAGAATCACTTTGCAGACATTATCTCAGGTCTGATGTCTGAAACAGAGGCGATGATGAGGAAGATTTACTCATCAGATACTATCTCCCAAATCAACAAGAATGATTTTGGAACACAGAAATATGAACAGTGGATAGTTCTCACTCAGAAGAAATGCAGACTGTTGCAGCTGGCAGATAAGGAGAAGGAGAGCAACATTTGTAGAGACCTTTTCATTTGTACCGAACACTTGCGGAAATTCAACGATGCTCTCATTATCAGTGAAGATGCACGCATCGAAGATGCTTTAGCCTACCTAAATGAATTTTTCACAAATGTGAAAAATGGACCATATACAGAGTTAGAGAAGCAACTGACGGACAAATTTCAAGAGAAAGAACCAGAACTGACTGCCCTTTCAAAAGATGAATCAAATGAGAATCCCAAGCTGGAAGAGCTTGCTTCCATCCTGGACGAAGCATACCGCTATAACCCACAAACTCGCACTATTCTCTTTGCCAAGACAAGAGCCTTAGTAGCTGCTTTGAAGAAGTGGATGGAAGCAAACCCTCTACTT---AGCCACATAAAGCCAGATGCGTTGATGGGTCAGGGAAGAAAAGAACATAAAACAGGTATGACCCTGCCAATGCAGAAGGGTGTGCTGGATGCCTTCAAAACCGACAAAGACAGCAGACTGCTAATTGCTACATCCGTTGCTGATGAAGGCATTGATATTTCTGAGTGCAACCTTGTTGTGCTCTATGAATACTTCGGTAATGTCACCAAAATGATCCAAGTCAGAGGTCGTGGAAGGGCAAAAGACAGCAAGTGCGTCCTTGTGACAAGCAAAGTGGAAGTGGTTGAGAATGAAAAACAGAACCGTTATAAGGAAGAAATGATGAATGCAGCTATTGAAAACCTGCAGAACTGGGATGAAACAACATTTGCAAGAAAGATACGTGACCTGCAAGTGAAGGAAAAGGTATTACGAGATTGCAGGAAGAAAGAAACTATAAAACATGAAGTAGTGGAAGGGAAAAAAAATCTTCTGTGTGGAAAATGCAAAGCCTATGCCTGCTGTACAGATGACATCAGAATTATAAAGGACTCTCATCACACTGTCCTAGGAGATGCATTCAAGGAGCGTTATATAATGAAGCCTCACCAGAAACCACGTCCATTTGATGTTTTTGAGAAAAAAAGCAAGATGCATTGCCAAAAAACTAATTGCCAGCATGACTGGGGGATCACAGTGAAGTACAAGACATTTGATAATCTACCAATCATCAAAATCAGAAGCTTTGTAGTAGAGGACATTGAAACTGGGACACAGATGGATTTTCAGAAATGGAAAAATATTAATTCTTCTTTGAAGAATTTTGAT---GAAGAAACATCCAGC
>poecile_atricapillus-passeriformes-rig1_CDS
ATGACGGCGGAGGAGAAGCAGAACCTGCGGTGCTTCAGGCGGTACATCGAGAAGATCCTGAACCCCGTGCACATCCTCGGCAACATGACGGACTGGCTGTCCGACGAGGTGAAGGAGAGGGTCCGAAAG---GAGGAGGAGAAGGGGGTGACG---GCGGCCGCCGCGCTGTTCCTGGATGCCGTGCTGCTGCTGGAgGCGGAGGGCTGGCTGCGGGGCTTCCTGGATGCCCTGGTGGCAGCAGGTTACACTGGACTGGCAGAAGCAATTGAAAACTGGGACTTCAGCAAACTGGAAAAACTGGAGCTGCACAGGCAGCTGTTGAAGCGGATAGAAGCAACAATGCTAGAAATTGATCCTGTAGCCATCATGCCATTCATAAACACATGCCTGATAGACAGGGAGTGTGATGAGATCCTGCAGATCAGTGAATACAGAAGCAAAGCAGCTGGGATAACTAAACTCATTGAATGCCTCTGTCGCTCAGATAAGGAAAACTGGCCCAAAAGTCTTCAGCTGGCATTGGATAATGCAGGATATTACAATGCAAGTGTACTGTGGAATATAAGAGAAGATAATGGCAAAGATGTGGATAGTGAAATGACAGATGCCTCTGAGAATTACTTTGaAACCATGGTGACTTTTTCTGAAGAAGCAGAATGTGAT---AATCTCAGCAAAAATCTCTCTTCAGTTTCAGAAAGTGTCTATGCATCTCCGTCTGTTTATGAACCAAAGAAGGCTCGGAGCTACCAGATTGAGCTTGCACAGCCTGCTATTGATGGGAAAAACACATTGATTTGTGCCCCCACAGGATCTGGAAAAACTTTTGTGGCACTTATGATTTGTGAACATCATTTGCAAAACATTCCCTCAGGACGAAAGGCAAAAGTTGTCTTCCTTGCAACCAAAGTGCCAGTGTATGAGCAACAGAAAAATATATTCAGGCAGCATTTTGAAAGAAGTGGATACTCTGTTCAAGGAATTTGTGGTGAAACAGTTGCAAATATCTCTGTAGAAAATATTATACAGGACAGTGACATCATTGTGATAACACCCCAGATTCTTGTGAATAGCATGGAGAAAGGGATCCTTAGCTCCCTCTCCATCTTCACTCTGATCATATTTGATGAGTGCCACAACACTACAGGCAACCACCCTTACAATGTGTTGATGACCAGGTACCTGGATGAAAAATTTGACTCCTGTGCAAACCAGCTGCCTCAGATTATAGGTTTAACTGCTTCTGTTGGAGTTGGTAATGCCAAGAGCACTAATGAAACTGTAGAGCACATCTGTGTCCTCTGCTCCTACCTTGACATACAGACCATATCCACTGTCAGAGTGAACAAACAAGATCTGCAGAGGTTTGGAAACAAACCAGAAACACATATTAGATGGGTTAAAATGCGAGCTCAAAATAATTTTGCGGACATTATCTCAGGTCTGATGTCTGAGACAGAGGTGTTGATGAGGAAGATTTATTCAGCAGATACCATCTCCCNAATCAACAAGAATTACTTTGGAACACAGAGATATGAACAGTGGATAGTTTCCACTCAGAAGAAATGCAGACTGTTGCAACTGGAAGATAAGGAGAAGGAGAGCAGTATTTGTAGAGAACTTTTCATTTGTACTGAACACTTGCGGAAATTCAATGATGCTCTCATTATCAGTGAAGATGCTCGCATTGAAGATGCTTTAGCCTACCTAAAAGAATTTTTCACAAATGTGAAAAATGGACCATATACAGAGTTAGAGAAGCAGCTGACAGAGAAATTTCAAGAGAAAGAGCTAGAGCTCACTGCTCTTTCAAAAGATGAGTCAAATGAGAATCCAAAGTTGGAAGAGCTCACTTGCATCCTGGATGAAGCATACCACTATAACCCAGAGACTCGCACTATTCTCTTTGCCAAGACAAGAGCCTTAGTAGCTGCTTTGAAGAAGTGGATAGAAGCAAACCCTGTACTT---AGCCACATAAAGACAGATGTGTTGATGGGTAAGGGAAGAAGAGATCATAAAACAGGTATGACCCTGCCAATGCAGAGGGATGTACTGGATGCATTCAGAAATGATAAAAACATCAGACTGCTGATTGCTACATCTGTTGCTGACGAAGGCATTGATATTACTGAGTGCAACCTTGTGGTGCTCTATGAATACTTCGGTAATGTCACCAAAATGATCCAAGTCAAAGGTCGTGGAAGGGCAAGAGACAGCAAGTGCATCCTTGTGACAAGCAAAACAGAAGTGGTTGAGAATGAAAAACTAAACAGTTACAAGGAAGAAATGATGAATGCAGCTATTGAAAAGCTACAGAACTGGGATGAAACAACGTTTGCAAGAAAGATACACGGCCTGCAAATGAAGGAAAAGATACTACGAGATTCCAGGAAGAAAGAAACA---AAACATAAAGTAGCGGAAGGGAAGAAAAATCTCTTGTGCGGAAAATGCAAAGCGTATGCCTGCAGTACAGACGACATCAGAGTTATACAGGAATCTCATCACACTGTCCTAGGTGATGCGTTCAAGGAGCGTTATATAACAAAGCCCCACCGGAAACCAGTTCAGTATGATGGTTTTGAGAAAAAAAGCAAGATGCATTGCCGCAATACTGAATGCCAGCATGACTGGGGGATCACAGTGAAGTACAAGACATTTGATAATCTACCAGTGATCAAAATCAAAAGCTTTGTACTAGAGAATATTGAAACTGGGACACAAATGGATTTTCAGAAATGGAAAAACATTAATTTTTCTTTGAAGAATTTTGAT---GAAGAAGCATCCAAC
>pseudopodoces_humilis-passeriformes-rig1_CDS
ATGACGGCGGAGGAGAAGCAGAGCCTGCGGTGCTTCAGGCGGTACATCGAGAGGATCCTGAACCCCGTGCACATCCTCGGCAACATGACGGACTGGCTGTCCGACGAGGTGAAGGAGAGGGTCCGAAAG---GAGGAGGAGAAGGGGGTGACG---GCGGCCGCCGCGCTGTTCCTGGATGCCGTGCTGCTGCTGGAGGCGGAGGGCTGGCTGCGGGGCTTCGTGGATGCCCTGGTGGCAGCAGGTTACACTGGACTGGCAGAAGCAATTGAAAACTGGGACTTCAGCAAACTGGAAAAACTGGAGCTGCACAGGCAGCTGTTGAAGCGGATAGAAGCAGCAATGCTAGAAATTGATCCTGTAGCAATCATGCCATACATAAACACATGCCTGATAGACAGGGAGTGTGATGAGATCCTGCAGATCAGTGAATACAGAAGCAAAGCAGCCGGGATAACTAAACTCATTGAATGCCTCTGTCGCTCAGATAAGGAAAACTGGCCCAAAAGTCTTCAGCTGGCATTGGATAATGCAGGATATTACAATGCAAGTGTACTGTGGAATATAAGAGAAGATAATGGCAAAGATGTGGATAGTGAAATGACAGATGCCTCTGAGAATTACTTTGAAACCATGGTGACTTTTTCTGAAGAAGCAGAATGTGAT---AATCTCAGCAAAAATCTCTCTTCGGTTTCAGAAAGTGTCTATGCATCTCCATCTGTTTATGAACCAAAGAAGGCTCGGAGCTACCAGATTGAGCTTGCACAGCCTGCTACTGATGGGAAAAACACATTGATTTGTGCCCCCACAGGATCTGGAAAAACTTTTGTGGCACTTATGATTTGTGAACATCATTTGCAAAACATTCCATCAGGACGAAAGGCAAAAGTTGTCTTCCTTGCAACCAAAGTGCCAGTGTATGAGCAACAGAAAACTATATTCAGGCAGCATTTTGAAAGAAGTGGATACTCTGTTCAAGGAATTTGTGGTGAAACAGTTGCAAATATCTCTGTAGAAAATATTATACAGGACAGTGACATCATTGTGATAACACCCCAGATTCTTGTGAATAGCATGGAGAAAGGGATCCTTAGCTCCCTCTCCATCTTCACTCTGATCATATTTGATGAGTGCCACAACACTACAGGCAACCACCCTTACAATGTGTTGATGACCAGGTACCTGGATGAAAAATTTGACTCCTCTGCAAACCAGCTGCCTCAGATTGTAGGTTTAACTGCTTCTATTGGAGTTGGTAATGCCAAGAGCACTAATGAAACTGTAGAGCACATCTGTACCCTCTGCTCCTACCTTGACATACAGACAATATCCACTGTCAGAGTGAACAAACAAGATCTGCAGAGGTTTGGAACCAAGCCAGAAACACATATCAGATGGGTTAAAATGCGAGCTCAGAATCATTTTGCAGACATTATCTCAGGTCTGATGTCTGAGACGGAGGTGTTGATGAGGAAGATTTATTCAGTGGATACCATCTCCCAAATCAACAAGAATTACTTTGGAACACAGAGATATGAACAATGGATAGTTTCCACTCAGAAGAAATGCAGACTGTTGCAACTGGAAGATAGGGAGAAGGAGAGCAGTATTTGTAGAGAACTTTTCATTTGTACTGAACACTTGCGGAAATTCAATGATGCTCTCATTATCAGTGAAGATGCCCGCATTGAAGATGCTTTAGCCTACCTAAAAGAATTTTTCACAAATGTGAAAAATGGACCATATACAGAGTTAGAGAAGCAGCTGACGGAGAAATTTCAAGAGAAAGAGCTAGAGCTCACTGCTCTTTCAAAAGATGAGTCAAATGAGAATCCAAAGTTGGAAGAGCTCACTTGCATCCTGGACGAAGCATACCACTATAACCCAGAGACTCGCACTATTCTCTTTGCCAAGACAAGAGCCTTAGTAGCTGCTTTGAAGAAGTGGATAGAAACAAACCCTGTACTT---AGCCACATAAAGACAGATGTGTTGATGGGTAAGGGAAGAAGAGATCATAAAACAGGTATGACCCTGCCAATGCAGAGGGATGTACTGGATGCATTCAGAAATGATAAAAACATCAGACTGCTGATTGCTACATCTGTTGCTGACGAAGGCATTGATATTACTGAGTGCAACCTTGTGGTGCTCTATGAATACTTCGGTAATGTCACCAAAATGATCCAAGTCAGAGGTCGTGGAAGGGCAAGAGACAGCAAGTGCATCCTTGTGACAAGCAAAACAGAAGTGGTTGAGAATGAAAAACTAAACAGTTACAAGGAAGAAATGATGAATGCAGCTATTGAAAATCTACAGAACTGGGATGAAACAACGTTTGCAAGAAAGATACATGGCCTTCAAATGAAGGAAAAGATACTACGAGATTCCAGGAAGAAAGAAACA---AAACAGAAAGTAGTGGAAGGGAAGAAAAATCTCTTGTGCGGAAAATGCAAAGCATATGTCTGCAGTACAGACGACATCAGAGTCATACAGGAATCTCATCACGCTGTCCTTGGTGATGCGTTCAAGGAGCGTTATATAACAAAGCCCCACCAGAAACCAGTTCGGTATGATGGTTTTGAGAAAAAAAGCAAGATGCATTGCCGCAATACTGAATGCCAGCATGACTGGGGGATCACAGTGAAGTACAAGACATTTGATAATCTACCAGTGATCAAAATCAAAAGCTTTGTACTAGAGGATGTTGAAACTGGGACACAAATGGATTTTCAGAAATGGAAAGACATTAATTTTTCTTTGAAGAATTTTGAT---GAAGAAGCATCCAAC
>saxicola_maurus-passeriformes-rig1_CDS
ATGACGGCGGAGGAGAAGCAGAACCTGCGGTGCTACCGGCGGTACATCGAGAGGAGCCTGAACCCCGTGTACGTCCTCAGCAACATGACGGACTGGCTGTCCGACGAGGTGAAGGAGAGGGTCCGTAAG---GAGGAGGAGAAGGGGGTGACG---GCGGCCGCCGCGCTGTTCCTGGATGCCGTGCTGCTGCTGGAGGCGGAGGGCTGGCTCCGGGGATTCCTGGATGCGCTGGTGGCTGCAGGTTATACTGGGCTGGCAGAAGCAATTGAAAACTGGGACTTCAGCAAGCTGGAAAAACTGGAGCTGCACAGGCAGCTGTTGAAGCGGATAGAAGCAACAATGCTAGAAGTTGATCCTGTAGCAATCATGCCATATATAAACACGTGCCTGATAGAGAGAGATTGTGATGAGATCCTGCAGATCAGTGAATACAGAAGCAAAGCAGCCGGGATAACCAAACTCATTGAGTGCCTCTGTCGCTCGGATAAGGAAAACTGGCCCAAAAGTCTTCAGCTGGCACTGGATAATGCAGGATATTACAATGCTAGTGAACTGTGGAATATAAGAGAAGAGNATGGCAAAGATGTGGATGGTGAAATGACTGATGCTTCTGAGAATTACTTTGAAACCATGGTGACATTTTCTGAAGAAGCAGAATGTGAT---AATCTCAGTGAAAATCTCTCTTCAGTTTCAGAAAACGCGTATGAGTCTTCATCTGTTTATAAACCAAAGAAGGCCAGGAGCTATCAGATTGAGCTTGCACAGCCTGCTATTGATGGGAAAAACACATTGATTTGTGCCCCCACAGGATCTGGAAAAACTTTTGTGGCACTTCTGATTTGTGAACATCATTTGCAAAACATTCCCTCAGGACGAAAGGCAAAAGTTGTCTTCCTTGCAACCAAAGTGCCAGTGTATGAGCAACAGAAAAATGTGTTCAGGCAGCATTTTGAAAGGAGTGGATACTCTGTTCAAGGAATTTGTGGTGAAACAGTTGCAAATATCTCAGTAGAAAAGGTTATACAGGACAGTGACATCATTGTGCTAACTCCCCAGATTCTTGTGAATAGCATGGGGAAAGGGATCCTTAGCTCCCTCTCCATCTTCACTCTGATGATATTCGATGAGTGCCACAACACTACAGGCAACCACCCTTACAATGTGCTGATGACCAGATACCTGGATCAAAAATTTGACTCCTCTGCNAACCAGCTGCCTCAGATTGTAGGTTTAACTGCTTCTGTTGGAGTTGGCAATGCCAAAAGCACTAATGAAACTGTGGAGCACATCTGTACCCTCTGCTCCTACCTTGACATACAGGCCATATCCACTGTCAGAGAGAACAAACAAGATCTGCAGAGGTTTGGAAACAAGCCTGAAACACATATCAGATGGGTTAAAATGCGAGCTCAGAATCACTTTGCAGACATTATCTCAGGTCTGATGTCTGAGACAGAGGTGTTGATGAGGAAGATTTACTCAGTGGATACCATCTCCCAAATCAACAAGAATTACCTTGGAACACAGAGATATGAACAATGGATAGTTTCCACTCAGAAGAAATGCAGACTGTTGCAACTGGAAGATAAGGAGAAGGAGAGCAGTATTTGTAGAGACCTGTTCATTTGTACTGAACACTTGCGGAAATTCAATGATGCTCTGATTATTGGTGAAGATGCCCGCATCGAAGATGCTTTGGCCTACCTGAATGAATTTTTCACAAATGTTAAAAATGGACCATATACAGAGTTAGAGAAGCAGCTGACGGAGAAATTTCAAGAGAAAGAGCCAGAGCTGACTGCCCTTTCAAAAGATGAGTCAAATGAGAATCCAAAGTTGGAAGAGCTTGCTTGCATCCTGGATGAAGCATACCGCTATAACCCGGAGACTCGCACTATTCTCTTTGCCAAGACNAGAGCCTTAGTAGCTGCTTTGAAGAAATGGATAGAAGCAAACCCTGTACTT---AGCCACATAAAGCCGGATGTGTTGATGGGTAGGGCAAGAAGAGACCATAAAACAGGTATGACCCTGCCGATGCAGAAGGGTGTACTGGATGCATTCAGAAATGACAAAGACATCAGACTGCTAATTGCTACATCTGTTGCTGATGAAGGCATTGATATTACTGAGTGCAACCTTGTGGTGCTCTATGAATACTTTGGTAATGTCACCAAAATGATCCAAGTCAGAGGTCGTGGAAGGGCAAGAGACAGCAAGTGCATCCTTGTGACAAGCAAAACAGAAGTGGTTGAAAATGAAAAACTAAACCGTTACAAGGAAGAAATGATGAATGCAGCTATTGAACAGCTACAGAACTGGGATGAAACAACATTTGCGAGAACGATATGTCGCCTGCAAAGGAGGGAAAAGGTACTACGAGATTCTAAGAAGAACGAAACA---AAACCCGAAGCAATGAAAGGGAAAAAAAATCTTNTGTGTGGAAAATGCAAAGTGTATGTCTGCAGTACAGATGACATCAGAATTATAAAGGAATCTCATCACACTGTCCTGGGTGACACGTTCAAGGAGCGTTACATAACAAAGCCCCACAGGAAACCGGTTCAGTTTGATGGTTTTGTGAAAAAAAGCAAGATGCATTGCCNAAATGCTGAGTGCCAGCACGACTGGGGGATCACAGTGAAGTACAAGACATTTGATAATCTACCAGTGATCAAAATCAAAAGCTTTGTACTAGAGGACATTGAAACTGGGACACAAATGGATTTTCAGAAATGGAAAAGTATTAATTTGTCTTTGAAGAATTTTGAT---GAAGAAACATTCAGC
>serinus_canaria-passeriformes-rig1_CDS
ATGACGGCGGAGGAGAAGCGGAACCTGCGGTGCTACAGGCGCTACATCGAGAGGAGCCTGAACCCCGTGTACATCCTCAGCAACATGACGGAATGGCTGTCCGACGAGGTGAAGGAGAGAGTCCGAAAG---GAGGAGGAGAAGGGCGTGACG---GCGGCCGCCGCGCTGTTCCTGGATGCCGTGCTGCTGCTGGAGGCGGAGGGCTGGCTCCGGGGCTTTCTGGATGCCCTGGTTGCAGCAGGTTACACTGGACTGGCAGAAGCAATTGAAAACTGGGACTTCAGCAAACTGGAAAAACTGGAGCTGCACAGGCAGCTGTTGAAGCGGATAGAAGCAACAATGTTAGAAATCGATCCTGTAGCAATCATGCCATACATAAACACATGCCTGATAGAGAGGGAGTGTGATGAGATCCTGCAGATCAGTGAATACAGAAGCAAGGCAGCCGGGATAACTAAACTCATTGAGTGCCTCTGTCGCTCGGATAAGGAAAACTGGCCCAAAAGTCTTCAGCTGGCATTGGATAATGCAGGATATTACAATGCAAGTGAACTGTGGAATATAAGAGAAGATAATGGCAAAGACATTGATGGTGAAATGACAGATGCCTCTGAGAATTACTTTGAAACCATGATGACATTTTCTGAAGAAGCAGAATGTGAT---AATTTGAGCAAAAATCTCTCTTCAGCTTCAGAAAGCATCTATGAGTTTTCATCTGTTTATGAACCAAAGAAGCCTCGGAGCTATCAGATTGAGCTTGCACAGCCTGCTATTGGTGGGAAAAACACATTGATTTGTGCCCCCACTGGATCTGGAAAAACTTTTGTGGCACTTATGATTTGTGAACATCATTTGCAAAACGTTCCCTCAGGACGAAAGGCAAAAATTGTCTTCCTTGCAACCAAAGTGCCAGTGTATGAGCAACAGAAAAATGTATTCAGGCAGCATTTTGAAAGAAGTGGATACTCTGTTCAAGGAATTTGTGGTGAAACAGTTGCAAATATCTCTGTAGAAAATGTTATACAGGACAGTGACATCATTGTGCTAACGCCCCAGATTCTTGTGAATAGCATGGAGAAAGGGATCCTTAGCTCCCTCTCCATCTTCACGCTGATGATATTTGATGAGTGCCACAACACGACAGGCAACCACCCTTACAACGTGTTGATGACCAGATACCTGGATCAGAAATTTGACTCCTCTGCAAACCAGCTGCCTCAGATTGTAGGTTTAACTGCTTCTGTTGGAGTTGGTAATGCCAAAAGCACTAATGAAACTGTAGAGCACATCTGTACCCTCTGCTCCTACCTTGACATACAGGCCATTTCCACTGTCAGAGAGAACAAAGAAGATCTGCAGAGGTTTGGAAACAAGCCAGAAACACATATCAGATGGGTTAAAATGCGAGCTCAGAATCACTTTGCAGACATTATCTCAGGTCTGATGTCTGAGACAGAGGTGTTGATGAAGAAGATTTACTCAGTGGATACCATCTCCCAAATCAACAAGAATTACTTTGGAACACAGAGATATGAACAGTGGATAGTTTCTACTCAGAAGAAATGCAGACTATTGCAACTGGAAGATAAGGAGAAGGAGAGCAGTATTTGTAGAGACCTTTTCATTTGTACTGAACACTTGCGGAAATTCAATGATGCTCTCATTATCAGTGAAGATGCCCGCATTGAAGATGCTTTAGCCTACCTAAATGAATTTTTCATAAATGTAAAAAATGGACCATTTACAGAGTTAGAGAAGCAGCTGACGGAGAAATTCCAAGAAAAAGAACTAGAGCTGACTGCCCTTTCAAAAGATGAATCAAATGAGAATCCAAAGTTGGAAGAGCTTGCTTGCATCCTGGATGAAGCATACCACTATAACCCACAGACTCGTACTATTCTCTTTGCCAAGACAAGAGCCTTAGTAGCAGCTTTGAAGAAGTGGATAGAAGGAAACCCTCTTCTT---AGCCACATAAAGCTGGATGTGTTGATGGGTAAGGGAAGAAGAGATCAGAAAACAGGTATGACCCTGCCAATGCAGAAGGGTGTACTGGATGCATTCAGAAATGACAAAGACATCAGACTGCTAATTGCTACATCTGTTGCTGATGAAGGCATTGATATTACTGAGTGCAACTTTGTGGTGCTCTATGAATACTTTGGTAATGTCACCAAAATGATCCAAGTCAGAGGTCGTGGAAGGGCAAGAGACAGCAAGTGCATCCTTGTGACAAGTAAAACAGAAGTGGTTGAGAATGAAAAACTAAACAGTTACAAGGAAGAAATGATGAATGCAGCTATTGAAAAGCTACAGAACTGGGATGAAACAACATTTGCAAGAAAGATACGTGGCCTGCAAATGAAGGAAAAGATGCTACGAGATTCCAGGAAGAACAAAACA---AAACCTGAAATAGTGGAAGGGAAAAAAAATCTTTTGTGTGGAAAATGCAAAGCATATGTCTGCAGTACAGATGACATCAGAATTATAAAGGATTCTCATCACACTGTCTTAGGTGACGCGTTCAAGGAGCGTTATACAACAAAGCCCCACAGGAAACCTTTTCAGTTTGATGGTTTTGAGAAAAAAAGCAAGATGCATTGCCGAAATACTGAGTGCCAGCATGACTGGGGGATCATAGTGAAGTACAAGATATTTGACAATCTACCAGTGATCAAAATCAGAAGCTTTGTACTAGAGGATGTTGAAACTGGGACACAAATGGATTTTCAGAAATGGAAAAGTATTAATTTGTCTTTGAAGAAGTTTGAT---GAAGAAACATCCAGC
>sporophila_hypoxantha-passeriformes-rig1_CDS
ATGACGGCGGAGGAGAAGCGGAACCTGCGGTGCTACAGGCGCTACATCGAGAGGAGCCTGAACCCCGTGTACATCCTCAGCAACATGACGGAATGGCTGTCCGACGAGGTGAAGGAGAGAGTCCGAAAG---GAGGAGGAGAAGGGCGTGACG---GCGGCCGCCGCGCTGTTCCTGGATGCCGTGCTGCTGCTGGAGGCGGAGGGCTGGCTCCGGGGCTTTCTGGATGCCCTGGTTGCAGCAGGTTACACTGGACTGGCAGAAGCAATTGAAAACTGGGACTTCAGCAAACTGGAAAAACTGGAACTGCACAGGCAGCTGTTGAAGCGGATAGAAGCAACAATGCTAGAAATTGATCCTGTAGCAATCATGCCATACATAAACATGTGCCTGATAGACAGGGAGTGTGATGAGATCCTGCAGATCAGTGAATACAGAAGCAAGGCAGCTGGGATAACAAAACTCATTGAATGCCTCTGTCGCTCGGATAAGGAAAACTGGCCCAAAAGTCTTCAGCTGGCATTGGATAATGCAGGATATTACAATGCAAGTGAACTGTGGAATATAAGAGAAGATAATGGCAAAGACATTGANGGTGAAATGACAGATGCCTCTGAGAATTACTTTGAAACCATGATGACATTTTCTGAAGAAGCAGAATGTGAT---AATCTGAGCAAAAATCTCTCTTCAGTTTCAGAAAGCATCTATGAGTCTTCATCTGTTTATGAACCAAAGAAGGCTCGGAGCTACCAGACTGAGCTTGCACAGCCTGCTTTTGATGGGAAAAACACATTGATTTGTGCCCCCACAGGCTCTGGAAAAACTTTTGTGGCACTTATGATTTGTGAACATCACTTGCAAAACGTTCCCTCAGGACGAAAGGCAAAAGTTGTCTTCCTTGCAACCAAAGTGCCAGTGTATGAGCAACAGAAAAATGTATTCAGGCAGCATTTTGAAAGAAGTGGATACTCTGTTCAAGGAATTTGTGGTGAAACAGTTGCAAATATCTCTGTAGAAAATGTTATACAGGACAGTGACATCATTGTGCTAACGCCCCAGATTCTTGTGAATAGCATGGAGAAAGGGATCCTTAGCTCCCTCTCCATCTTCACTCTGATGATATTTGATGAGTGCCACAACACTACAGGTAACCACCCTTACAATGTGTTGATGACCAGATACCTGGATCAAAAATTTGACTCCTCTGCAAACCAGCTGCCTCAGATTGTAGGTTTAACTGCTTCTGTTGGAGTTGGTAATGCCAAGAGCACTAATGAAACTGTAGAGCACATCTGTACCCTCTGCTCCTACCTTGACATACAGGCCATATCCACTGTCAGAGAGAACAAAGAAGATCTGCAGAGATTTGGAAACAAGCCAGAAACACATATCAGATGGGTTAAAATGCGAGCTCAGAATCACTTTGCAGACATTATCTCAGGTCTGATGTCTGAGACAGAAGTGTTGATGAGGAAGATTTACTCAGTGGATTCCATCTCCCAAATCAGCAAGAATTACTTTGGAACACAGAGATATGAACAGTGGATAGTTTCTACTCAGAAGAAATGCAGATTANTGCAACTGGAAGATAAGGAGAAGGAGAGCAGTATTTGTAGAGATCTTTTCATTTGTACTGAACACTTGCGGAAATTCAACGATGCTCTCATTATCAGTGAAGATGCCCGCATCGAAGATGCTTTAGCCTACCTAAATGAATTTTTCACAAATGTAAAAAATGGACCATTTACAGAGTTAGAGAAGCAGCTGACGGAGAAATTTCAAGAGAAAGAACAAGAGCTGACTTCCCTTTCAAAAGATGAGTCAAATGAGAATCCAAAGTTGGAAGAGCTTGCTTGCATCCTGGATGAAGCATACCACTATAACCCAGAGACTCGCACTATTCTCTTTGCCAAGACAAGAGCCTTAGTAGCTGCTTTGAAGAAGTGGATAGAAGGAAACCCTCTTCTT---AGCCACATAAAGCCAGATGTGTTGATGGGTAAAGGAAGAAGAGATCAGAAAACAGGTATGACCTTGCCAATGCAGAAGGGTGTACTGGATGCATTCAGAAATGACAAAGACATCAGACTGCTAATTGCTACATCTGTTGCTGACGAAGGCATTGATATTACTGAGTGCAACCTTGTGGTGCTCTATGAATACTTTGGAAATGTCACCAAAATGATCCAAGTCAGAGGTCGTGGAAGGGCAAGAGACAGCAAGTGCATCCTTGTGACAAGCAAAACAGAAGTGGTTGAGAATGAAAAACGAAACAGTTACAAGGAAGAAATGATGAATGCAGCTATTGAAAAGCTACAGAACTGGGATGAAACAACATTTGCGAGAAAGATACATGGCCTGCAAATGAAGGAAAAGATGCTACGAGATTCCAGGAAGAACAAAACA---AAACAAGAAATAGTAAAAGGGAAAAAAAATCTTTTGTGTGGAAAATGCAAAGCATATGTCTGCANTACAGATGACATCAGAATTATAAAGGAATCTCACCATACTGTCTTAGGTGATGCGTTCAAGGAGCGTTATACAACAAAGCCCCACAGGAAACCTTTTCAGTTTGATGGTTTTGAGAAAAAAAGCAAGATGCATTGCCGAAATACTGAGTGTCAGCATGACTGGGGGATCATAGTGAAGTACAAGATATTTGATAATCTACCAGTGATCAAAATCAGAAGCTTTGTACTAGAGGATGTTGAAACAGGGACACAAATGGATTTTCAGAAATGGAAAAGTATTAATTTGTCTTTGAAGGAGTTTGAT---GAAGAAACATACAGC
>sturnus_vulgaris-passeriformes-rig1_CDS
ATGACGGCGGAGGAGAAGCAGAACTTGCGCTGCTACCGGCGCTACATCGAGAGGAGCCTGAACCCTGTCTACGTCCTCAGCAACATGACGGACTGGCTGTCCGACGAGGTGAAGGAGAGGGTTCGAAAG---GAGGAGGAGAAGGGGGTGACG---GCGGCCGCCGCGCTGTTCCTGGATGCTGTGCTGCTGCTGGAGGCGGAGGGCTGGCTCCGGGGCTTCCTGGATGCCCTGGTTGCAGCAGGTTACACTGGATTGGCAGAAGCAATTGAAAACTGGGACTTCAGCAAGCTGGAAAAACTTGAGCTGCACAGGCAGCTGTTGAAGCGGATAGAAGCAACAATGCTAGAAATTGATCCTGTAGCAATTATGCCATACATAAACACATGCCTGATAGACAGGGATTGTGATGAGATACTGCAGATCAGTGAATACAGAAGCAAAGCAGCTGGGATAACCAAACTCATTGAATGCCTCTGTCGCTCTGACAAGGAAAACTGGCCCAAAAGTCTTCAGCTGGCGCTGGATAATGCAGGATATTACAATGCAAGTGAACTGTGGAATATAAGAGAAGATAATGGCAAAGATGTGGATAGTGAAATGACAGATGCCTCAGAGAATTACTTTGAAACCATGATGACATTTTCTGAAGAAGCAGAATGTGAT---AATCTTGGTGAAAATCTCTCTCCAGTTTCAGAAAGCGCCTATGAGTCTTCATCTGTTTATAAACCAAAGAAGGCTCGGAGCTACCAGATTGAGCTTGCACAGCCTGCTATTGATGGGAAAAACACATTGATTTGTGCCCCCACAGGATCTGGAAAAACTTTTGTGGCACTTCTGATTTGTGAACATCATTTGCAAAACGTTCCCTCAGGACGAAAGGCAAAAGTTGTCTTCCTTGCAACCAAAGTGCCAGTGTATGAGCAACAGAAAAATGTATTCAGGCAGCATTTCGAAAGAAGTGGATACTCCGTTCAAGGAATTTGTGGTGAAACAGTAGCAAATATCTCTATAGAAAATGTTATACGGGACAGTGACATCATCGTGCTAACTCCCCAGATTCTTGTGAATAGCATGGGGAAAGGGGTCCTTAGCTCCCTCTCCATCTTCACTCTGATGATATTTGATGAGTGCCACAACACTACAGGCAACCACCCTTACAATGTGTTGATGACCAGATACCTGGATGAAAAATTTGACTCCTCTGCAAAACAGCTGCCTCAGATTGTAGGTTTAACTGCTTCTCTTGGAGTTGGTAATGCCAAGAGCACTGATGAAACTGTGGAGCACATCTGTACCCTCTGCTCCTACCTGGACATACAGGCCATATCCACTGTCAGAGAGAACAAACAAGATCTGCAAAGATTTGGAAACAAGCCAGAAACACATATCAGATGGGTTAAAATGCGACCTCAGAATCACTTTGCAGACATTATCTCAGGTCTGATGTCTGAGACAGAGATGTTGATGAGGAAGATTTACTCAGTGGATACCATCTCCCAAATCAACAAGAATTACCTTGGAACACAGAGATATGAACAATGGATAGTTTCTACTCAGAAGAAGTGTAGACTATTGCAACTGGAAGATAAGGAGAAGGAGAGCAGTATTTGTAGAGACCTTTTCATTTGTACTGAACACTTGCGGAAATTCAACGATGCTCTGATTATCAGTGAAGATGCCCGCATCGAAGATGCTTTAGCCTACCTAAATGAATTTTTCACAAATGTAAAAAATGGACCATATACAGAGTTGGAGAAGCAACTGACGGAGAAATTTCAAGAGAAAGAGCTAGAACTGACTGCCCTTTCAAAAGATGAGTCAAATGAGAATCCAAAGTTGGAAGAGCTTGCTTGTATCCTGGACGAAGCATACCGCTACAACCCAGAGACTCGCACTATTCTCTTTGCCAAGACAAGAGCCTTAGTAGCTGCTTTGAAGAAGTGGATAGAAGCAAACCCTTTACTT---AGCCACATAAAGCCAGATGTGTTGATGGGTAAGGGAAGAAGAGACCATAAAACAGGTATGACCCTGCCAATGCAGAAGGGTGTACTGGATGCATTCAGAAACGACAAAGACATCAGACTGCTAATTGCTACATCTGTTGCTGATGAAGGCATTGATATTACTGCGTGCAACCTTGTCGTGCTCTATGAATACTTTGGTAATGTCACCAAAATGATCCAAGTCAGAGGTCGTGGAAGGGCAAGAGACAGCAAGTGCATCCTTGTGACAAGCAAAACAGAAGTGGTTGAGAATGAAAAACTAAATCGTTACAAGGAAGAAATGATGAATGCAGCTATTGAGAATTTACAGAACTGGGATGAAACAACATTTGCAAGAACGATATGTCGCCTGCAAAGGAGGGAAAAGGTACTACGAGATTCCAAGAAGAATGAAACA---AAACCTGAAGTAGTGGAAGGGAAAAAAAATCTTTTGTGTGGAAAATGCAAAGTGTATGTGTGCAGTACAGATGACATCAGAATTATAAAGGAATCTCATCACACTGTCCTGGGTGACAAGTTCAAGGAACGTTATATAACAAAACCCCACAGGAAACCAGTTCAGTTTGACGATTTTCAGAAAAAAAGCAAGATGCATTGCCGAAATGCTGAGTGCCAGCATGACTGGGGGATCACAGTGAAGTACAAGACATTTGATAATCTACCAGTGATCAAAATCAAAAGCTTTGTACTAGAGGACATTGAAACTGGGACACAAATGGATTTTCAGAAATGGAAAAGTATTAATTTGTCTTTGAAGAATTTTGAT---GAGGAAACATTCAGC
>sylvia_atricapilla-passeriformes-rig1_CDS
ATGACGGCGGAGGAGAAGCGGAACCTGCAGTGCTACAGGCGGTACATCGAGGGGATCCTGAACCCCGTGTACATCCTCAGCAACATGACGGACTGGCTGTCCGACGAGGTGAAGGAGAGGGTCCGAAAG---GAGGAGGAGAAGGGGGTGACG---GCGGCCGCCGCGCTGTTCCTGGATACCGTGCTGCTGCTGGAGGCGGAGGGCTGGCTCCGTGGCTTCCTGGATGCCCTGGTTGCAGCAGGTTACACTGGACTGGCAGAAGCAATTGAAAACTGGGACTTCAGCAAACTGGAAAAACTGGAGCTGCACAGGCAGCTGTTGAAGCGGATAGAAGCAACAATGCTAGAAATTGATCCTGTAGCAATCATGCCATACATAAACACATGCTTAATAGAGAGGGAGTGTGATGAGATCTTGCAGATCAGTGAATACAGAAGCAAAGCAGCTGGGATAACTAAACTCATTGAATGCCTCTGTCGCTCAGATAAGGAAAACTGGCCCAAAAGTCTTCAGCTAGCATTGGATAATGCAGGATATTACAATGCAAGTGAACTGTGGAATATAAGAGAAGATAATGGCAAAGATGTTGATGGTGAAATGACAGATGCCTCTGAGAATCACTTTGAAACCATGATGACATTTTCTGAAGAAGCAGAATATGAC---AATCTCAGTGAAAATTTCTCTTCAGTTTCAGAAAGTGTCTATGAGTCTTCATCTGTTTATGGACAAAAGAAGGCTCGGAGCTACCAGATTGAGCTTGCACAGCCTGCTATTGATGGGAAAAACACATTGATTTGTGCTCCCACAGGATCTGGAAAAACTTTTGTGGCACTTCTGATTTGTGAACATCATTTGCAAAACGTTCCCTCAGGACGAAAGGCAAAAGTTGTCTTCCTTGCAACCAAAGTGCCAGTGTATGAGCAACAGAAAAATGTATTCAGGCAGCATTTTGAAAGAAGTGGATACTCTGTTGAAGGAATTTGTGGTGAAACAGTTGCAAATATGTCTGTAGAAAATGTTATACAGGACAGTGACATCATTGTGCTAACACCCCAGATTCTTGTGAATAGCATGGAGAAAGGCATCCTTAGCTCCCTCTCCATCTTCACTCTGATGATATTTGATGAGTGCCACAACACTACAGGCAACCACCCTTACAATGTGTTGATGGCCAGATACCTGGATCAGAAATTTGACTCCTCTGCAAACCAGCTGCCTCAGATTGTAGGTTTAACTGCTTCTGTTGGAGTCGGTAATGCCAAGAGCACTAATGAAACTGTAGAGCACATCTGTACCCTCTGCTCCTACCTTGACATACAGACCATATCCACTGTCAGAGAGAACAAACAAGACCTGCAGAGGTTTGGAAACAAGCCAGAAACACATATCAGATGGGTTAAAATGCAAGCTCGGAATCACTTTGCAGACATTATCTCAGGTCTGATGTCTGAGACAGAGGTGTTGATGAAGAGGACTTACTCAGTGGATAACATCTCCCAAATCAACAAGAATTACTTTGGAACACAGAGATATGAACACTGGATAGTTTCCACTCAGAGGAAATGCAGACTGTTGCAACTGGAAGATAAGGAGAAAGAGAGCAATATTTGCAGAGACATTTTCATTTGTACTGAACATCTGCGGAAATTCAACGATGCTCTCATTATCAGTGAAGATGCTCGCATTGAAGATGCTTTGGCTTACCTAAATGAATTTTTCACAAATGTAAAAAATGGACCATATACAGAGTTAGAGAAGCAACTGACGGAGAAATTTCAAGAGAAAGAACAAGAGCTGACTGCCCTTTCAAAAGATGAGTCAAATGAGAATCCAAAATTGGAAGAGCTCACTTGCATCCTGGACGAAGCATACCGCTATAACCCAGAGACTCGCACTATTCTCTTTGCCAAGACAAGAGCCTTAGTAGCTGCTTTGAAGAAGTGGATAGAAGCAAACCCTGTACTT---AGCCACATAAAGACAGATGTGTTGATGGGTAAAGGAAGAAAAGATCATAAAACAGGTATGACCCTGCCAATGCAGAAGGGTGTATTGGATGCATTCAGAAATGACAAAGACATCAGACTGCTAATTGCTACATCTGTTGCTGATGAAGGCATTGATATTAGTGAGTGCAACCTTGTGGTTCTCTATGAATACTTCGGTAATGTCACCAAAATGATCCAAGTCAGAGGTCGTGGAAGAGCAAGAGACAGCAAGTGCATCCTTGTGACAAGCAAAACAGAAGTGGTTGAGAATGAAAAACTAAACCGTTACAAGGAAGAAATGATGAATGCAGCTATTGAAAAGTTACAGAACTGGGATGAAACAACATTTACAAGAAGGATACATCAGCTGCAAATTAAGGAAAAGATACTGCGAGATTCCAGGAAGAAAGAAACA---AAACATAAAGTAGTGGAAGGGAAAAAAAAACTTTTGTGTGGAAAATGCAAAGCGTATGTCTGCAGTACAGATGACATCAGAATTATAAAGGAATCTCATCACACTGTCCTAGGTGACGCATTCAAGGAGCGTTATATAACAAAGCCCCACAGGAAACCAGTTCAGTTTGATGGTTTTGAGAAAAAAAGCAAGATGCATTGCCAAAATACTGAGTGCCAGCATGACTGGGGGATCACAGTGAAGTACAAGACATTTGACAATCTACCAGTGATCAAAATCAAAAGCTTTGTACTAGAGAATGTTGAAACTGGGACACAAATGGATTTTCAGAAGTGGAAAAGTATTAATTTGTCTTTGAAGAATTTTGAT---GAAGAAACATCCAGC
>taeniopygia_guttata-passeriformes-rig1_CDS
ATGACGGCGGAGGAGAAGCAGAACTTGCGGTTCTACAGGCGCTACATAGAGAGGAGCCTAAACCCCGTGTACATCCTCAGCAACATGACGGAATGGCTGTCCGATGAGATGGAGGAGAGAGTCCGGAAG---GAGGAGGAGAAGGGAGTGACG---GCGGCCGCCGCGCTGTTCCTGGATGCCGTGCTGCTGCTGGAGGCGGAGGGCTGGTTCCGGGGCTTCCAGGATGCTCTGGCTGCAGCAGGTTACACTGGACTGGCAGAAGCAATTGAAAACTGGGACTTTGGTAAACTGGAAAAACTGGAGCTGCACAGGCAGCTGTTGAAGCGGATAGAATCAACAATGCTGGAAATTGATCCTGTAGCAATCATGCCATACATAAACACATGCCTGATAGAGAGGGAATGTGATGAGATCCTGCAGATCAGTGAATACAGAAGCAAAGCGGCTGGGATAACTAAACTCATTGAATGCCTCTGTCGCTCGGATAAGGAAAACTGGCCCAAAAGTCTTCAGCTGGCATTGGATAGTGCAGGATATTACAATGCAAGTGAACTGTGGAATATAAGAGAAGATAATGGCAAAGATGTTGATGGTGAAATGACAGATGCCTCTGAGAATAACTTTGAAACCATAATGACATTTTCTGAAGAAGCAGAATGTGAT---AATCTGAGCAAAAATCTCTCTTCAGTTTCAGAACGCATCTGTGAGTCTTCATCTGTTTATGAACCAAAGAAAGCTCGGAGCTACCAGATTGAGCTTGCACAGCCTGCTATTGATGGGAAAAACACATTGATTTGTGCCCCCACAGGATCTGGAAAAACTTTTGTGGCTGTTCTGATTTGTGAACATCATTTCCAAAACATTCCCTCAGGACGAAAGGCAAAAGTTGTCTTCCTTGCAACCAAAATGCCAGTGTATGAGCAACAGAAAAATGTATTCAGGCAGCATTTTGAAAGAAGTGGATACTTTGTTCAAGGAATTTGTGGTGAAACAGTTGCAAATATCTCTGTAGAAAATGTTATACAGGACAGTGACATCATTGTGCTAACGCCCCAGATTCTTGTGAATATCATGGATAAAGGGATCCTTAGCTCCCTTTCCATCTTCACTCTGATGATATTTGATGAGTGCCACAACACTGCAGGCAACCACCCTTATAATGTGTTGATGACCAGATACCTGGATCAAAAATTTGACTCCTCTGCAAAACAGCTGCCTCAGATTGTAGGTTTAACTGCTTCTGTCGGAGTTGGTAATGCCAAGAGCACTAAAGAAACTGTAGAGCACATCTGTACCCTCTGCTCCTACCTTGACATACAGGCCATATCCACTGTCAGAGAGAACAAACAAGACCTGCAGAGGTTTGCAAACAAGCCAGAAATACATATCAGATGGGTTAAAATGCGAGCTCAGAATCGTTTTGCAGACATTATCTCAGGTCTGATGTCCGAGACAGAGGTTTTGATGAGGAAGATTTACTCAGTGGATACCATCTCCCAGATCAACAAGATTTACTTTGGAACACAGAGATATGAACATTGGATAGTTTCCACTCAGAAGAAATGCAGACTATTGCAACTGGAAGATAAGGAGAAGGAGAGCAGTATTTGTAGAGACCTTTTCATTTGTACTGAACACTTGCGGAAATTCAACGATGCTCTCATTATCAGTGAAGATGCTCGCATCGAAGATGCTTTAGCCTATCTAAATGAATTTTTCACAAATGTAAAAAACGGACCATATACAGAGTTAGAGAAGCAGCTGACAGAGAAATTTCAAGAGATAGAACAAGAGCTGACTGCCCTTTCAAAAGATGAGTCAAATGAGAATCCAAAGTTGGAAGAGCTTGCTTGCATCCTGGATGAAGCATACCACTATAACCCACAGACTCGCACTATTCTCTTTGCCAAGACAAGAGCCTTAGTAGCTGCTTTGAAGAAGTGGGTAGAAGCAAACCCTCTTCTT---AGCCACATAAAGCCAGATGTGATGATGGGTAAGGGAAGAAGAGATCAGAAACCAGGTATGACCCTGCCAATGCAGAAGGGTGTCCTGGATGCATTCAGAAATGACAAAGACATCAGACTGCTAATTGCTACATCTGTTGCTGACGAAGGCATTGATATTACTGAGTGCAACCTTGTGGTGCTCTATGAATACTTCGGTAATGTCACCAAAATGATCCAAGTCAGAGGTCGTGGAAGGGCAAAAGACAGCAAGTGCATCCTTGTGACAAGCAAAACGGAAGTGGTTGAGAATGAAAAACTAAACACTTACAAGGAAGAAATGATGAATGCAGCTATTGAAAAGCTACAGAACTGGGATGAAACAACATTTGCAAGAAAGATACGTGGCCTCCAAATGAAGGAAAAAATGCTAAGAGATTCCAGGAAGAATGAAACA---AAACATGAACTAGTGGAAGGGAAAAAAAAACTTTACTGTGGAAAATGCAAAGCATATGCCTGCAGTACTGATGACATCAGAATTATAAAGGGATCTCATCACATTGTCTTAGGTAACGCATTCCAGGAGCGTTATACAACAAAGCCCCACAGGAAACCGGTTCAGTTTGATGATTTTGTGAAAAAAAGCAAGATGCATTGCCGAAATACCGAGTGCCAGCATGACTGGGGGATCATAGTGAAGTACAAGATATTTGATAATCTACCCGTGATCAAAATCAGAAGCTTTGTACTAGAGGATGTTGAAAGTGGGTCACAAATGGATTTTCAGAAATGGAGAAGTATTAATTTGTCTTTGAAGAATTTTGAT---GAAGAAACATGCAGC
>zosterops_pallidus-passeriformes-rig1_CDS
ATGACGGCGGAGGAGAAGCGGAACCTGCAGTGCTACCGGCGGTACATCGAGAGGATCCTGAACCCCGTGTACATCCTCAGCAACATGACGGACTGGCTGTCCGACGAGGTGAAGGAGCGAGTCCGAAAG---GAGGAGGAGAAGGGGGTGACG---GCGGCCGCCGCGCTGTTCCTGGATGCCGTGCTGCTGCTGGAGGCGGAGGGCTGGCTCCGGGGCTTCCTGGATGCGCTGTTTGCGGCAGGTTACACTGGACTGGCAGAAGCAATTGAAAACTGGGACTTCAGCAAACTGGAAAAACTGGAGCTGCACAGGCAGCTGTTGAAACGGATAGAAGCAACAATGATAGAAATTGATCCTGTGGCAATCATGCCATACATAAACACATGCCTGATAGAAAGGGAGTGTGATGAGATCCTGCAGATCAGTGAATACAGAAGCAAAGCAGCTGGGATAACTAAACTCATTGAATGCCTCTGTCGTTCGGATAAGGAAAACTGGCCCAAAAGTCTTCAGCTGGCATTGGATAATGCAGGATATTACAATGCAAGTGAACTTTGGAATATAAGAGAAGATAATGGCAAATATGTTGATGGTGAAATGACAGATGCCTCTGAGACTCAGTTTGAAACCTTGGTGACATTTTCTGAAGAAGCAGAATGTGAT---AATCTCAGTGAAAATCTCTCTTCAGCTTCAGAAAGCATCTATGAGTCTTCATCTGTTTATGAACCAAAGAAGGCTCGGAGTTACCAGATTGAGCTTGCACAGCCTGCTATTGATGGGAAAAACACATTGATTTGTGCCCCCACAGGATCTGGGAAAACTTTTGTAGCACTTATGATTTGTGAACATCATTTGCAAAATATTCCCTCTGGACAAAAGGCAAAAGTTGTCTTCCTTGCAACCAAAGTGCCAGTGTATGAGCAACAGAAAAATGTATTCAGGCAGCATTTTGAAAGAAGAGGATACTCTGTTCAAGGAATTTGTGGTGAAACAGTTGCAAATATATCTGTAGAAAATGTTATACAGGACAGTGACATCATTGTGCTAACACCCCAGATTCTTGTGAATAGCATGGAGAAAGGCATCCTTAGCTCCCTCTCCATCTTCACTCTGATGATATTTGATGAGTGCCACAACACTACAGGCAACCACCCTTACAATGTGTTGATGGCCAGATACCTGGATCAAAAATTTGACTCCTCTGCAAACCAGCTGCCTCAGATTGTAGGTTTAACTGCTTCTGTTGGAGTTGGTAATGCCAAGAGCACTAATGAAACTGTAGAGCACATCTGTACCCTCTGCTCCTACCTTGATATAAAGGCCATATCCACTGTCAGAGAGAACAAAGAAGATCTGCAGAGGTTTGGAAACAAGCCAGAAACACATATCAGATGGGTTAAAATGCAAGCTCGGAATCGCTTTGCAGACATTATCTCAGGTCTGATGTCTGAGACAGAGGTGTTGATGAGGAAGACTTACTCAGTGGCTAACATCTCCCAAATCAACAAGAATAACTTTGGAACACAGAGATATGAACACTGGATAGTTTCCACTCAGAGGAAGTGCAGACTGTTGCAACTGGAAGATAAGGAGAAGGAGAGCAATATTTGTCGAGACATTTTCATTTGTACTGAACATTTACGGAAATTCAATGATGCTCTCATTATCAGTGAAGATGCTCGCATCGAAGATGCTTTAGCCTACCTAAATGAATTTTTCACAAATGTAAAAAATGGACCATATACAGAGCTGGAGAAGCAACTGACGGAGAAATTTCAAGAGAAAGAACAAGAGCTGACTGCCCTTTCAAAAGATGAATCAAATGAGAATCCAAAGTTGGAAGAGCTCACTTGCATCCTGGATGAAGCATACCGCTATAACCCAGAGACTCGCACTATTCTCTTTGCCAAGACAAGAGCCTTAGTAGCTGCTTTGAAGAAGTGGATAGACGCAAACCCTGTACTT---AGCCACATAAAGACAGATGTGTTGATGGGTAAGGGAAGAAGAGATCATAAAACAGGTATGACCCTGCCAATGCAGAAGGGTGTACTGGATGCATTCAGAAATGACAAAGACATCAGATTGCTAGTTGCTACATCTGTTGCTGATGAAGGCATTGATATTAGCGAGTGCAACCTTGTGGTTCTCTATGAATACTTCGGAAATGTCACCAAAATGATCCAAGTCAGAGGTCGTGGAAGGGCAAAAGACAGCAAGTGCATCCTTGTGACAAGCAAAACAGAAGTGGTTGAGAATGAAAAACTAAACCGTTACAAGGAAGAAATGATGAATGCAGCTATTGAAAAGCTACAGAACTGGGATGAAACAACATTTGCAAGAACGATACATCAGCTGCAAATTAAGGAAAAGATACTACGGGATTCCAGAAAGAAAGAAACA---AAACATAAAGTAGTGGAAGGGAAAAAAAACCTTTTGTGTGGAAAATGCAAAGCATATGTCTGCAGTACAGATGACATCAGAATTATAAAGGAATCCCATCACACTGTCCTAGGTGACGCATTCAAGGAGCGTTATATAACAAAGCCCCACAGGAAACCGGTTCAGTTTGATGGTTTTGAGAAAAAAAGCAAGATGCATTGCCGAAATACTGAGTGCCAGCATGACTGGGGGATCACAGTGAAGTACAAGACATTTGATAATCTACCAGTGATCAAAATCAAAAGCTTTGTACTAGAGAATGTTGAAACTGGGACACAAATGGATTTTCAGAAATGGAAAAGTATTAATTTGTCTTTGAAGAATTTTGAT---GAAGAAACATCCATC
>egretta_garzetta-pelecaniformes-rig1_CDS
ATGACCGCGGAGGAGAAGAGGAGCCTGCAGTGCTACCGGCGGTACATCGAGAGGAGCCTGAACCCCGTCTACATCCTGGGGAACATGgCGGACTGGCTGTCCGACGAGGTGAAGGAGAGGGTCCGGAAG---GAGGAGGAGAAGGGGGTGACG---GCGGCCGCCGCGCTGTTTCTGGATGCCGTCCTGCAGCTGGAGGCGGAAGGCTGGCTGCGGGGCTTCCTGGACGCCCTGGTTGCAACAGGTTACACTGGACTGGCAGAAGCAATTGAAAACTGGGACTTCAGCAAACTGGAAAAACTGGAGTTGCACAGACAGCTGTTGAAGCGGATAGAAGCAACAATGCTAGAAGTTGATCCAGTAGCACTCATGCCCTACATAAACACATGCCTGATAGAGAGGGAGTGTGATGAGATCCTGCAGATCAGTGAATACAGAAGCAAAGCAGCTGGGATAACTAAACTCATTGAATGTCTCTGTCGATCGGATAAGGAAAATTGGCCGAAAAGCCTTCAGCTAGCACTAGATAACACAGGATATTACAATGCAAGTGAACTGTGGGATATGAAAGGAGATAATGGCAAAGATGTTGATGGTGAAATGACAGATGCCTCGGAGAACAGCTTTGAAACTGTGATAACATTTTCTGAAGAAGCAGAATGTGATAATAATCTCACTGAAAATCTCTATCCAGTTTCAGAAGGGATCTATCAGTCTTCACCAGTTTATGAAACAAAGAAGGCTCGGAGCTACCAGACTGAACTTGCGCAGCCTGCTGTCAGTGGGAAAAACACATTGATATGTGCCCCCACAGGATCTGGAAAAACTTTTGTGGCACTTCTGATTTGTGAACACCATTTCCAAAACATGCCCGTGGGACGAAAGGCGAAAGTTGTCTTTCTTGCAACTAAAGTGCCAGTGTATGAACAACAGAAAACTGTATTCAAGCAGCATTTTGAAAGAAGTGGATATTCTGTTCAAGGACTTAGCGGTGAAACAGTTGCAAATGTCTCTGTAGAAAGGGTTATACAGGACAGTGACATCATTGTGCTGACGCCCCAGATTCTTGTGAATAGCATCGAGGAAGGGATCATTAGCTCCCTCTCCATCTTCACTCTGATGATATTTGATGAATGCCACAACACTACAGGCAACCACCCTTACAATGTGTTAATGACCAGATACCTGGAACAAAAATTTGATTCCTCTGCAAACCAGCTGCCTCAGATTGTAGGTTTAACTGCTTCTGTTGGAGTTGGTAATGCCAAGAGCATCAAGGAAACAATAGAGCACATCTGTACCCTCTGCTCCTACCTTGACATACAGGCCATATCCACTGTCAGAGAGAACAAAGAGGATCTGCAGAGATTCGGAAACAAGCCAGAAACATATGTCAGATGGGTTAAAACGCGAGTTCAGAATCATTTTGCAGACATTATCTCGGGTCTGATGTCTGAAACGGAGGTGTTGATGAGGAAGATTTACTCAGTGGATACTATGCCTCAAATCAACAAGAATGATTTTGGAACACAGAAATATGAACATTGGATAGTTGGCACTCAGAAGAAATGCAAACTGTTGCAACTGGCAGATAAGGAGAAGGAGAGCAGGATTTGTAGAGACCTTTTCATTTGCACTGAACACCTGCGGAAATTCAACGATGCTCTCATCATCAGTGAAGATGCCCGCATCGAAGATGCTTTAGCCTACCTAACTGAATTTTTCACGAATGTCAAAAATGGACCATATACAGAGTTAGAGAAGCAAATGACAGCCAAATTTCAAGAGAAAGAACCAGAAATGACTGCCCTTTCAAAAGATGAATCAAATGAGAATCCCAAGCTGGAAGAGCTTGCTTGCATCCTGGATGAAGCATACCGCTATAACCCACAGACTCGCACTATTCTCTTTGCTAAGACAAGATCCTTAGTATCTGCTTTGAAGAAGTGGATAGAAACAAACCCTCTACTT---AGCCACATAAAGCCAGGTGTGTTGATGGGTCGTGGAAGAAGAGATGAAAAAACAGGTATGACCCTCCCGATGCAGAAGGGTGTACTGGATGCATTCAAAACCAACAAAGACAGCAGACTGCTAATTGCTACATCTGTTGCTGATGAAGGCATTGATATTTCTGAGTGCAACCTTGTTGTGCTCTATGAATACTTTGGCAATGTCACCAAAATGATCCAAGTCAGAGGTCGTGGAAGGGCGAAAGACAGCAAGTGCATCCTCGTGACAAGCAAATCAGAAGTGGTTGAGAATGAGAAACACAACCGTTATAAGGAAGAAATGATGAATGAAGCTATTGAAAAGCTACAGAATTGGGATGAAACAACATTTGCAAGAAAGATACATGACTTGCAAATGAAGGAAAAGGTATTACGAGATTCAAGGAACAAGGAAACA---AAACGTAAGGTAGTGGAAGGGAAAATAAATCTTCTGTGTGGAAAATGCAAAGTATATGCCTGCAGTACAGATGACATCAGAGTTATAAAGGAATCTCATCACACTGTCCTAGGAGATGCGTTCAAGGAGCGTTATATAACAAAACCTCATAAGAAACCCATCCAGTTTGATGGTTTTGAGAAAAAAAGCAAGATGCATTGCCAAAATACTAATTGCCAGCATGACTGGGGAATCGTAGTGAAGTACAAGACATTTGATAATCTACCAGTGATCAAAATCAAAAGCTTTGTAGTAGAGAACGTTGAAACTGGGACACAAATGGATTTGCAGAAATGGAAAAAAATTAATTTTTCTCTGAAGAATTTTGATGTTGAAGAAACATCCAGC
>nannopterum_brasilianus-pelecaniformes-rig1_CDS
ATGACGGCGGAGGAGAAGCGGAGCCTGCGGTGCTACCGGCGGTACATCGAGAAGAGCCTCAACCCTGTCTACGTCCTGAGCAACATGACGCCCTGGCTGTCCGACGAGGTGAAGGAGAGAGTCCGTAAG---GAGGAGGAGAAGGGGGTGACG---GCGGCCGCCGCGCTGTTCCTGGATGCCGTCCTGCAGCTGGAGGCGGAGGGCTGGCTGCGGGGCTTCCTGGACTCCCTGGTTGCAGCAGGTTATACTGGACTGGCAGAAGCAATTGAAAACTGGGACTTCAGCAAACTGGAAAAACTGGAATTGCACAGACAGCTGTTGAAGCGGATAGAAGCAACAATGCTAGAAGTTGATCCAGTAGCACTCATGCCCTACATAAACACATGCCTGATAGAAAGGGAGTGTGAAGAGATCCTGCAGCTTTGTGAATACAGAAGCAAAGCAGCTGGGATAACTAAACTCATTGAATGCCTCTGTCGATCGGATAAGGAAAACTGGCCGAAAAGCCTTCAGCTGGCACTAGATACCACAGGATACTACAATGCAAGTGAGCTGTGGGATATGAGAGAAGATAATGGCAAAGATGTTGATGGTGAAATGACAGATACCTTTGAGAACAGCTTTGAAACCATGATGACATTTTCTGAAGAAGCAGAATGTGATAATAATCTCAGTGAAAATCTCTGTTCAGCTTCAGAAGGGATCTATGAGTCTTCACACGTTTGTGAACCAAAGAATGCTCGGAGCTACCAGATTGAACTTGCACAGCCTGCTATCAATGGGAAAAACACATTGATATGTGCCCCAACAGGATCTGGAAAAACTCTTGTGGCACTTATGATTTGTGAACACCATTTCGAAAACATGCCCACAGGAAGAAAGGCAAAAGTTGTCTTTCTTGCAACTAAAGTGCCAGTGTACGAACAACAAAAAAATTTATTCAAGCAGCATTTTGAAAGAAATGGATATTCTGTTCAAGGACTTAGTGGTGATACCGTTGCAAATGTCTCTGTAGAAAAGGTTATACAGGACAGTGACATCATTGTACTGACACCCCAGATTCTTGTGAATAGCATCAAGCAGCGGATCCTTAGCTCCCTCTCCATCTTCACTCTGATGATATTTGATGAGTGCCACAATACCATGGGCAACCACCCTTACAATGTGTTGATGACCACATACCTGGAAGAAAAATTTGACTCCCCTGCAAACCAGCTGCCTCAGATTGTAGGTTTAACTGCATCTGTTGGAGTTGGTAATGCCACGACCATCGTGGAAACGATAGAGCACATCTGTACCATTTGCTCCTACCTTGACATACAGACCATATCCACTGTCAGAGAGAACAAACAGGATCTGCAGAGATTCGGAAACAAGCCAGAAACATCTGTCAGACTGGTTAAAATGCGAGTTCAAAATCACTTTGCAGACATTATCTCAGGTCTGATGTCTGAGACAGAGGCGTTGATGAGGAAGATTTACTCAGTGGATACTATGTCTCAAATGAGCAAGAAAGATTTTGGAACACAGAAATATGAACACTGGATAGTTTTCACTCAGAAGAAATGCAAACTGTTGCAACTGGCGGATAAGGAGAAGGAAAGCAGTATTTGTAGAGACCTTTTCATTTGCACTGAACACCTGCGGAAATTCAACGATGCTCTCATTATTAGTGAAGACGCCCGCATCGAAGATGCTGTAGCCTACCTAACTGAATTTTTCACAAATGTCAAAAATGGACCGTATACAGAGTTAGAGAAGCGACTGACAGCCAACTTTCAAGAGAAAGAACCAGAAATGACTGCCCTTTCAAAAGATGAATCAAATGAGAATCCCAAGCTGGAAGAGCTTGCTTGCATCCTGGATGAAGCATACCGCTATAACCCACAGACTCGCACTCTTCTCTTTGCTAAGACAAGAGCCTTAGTAGCTGCTTTGAAGAAGTGGATAGAAGCAAACCCTCTACTT---AGCCACATAAAGCCAGAAGTGTTGATGGGTCGTGGAAGAAGAGATCAAAAAACAGGTATGACCCTCCCAATGCAGAAGGGTGTGCTGGATGCATTCAAAACCAACAAAGAGAGCAAACTGCTAATTGCTACATCTGTTGCTGATGAAGGCATTGATATTTCTGAGTGCAACCTTGTCGTACTCTATGAATACTTCGGTAATGTCACCAAAATGATCCAAGTCAGAGGTCGTGGAAGGGCAAAAAACAGCAAGTGCATCCTTGTGACAAGCAAAGCAGAAGTGGTTGAGTATGAGAAACACAACCGTTATAAGGAAGAAATGATGAATGAAGCTATTGAAAAGCTACAGAATTGGGATGAAACAACATTTGCAAGAGAGATATGTGACCTGCAAATGAAAGAAAAGGCATTACGAGATTCCAGGAAGAAAGATACA---AGACCTAAGTTAGTGGAAGGGAAAAAAAATCTTCTGTGTGGAAAATGCAAAGCATATGCCTGCAGTACAGATGACATCAGAGTTATACAGGAATCTCATCACACTGTCATAGGAGATGCGTTCAAGGAGCGTTATATAACAAAGCCTCACCAGAAACCCATTCAGTATGATAGTTTCGTGAAAAAAAACAAGATGTATTGCCAAAATACTAATTGTCAGCATGACTGGGGAATCACAGTGAAGTACAAGACGTTTGATAATCTACCAGTGATCAAAATCAAAAGCTTTGTACTAGAGAATGTTGAAACTGGGACACAAATGGAGTTTCAGAAATGGAGAGATATTAATTTTTCTTTGAAGAATTTTGATGTTGAAGAAACACCCAGC
>phalacrocorax_pelagicus-pelecaniformes-rig1_CDS
ATGACGGCGGAGGAGAAGCGGAGCCTGCGGTGCTACCGGCGGTACATCGAGAAGAGCCTGAACCCTGTCTACGTCCTGAGCAACATGACGCCCTGGCTGTCCGACGAGGTGAAGGAGAGAGTCCGTAAG---GAGGAGGAGAAGGGGGTGACG---GCGGCCGCCGCGCTGTTCCTGGATGCCATCCTGCAGCTGGAGGCGGAGGGCTGGCTGCGGGGCTTCCTGGACTCCCTGGCTGCAGCAGGTTATACTGGACTGGCAGAAGCAATTGAAAACTGGGACTTCAGCAAACTGGAAAAACTGGAATTGCACAGACAGCTGTTGAAGCGGATAGAAGCAACAATGCTAGAAGTTGATCCAGTAGCACTCATGCCCTACATAAACACATGCCTGATAGAAAGGGAGTGTGAAGAGATCCTGCAGCTTTGTGAATACAGAAGCAAAGCAGCTGGGATAACTAAACTCATTGAATGCCTCTGTCGATCGGATAAGGAAAACTGGCCGAAAAGCCTTCAGCTGGCACTAGATACCACAGGATATTACAATGCAAGTGAGCTGTGGGATATGAGAGAAGATAATGGCAAAGATGTTGATGGTGAAATGACAGATGCCTTTGAGAACAGCTTTGAAACCATGATGACATTTTCTGAAGAAGCAGAATTTGATAATAATCTCAGTGAAAATCTCTGTTCAGCTTCAGAAGGGATCTATGAGTCTTCACACGTTTGTGAACCAAAGAAGGCTCGGAGCTACCAGATTGAACTTGCACAGCCTGCTATCAATGGGAAAAACACATTGATATGTGCCCCAACAGGATCTGGAAAAACTATTGTGGCACTTACGATTTGTGAACACCATTTCGAAAACATGCCCACAGGAAGAAAGGCAAAAGTTGTCTTTCTTGCAACTAAAGTGCCAGTGTACGAACAACAAAAAAATTTATTCAAGCAGCATTTTGAAAGAAATGGATATTCTGTTCAAGGACTTAGTGGTGATACCGTTGCAAATGTCTCTGTAGAAAAGGTTATACAGGACAGTGACATCATTGTACTGACACCCCAGATTCTTGTGAATAGCATCAAGCAGCGGATCCTTAGCTCCCTCTCCATCTTCACTCTGATGATATTTGATGAGTGCCACAATACCATGGGCAACCACCCTTACAATGTGTTGATGACCACATACCTGGAAGAAAAATTTGACTCCCCTGCAAAGCAGCTGCCTCAGATTGTAGGTTTAACTGCATCTGTTGGAGTAGGTAATGCCACGACCATCATGGAAACAATAGAGCACATCTGTACCATTTGCTCCTACCTTGACATACAGACCATATCCACTGTCAGAGAGAACAAACAGGATCTGCAGAGATTCGGAAACAAGCCAGAAACATCTGTCAGACAGGTTAAAATGCGAGTTCAAAATCACTTTGCAGACATTATCTCAGGTCTGATGTCTGAGACAGAGGCGTTGATGAGGAAGATTTACTCAGTGGATACTATGTCTCAAATCAGCAAGAAAGATTTTGGAACACAGAAATATGAACACTGGATAGTTTTCACTCAGAAGAAATGCAAACTGTTGCAACTGGCAGATAAGGAGAAGGAAAGCAGTATTTGTAGAGACCTTTTCATTTGCACTGAACACCTGCGGAAATTCAACGATGCTCTCATTATTAGTGAAGACGCCCGCATCGAAGATGCTGTAGCCTACCTAACTGAATTTTTCACAAATGTCAAAAATGGACCGTATACAGAGTTAGAGAAGCGACTGACAGCCAACTTTCAAGAGAAAGAACCAGAAATGACTGCCCTTTCAAAAGATGAATCAAATGAGAATCCCAAGCTGGAAGAGCTTGCTTGCATCCTGGATGAAGCATACCGCTATAACCCACAGACTCGCACTCTTCTCTTTGCTAAGACAAGAGCCTTAGTAGCTGCTTTGAAGAAGTGGATAGAAGCAAACCCTCTACTT---AGCCACATAAAGCCAGAAGTGTTGATGGGTCGTGGAAGAAGAGATCAAAAAACAGGTATGACCCTCCCAATGCAGAAGGGTGTGCTGGATGCATTCAAAACCAACAAAGAGAGCAAACTGCTAATTGCTACATCTGTTGCTGATGAAGGCATTGATATTTCTGAGTGCAACCTTGTCGTACTCTATGAATACTTCGGTAATGTCACCAAAATGATCCAAGTCAGAGGTCGTGGAAGGGCAAAAAACAGCAAGTGCATCCTTGTGACAAGCAAAGCAGAAGTGGTTGAGTATGAGAAACACAACCGTTATAAGGAAGAAATGATGAATGAAGCTATTGAAAAGCTACAGAATTGGGATGAAACAACATTTGCAAGAAAGATATGTGACCTGCAAATGAAAGAAAAGGCATTACGAGATTCCAGGAAGAAAGATACA---AGACCTAAGTTAGTGGAAGGGAAACAAAATCTTCTGTGTGGAAAATGCAAAGCATATGCCTGCAGTACAGATGACATCAGAGTTATACAGGAATCTCATCACACTGTCATAGGAGATGCATTCAAGGAGCGTTATATAACAAAGCCTCACCAGAAACCCATTCAGTATGATAGTTTCGTGAAAAAAAACAAGATGTATTGCCAAAATACTAATTGTCAGCATGACTGGGGAATCACAGTGAAGTACAAGATGTTTGATAATCTACCAGTGATCAAAATCAAAAGCTTTGTACTAGAGAATGTTGAAACTGGGACACAAATGGAGTTTCAGAAATGGAGAGATATTAATTTTTCTTTGAAGAATTTTGATGTTGAAGAAACACCCAGC
>phoenicopterus_ruber-phoenicopteriformes-rig1_CDS
ATGACCGCGGAGGAGAAGAGGAACCTGCAATGCTACAGGCGGTACATCGAGAAGAGCCTGAACCCCGTCTACATCCTGAGCAACATGACGGACTGGCTGCCCGACGAGGTGAAGGAGAGAGTCCGGAAG---GAGGAGGAGAAGGGCGTGACG---GCGGCCGCCGCGCTGTTTCTGGACGCCATCCTGCAGGTGGAGGCGGAGGGCTGGCTCCGGGGCTTCCTGGACGCCCTGTTTGCAGCAGGTTACACTGGTCTGGCAGAAGCAATTGAAAACTGGGACTTCAGCAAACTGGAAAAACTGGAGCTGCACAGACAGCTGTTGAAGCGGATAGAAGCAACAATGCTTGAAATTGATCCGGTAGCGCTCATGCCTTACATAAACACATGCCTGATAGAGAGGGAATGTGATGAGATCCTGCAGATTAGTGAATACAGAAGCAAAGCAGCTGGGATAACTAAACTCATTGAATGTCTCTGTCGATCGGATAAGGAAAACTGGCCGAAAAGCCTTCAGCTGGCACTAGATAACACAGGATATTACAATGCAAGTGAACTGTGGGATATGAGAGAAGATAATGGCAAAGATGTTGATGGTGAAATGACAGATGCCTCTGAGAACAGCTTTGAAACCATAGTGACATTTTCTGAAGAAGCAGAATATGATAATAATCTCAGCGAAAATCTCTGTTCAGCTTCAGAAGGGGTCTGTCAGTCTTCACCTGTTTATGAACCAAAGAAGGCTCGGAGCTACCAGACTGAACTTGCACAGCCTGCTATCAACGGGAAAAACACATTGATATGTGCCCCCACAGGATCTGGAAAAACTTTTGTGGCACTTCTGATTTGTGAACACCATTTCCAAAACATGCCTGCAGGACGAAAGGCAAAAGTTGTCTTTCTTGCAACTAAAGTGCCAGTGTATGAACAACAGAAAAATGTATTCAAGCAGCATTTTGAAAGAAGTGGATATTCTGTTGAAGGAGTAAGTGGTGAAACAGTTGCAAATGTCTCTGTAGAAAAGGTTATACAGGACAGTGACATCATTGTGCTGACGCCCCAGATTCTTGTGAATACCATTGAGGAAGGGATCCTTAGCTCCCTCTCCATCTTCACTCTGATGATATTTGATGAGTGCCACAACACTACGGGCAACCACCCTTACAATGTGTTAATGACCACATACCTGGAACAAAAATTTGGCTCCTCTGCAAAACAACTGCCTCAGATTGTAGGTTTAACTGCTTCTGTTGGAGTTGGTAATGCCAAGACCACCAAGGAAACAATAGAGCACATCTGTACCCTCTGCTCCTACCTTGACATACAGGCCATATCCACTGTCAGAGAGAACAAACAGGAGCTGCAGAGATTTGGAAACAAGCCAGAAACACATGTCAGATGGGTTAAAAGGCGGGTTCAGAATCACTTTGCAGACATTATCTCAGGTCTGATGTCTGAAACAGAGGCGTTGATGAGGAAGATTTACTCAGTGGATACTATCTCTCAAATCAAGAAGAATGATTTTGGAACACAGCAATATGAACACTGGATAGTTGCCACTCAGAAGAAATGCAGACTGTTGCAACTGGCAGATAAGGAGAAGGAGAGCAGTATTTGCAGAAACCTTTTCATTTGCACTGAACACCTGCGGAAATTCAACGATGCTCTCATCATCAGCGAAGATGCCCGCATCGAAGATGCTTTAGCCTACCTAACTGAATTTTTCACAAATGTCAAAAATGGACCATATACAGAGTTAGAGAAGAAACTCACAGCCAAATTTCAAGAGAAAGAACCAGAACTGACTGCCCTTTCAAAAGATGAATCAAATGAGAATCCCAAGCTGGAAGAGCTTGCTTGCATCCTGGATGAAGCATACCGCTATAATCCACAGACTCGCACTCTCCTCTTTGCGAAGACAAGAGCCTTAGTAGCTGCTTTGAAGAAGTGGGTAGAAGCAAACCCTCTACTT---AGCCACATAAAGCCAGATGTGTTGATGGGTCGTGGAAGAAGAGATCAAAAAACAAGTATGACCCTCCCAATGCAGAAGGGTGTACTGGATGCATTCAAAACCAACAAAGAGAGCAGACTGCTAATTGCTACATCTGTTGCTGACGAAGGCATTGATATTTCTGAGTGCAACCTTGTTGTGCTTTATGAATACTTCGGAAATGTCACCAAAATGATCCAAGTCAGAGGTCGTGGAAGGGCAAAAGACAGCAAGTGCATCCTTGTGACAAGCAAAACAGAAGTGGTTGAGAATGAGAAACATAGCCGTTACAAGGAAGAAATGATGAATGAAGCTATTGAAGAGCTACAGAATTGGGATGAAACAACATTTGCACGAAAGATACATGACCTGCAAATGAAGGAAAAGGCATTACGAGATTCCAAGAAGAAAGAACCA---AGACCTAAGGTAGTGGAAGGGAAAAAAAATCTTCTGTGTGGAAAATGCAAAGCATATGCCTGCAGTACAGATGACATCAGACTTATAAAGGAATCTCATCACACTGTCCTAGGAGATGCGTTCAAGGCACGGTATATAACAAAGCCTCACCGCAAACCAATCCAGTTTGATGGTTTTGAGAAAAAAAGCAAGATGCATTGCCAAAATACTAATTGCCAGCATGACTGGGGAATCACCGTGAAGTACAAGACATTTGATAATCTACCAGTGATCAAAATCAAAAGCTTTGTAGTCGAGAACGTTGAAACTGGGACACAAATGGATTTTCAGAAATGGAAAAATATTAATTTTTCTTTGAAGAATTTTGATGTTGAAGAAACGTCCAGC
>dendrocopos_noguchii-piciformes-rig1_CDS
ATGACCGCGGAGGAGAAGAGGAGCCTGCAGTGCTACAGGCGGTACATCGAGAAGAGCCTGAATCCCGTCTACATCCTGAGCAACATGACGGACTGGCTGTCGGATGAGGTGAAGGAGAGAGTCCGGAAG---GAGGAGGAGAAGGGAGTGACA---GCGGCTGCTGCGATGTTCCTGGATGTCATCTTGGAGCTGGAGGAGGAGCGATGGCTCCGGGGCTTCATAGACGCCCTGGTCGCAGCAGGTTACACTGGGCTGGCAGAAGCCATTGAAAACTGGGACTTCAGCAAACTGGAGAAACTGGAGCTGCACAGGGAGCTGCTGAAGAGGATAGAAGCCACAATGCTAGAAGTCGACCCAGTGATGGTCATGCCTTACATAAACACATGCTTGATAGAAAGGGAGTGTGATGAGATCCTGCAGATCAGTGAGTACAGGAGCAAAGCAGCCGGGATAACGAAGCTCATTGAGTGTCTCTGCCGCTCGGACAAAGAAAACTGGCCCAAGAGCCTCCAGCTGGCACTGGACAATGCAGGCTATTACAATGCAAGTGAGCTGTGGGATATGAGAGAAGAGAATTTCAAGGATTTTGATGGTGAAGTGGGGGATGCCTCTGAGAACAGCTTTGAAGCCATGGTGACGTTTTCTGAAGAAGTGGAATGTGAT---AATTTCAGTGAAAATCTCTCTTCAGCTTCAGGAGGGACTAATGAGCCTCCAGCTGTGTATGAGGCAAAGAAAGCTCGGAGCTACCAGGTTGAACTTGCACAGCCTGCAATCAACGGGAAAAATACCCTGATATGTGCTCCCACAGGATCTGGAAAAACCTTTGTGGCCCTTCTGATCTGTGAACACCACCTGCAAAACGTGCCCCCGGGACGGAAGGCGAAAATTGTCTTCCTGGCAACCAAAGTGCCAGTGTATGAGCAGCAGCAAAATGTGTTCAGGCAGCATTTTGAAAGGCAGGGGTACTCTGTTCGAGGGATCTGTGGTGAGACAGTTGCCAACATCCCTGTAGAAAACGTGATCGGGGACAGCGACATCATCGTGCTGACGCCCCAGATTCTGGTCAACTGCTTCAAGCAAGGCATCCTCACCTCCCTCTCTGTCTTCACCCTGATGATATTTGATGAGTGCCACAACACCACGGGCAACCACCCTTACAATGTGTTAATGACCAGATACCTGGAGCAAAAATTTGACTCCTCTGCAAGCCAGCTGCCCCAGATTGTAGGTTTAACTGCTTCTGTTGGAGTTGGTAATGCCAAGAGCATCAAGGAAGCAATAGAGCACATCTGTACCCTCTGCTGCTACCTTGACATACAGACCATATCCACTGTCAGAGAGAACAAAGAGGATCTGCAGAGGTTTGGAACCATGCCAGAAACACATGTCAGGTGGGTTAAAAAGCGAGCTCAGAATTGCTTTGCAGACATCGTCTCAGGTCTGATGTCTGAGACAGAGGCGCTGATGAGGAGGATTTACTCAGTGGATACTATCTCCCAAATCAGCAAGAATGATTTTGGAACACAGAGGTATGAGCAGTGGATAGTCACCACGCAGAAGAAATGCAGGCTGCTGCAGCTGCCAGATAAGGAGAAGGAGAGCAGTGTCTGCAGAGACCTCTTCATCTGCACTGAACACCTGCGTAAGTTCAACGACGCCCTCATGATCGGTGAAGACGCTCGCATTGAGGATGCTCTGGCCTACCTGACTGAGTTTTTCACAAATGTCAGGAATGGACCCTACACACAGCTGGAGAAGAGACTCACAGCCAGGTTTCAAGAGAAAGAGGCAGAACTGACTGCCCTTTCAAAAGATGAATCCAGTGAGAACCCCAAGCTGGAAGAGCTTGCTTGCATCCTGGATGAAGCATACCGCTACAACTCAGACACTCGCACTCTTCTCTTTGCCAAGACGAGAGCCTTAGTAGCTGCTTTGAAGAAGTGGATAGAGGCAAACCCTCTGCTG---AGCCATGTAAAGCCAGGTGTGTTGATGGGTCATGGAAGAAGAGACCAAAAAACAGGTATGACCCTCCCAATGCAGAAGGTGATACTGGATGCATTCAGAACCAACAAGGACTGCAGACTGCTGATTGCTACATCTGTTGCTGATGAAGGCATTGACATTTCTGAGTGCAGCCTCGTTGTGCTCTATGAGTACTTTGGCAATGTCACCAAAATGATCCAAGTCAGAGGTCGTGGAAGGGCAAGGGACAGCAAATGCATCCTTGTGACAAGCAAAACAGAAGTGGTTGAGAATGAGAAACACAACCATTACAAGGAAGAAATGATGAATGAAGCTGTTGAGCAGCTGCAGAACTGGGATGAAGCAGCATTTGCAAGGAAGATACATATCCTGCAAATGAAGGAGAAGGTGTTACGAGACTTCAAGAAGAAAGAAACA---AGACCTCAGCTAGTGGAAGGGAAAAAAAATCTCCTGTGTGGAAAATGCAAAGCTTATGCCTGCAGTACAGATGATATCAGAGTTATAAAGGTATCTCATCACACTGTCCTGGGAGATGCATTCAGGGAGCGTTATGTAACAAAGCCCCACCACAAACCAATGAAGTTTGACTGTTTTGAGAAGAAAAGCAAGATGCACTGCAAAAACAGCAACTGCCACCACGACTGGGGCATCACAGTGAAGTACAAGATGTATGACAACCTGCCTGTGATCAAAATCAAGAGCTTTGTGGTGGAGAACGTTGAGACTGGGAGACAAATGGACTTCCAGAAGTGGAAGAACATCAATTTTTCTCTGAAGAACTTTGATGATGAAGAAATGTCCATC
>melanerpes_aurifrons-piciformes-rig1_CDS
ATGACCGCGGAGCAGAAGAAGAGCCTGCAGTGCTACAGGCGGTACATCGAGAAGAGCCTGAATCCCGTCTACATCCTGAGCAACATGACGGACTGGCTGTCGGATGAGGTGAAGGAGAGAGTCCGGAAA---GAGGAGGAGAAGGGGGTGACA---GCGGCTGCTGCGATGTTCCTGGATGTCATCTTGCAGCTGGAGGAGGAGAGATGGCTCCGGGGCTTCATAGACGCCCTCGTCGCAGCAGGTTACACTGGGCTGGCAGAAGCCATTGAAAACTGGGACTTCAGCAAGCTGGAAAAACTGGAGCTGCACAGGGAGCTGCTGAAGAGGATAGAAGCCACAATGCTAGAAGTCGACCCGGTGATGGTCATGCCTTACATAAACACGTGCTTGATAGAAAGGGAGTGTGATGAGATCCTGCAGATCAGTGAATACAGGAGCAAAGCCGCCGGGATAACGAAGCTCATTGAGTGCCTCTGTCGCTCGGACAAAGAAAACTGGCCCAAGAGCCTTCAGGTGGCCCTGGACAGTGCAGGGTATTACAATGCCAGTGAGCTGTGGGATATGAGAGAAGAGAACTTCAAGGATTTTGATGGTGAAGTGGCAGATGCCTCTGAGAACAGCTTTGAAGCCATGGTGACGTTTTCTGAAGAGGTAGAATGTGAC---AATTTCAGTGAAAACCTCTCTTCAGCTTCAGGAGGGACCTATGAGCCTCCAGCTGTGTATGAGACAGAGCAAGCTCGGAGCTACCAGATTGAACTTGCACAGCCTGCAATCAACGGGAAAAATACCCTGATATGTGCTCCCACAGGATCTGGAAAAACTTTTGTGGCCCTTCTGATCTGTGAACACCACCTGCAAAACGTGCCCCCGGGACGGAAGGCGAAGGTTGTCTTCCTGGCAACCAAAGTGCCAGTGTATGAGCAGCAGAAAGATGTCTTCAGGCAGCATTTTGAAAGGCAGGGGTACTCTGTTCGAGGGATCTGTGGTGAGACAGTTGCCAACATCCCCGTAGAAAACGTGATTGAGGACAGCGACATCATCGTGCTGACGCCCCAGATTCTGGTCAACTGCTTCAAGCAAGGCATCCTCACCTCCCTCTCTGTCTTCACCCTGATGATATTTGATGAGTGCCACAACACCACGGGCAACCACCCTTACAATGTGTTAATGACCAGATACCTGGAGCAAAAATTTGACTCCTCTGCAAGCCAGCTGCCCCAGATTGTAGGTTTAACTGCTTCTGTTGGAGTTGGTAATGCCAAGAGCATCGAGGAAACCATAGAGCACATCTGTACCCTCTGCTGCTGCCTTGACATACAGACCATATCCACTGTCAGAGAGAACAAAGAGGATCTGCAGAGGTTTGGAAACAAGCCAGAAACACATGTCAGGTGGGTTAAAAGGCGAGCTCAGAATCGCTTTGCAGACATCATCTCGGGTCTGATGTCTGAGGCAGAGGCGCTGATGAGGAGGACTTACTCAGTGGACACTATCTCCCAAATCAGCAAGAATGATTTTGGAACACAGAGGTATGAGCAGTGGATAGTCACCACGCAGAAGAAATGCAGGCTGCTGCAGCTGCCAGACAAGGAGAAGGAGAGCAGTGTCTGTAGAGACCTCTTCATCTGCACTGAACACCTGCGTAAGTTCAACGACGCCCTCATGATCGGTGAAGACGCTCGCATTGAGGATGCTCTGGCCTACCTGACTGAGTTCTTCGCCAACGTCAGGAATGGACCCTACACACAGCTGGAGAGGAGACTCACAGCCAGGTTTCAAGAGAAAGAGGCAGAGCTGACTGCCCTCTCAAAAGATGAATCCAGTGAGAACCCCAAGCTGGAGGAGCTTGCCTGCATCCTGGATGAAGCATACCGCTACAACTCAGACACTCGCACTCTTCTCTTTGCCAAGACAAGAGCCTTAGTAGCTGCTTTGAAGAAGTGGATAGAGGCAAACCCTCTGCTG---AGCCATGTAAAGCCAGGTGTGTTGATGGGTCATGGAAGAAGAGACCAAAAAACAGGCATGACCCTCCCAATGCAGAAGGTGATACTGGAGGCATTCAGAACCAACAAGGACTGCAGGCTGCTGATTGCTACATCTGTTGCTGATGAAGGCATTGACATTTCTGAGTGCAACCTCGTTGTGCTCTATGAGTACTTTGGCAATGTCACCAAAATGATCCAAGTCAGAGGTCGTGGAAGGGCAAGGGACAGCAAGTGCATCCTTGTGACAAGCAAAACAGAAGTGGTTGAGAATGAGAAACACAACCATTACAAGGAAGAAATGATGAATGAAGCTGTTGAGCAGCTGCAGAACTGGGACGAAGCAGCATTTGCAAGGAAGATACATGACCTGCAAATGAAGGAGAAGGTGTTAAGAGAATTAAAGAAGAAAGAAACA---AGACCTCAGCTAGTGGAAGGGAAAAAAAATCTCCTGTGTGGAAAGTGCAAAGCTTATGCCTGCAGTACAGATGACATCAGAGTTATAAAGGTATCTCATCACACTGTCCTGGGAGATGAGTTCAGGGAGCGTTATGTAACAAAGCCCCACCACAAACCAATGAAGTTTGACTGCTTTGAGAAGAAAAGCAAGATGCACTGCAAAAACACCAACTGCCACCACGACTGGGGCATCACAGTGAAGTACAAGATGTATGACAACCTGCCTGTGATCAAAATCAAAAGCTTTGTCGTGGAGAACGTTGAGACTGGGAGACAGATGGACTTCCAGAAGTGGAAGAACATCAATTTTTCTCTGAAGAACTTTGATGATGAAGAAATGTCCATC
>picoides_pubescens-piciformes-rig1_CDS
ATGACCGCGGAGGAGAAGAGGAGCCTGCAGTGCTACAGGCGGTACATCGAGAAGAGCCTGAATCCCGTCTACATCCTGAGCAACATGACGGACTGGCTGTCGGATGAGGTGAAGGAGAGAGTCCGGAAG---GAGGAGGAGAAGGGAGTGACA---GCTGCTGCTGCGATGTTCCTGGATGTCATCTTGGAGCTGGAGGAGGAGCGATGGCTCCGGGGCTTCATAGACGCCCTGGTGGCAGCAGGTTACACTGGGCTGGCAGAAGCCATTGAAAACTGGGACTTCAGCAAACTGGAAAAACTGGAGCTGCACAGGGAGCTGCTGAAGAGGATAGAAGCCACAATGCTAGAAGTCGACCCAGTGATGGTCATGCCTTACATAAACACATGCTTGATAGAAAGGGAGTGTGATGAGATCCTGCAGATCAGTGAGTACAGGAGCAAAGCAGCCGGGATAACGAAGCTCATTGAGTGTCTCTGCCGCTCGGACAAAGAAAACTGGCCCAAGAGCCTCCAGCTGGCACTGGACAATGCAGGCTATTACAATGCAAGTGAGCTGTGGGATATGAGAGAAGAGAATTTCAAGGATTTTGATGGTGAAGTGGGGGATGCCTCTGAGAACAGCTTTGAAGCCATGGTGACGTTTTCTGAAGAAGTGGAATGTGAT---AATTTCAGTGAAAATCTCTCTTCAGCTTCAGGAGGGACTAATGAGCCTCCAGCTGTGTATGAGGCAAAGGAAGCTCGGAGCTACCAGATTGAACTTGCACAGCCTGCAATCAACGGGAAAAATACCCTGATATGTGCTCCCACAGGATCTGGAAAAACCTTTGTGGCCCTTCTGATCTGTGAACACCACCTGCAAAACGTGCCCCCGGGACGGAAGGCGAAAATCGTCTTCCTGGCAACCAAAGTGCCAGTGTATGAGCAGCAGCAAAATGTGTTCAGGCAGCATTTTGAAAGGCAGGGGTACTCTGTTCGAGGGATCTGCGGTGAGACAGTTGCCAACATCCCTGTAGAAAACGTGATCGAGGACAGCGACGTCATCGTGCTGACGCCCCAGATTCTGGTCAACTGCTTCAAGCAAGGCATCCTCACCTCCCTCTCTGTCTTCACCCTGATGATATTTGATGAGTGCCACAACACCACGGGCAACCACCCTTACAATGTGTTAATGACCAGATACCTGGAGCAAAAATTTGCCTCCTCTGCAAGCCAGCTGCCCCAGATTGTAGGTTTAACTGCTTCTGTTGGAGTTGGTAATGCCAAGAGCATCAAGGAAGCAATAGAGCACATCTGTACCCTCTGCTGCTACCTTGACATACAGACCATATCCACTGTCAGAGAGAACAAAGAGGATCTGCAGAGGTTTGGAACCATGCCAGAAACACATGTCAGGTGGGTTAAAAAGCGAGCTCAGAATCGCTTTGCAGACATCGTCTCAGGTCTGATGTCTGAGACAGAGGCGCTGATGAGGAGGATTTACTCAGTGGATACTATCTCCCAAATCAACAAGAATGATTTTGGAACACAGAGTTATGAGCAGTGGATAGTCACCACGCAGAAGAAATGCAGGCTGCTGCAGCTGCCAGATAAGGAGAAGGAGAGCAGTGTCTGCAGAGACCTCTTCATCTGCACTGAACACCTGCGTAAGTTCAACGACGCCCTCATGATCGGTGAAGACGCTCGCATTGAGGACGCTCTGGCCTACCTGACTGAGTTTTTCACAAATGTCAGGAATGGACCCTACACACAGCTGGAGAAGAGACTCACAGCCAGGTTTCAAGAGAAAGAGGCAGAACTGACTGCCCTTTCAAAAGATGAAACCAGTGAGAACCCCAAGCTGGAAGAGCTTGCTTGCATCCTGGATGAAGCATACCGCTACAACTCAGACACTCGCACTCTAATCTTTGCCAAGACAAGAGCCTTAGTAGCTGCTTTGAAGAAGTGGATAGAGGCAAACCCTCTGCTG---AGCCATGTAAAGCCAGGTGTGTTGATGGGTCATGGAAGAAGAGACCAAAAAACAGGTATGACCCTCCCAATGCAGAAGGTGATACTGGATGCATTCAGAACCAACAAGGACTGCAGACTGCTGATTGCTACATCTGTTGCTGATGAAGGCATTGACATTTCTGAGTGCAACCTCGTTGTGCTCTATGAGTACTTTGGCAATGTCACCAAAATGATCCAAGTCAGAGGTCGTGGAAGGGCAAGGAACAGCAAATGCATCCTTGTGACAAGCAAAACAGAAGTGGTTGAGAATGAGAAACACAACCATTACAAGGAAGAAATGATGAATGAAGCTGTTGAGCAGCTGCAGAACTGGGATGAAGCAGCATTTGCAAGGAAGATACATGTCCTGCAAATGAAGGAGAAGGTGTTACGAGACTTCAAGAAGAAAGAAACA---AGACCTCAGCTAGTGGAAGGGAAAAAAAATCTCCTGTGTGGAAAGTGCAAAGCTTATGCCTGCAGTACAGATGATATCAGAGTTATAAAGGTATCTCATCACACTGTCCTGGGAGATGCATTCAGGGAGCGTTATGTAACAAAGCCCCACCACAAACCAATGAAGTTTGACTGTTTTGAGAAGAAAAGCAAGATGCACTGCAAAAACAGCAACTGCCACCACGACTGGGGCATCACAGTGAAGTACAAGATGTATGACAACCTGCCTGTGATCAAAATCAAGAGCTTTGTCGTGGAGAACGTTGAGACTGGGAGACAAATGGACTTCCAGAAGTGGAAGAACATCAATTTTTCTCTGAAGAACTTTGATGATGAAGAAATGTCCATC
>hydrobates_tethys-procellariiformes-rig1_CDS
ATGACCGCGGAGGAGAAGGGGAGCCTGCGGTGCTACAGGCAGTACATCGAGACGACTCTGAACCCCGTCTACGTCCTGGGCAACATGACGGCCTGGCTGCCCGACGAGGTGAAGGAGAGGGTCCGGAAG---GAGGAGGAGAAGGGGGTGACG---GCGGCCGCCGCGCTGTTCCTGGATGCCATCCTGCAGCTGGAGGCGGAGGGATGGTTCCGGGGCTTCCTGGACGCCCTGGTTGCAGCAGGGTATACGGGACTGGCAGAAGCAATCGAAAACTGGGACTTCAGCAAACTGCAGAAACTGGAGTTGCACAGACGGCTGTTGAAGCAGATAGAGGCAACAATGCTAGAAGTTGATCCGGTAGCACTCATGCCCTCCATAAATACATGCCTGATAGAAAGGGAGTGTGATGAGATCCTGCAGATTAGTGAATGCAGAAGCAAAGCAGCCGGGATAACTAAACTCATTGAATGTCTCTGTCGATCGGATAAGGAAAACTGGCCGAAAAGCCTTCAGCTGGCACTAGATAACGCAGGATATTACAATGCAAGTGAACTGTGGGATATGAGAGAAGATAATGGCAAAGATGTT------GAAATGACAGATGCCTCTGAGAACAGCTTTGAAACCGTGATGACATTTTTTGAAGAAGCAGAATGTGATAATAATCTTAATGAAAATCTCTGTTCAGCTTCAGAAGGGATCTATCAGTCTTCACCTGTTTATGAACCAGAGAAGGCTCGGAGCTACCAGACAGAACTTGCGCAGCCTGCTATCAACGGGAAAAACACATTGATATGTGCACCCACAGGATCTGGAAAAACTTTTGTGGCACTTCTGGTTTGTGAACACCATTTCCAAAACATGCCCACAGGACGAAAGGCAAAAGTTGTCTTTCTTGCAACTAAAGTGCCAGTGTACGAACAACAGAAAACTGTATTCAAGCAGCATTTTGAAAGAAGTGGATATTCTGTTCAAGGAATTAGTGGTGAAACAGTTGCAAATGTCTCTGTAGAAAAGGTTATACAGGACAGTGACATCATTGTGCTGACGCCCCAGATTCTTGTGAATAGCATCGAGGAAGGGATCCTTAGCTCCCTTTCCATCTTCACGCTGATGATATTTGATGAGTGCCACAACACTACGGGCAACCACCCTTACAATGTGTTAATGAACCGATACCTGGAACAAAAATTTGACTCCTATACAAGCCAGCTGCCTCAGATTGTAGGTTTAACTGCTTCTGTTGGAGTTGGTAATGCCAAGAGCATCAAGGAGACAATAGAGCACATCTGTACCCTCTGCTCCTACCTTGACATACAGGCCATATCCACTGTCAGAGAGAACAAACAGGATCTGCAGAGATTTGGAAACAAGCCAGAAACAGATGTCAGATGGGTTAAAATGCGAGTTCAGAATCACTTTGCAGAGGTGATCTCAGGTCTGATGTCTGAGACAGAGGCATCGATGAGGAAGATTTACTCATTGGATACTACCTCTCAAATCAACAAGAATGATTTTGGAACACAGAAATATGAACACTGGATAGTTGCCACTCAGAAGAAATGCAGACTGTTGCAACTGCCGGATAAGGAGAAGGAGAGCAGCATTTGTAAAGACCTTTTCATTTGCACTGAACACCTGCGGAAATTCAACGATGCTCTCATCATCAGTGAAGATGCCCGCATCGAAGATGCTTTAGCCTACCTAACTGAATTTTTCACAAATGTCAAAAATGGACCATATACTGAGTTAGAGAAGCAACTGACAGCCAAATTTCAAGAGAAAGAACCAGAACTGACTGCCCTTTCAAAAGATGAATCAAATGAGAATCCCAAGCTGGAAGAGCTTGCTTGCATCCTGGATGAAGCATACCGCTATAACCCACAGACTCGCACTCTTCTCTTCGCTAAGACAAGAGCCTTAGTAGCTGCTTTGAAGAAGTGGATAGAAGCAAACCCTCTACTT---AGCCACATAAAGCCAGGTGTGTTAATGGGTCGTGGAAGAAAAGATCAAAAAACAGGTATGACCCTCCCAATGCAGAAGGGTGTACTGGATGCATTCAAAACCAACAAAGACAGCAAACTACTAATTGCTACATCTGTTGCTGACGAAGGCATTGATATTTCTGAGTGCAACCTTGTTGTGCTCTATGAATACTTCGGTAATGTCACCAAAATGATCCAAGTCAGAGGTCGTGGAAGGGCAAAAGACAGCAAGTGCATCCTTGTGACAAGCAAAACAGAAGTGGTTGAGAATGAGAAACACAACCGTTATAAGGAAGAAATGATGAATGAAGCTATTGAAAAGCTACAGAATTGGGATGAAACAACATTTGGAAGAAAGATACATGACCTGCAAATGAAGGAAAAGGTATTACGAGATTCCAGGAAGAAAGAAACA---AGACCTAAGGTAGCGGAAGGGAAAAAAAATCTTCTGTGTGGAAAATGCAAAGCATATGCCTGCAGTACAGATGACATCAGAGTTATAAAGGAATGTCATCACATTGTCCTAGGAGATGCATTCAAGGAGCGTTACATAACAAAGCCTCACCAGAAACCACGCCAGTTTGATTGTTTTGAGAAAAAAAGCAAGATGCATTGCCAAAATACTAATTGCCAGCATGACTGGGGAATCATAGTGAAGTACAAGACACTTGATAATCTACCAGTGATCAAAATCAAAAGCTTTGTAGTAGAGAACGTTGAAACTGGGACACAAATGGATTTTCAGAAATGGAAAAATATTAATTTTTCTTTGAAGAATTTTGATGTTGAAGAAACGTCCAGC
>agapornis_roseicollis-psittaciformes-rig1_CDS
ATGACGGCGGAGGAAAAGAGGAACCTGCAATGCTACAGGCGGTACATCGAGAAGAGCCTGAACCCCGTCTACATCCTGGGCAACATGACTGCCTGGCTGTCGGACGAGGAGAAGGAGCGAGTCCGTAAG---GAGGAGGAGAAGGGGGTGACG---GCGGCCGCCGCGCTGTTCCTGGATACCATCCTGTTGCTGGAGGCAGAGGGCTGGCTCCGGGGTTTCCTGGATGCCCTGGTTGCAGCAGGTTACACTGGGCTGGCAGAAGCAATTGAAAATTGGGACTTCAGCAAGCTGGAAAAACTGGAGTTGCACAGACAGCTGTTGAAGCGGATAGAAGCAACTATGCTAGAAGTTGATCCAGTACCACTCATGCCTTACATAAACAAATGCCTGATAGAAAGGGAGTGTGAGGAGATCCTGCAGATTAGCGAAAACAGAAGCAAAGCAGCGGGGATAACTAAACTCATTGAATGTCTCTGTCGATCAGATAAGGAAAACTGGCCAAAAAGCCTTCAGCTGGCACTGGATAACACAGGATATTACAATGCAAGTGAACTGTGGGATATGAGAGAAGATAATGGCAAAGACGTTGATGGTGAAATGACAGATGACTTTAAGAACAGCTTTGAAACCACAATGATGTTTTCTGAAGAGGCAGACTATGATAATAATCTTAGTGAAAATCTCTGTTCAGGTTCAGAAGAGGTCTGTCAGTCTTCACCTGTTTATGAACCAAAGAAGGCTCGAAGCTACCAGACTGAACTTGCACAGCCTGCTATCAATGGGTATAACACATTGATATGTGCCCCCACAGGATCTGGAAAAACTTTTGTGGCAATAATGATTTGTGAACACCATTTCCAAAACATGCCCTCGGAACGAAAGGCAAAAGTTGTCTTTCTTGCAACCAAACTGCCAGTGTATGAACAACAGAAAAATGTATTCAAGCAGCACTTTGAAAGAAGTGGATATTCTGTTCAAGGAATTAGTGGTGAAACAGTTGCAAATGTCTGTGTAGAAAGGGTTATACACGACAGTGACATCATTGTGCTAACACCCCAGATTCTTGTGAATAGCATCGAGGAAGGGATCCTTAGCTCGCTCTCTATCTTCACTCTGATGATATTTGATGAGTGCCACAACACTATTGGCAACCACCCTTACAATGTGCTAATGAACAGATACCTGGAACAAAAATTTGACTCCTCA---AGCCAACTACCTCAGATTGTAGGTTTAACTGCTTCTGTTGGAGTTGGTAATGCCAAGACCATCAAGGAAACAATAGAGTATGTCTGTACTGTCTGCGCCAACCTTGATGTACAGGCCATATCTACTGTCAGAGAGAACAAACAGGATCTGCAGAGATTTGGAAACAGGCCAGAAATACATGTCAGATGGGTGAAACCGAGAGCTCAAAATCACTTTGCAGGGATTATCTCAGGCCTGATGTCTGAGACAGAGGCATTGATGAGAAATAATTACTCAGTGGATACTATCTCCCAGATCAACAAGACTGATTTTGGAACACAGAAATATGAACAGTGGATCGTTGCCACTCAGAAGAAATGCAGACTACTGCAACTGGCAGATAAGGAGAAGGAGAGCAGCATTTGTAGAGACCTTTTCATTTGCACTGAACACCTGCGGAAATTCAATGATGCTCTCATCATCAGTGAAGATGCCCGCATTGAAGATGCTTTAGTCTACCTAACTGATTTTTTCAGAAATGTCAGAAATGGACCATATACAAAGCTAGAGAAGTATCTTACCGCCAAATTTCAAGAGAAAGAACCAAAACTCTCTGCCCTTTCAAAAGATGAATCAAACGAGAATCCCAAACTGGAAGAGCTTGCTTGCATCCTGGATGAAGCATATCACTATAACCCACAGACTCGCACTATTCTCTTTGCTAAGACAAGAGCCTTAGTAGCTGCTTTGAAGAAGTGGATAGAAGCAAACCCTCTATTA---AGCCACATAAAGCCAGGTATATTGATGGGTCATGGAAGAAGAGATCAAAAAACAGGTATGACCCTCCCAATGCAGAAGGGTGTACTGGATGCATTCAAAACCAACAAAGACACCAGACTACTAATTGCTACTTCTGTTGCTGATGAAGGCATTGATATTTCTGAGTGTAACCTTGTTGTGCTTTATGAATACTTTGGTAATGTCACCAAAATGATCCAAGTCAGAGGTCGTGGAAGGGCTAAAGACAGCAAGTGCATCCTGGTGACAAACAAAACAGAAGTGGTTGAGAAAGAAAAACACAACCGTTACAAGGAAGAAATGATGAATGAAGCTGTTGAAATGCTGCAGAATTGCGATCAAAGAACATTTGCAAGAAAGATATATGCTTTGCAAATGAAGGAAAAGGTATTACGGGATTCCAGGAAGAAGGATCCA---CGAGACAAGGTAGATGAAGGAAAGAAAAATCTTCTGTGTGGAAAATGCAAAGCATTTGCCTGCAGTACAGATGACATCAGAATTATAAAGGAATCTCATCACACTGTCCTAGGAGACGCATTCAAGAAGCGGTATATAACAAAGCCTCACCCTAAACCAGTCCAGTTCGATTATTTTGAGAAAAAAAGCAAGATGCATTGCCAAAATGCTAACTGCCAGCATGACTGGGGAATCATAGTGAAGTACAAGACATTCGATAATCTACCAGTGATCAAAATCAAAAGCTTTGTAGTAGAGAACATTGAAACTAAGACACAAATGGATTTTCAGAAATGGAGAGATATTAATTTTTCTCTGAAGAATTTTGATGCTGAAGAACTGTCCAGC
>amazona_aestiva-psittaciformes-rig1_CDS
ATGACGGCGGAGGAGAAGAGGAACCTGCAATGCTACAGGCGGTACATCGAGAAGAGCCTGAACCCCGTCTACATCCTGGGCAACATGACGGCCTGGCTGTCGGACGAGCAGAAGGAGCGAGTCCGTAAG---GAGGAGGAGAAGGGNGTGACG---GCGGCCGCCGCGCTGTTCCTGGATACCATCTTGCTGCTGGAGGCAGAGGGCTGGCTCCGGGGCTTCCTGGATGCCCTGATTGCAGCAGGTTACACTGGGCTGGCAGACGCAGTTGAAAATTGGGACTTCAGTAAGCTGGAAAAACTGGAGTTGCACAGACAGTTGTTGAAGAGGATAGAAGCAACCATGCTAGAAGTTGATCCGGTTGCACTCATGCCTTACATAAACACGTGCCTGATAGAAAGGGAGTGTGATGAGATCCTGCAGATTAGCGAATACAGAAGCAAAGCAGCTGGGATAACTAAACTCATTGAATGTCTCTGTCGATCAGATAAGGAGAACTGGCCAAAAAGCCTTCAGCTGGCACTGGATAACACAGGATATTACAATGCAAGTGAACTGTGGGATATGAGAGAAGATAACTGCAAAGACATTGATGGTGAAATGACAGATGCCTTTAAGAACAGCTTTGAAACCACAATGACGTTTTCTGAAGAGGCAGAATGTGATAATAATCTCAGTGAAAATCTCTGCTCAGGTTCAGAAGAGGTCTATCAGTCTTCACCTGTTTATGAACCAAANAAGGCTCGGAGCTACCAGACTGAACTTGCGCAGCCTGCTATCAATGGGTATAACACATTGATATGTGCCCCCACAGGATCTGGAAAAACTTTTGTGGCACTGATGATTTGTGAACACCATTTCCAAAACATGCCCTCAGGACAAAAGGCAAAAGTTGTCTTTCTTGCAGTCAAACTGCCAGTGTATGAACAACAGAAAAATGTATTCAAGCAGCACTTTGAAAGAAGTGGATATTCTGTTCAAGGAATTAGCGGTGAAACAGTTGCAAATGTCTCTGTAGAAAAGGTTATACAGGACAGTGACATCATTGTGCTAACACCCCAGATTCTTGTGAATAGCATCGAAGAAGGGATCCTTAGCTCCCTCTCCATCTTCAGTCTGATGATATTTGATGAGTGCCACAACACTATGGGCAACCACCCCTACAATGTGTTAATGACCAGATACCTGGAACAAAAATTTGACTCCTCTGCAAGCCAACTACCTCAGATTGTAGGTTTAACTGCTTCTGTTGGAGTTGGTAATGCCAAGACCACCNAGGAAACGATAGAGTACGTCTGTACTGTCTGCGCCAACCTTGACATACAGGCCATATCTACTGTCAGAGAGAACAAACAGGATCTGCAGAGATTTGGAAACAAACCAGAAATACATGTCAGATNTGTGAAAATGAGAGCTCAGAATCACTTTGCAGAGATAATTTCAGGCCTGATGTCTGAGACAGAGGCATTGATGAGAAAGAATTACTCAGTGGATACTGTCTCCCAGATCAATAGAAATGATTTTGGAACACAGAAATATGAACACTGGGTAGTTGCCACTCAGAAGAAATGTAGACTATTGCAACTGGAAGATAAGGAGAAGGAGAGCAGCATTTGCAGAAACCTCTTCATTTGCACTGAGCACCTGCGGAAATTCAATGATGCTCTCATCATCAGTGAAGATGCCCGCATTGAAGATGCTTTAGCCTATCTAACTGATTTTTTCAGAAATGTCAGAAATGGACCATATACAGAGTTAGAGAAGCAACTTACAGCCAAATTTCAAGAGAAAGAACCAAAACTGTTTGCCCTTTCAAAAGATGAATCAAATGAGAATCCCAAGCTGGAAGAGCTTGCTTGCATCCTGGATGAAGCATACCGCTATAACCCACAGACTCGCACTATTCTGTTTGCAAAGACAAGAGCCTTAGTAGCTGCTTTGAAGAAGTGGATAGAAGCAAACCCTCTATTT---AGCCACATAAAGCCAGGTATATTGATGGGTCATGGAAGAAGAGATCAAAAAACAGGTATGACCCTCCCAATGCAGAAGGGTGTACTGGATGCATTCAAAACCAACAAAGACACCAGACTGCTAATTGCTACTTCTGTTGCTGATGAAGGCATTGATATTTCTGAGTGCAACCTTGTTGTGCTCTATGAATACTTTGGTAATGTCACCAAAATGATTCAAGTCAGAGGTCGTGGAAGGGCTAAAGACAGCAAGTGCATCCTCCTGACAAACAAAACAGAAGTGGTTGAGAAAGAGAAACAGAACCGTTACAAGGAAGAAATGATGAATGAAGCTGTTGAAAAGCTACAGAATTGGGATAAAAGAACATTTGGAGGAAAGATACATGATTTGCAAATGAAGGAAAAGGTATTACGAGATTCCAGGAAGAAAGAAACG---CGATACAAGGTAGTGGAAGGAAAGAAAAATCTTCTGTGTGGAAAGTGCAAAGCATTCGCCTGCAGTACAGACGACATCAGAATCATAAAGGAATCTCATCACACTGTCATAGGAGATGCATTCAAGGAGCGGTATATAACAAAGCCTCACCATAAACCAGGCCAGTTTGAAGGTTTTGAGAAAAAAAGCAAGATGCATTGTCAAAATACTAACTGCCAGCATGACTGGGGAATTATAGTGAAGTACAGGACATTTGATAATCTGCCAGTGATCAAAATCAAAAGCTTTGTAGTAGAAAACATTGCAACTGGGACACAAATGGATTTTCAGAAATGGAAAGATATTAATTTTTCTCTGAAGAATTTTGATGCTGAAGAACTGTCCAGC
>ara_ararauna-psittaciformes-rig1_CDS
ATGACGGCGGAGGAGAAGAGGAACCTGCAATGCTACAGGCGCTACATCGAGAAGAGCCTGAACCCTGTCTACATCCTGGGCAACATGACAGCCTGGCTGTCGGACGAGGAGAAGGAGCGAGTCCGTAAG---GAGGAGGAGAAGGGGGTGACG---GCGGCCGCCGCGCTGTTCCTGGATACCATCTTGCTGCTGGAGGCGGAGGGCTGGCTCCGGGGCTTCCTGGATGCCCTGGTTGCAGCAGGTTACACTGGGCTGGCAGAAGCAGTCGAAAATTGGGACTTCAGTAAGCTGGAAAAACTGGAGTTGCACAGACAGTTGTTGAAGAGGATAGAAGCAACCATGCTAGAAGTTGATCCGGTCGCACTCATGCCTTACATAAACACGTGCCTGATAGAAAGGGAGTGTGATGAGATCCTGCAGATTAGCGAATACAGAAGCAAAGCAGCTGGGATAACTAAACTCATTGAATGTCTCTGTCGATCAGATAAGGAAAACTGGCCAAAAAGCCTTCAGCTGGCACTGGATAACACAGGATATTACAATGCAAGTGAACTATGGGATATGAGAGGAGATAACAGCAAAGATGTTGATGGTGAAATGACAGATGCCTTTAAGAACAGCTTTGAAACCACAATGATGTTTTCTGAGGAGGCAGAATGTGATAATAATCTCAGTGAAAATCTCTGTTCGGGTTCAGAAGAGGTCTATCAGTCTTCGCCTGTTTATGAACCAAAGAAGGCTCGGAGCTACCAGACTGAACTGGCACAGCCTGCTATCAATGGGTATAACACATTGATATGTGCCCCCACAGGATCTGGAAAAACTTTTGTGGCACTGATGATTTGTGAACACCATTTCCAAAACATGCCCTCAGGACAAAAGGCAAAAGTTGTCTTTCTTGCAACCAAACTGCCAGTGTATGAACAACAGAAAAATGTATTCAAGCAGCACTTTGAAAGAAGTGGATATTCTGTCCAAGGAATTAGCGGTGAAACAGTTGCAAATGTCTCTGTAGGAAAGGTTATACAAGACAGCGACATCATTGTGCTAACACCCCAGATTCTTGTGAATAGCATCGAGGAAGGGATCCTTAGTTCCCTCTCCATCTTCACTCTGATGATATTTGATGAGTGCCACAACACTATGGGCAACCACCCTTACAATGTGTTAATGACCAGATACCTGGACCAAAAATTTGACTCCTCTGCAAGCCAACTACCTCAGATTGTAGGTTTAACTGCTTCTGTTGGAGTTGGTAATGCCACGACCACCAAGGAAACAATAGAGTACGTCTGTACTGTCTGCGCCAGCCTTGACATACAGGCCATATCTACTGTCAGAGAGAATAAACAGGATCTGCAGAGATTTGGAAACAAACCAGAAATACATGTCAGATGGGTGAAAACGAGAGCTCAAAATCACTTTGCAGGGATTATTTCAGGCCTGATGTCTGAGACAGAGGCATTGATGAGAAAGAATTACTCAGTGGATACTATCTCCCAGATCAGCAAAAATGATTTTGGAACACAGAAATATGAACACTGGGTAGTTGCCACTCAGAAGAAATGTAGACTATTGCAACTGGAAGATAAGGAGAAGGAGAGCAGCATTTGCAGAGACCTTTTCATTTGCACTGAGCACCTGCGGAAATTCAATGATGCTCTCATCATCAGTGAAGATGCCCGCATTGAAGATGCTTTAGCCTACCTAACTGATTTTTTCAGAAATGTCAGAAATGGACCATATACAGAGTTAGAGAAGCAACTTACAGCCAAATTTCAAGAGAAAGAACCAAAACTGTTAGCCCTTTCAAAAGATGAAGCAAATGAGAATCCCAAGCTGGAAGAGCTTGCTTGCATCCTGGATGAAGCATACCACTATAACCCACAGACTCGCACTATTCTCTTTGCAAAGACAAGAGCCTTAGTAGCTGCTTTGAAGAAGTGGATAGAAGCAAACCCTCTATTT---AGCCACATAAAGCCAGGTATATTGATGGGTCATGGAAGAAGAGATCAAAAAACAGGTATGACCCTCCCAATGCAGAAGGATGTACTGGATGCATTCAAAACCAACAAAGACACCAGACTGCTAATTGCTACTTCTGTTGCTGATGAAGGCATTGATATTTCTGAGTGCAACCTTGTTGTGCTCTATGAATACTTTGGTAATGTCACCAAAATGATCCAAGTCAGAGGTCGTGGAAGGGCTAAAGACAGCAAGTGCATCCTCCTGACAAACAAAACAGAAGTGGTTGAGAAAGAGAAACAGAACCGTTACAAGGAAGAAATGATGAATGAAGCTGTTGAAGAGCTACAGAATTGGGATAAAAGAACATTTGCAGGAAAGATACATGAATTGCAAAGGAAGGAAAAGGTATTACGAGATTCCAGGAAGAAAGAAACG---AGATACAAGGTAGTGGAAGGAAAGAAAAATCTTCTGTGTGGAAAGTGCAAAGCATTCGCCTGCAGTACAGATGACATCAGAATCATAAAGGAATCTCATCACACTGTCCTAGGAGATGCGTTCAAGGAGCGGTATATAACAAAGCCTCACCATAAACCACGCCAGTTTGATGGTTTTGAGAAAAAAAGCAAGATGCATTGCCAAAATATTAACTGCCAGCATGACTGGGGAATTATAGTGAAGTACAGGACATTTGATAATCTACCAGTGATCAAAATCAAAAGCTTTGTAGTAGAAAACATTGCAACTGGAACACAAATGGATTTTCAGAAATGGAAAGATATTAATTTTTCTCTGAAGAATTTTGATGCTGAAGAACTGTCCAGC
>aratinga_solstitialis-psittaciformes-rig1_CDS
ATGACGGCGGAGGAGAAGAGGAACCTGCAATGCTACAGGCGCTACATCGAGAAGAGCCTGAACCCTGTCTACATCCTGGGCAACATGACAGCCTGGCTGTCGGACGAGGAGAAGGAGCGAGTCCGTAAG---GAGGAGGAGAAGGGGGTGACG---GCGGCCGCCGCGCTGTTCCTGGATACCCTCTTGCTGCTGGAGGCGGAGGGCTGGCTCCGGGGCTTCCTGGATGCCCTGGTTGCAGCAGGTTACACTGGGCTGGCAGAAGCAGTTGAAAATTGGGACTTCAGTAAGCTGGAAAAACTGGAGTTGCACAGACAGTTGTTGAAGAGGATAGAAGCAACCATGCTAGAAGTTGATCCAGTTGCACTCATGCCTTACATAAACATGTGCCTGATAGAAAGGGAGTGTGATGAGATCCTGCAGATTAGCGAATACAGAAGCAAAGCAGCTGGGATAACTAAACTCATTGAATGTCTCTGTCGATCAGATAAGGAAAACTGGCCAAAAAGCCTTCAGCTGGCACTGGATAACACAGGATATTACAATGCAAGTGAACTGTGGGATATGAGAGAAGATAACAGCAAAGATGTTGATGGTGAAATGACAGATGCCTTTAAGAACAGCTTTGAAACCACAATGACGTTTTCTGAGGAGGCAGAATGTGATAATAATCTCAGTGAAAATCTCTGTTCGGGTTCAGAAGAGGTCTATCAGTCTTCGCCTGTTTATGAACCAAAGAAGGCTCGGAGCTACCAGACTGAACTGGCACAGCCTGCTATCAATGGGTATAACACATTGATATGTGCCCCCACAGGATCTGGAAAAACTTTTGTGGCACTGATGATTTGTGAACACCATTTCCAAAACATGCCCTCAGGACAAAAGGCAAAAGTTGTCTTTCTTGCAACCAAACTGCCAGTGTATGAACAACAGAAAAATGTATTCAAGCAGCACTTTGAAAGAAGTGGATATTCTGTCCAAGGAATTAGCGGTGAAACAGTTGCAAATGTCTCTGTAGAAAAGGTTATACAAGACAGCGACATCATTGTGCTAACACCCCAGATTCTTGTGAATAGCATCGAGGAAGGGATCCTTAGTTCCCTCTCCATCTTCACTCTGATGATATTTGATGAGTGCCACAACACTATGGGCAACCACCCTTACAATGTGTTAATGACCAGATACCTGGACCAAAAATTTGACTCCTCTGCAAGCCAACTACCTCAGATTGTAGGTTTAACTGCTTCTATTGGAGTTGGTAATGCCAAGACCACCAAGGAAACAATAGAGTACGTCTGTACTGTCTGTGCCAGCCTTGACATACAGGCCATATCTACTGTCAGAGAGAACAAACAGGATCTGCAGAGATTTGGAAACAAACCAGAAATACATGTCAGATGGGTGAAACCGAGAGCTCAAAATCACTTTGCAGGGATTATTTCAGGCCTGATGTCTGAGACAGAGGCATTGATGAGAAAGAATTACTCAGTGGATACTATCTCCCAGATCAGCAAAAATGATTTTGGAACACAGAAATATGAACACTGGGTAGTTGCCACTCAGAAGAAATGTAGACTATTGCAACTGGAAGATAAGGAGAAGGAGAGCAGCATTTGCAGAGACCTTTTCATTTGCACTGAACACCTGCGGAAATTCAATGATGCTCTCATCATCAGTGAAGATGCCCGCATTGAAGATGCTTTAGCCTACCTAACTGATTTTTTCAGAAATGTCAGAAATGGACCATATACAGAGTTAGAGAAGCAACTTACAGCCAAATTTCAAGAGAAAGAACCAAAACTGTTAGCCCTTTCAAAAGATGAAGCAAATGAGAATCCCAAGCTGGAAGAGCTTGCTTGCATCCTGGATGAAGCATACCACTATAACCCACAGACTCGCACTATTCTCTTTGCAAAGACAAGAGCCTTAGTAGCTGCTTTGAAGAAGTGGATAGAAGCAAACCCTCTATTT---AGCCACATAAAGCCAGGTATATTGATGGGTCATGGAAGAAGAGATCAAAAAACAGGTATGACCCTCCCAATGCAGAAGGATGTACTGGATGCATTCAAAACCAACAAAGACACCAGACTGCTAATTGCTACTTCTGTTGCTGATGAAGGCATTGATATTTCTGAGTGCAACCTTGTTGTGCTCTATGAATACTTTGGTAATGTCACTAAAATGATCCAAGTCAGAGGTCGTGGAAGGGCTAAAGACAGCAAGTGCATCCTCCTGACAAACAAAACAGAAGTGGTTGAGAAAGAGAAACAGAACCGTTACAAGGAAGAAATGATGAATGAAGCTGTTGAAGAGCTACAGAATTGGGATAAAAGAACATTTGCAGGAGAGATACATGAATTGCAAAGGAAGGAAAAGGTATTACGAGATTCCAGGAAGAAAGAAACG---AGATACAAGGTAGTGGAAGGAAAGAAAAATCTTCTGTGTGGAAAGTGCAAAGCATTTGCCTGCAGTACAGATGACATCAGAATCATAAAGGAATCTCATCACACTGTCCTAGGAGATGCGTTCAAGGAGCGGTATATAACAAAGCCTCACCATAAACCATGCCAGTTTGATGGTTTTGAGAAAAAAAGCAAGATGCATTGCCAAAATATTAACTGCCACCATGACTGGGGAATTATAGTGAAGTACAGGACATTTGATAATCTACCAGTGATCAAAATCAAAAGCTTTGTAGTAGAAAACATTGCAACTGGAACACAAATGGATTTTCAGAAATGGAAAGATATTAATTTTTCTCTGAAGAATTTTGATGCTGAAGAACTGTCCAGC
>cacatua_leadbeateri-psittaciformes-rig1_CDS
ATGACAGCGGAGGAGAAGAGGAACCTGCAATGCTACAGGCGGTACATCGAGAAGAGCCTGAACCCCGTTTACATCCTGAGCAACATGACGGCCTGGCTGTCGGACGAGGAGAAGGAGCGAGTCCGTAAG---GAG---GAGAAGGGGGTGACG---GCGGCCGCCGCGCTGTTCCTGGATACCATACTGCTGCTGGACGCGGAGGGCTGGCTCCGGGGCTTCCTGGATGCCCTGGTTGCAGCAGGTTACACTGGACTGGCAGAAGCAATTGAAAACTGGGACTTCAGCAAGCTGGAAAAACTGGAGCTGCACAGACAGCTGCTGAAGCAGATAGAAGCAACTATGCTAGAAGTTGATCCGGTAGCACTCATGCCTTACATAAACATGTGCCTGATAGAAAGGGAGTGTGATGAGATCCTGCAGATTAGCGAATACAGAAGCAAAGCAGCTGGGATAACTAAACTCATTGAATGTCTCTGTCGATCGGATAAGGAAAACTGGCCAAAAAGCCTTCAGCTGGCACTGGATAACACAGGATATTACAATGCAAGTGAACTGTGGGATATGAGAGAAGATAATGGCAAAGACGTTGATGGTGAAATGACAGATGCCTTTAAGAACAGCTTTGAAACCACAATGATGTTTTCTGAAGAGGCAGAATGTGATAATAATCTCAGTGAAAATCTCTATTCAGGTTCAGAAGAGGTCTATCAGTCTTCACCTGTTTATGAACCAAAGAAGGCTCGGAGCTACCAGACTGAACTTTCACAGCCTGCTATCAATGGGTATAACACATTGATATGTGCCCCCACAGGATCTGGGAAAACTTTTGTGGCACTGATGATTTGTGAACACCATTTCCAAAACATGCCCTCGGGACAAAAAGCAAAAGTTGTCTTTCTTGCAACCAAAGTGCCAGTGTATGAACAACAGAAAAACGTATTCAAGCAGCACTTTGAAAGAAGTGGATATTCTGTTCAAGGAATTAGTGGTGAAACAGTTGCAAATGTCTCTGTAGAAAAGGTTATACAGGACAGCGACATCATTGTGCTAACACCCCAGATTCTTGTGAATAGCATTGAGGAAGGGATCCTTAGCTCCCTCTCCATCTTCACTCTGATGATATTTGATGAGTGCCACAACACTGTGGGCAACCACCCTTACAATGTGTTAATGACCAGATACCTGGAACAAAAATTTGACTCTTCTGTAAACCAGCTACCTCAGATTGTAGGTTTAACTGCTTCTGTTGGAGTTGGTAATGCCAAGACCATCATGGAAACGATAGAGTACATCTGTACTGTCTGCGCCAATCTTGACGTGCAGGCCATATCTACTGTCAGAGAGAACAAACAGGATCTGCAGAGATTTGGAAACAAGCCAGAAATACATGTCAGATGGGTGAAAATGAGAGCTCAGAATCATTTTGCAGACATTATCTCAGGCCTGATGTCTGAGACAGAGGTGTTGATGAGGAAGAATTACTCAGTGGATACTATCTCCCAGATCAACAAGAATGATTTTGGAACACAGAAATATGAACAGTGGATAGTTGCCACTCAGAAGAAATGCAGACTATTGCAACTGGCAGATAAGGAGAAGGAGAGCATCATTTGTAGAAACCTTTTCATTTGCACTGAACACCTGCGGAAATTCAATGATGCTCTCATCATCAGTGAGGATGCCCGCATTGAAGATGCTTTAGCCTACCTAACTGATTTTTTCAGAAATGTCAGAAATGGACCATACACAGAGTTAGAGAAGCAACTTACAGCCAAATTTCAAGAGAAAGAACCAAAGCTGTCTGCCCTTTCAAAAGATGACTCAAATGAGAATCCCAAGCTGGAAGAGCTTGCTTGCATCCTGGATGAAGCATACCACTATAACCCACAGACTCGCACTATTCTCTTTGCTAAGACAAGAGCTTTAGTAGCTGCTTTGAAGAAGTGGATAGAAGCAAACCCTCTATTT---AGCCACATAAAGCCAGGTATATTGATGGGTCATGGAAGAAGAGATCAAAAAACAGGTATGACTCTCCCAATGCAGAAGGGTGTACTGGATGCATTCAAAACCAACAAAGACACCAGACTGCTAATTGCTACTTCTGTTGCTGATGAAGGCATTGATATTTCTGAGTGCAACCTTGTTGTGCTCTATGAATACTTCGGTAATGTCACCAAAATGATCCAAGTCAGAGGTCGTGGAAGGGCTAAAGACAGCAAGTGCATCCTCGTGACAAACAAAACAGAAGTGGTTGAGAAAGAGAAACACAACCGTTACAAGGAAGAAATGATGAATGAAGCTGTTGAAAAGCTACAGAATTGGGATAAAAGAACATTTGCAAGAACGATACATGATTTGCAAATGAAGGAAAAGGTATTACGAGATTCCAGGAAGAAGGAAATG---CGATACAAGGTAGTGGAAGGAAAGAAAAATCTTCTGTGTGGAAAATGCAAAGCATTTGCCTGCAGTACAGATGATATCAGAATTATAAAGGAATCTTACCACACTGTCCTAGGAGACGCATTCAAGGAGCGGTATATAACAAAGCCTCACCATAAACCAATCCGGTTTGATTATTTTGAGAAAAAAAGCAAGATGCATTGCCAAAATACTAACTGCCAGCATGACTGGGGAATCATAGTGAAGTACAGGACATTTGATAACCTACCAGTGATCAAAATAAAAAGCTTTGTAGTAGAGAACATTGAAACTGGGACACAAATGGATTTTCAGAAATGGAAAGATCTTAATTTTTCTCTGAAGAATTTTGATGCTGAAGAACTGTTCAGC
>guaruba_guarouba-psittaciformes-rig1_CDS
ATGACGGCGGAGGAGAAGAGGAACCTGCAATGCTACAGGCGCTACATCGAGAAGAGCCTGAACCCTGTCTACATCCTGGGCAACATGACAGCCTGGCTGTCGGACGAGGAGAAGGAGCGAGTCCGTAAG---GAGGAGGAGAAGGGGGTGACG---GCGGCCGCCGCGCTGTTCCTGGATACCATCTTGCTGCTGGAGGCGGAGGGCTGGCTCCGGGGCTTCCTGGATGCCCTGGTTGCAGCAGGTTACACTGGGCTGGCAGAAGCAGTTGAAAATTGGGACTTCAGTAAGCTGGAAAAACTGGAATTGCACAGACAGTTGTTGAAGAGGATAGAAGCAACCATGCTAGAAGTTGATCCAGTCGCACTCATGCCTTACATAAACACGTGCCTGATAGAAAGGGAGTGTGATGAGATCCTGCAGATTAGCGAATACAGAAGCAAAGCAGCTGGGATAACTAAACTCATTGAATGTCTCTGTCGATCAGATAAGGAAAACTGGCCAAAAAGCCTTCAGCTGGCACTGGATAACACAGGATATTACAATGCAAGTGAACTATGGGATATGAGAGAAGATAACAGCAAAGATGTTGATGGTGAAATGACAGATGACTTTAAGAACAGCTTTGAAACCACAATGACATTTTCTGAGGAGGCAGAATGTGATAATAATCTCAGTGAAAATCTCTGTTCGGGTTCAGAAGAGGTCTATCAGTCTTCGCCTGTTTATGAACCAAAGAAGGCTCGGAGCTACCAGACTGAACTGGCACAGCCTGCTATCAATGGGTATAACACATTGATATGTGCCCCCACAGGATCTGGAAAAACTTTTGTGGCACTGATGATTTGTGAACACCATTTCCAAAACATGCCCTCAGGACAAAAGGCAAAAGTTGTCTTTCTTGCAACCAAACTGCCAGTGTATGAACAACAGAAAAACGTATTCAAGCAGCACTTTGAAAGAAGCGGATATTCTGTCCAAGGAATTAGCGGTGAAACAGTTGCAAATGTCTCTGTAGAAAAGGTTATACAAGACAGCGACATCATTGTGCTAACACCCCAGATTCTTGTGAATAGCATCGAGGAAGGGATCCTTAGTTCCCTCTCCATCTTCACTCTGATGATATTTGATGAGTGCCACAACACTATGGGCAACCACCCTTACAATGTGTTAATGACCAGATACCTGGACCAAAAATTTGACTCCTCTGCAAGCCAACTACCTCAGATTGTAGGTTTAACTGCTTCTGTTGGAGTTGGTAATGCCAAGACCACCAAGGAAACAGTAGAGTACGTCTGTACTGTCTGCGCCAGCCTTGACATACAGGCCATATCTACTGTCAGAGAGAACAAACAGGATCTGCAGAGATTTGGAAACAAACCAGAAATAGATGTCAGATGGGTGAAAACGAGAGCTCAAAATCACTTTGCAGGGATTATTTCAGGCCTGATGTCTGAGACAGAGGCATTGATGAGAAAGAATTACTCAGTGGATACTATCTCCCAGATCAGCAAAAATGATTTTGGAACACAGAAATATGAACACTGGGTAGTTGCCACTCAGAAGAAATGTAGACTATTGCAACTGGAAGATAAGGAGAAGGAGAGCAGCATTTGCAGAGACCTTTTCATTTGCACTGAACACCTGCGGAAATTCAATGATGCTCTCATCATCAGTGAAGATGCCCGCATTGAAGATGCTTTAGCCTACCTAACTGATTTTTTCAGAAATGTCAGAAATGGACCATATACAGATTTAGAGAAGCAACTTACAGCCAAATTTCAAGAGAAAGAACCAAAACTGTTAGCCCTTTCAAAAGATGAAGCAAATGAGAATCCTAAGCTGGAAGAGCTTGCTTGCATCCTGGATGAAGCATACCACTATAACCCACAGACTCGCACTATTCTCTTTGCAAAGACAAGAGCCTTAGTAGCTGCTTTGAAGAAGTGGATAGAAGCAAACCCTCTATTT---AGCCACATAAAGCCAGGTATATTGATGGGTCATGGAAGAAGAGATCAAAAAACAGGTATGACCCTCCCAATGCAGAAGGATGTACTGGATGCATTCAAAACCAACAAAGACACCAGACTGCTAATTGCTACTTCTGTTGCTGATGAAGGCATTGATATTTCTGAGTGCAACCTTGTTGTGCTCTATGAATACTTTGGTAATGTCACCAAAATGATCCAAGTCAGAGGTCGTGGAAGGGCTAAAGACAGCAAGTGCATCCTCCTGACAAACAAAACAGAAGTGGTTGAGAAAGAGAAACAGAACCGTTACAAGGAAGAAATGATGAATGAAGCTGTTGAAGAGCTACAGAATTGGGATAAAAGAACATTTGCAGAAAAGATACATGAATTACAAAGGATGGAAAAGGTATTACGAGATTCCAGGAAGAAAGAAACG---AGATACAAGGTAGTGGAAGGAAAGAAAAATCTTCTGTGTGGAAAGTGCAAAGCATTCGCCTGCAGTACAGATGACATCAGAATCATAAAGGAATCTCATCACACTGTCCTAGGAGATGCGTTCAAGGAGCGGTATATAACAAAGCCTCACCATAAACCATGCCAGTTTGATGGTTTTGAGAAAAAAAGCAAGATGCATTGCCAAAATATTAACTGCCAGCATGACTGGGGAATTACAGTGAAGTACAGGACATTTGATAATCTACCAGTGATCAAAATCAAAAGCTTTGTAGTAGAAAACATTGCAACTGGAACACAAATGGATTTTCAGAAATGGAAAGATATTAATTTTTCTCTGAAGAATTTTGATGCTGAAGAACTGTCCAGC
>lorius_garrulus-psittaciformes-rig1_CDS
ATGACGGCGGAGGAGAAGAGGAACCTGCAATGCTACAGGCGGTACATCGAGAAGAGCCTGAACCCCGTCTACATCCTGGGCAACATGACGGCATGGCTGTCGGACGAGGAGAAGGAGCGGGTCCGTAAG---GAGGCGGAGAAGGGTGCGACG---GCGGCCGCCGCGCTGTTCCTGGATACCATCCTGCTGCTGGAGGCGGAGGGCTGGCTCCGGGGCTTCCTGGATGCCCTGGTTGCAGCAGGTTACACTGGGCTGGCAGAAGCAATTGAAAATTGGGACTTCAGCAAGCTGGAAAAACTAGAGTTGCACAGACAGCTGTTGAAGCGGATAGAAGCAACCATGCTAGAAGTTGATCCGGTAGCACTCATGCCTTACATAAACACGTGCCTGATAGAAAGGGAGTGTGACGAGATCCTGCAGATTAGCGAATACAGAAGCAAAGCGGCTGGGATGACTGAACTCATTGAACGTCTCTGTCGATCAGATAAGGAAAACTGGCCAAAAAGCCTTCAGCTGGCACTGGATAACACAGGATATTACAATGCAAGTGAACTGTGGGATATGAGAGAAGATAGTGGCAAAGACATTGATGGTGAAATGACAGATGCCTTTAAGAACAGCTTTGAAACCACAATGACGTTTTCTGAAGAGGCAGAATGTGATAATAATCTCAGTGAAAATCTCTGTTTAGGTTCAGAAGAGATCTGTCAGTCTTCACCTGTTTATGAACCAAAGAAGGCTCGCAGCTACCAGACTGAACTTGCACAGCCTGCTATGAATGGGTACAACACATTGATATGTGCCCCCACAGGATCTGGAAAAACTTTTGTGGCACTGATGATTTGTGAACACCATTTCCAAAACATGCCCTCAGGACGAAAGGCAAAAGTTGTCTTTCTTGCAACCAAACTGCCAGTGTATGAACAACAGAAAAATGTATTCAAACAGCACTTCGAAAGAAGTGGATATTCTGTTCAAGGAATTAGTGGTGAAACAGTTGCAAATGTCTCTGTAGAAAAGGTTATACAGGACAGTGACATCATTGTGCTGACACCCCAGATTCTTGTGAATAGCATCGAGGAAGGGATCCTTAGCTCCCTCTCCATCTTCACACTGATGATATTTGATGAGTGTCACAACACTATGGGCAACCACCCTTACAATGTGTTAATGACCAGATACCTGGAACAAAAATTTGACTCCTCTGCAAGCCAACTACCTCAGATTGTAGGTTTAACTGCTTCTGTTGGAGTTGGTAATGCCAAGACCATCACGGAAACAATAGAGTATGTCTGTACCGTCTGCGCCAACCTTGACGTACAGGCCATATCTACTGTCAGAGAGAACAAACAGGATCTGCAGAGATTTGGAAACAGGCCAGAAATACATGTCAGATGGGTGAAAATGAGAGCTCAAAATAACTTTGCAGAGATTATCTCAGGCCTGATGTCTGAGACAGAGGCGTTGATGAGAAAGAATTACTCAGTGGATACTATCTCCCAGATCGACAAGAATGATTTTGGAACACAGAAATATGAACAGTGGATAGTTATCACTCAGAAGAAATGCAGACTACTGCAACTAGCAGATAAGGAGAAGGAGAGCAGCATTTGTAGAGACCTTTTCATTTGCACCGAACACCTGCGGAAATTCAATGATGCTCTCATCATCAGTGAAGATGCCCGCATTGAAGATGCTTTAGCCTACCTAACTGATTTTTTCAGAAATGTCAGAAATGGACCGTATACAGAGTTAGAGAAGCATCTTACAGCCAAATTTCAAGAGAAAGAACCAAAACTCTCTGCCCTTTCAAAAGATGAGTCGAATGAGAATCCCAAACTGGAAGAGCTTGCTTGCATCTTGGATGAAGCATACCACTATAACCCACAGACTCGCACTATTCTCTTTGCTAAGACAAGAGCCTTAGTAGCTGCTTTGAAGAAGTGGATAGAAGCAAACCCTCTATTT---AGCCACATAAAGCCAGGTATATTGATGGGTCATGGAAGAAGAGATCAAAAAACAGGTATGACCCTCCCAATGCAGAAGGGTGTACTGGATGCATTCAAAACCAACAAAGACACCAGACTGCTAATTGCTACTTCTGTTGCTGATGAAGGCATTGATATTTCTGAGTGTAACCTTGTTGTGCTCTATGAGTACTTTGGTAATGTCACCAAAATGATCCAAGTCAGAGGTCGTGGAAGGGCTAAAGACAGCAAGTGCATCCTCCTGACAAACAAAACAGAAGTGGTTGAGAAAGAGAAACACAACCGTTACAAGGAAGAAATGATGAATGAAGCTGTTGAAAAGCTACAGAATTGGGATGAAAGAACATTTGCAAGCAAGATACATGGTTTGCAAATGAAGGAAAAGGTATCACGGGATTCCAGGAAGAAGGAAACA---CGATACAAGGTAGATGAAGGAAAGAAAAATCTTCTGTGTGGAAAATGCAAAGCATTTGCCTGCAGTACAGATGACATCAGGATTATAAAGGAATCTCATCACACTGTCCTAGGAGACGCATTCAAGGAGCGGTATATAACAAAGCCTCACCATAAACCAGTCCAGTTTGATTGTTTTGTGAAAAAAAGCAAGATGCATTGCCAAAATACTAACTGCCAGCATGACTGGGGAATCATAGTGAAGTACAGGACATTTGATAATCTACCAGTGATCAAAATCAAAAGCTTTGTAGTAGAAAACATTGAAACTGGGACACAAATGGATTTTCAGAAATGGAGAGATATTAATTTTTCTCTGAAGAATTTTGATGCTGAAGAGCTGTCCAGC
>melopsittacus_undulatus-psittaciformes-rig1_CDS
ATGACGGCGGAGGAGAAGAGGAACCTGCAATGCTACAGGCGGTACATCGAGAAGAGCCTGAATCCCGTCTACATCCTAGGCAACATGACGGCCTGGCTGTCGGACGAGGAGAAGGAGCGGGTCCGTAAG---GAGGAGGAGAAGGGGGTGACG---GCGGCCGCCGCGCTGTTTCTGGATACCATTCTGCTGCTGGAGGCGGAGGGCTGGCTCCGGGGCTTCCTGGATGCCCTGGTCGCAGCAGGTTACACTGGGCTGGCAGAAGCAATTGAAAATTGGGACTTCAGCAAGCTGGAAAAACTGGAGTTGCACAGACAGCTGTTGAAGCGGATAGAAGCAACCATGCTAGAAGTTGATCCAGTAGCACTCATGCCTTACATAAACACGTGCCTGATAGAAAGGGAGCGTGATGAGATCCTGCAGATTAGCGAATACAGAAGCAAAGCAGCTGGGATAACTAAACTCATTGAATGTCTCTGTCGATCAGACAAGGAAAACTGGCCAAAAAGCCTTCAGCTGGCACTGGATAACACAGGATATTACAATGCAAGTGAACTGTGGGATATGAGAGAAGATAATGGCAAAGGCATTGATGGTGAAATGACAGATGCCTTTAAGAACAGCTTTGAAACCACAATGATATTTTCTGAAGAGGCAGAATGTGATAATAATCTCAGTGAAAATCTCTGTTTAGGTTCAGAAGAGATCTGTCAGTCTTCACCTGTTTATGAACCAAAGAAGGCTCGGAGCTACCAGACTGAACTTGCACAGCCTGCTATGAATGGGTACAACACATTGGTATGTGCACCCACAGGATCTGGAAAAACTTTTGTGGCAGTGATGATTTGTGAACAACATTTCCAAAACATGCCCTCAGGACGAAAGGCAAAAGTTGTCTTTCTTGCAACCAAACTGCCAGTGTATGAACAACAAAAAAATGTATTCAAGCAGCACTTTGAAAGAAGTGGATATTCTGTTCAAGGAATTAGTGGTGAAACAGTTGCAAATGTTTCTGTAGAAAAGGTTATACAGGACAGCGACATCATTGTGCTGACACCCCAGATTCTTGTGAATAGCATCGAGGAAGGGATCCTTAGCTCCCTCTCCATCTTCACACTGATGATATTTGATGAGTGCCACAACACTATGGGCAACCACCCGTACAATGTGTTAATGACCAGATACCTGGAACAAAAATTTGACTCCTCTGCAAGCCAACTACCTCAGATTGTAGGTTTAACTGCTTCTGTTGGAGTTGGTAATGCCAAGACCATCAAGGAAACAATAGAGTATGTCTGTACCGTCTGCGCCAACCTTGACGTACAGGTCATATCTACTGTCAGAGAGAACAAACAGGATCTGAAGAGATTTGGAAACAGGCCAGAAATACATGTCAGATGGGTGAAAATGAGAGCTCAAAATCACTTTGCAGAGATTATCTCAGGCCTGATGTCTGAGACAGAGGCGCTGATGAGAAAGAATTACTCAGTGGATACTATCTCCCAGATCAACAAAAATGATTTTGGAACACAGAGATATGAACAGTGGATAGTTACCACTCAGAAAAAATGCAGACTACTGCAACTAGCAGATAAGGAGAAGGAGAGCAACATTTGTAGAGACCTTTTCATTTGCACTGAACACCTGCGGAAATTCAATGATGCTCTCATCATCAGTGAAGATGCCCGCGTTGAAGACGCTTTAGCCTACCTAACTGACTTTTTCAGAAATGTCAGAAATGGACCATATACAGAGTTGGAGAAGCAGCTTACAGCCAAATTTCAAGAGAAAGAGCCAAAACTCTTTGCCCTTTCAAAAGATGAATCGAATGAGAATCCCAAACTGGAAGAGCTTGCTTGCATCTTGGATGAAGCATACCACTATAACCCACAGACTCGCACTATTCTCTTTGCTAAGACAAGAGCCTTAGTAGCTGCTTTGAAGAAGTGGATAGAAGCAAACCCTCTATTT---AGCCACATAAAGCCAGGTATATTGATGGGTCATGGAAGAAGAGATCAAAAAACAGGTATGACCCTCCCAATGCAGAAGGGTGTACTGGATGCATTCAAAACCAACAAAGACACCAGACTGCTAATTGCTACTTCTGTTGCTGATGAAGGCATTGATATTTCTGAGTGTAACCTTGTTGTGCTCTATGAATACTTTGGTAATGTCACCAAAATGATCCAAGTCAGAGGTCGTGGAAGGGCTAAAGACAGCAAGTGCATCCTCCTGACAAACAAAACAGAAGTGGTTGAGAAAGAGAAACACAACCGTTACAAGGAAGAAATGATGAATGAAGCTGTTGAAAAGCTACAGAATTGGGATAAAAGAACATTTGCAAGAAAGATACATGGTTTGCAAATGAGGGAAAAGGTATTACGGGATTCCAGGAAGAAGGAAACA---CGATACAAGGTAGATGAAGGAAAGAAAAATCTTCTGTGTGGAAAATGCAAAGCATTTGCCTGCAGTACAGATGACATCAGAATTATAAAGGAATCTCATCACACTGTCCTAGGAGACGCATTCAAGGAGCGGTATATAACAAAGCCTCACCATAAACCAGTCCAGTTTGATTGTTTTGAGAAAAAAAGCAAGATGCATTGCCGAAATACTAACTGCCAGCATGACTGGGGAATCATAGTGAAGTACAGGACATTTGATAATCTACCAGTGATCAAAATCAAAAGCTTTGTAGTAGAGAACATTGAAACTGGGACACAAATGGATTTTCAGAAATGGAGAGATATTAATTTTTCTCTGAAGAATTTTGATGCTGAAGAGCTGTCCAGC
>psittacus_timneh-psittaciformes-rig1_CDS
ATGACGACGGAGGAGAAGAGGAACCTGCAATGCTACAGGCGGTACATCGAGAAGACCCTGAACCCCGTCTACATCCTGGGCAACATGACGGCCTGGCTGTCGGACGAGGAGAAGGAGCGAGTCCGTAAG---GAGGAGGAAAAGGGGGTGACG---GCGGCCGCCGCGTTGTTCCTGGATACCATCCTGCTGCTGGAGGCGGAGGGCTGGCTCCGGGGCTTCCTGGATGCCCTGGTTGCAGCAGGTTACACTGGACTGGCAGAAGCAGTTGAAAACTGGGACTTCAGCAAGCTGGAAAAGCTGGAGTTGCACAGACAGCTGTTGAAGAGGATAGAAGCAACCATGCTTGAAGTTGATCCGGTAGCGCTCATGCCTTACATAAACACATGCCTGATAGAAAGGGAGTGTGATGAGATCCTGCAGATTAGCGAATACAGAAGCAAAGCCGCTGGGATAACTAAACTCATTGAATGTCTCTGTCGATCTGATAAGGAAAACTGGCCAAAAAGCCTTCAGCTGGCACTGGATAACACAGGATATTGCAATGCAAGTGAACTGTGGGATATGAGAGAAGATAACGGCAAAGATGTTAATGGTGAAATGACAGATGCCTTTGAGAACAGCTTTGAAACCACAATGAGGTTTTCTGAAGAGGCAGAATGTGAT---AATCTCAGTGAAAATCTCTGTTCAGGTTCAGATGAGGTCTATCAGTCTTCACCTGTTTATGAGCCAAAGAAGGCTCGGAGCTACCAGACTGAACTTGCACAGCCTGCTATCAATGGATATAACACATTGATATGTGCCCCCACAGGATCTGGAAAAACTTTTGTGGCACTGATGATTTGTGAACACCATTTCCAAAACATGCCCTCAGGACGAAAGGCAAAAGTTGTCTTTCTTGCAGTCAAACTGCCAGTGTATGAACAACAGAAAAATGTATTCAAGCAGCACTTCGAAAGAAGTGGATATTCTGTTCAAGGAATCAGTGGTGAAACAGTGGCAAATGTCTCTGTAGAAAAGGTTATACAAGACAGTGACATCATTGTGCTAACACCCCAGATTCTTGTGAATAGCATTGAGGAAGGGGTCCTTAGCTCCCTCTCCATCTTCACTCTGATGATATTTGATGAGTGCCACAACACTATGGGCAACCACCCTTACAATGTGTTAATGAGTAGATACCTGGAAGAAAAATTTGATTCCTCTGCAAGCCAGCTACCTCAGATTGTAGGTTTAACTGCTTCTGTTGGAGTTGGTAATGCCAAGACCATCAAGGAAACGATAGAGTACGTCTGTACTGTCTGCGCCAACCTTGACGTACAGGCCATATCTACTGTCAGAGAGAACAAACAGGATCTGCAGAGATTTGGAAACAAACCAGAAATACATGTCCGATGGGTGAAAATGAGAGCTCAAAATCACTTTGCAGAGATTATCTCAGGCCTGATGTCTGAGACAGAGACGTTGATGAGAAAGAATTACTCAGTGGATGCTATCTCCCAGATCAACAAGAATGATTTTGGAACACAGAAATATGAACAATGGATAGTTGCCACTCAGAAGAAATGTAGACTATTGCAGCTGGCAGATAAGGAGAAGGAGAGCAGCATTTGCAGAGACCTTTTCATTTGCACTGAACACCTGCGGAAATTCAATGATGCTCTCATCATCAGTGAAGATGCCCGCATTGAAGATGCTTTAGCCTACCTAACTGATTTTTTCAGAAATGTCAGAAATGGACCATATACAGAGTTAGAGATGCAACTTACAGCCAAATTTCAAGAGAAAGAACCAAAACTATCTGCCCTTTCAAAAGATGAATCAAATGAGAATCCCAAGCTGGAAGAGCTTGCTTGCATCCTGGATGAAGCATACCACTATAACCCACAGACTCGCACTATTCTCTTTGCTAAGACAAGAGCCTTAGTAGCTGCTTTGAAGAAGTGGATAGAAGCAAACCCTTTATTT---AGCCACATAAAGCCAGGTATATTGATGGGTCATGGAAGAAGAGATCAAAAAATAGGCATGACCCTCCCAATGCAGAAGGGTGTACTGGATGCATTCAAAACCAACAAAGAAACCAGACTGCTAATCGCTACTTCTGTTGCTGACGAAGGCATTGATATTTCTGAGTGCAACCTTGTTGTGCTCTATGAGTACTTCGGTAATGTCACCAAAATGATCCAAGTCAGAGGTCGTGGAAGGGCTAAAGACAGCAAGTGCATCCTCCTGACAAACAAAACTGAAGTGGTTGAGAAAGAGAAACACAACCGTTACAAGGAAGAAATGATGAATGAAGCTGTTGAAAAGCTACAGAATTGGGATAAAAGAACATTTGCAAGAAAGATACATGATTTGCAAATGAAGGAAAAGGTATTACGAGATTTCCGGAAGAAAGAAACA---CGATACAAGGTAGTGGAAGGAAAGAAAAATCTTCTGTGTGGAAAGTGCAAAGCATTTGCGTGCAGTACAGATGACATCAGAATTATAAAGGAATCTCATCACACTGTCCTAGGAGACGCGTTCAAGGAGCGGTATATAACAAAGCCTCACCATAAACCAGTCCAGTTTGACTGTTTTGAGAAAAAAAGCAAGATGCATTGCCAAAATACTAACTGCCAGCATGACTGGGGAATCACAGTGAAGTACAAGACATTTGATAATCTACCAGTGATCAAAATCAAAAGCTTTGTAGTAGAGAACATTGAAACCGGGACACAAATGGATTTTCAGAAATGGAAAGATATTAATTTTTCTCTGAAGAATTTTGATGCTGAAGAACTGTCCAGC
>pyrrhura_perlata-psittaciformes-rig1_CDS
ATGACGGCGGAGGAGAAGAGGAACCTGCAATGCTACAGGCGCTACATCGAGAAGAGCCTGAACCCTGTCTACATCCTGGGCAACATGACAGCCTGGCTGTCGGACGAGGAGAAGGAGCGAGTCCGCAAG---GAGGAGGAGAAGGGGGTGACG---GCGGCCGCCGCGCTGTTCCTGGATACCATCTTGCTGCTGGAGGCGGAGGGCTGGCTCCGGGGCTTCCTGGATGCCCTGGTTGCAGCAGGTTACACTGGGCTGGCAGAAGCAGTTGAAAATTGGGACTTCAGTAAGCTGGAAAAACTGGAGTCGCACAGACAGTTGTTGAAGAGGATAGAAGCAACCATGCTAGAAGTTGATCCAGTCGCACTCATGCCTTACATAAACACGTGCCTGATAGAAAGGGAGTGTGATGAGATCCTGCAGATTAGCGAATACAGAAGCAAAGCAGCTGGGATAACTAAACTCATTGAATGTCTCTGTCGATCAGATAAGGAAAACTGGCCAAAAAGCCTTCAGCTGGCACTGGATAACACAGGATATTACAATGCAAGTGAACTATGGGATATGAGAGAAGATAACAGCAAAGATGTTGATGGTGAAATGACAGATGCCTTTAAGAACAGCTTTGAAACCACAATAATGTTTTCTGAGGAGGCAGAATGTGATAATAATCTCAGTGAAAATCTCTGTTCGGGTTCAGAAGAGGTCTATCAGTCTTCGCCTGTTTATGAACCAAAGAAGGCTCGGAGCTACCAGACTGAACTGGCACAGCCTGCTATCAATGGGTATAACACATTGATATGTGCCCCCACAGGATCTGGAAAAACTTTTGTGGCACTGATGATTTGTGAGCACCATTTCCAAAACATGCCCTCAGGACAAAAGGCAAAAGTTGTCTTTCTTGCAACCAAACTGCCAGTGTATGAACAACAGAAAAATGTATTCAAGCAGCACTTTGAAAGAAGTGGATATTCTGTCCAAGGAATTAGCGGTGAAACAGTTGCAAATGTCTCTGTAGAAAAGGTTATACAAGACAGCGACATCATTGTGCTAACACCCCAGATTCTTGTGAATAGCATCGAGGAAGGGATCCTTAGTTCCCTCTCCATCTTCACTCTGATGATATTTGATGAGTGCCACAACACTATGGGCAACCACCCTTACAATGTGTTAATGACCAGATACCTGGACCAAAAATTTGACTCCTCTGCAAGCCAACTACCTCAGATTGTAGGTTTAACTGCTTCTGTTGGAGTTGGTAATGCCAGGACCACCAAGGAAACAATAGAGTACATCTGTACTGTCTGCGCCAGCCTTGACATACAGGCCATATCTACTGTCAGAGAGAACAAACAGGATCTGCAGAGATTTGGAAACAAACCAGAAATACATGTCAGATGGGTGAAAATGAGAGCTCAAAATCACTTTGCAGGGATTATTTCAGGCCTGATGTCTGAGACAGAGGCATTGATGAGAAAGAATGACTCAGTGGATACTATCTCCCAGATCAGCAAAAATGATTTTGGAACACAGAAATATGAACACTGGGTAGTTGCCACTCAGAAGAAATGTAGACTATTGCAACTGGAAGATAAGGAGAAGGAGAGCAGCATTTGCAGAGACCTTTTCATTTGCACTGAACACCTGCGGAAATTCAATGATGCTCTCATCATCAGTGAAGATGCCCGCATTGAAGATGCTTTAGCCTACCTAACTGATTTTTTCAGAAATGTCAGAAATGGACCATATACAGAGTTAGAGAAGCACCTTACAGCCAAATTTCAAGAGAAAGTACCAAAACTGTTAGCCCTTTCAAAAGATGAAGCAAATGAGAATCCCAAGCTGGAAGAGCTTGCTTGCATCCTGGATGAAGCATACCACTATAACCCACAGACTCGCACTATTCTCTTTGCAAAGACAAGAGCCTTAGTAGCTGCTTTGAAGAAGTGGATAGAAACAAACCCTCTATTT---AGCCACATAAAGCCAGGTATATTGATGGGTCATGGAAGAAGAGATCAAAAAACAGGTATGACCCTCCCAATGCAGAAGGATGTACTGGATGCATTCAAAACCACCAAAGACACCAGACTGCTAATTGCTACTTCTGTTGCTGATGAAGGCATTGATATTTCTGAGTGCAACCTTGTTGTGCTCTATGAATACTTTGGTAACGTCACCAAAATGATCCAAGTCAGAGGTCGTGGAAGGGCTAAAGACAGCAAGTGCATCCTCCTGACAAACAAAACAGAAGTGGTTGAGAAAGAGAAACAGAACCGTTACAAGGAAGAAATGATGAATGAAGCTGTTGAAGTGCTACAGAATTGGGATAAAAGAACATTTGCAGGAAAGATACATGAATTGCAAAGGAAGGAAAAGGTATTACGAGATTCCAGGAAGAAAGAAATG---AGATACAAGGTAGTGGAAGGAAAGAAAAATCTTCTGTGTGGAAAGTGCAAAGCATTCGCCTGCAGTACAGATGACATCAGAATCATAAAGGAATCTCATCACACTGTCCTAGGAGATGCGTTCAAGGAGCGGTATATAACAAAGCCTCACCATAAACCATGCCAGTTTGATGGTTTTGAGAAAAAAAGCAAGATGCATTGCCAAAATACTAACTGCCAGCATGACTGGGGAATTATAGTGAAGTACAGGACATTTGATAATCTACCAGTGATCAAAATCAAAAGCTTTGTAGTAGAAAACATTGCAACTGGAACACAAATGGATTTTCAGAAATGGAAAGATATTAATTTTTCTCTGAAGAATTTTGATGCTGAAGAACTGTCCAGC
>rhea_americana-rheiformes-rig1_CDS
ATGAGCGCGGAGGAGAAGCGAGGCCTGCAATGCTACCGGCGGCTCATCGAGGGCATCCTGAACCCCGTGTACATCCTGGGCAACATGACGGACTGGCTGGAGGATGAGGTCAGGGAGAGGATCCGGAAGGAGGAGGAGGAGAGAGGGGTGAGG---GCGGCCGCCTCGCTCTTCCTCGACGCGATCCTGCAGCTGCAGGCCCGGGGATGGTTCAGGGGCTTCCTCAACGCGCTGGAGGCAGCAGGTTACTCTGGGCTGGCAGAAGCAATTGAAAACTGGGACTTCAGTAAACTGGAAAAACTGGAGTTGTATAGACAGCTGCTGAAGCGGATAGAAGCGACAATGATAGAAGTTGATCCAGTGGTGCTCATGCCCCACATAAACACATGCCTGATAAACAGGGAGTGTGATGAGATTCTGCAGATTAGCGAACACAGGAGCAAACCAGCAGGCATAACTAAACTCATTGAATGTCTCTGTCGATCAGATAAGGAAAACTGGCCAAAAAGCCTGCAGATAGCACTAGACAATACAAGATATTACCGCGCAAGTGAACTATGGGATATGACGGAAGATAATAGCAAAGATGCTGACAGAGAAATGATGGAGGTTTCTGAGGACAGCTTTGAAACTAGTATAACATATTCTGAAGAAGGAGAATGTGATAATAATCTCAGTGAAAATGTCTGTTCAGCTGCAGAAGTGATTGACCAGTCTCCACCTATTTATGAACCAGAGAAGGCTCGAAGTTACCAGATTGAGCTTGCACAGCCTGCTATCAATGGGAAAAATACAATAATAAATGCTCCTACTGGCTCCGGGAAAACCTTTGTGGCGCTTCAGATCTGTGATTACCATCTCCAAAACATGCCAGCAGGACGAAAGGGAAAGGTTGTCTTTCTAGCAACTAAAGTCCCAGTGTATGAGCAACAGAGAACTGTGTTCAAGCAGCACTTTGAAAGAAGTAGGTACTCCGTTGAAGGAATCAGTGGTGAATCCATTGCACGTGTCTCTGTAGCGAAGGTTATACAGGACAGCGACATCATCATACTGACCCCGCAGATCCTCGTGAATAGCTTTCAGGACGGGACCCTTAGCTCCCTCTCCATTTTCACTCTGATGATATTTGACGAGTGCCACAACACCATGGGCAACCACCCTTACAACGTGATAATGACTAAGTATCTGGAAGAAAAATTTAACTCCTCTGCAAGTCATCTGCCTCAGATTGTAGGTTTAACTGCCTCCGTTGGAGTTGGTAGTGCCAAAAACACCAACGAGGTGATAGAGCATATCTGCACGCTGTGCTCCTACCTGGACATACAGACCATATCCACCGTCAGAGAGAACATACAGGATCTGCAGAGCATCGTATACAAGCCAGAAACATATGTCAGACACATTGAAATGCGACCTCATAATCGCTTTGTGGACATTATCTCAGGTTTGATGATTCAGACAGAGGCACTGATGAGAACGATTTACTCAGTGGACACTGTCTCCCAGATTACCTGGAATGAGTTTGGAACACAGAAATATGAACACTGGATAGTTAAAACTCAGAAGAAATACAGACTGTTGCAACTAGcGGATAAAGAGGAGGAGAGCAGGATTTGTAAAGCCATTTTCATTTGCACTGAACAACTGAGGAAATTCAATGATGCCCTCATCATCTGTGAAGATGCCCGCACCCAAGATGCTTTAGCCTACCTAACAGAATTTTTCACAAATGTCAGAAATGGACCATTCACAGAGTTAGAGCAGCATCTGACAGCCAAATTTCAAGAGAAAGAAGAGGAGCTGATTGCCCTTTCAAAAGATGAATCAAATGAGAATCCTAAACTGGAAGAGCTTGCCAGCATCTTGGATGAAGCATACCGCTATAACCCACAGACCCGCACTCTTCTCTTTGCTAAGACAAGAGCCCTAGTAGCTGCTTTGAAGAAGTGGATAGAAGAAAATCCTCTCCTTCGTAGCCACATAAAACCAGATGTTTTGGTGGGGCGTGGAAGAGCGAGACAGGAGACAGGTATGACCCTCCCAAGCCAGAAGGGTGTATTGGATGCTTTCAAAACCAGTAAGAACAACAACCTGCTAATTGCTACATCTGTTGCTGATGAAGGCATTGATATTGCCCAATGCAACCTTGTTGTGCTCTATGAATACTACGGCAATGTCATCAAAATGATCCAAGTCAGAGGTCGTGGAAGGGCAAGAGACAGCAAGTGCATCCTTGTGACGAGCAAAAGAGAAGTAGTTGAGAATGAGAAATACAACCGTTTTAAGGAAGAAATGATAAATGAAGCTATTGAAGAGCTCCAGAAGTGGGATGAGGCAACATTTACAAGAAAGATATATAAACTTCAAATGGAGGGAAAGATGTTACGAGATTCCAAGAAGAAAGATACA---AGACTAAAGATAGAGGAAGGCAAAAAAAATCTCCTATGTGGAAAATGTAAATCATATGCTTGCAATACAGATGACATCAGAGTCATAAAGGAATCTCATCACACTGTTCTTGGAGAAGCATTCAAGGAGCGTTACATAACAAAGCCTCATACAAAACCATTACAGTATGATGATTTTATTAAAAAAAGCAAGATGTATTGCCAAAATACTAATTGCCAGCATGACTGGGGAATCATAGTGAAGTATAAGACATTTGATAATCTACCAGTGATCAAAATCAAAAGCTTTGTTATGGAAGATGTTGCAACTGGGACACAAAAGGATTTTCAGAAATGGAGAAATGTTAATTGTTCTTTCAAAATTTTTGATGTAGAAGAAATGTCTAGC
>asio_otus-strigiformes-rig1_CDS
ATGACCGCGGAGGAGAAGAGGAACCTGCAGCGCTGCAGGCGGTACATCGAGAGGAGCCTGAACCCCATCTACGTCCTGAGCAACATGACGGACTGGCTGTCCGACGATGTGAAGGAGAGAGTCCGGAAG---GAGGAGGAGAAGGGGGTGACG---GCGGCTGCCGCGCTGTTTCTGGACGCCGTCCTGCAGCTGGAGGCGCAGGGCTGGCTCCGAGCCTTCCTGGACGCCCTGGTTGCAGCAGGTTACACTGGACTGGCAGAAGCAATTGAAAACTGGGACTTCAGCAAACTGGAAAAACTGGAGTTGCACAGACAGCTCTTGAAGCGCATAGAAGCAACAATGCTAGAAGTTGATCCGGTAGCACTCATGCCTTACATAAACATGTGCCTGATAGAAAGGGAGTGTGATGAGATCCTGCAGATTAGCGAATACAGAAGCAAAGCAGCTGGGGTAACTAAACTCATTGAATGCCTCTGTCGATCGGATAAGGAAAACTGGCCAAAAAGCCTTCAGCTGGCACTAGATAATGCAGGATACTACAATGCAAGTGAGCTGTGGGATATGAGAGAAGATAATGGCAACGATGTTGATGGTGAAATGACAGACGTCTCTGAGAACAGCTTTGAAACCACAATTACATTTTTTGAAGAAGCAGAATGTGATAATAATCTCAGTGAAAATCTTTGTTCAGCTTCAGAAGGGACCTGTCAGTCTTCACCTGTTTATGAACCAAAGAAGGCTTGGAGCTACCAGACTGAACTTGCACAGCCTGCTATCAATGGGAAAAACACATTGATATGTGCCCCCACAGGATCTGGAAAAACTTTTGTCGCAATTCTGATTTGTGAACACCATTTGCAAAACACGCCCTCAGGACAAAAAGCAAAAGTTGTCTTTCTTGCAACCAAAGTGCCAGTGTATGAACAACAGAAAAATGTATTCAGGCAGCATTTTGAAAGAAGTGGATATTCTGTTCAAGGAATTAGTGGTGAAACAGTTGCAAATGTTTCTGTAGAAAAGGTTATACAGGACAGTGACATCATTGTGCTAACACCCCAGATTCTTGTGAATAGCATTGAGGAGGGGATCCTTAGCTCCCTCTCCATCTTCACTCTTATGATATTTGATGAGTGCCACAACACCACGGGCAATCACCCTTACAATGTGTTAATGACCAGATACCTGCAACAAAAATTTGACTCCTCTGAAAGCCAGCTGCCTCAGATTGTAGGTTTAACTGCTTCTGTTGGAGTTGGTAATGCCAAGAGTGTCAAGGAAACGATAGAGCACATCTGTACCCTCTGCTCCTACCTTGACATACAGGCCCTGTCCACTGTCAGAGAGAACAAAGAGGATCTGCAGAGATTCAGAAACAAGCCAGAAACATATGTCAGATGGGTTAAAATGCGAGTTCAGAATCACTTTGCAGACATTATCTCAGGTCTGATGTCTGAGACAGAGGCGCTGATGAGGAAGATTTACTTAGTGGATACTATCTCCCAAATCAACAAGAATGATTTTGGAACACAGAAATATGAACACTGGATAGTTGACACTCAGAAAAAATGCAGGCTGTTGCAACTGGAAGATAAGGAGAAGGAGAGCAGCATTTGTAGAGACCTTTTCATTTGCACTGAGCACCTGCGGAAATTCAATGATGCTCTCATCATCAGTGAAGACGCCCGCATTGAAGACGCTTTAGCTTACCTAACTGAATTTTTCACAAATGTTAAAAATGGACCATATACAGAATTAGAGGAGCAACTAACAGCCAAATTTCAAGAGAAAGAACCAGAACTGACTTCCCTTTCAAAAGATGAATCAAATGAGAATCCCAAGCTGGAAGAGCTTGCTTGCATCCTGGATGAAGCATACCGCTATAACCCACAGACTCGCACTCTTCTCTTTGCTAAGACAAGAGCCTTAGTAACTGCTTTGAAGAAGTGGATAGAAGCAAACCCTCTACTT---AGCCACATAAAGTCAGATGTGTTGATGGGTCGTGGAAGAAGAGATCAAAAAACAGGTATGACCCTCCCAATGCAGAAGGGTGTACTGGATGCATTCAAAACCAACAAAGACAGCAGACTGCTAATTGCTACCTCTGTTGCTGACGAAGGCATTGATATTTCTGAGTGCAACCTTGTTGTGCTCTATGAATACTTTGGTAATGTCACCAAAATGATCCAAGTAAGAGGTCGTGGAAGGGCAAGAGGTAGCAAGTGCATCCTTGTGACAAGCAAAACAGAATTGGTTGAGAATGAGAAACACAACCGTTACAAGGAAGAAATAATGAATGAAGCTATTGAAAAGCTACAGAATTGGGATGAAACAACATTTGCAAGAAAGATACATGACCTGCAAATGAAGGAAAAGGTATTACGAGATTCCAGGAAGAAAGAAACA---AGACGTACAGTAGTGGAAGGGAAAAAAAATCTTCTGTGTGGAAAATGCAAAGCATATGCCTGTAGTACAGATGACATCAGAGTTATAAAGGAATCTCATCACACTGTCCTAGGAGATGCGTTCAAGGAGCGTTACATAACAAAGCCTCACCAGAAACCAGTCCAGTTTGACTGTTTTGAGAAAAAAAGCAAGATGCATTGCCAAAATACTAATTGCCAACATGACTGGGGAATCATAGTGAAGTACAAGACATTTGATAACCTACCAGTGATCAAAATCAAAAGCTTTGTAGTAGAGAACGTTGAAACTGGGAGACAAATGGAACTTCAGAAATGGAAAAATATTAATTTTTCTTTGAAGAATTTTGAT---GAAGAAACATCCAGC
>bubo_blakistoni-strigiformes-rig1_CDS
ATGACCGCGGAGGAGAAGAGGAACCTGCAGCGCTGCAGGCGGTACATCGAGAGGAGCCTGAACCCCATCTACGTCCTGAGCAACATGACGGACTGGCTGTCCGACGATGTGAAGGAGAGAGTCCGGAAG---GAGGAGGAGAAGGGGGTGACG---GCGGCCGCCGCGCTGTTTCTGGACGCCGTCCTGCAGCTGGAGGCGCAGGGCTGGCTCCGGGCCTTCCTGGACGCCCTGGTTGCAGCAGGTTACACTGGACTGGCAGAAGCAATTGAAAACTGGGACTTCAGCAAACTGGAAAAACTGGAGTTGCACAGACAGCTCTTGAAGCGCATAGAAGCAGCAATGCTAGAAGTTGATCCGGTAGCACTCATGCCTTACATAAACACGTGCCTGATAGAAAGGGAGTGTGATGAGATCCTGCAGATTAGCGAATACAGAAGCAAAGCAGCTGGGGTAACTAAACTCATTGAATGCCTCTGTCGATCGGATAAGGAAAACTGGCCGAAAAGCCTTCAGCTGGCACTAGATAATGCAGGATATTACAATGCAAGTGAACTGTGGGATATGAGAGAAGATAATGGCAAAGATGTTGATGGTGAAATGACAGACGTCTCTGAGAACAGCTTTGAAACCACAATTACATTTTTTGAAGAAGCAGAATGTGATAATAATCTCAGTGAAAATCTTTGTTCAACTTCAGAAGGGACCTGTCAGTCTTCACCTGTTTATGAACCAAAGAAGGCTTGGAGCTACCAGACTGAACTTGCACAGCCTGCTATCAATGGGAAAAACACATTGATATGTGCCCCCACAGGATCTGGAAAAACTTTTGTCGCACTTCTGATTTGTGAACACCATTTCCAAAACATGTCCTCAGGACAAAAAGCAAAAGTTGTCTTTCTTGCAACCAAAGTGCCAGTGTATGAACAACAGAAAAATGTATTCAGGCAGCATTTTGAAAGAAGTGGATATTCTGTTCAAGGAATTAGTGGTGAAACAGTTGCAAATGTTTCTGTAGAAAAGGTTATACAGGACAGTGACATCATTGTGCTAACACCCCAGATTCTTGTGAATAGCATTGAGGAGGGGATCCTTAGCTCCCTCTCCATCTTCACTCTGATGATATTTGATGAGTGCCACAACACCACGGGCAATCACCCTTACAATGTGTTAATGACCAGATACCTGCAACAAAAATTTGACTCCCCTGCAAGCCAGCTGCCTCAGATTGTAGGTTTAACTGCTTCTGTTGGAGTTGGTAATGCCAAGAGTGTCAAGGAAACGATAGAGCACATCTGTACCCTCTGCTCCTACCTTGACATACAGGCCCTGTCCACTGTCAGAGAGAACAAAGAGGATCTGCAGAGATTCAGAAACAAGCCAGAAACATATGTCAGATGGGTTAAAATGCGAGTTCAGAATCACTTTGCAGACATTATCTCAGGTCTGATGTCTGAGACAGAGGCATTGATGAGGAAGATTTACTCAGTGGATACTATCTCCCAAATCAACAAGAATGATTTTGGAACACAGAAATATGAACACTGGATAGTTGCCACTCAGAAAAAATGCAGGCTGTTGCAACTGGCAGATAAGGAGAAGGAGAGCAGCATTTGTAGAGACCTTTTCATTTGCACTGAGCACCTGCGGAAGTTCAATGATGCTCTCATCATCAGTGAAGACGCCCGCATCGAAGATGCTTTAGCTTACCTAACTGAATTTTTCACAAATGTTAGAAATGGACCATATACAGAATTAGAGGAGCAACTAACAGCCAAATTTCAAGAGAAAGAACCAGAACTGACTTCCCTTTCAAAAGATGAATCAAACGAGAATCCCAAGCTGGAAGAGCTTGCTTGCATCCTGGATGAAGCATACCGCTATAACCCACAGACTCGCACTCTTCTCTTTGCTAAGACAAGAGCCTTAGTAGCTGCTTTGAAGAAGTGGATAGAAGCAAACCCTCTACTT---AGCCACATAAAATCAGATGTGTTGATGGGTCGTGGAAGAAGAGATCAAAAAACAGGTATGACCCTCCCAATGCAGAAGGGTGTACTGGATGCATTCAAAACCAAGAAAGACAGCAGACTGCTAATTGCTACCTCTGTTGCTGGCGAAGGCATTGATATTTCTGAGTGCAACCTTGTTGTGCTCTATGAATACTTCGGTAATGTCACCAAAATGATCCAAGTAAGAGGTCGTGGAAGGGCAAGAGGTAGCAAGTGCATCCTTGTGACAAGCAAAACAGAAGTGGTTGAGAATGAGAAACACAACCGTTACAAGGAAGAAATGATGAATGAAGCTATTGAAAAGCTACAGAATTGGGATGAAACAACATTTGCAAGAAAGATACATGACCTGCAAATGAAGGAAAAGGTATTACGAGATTCCAGGAAGAAAGAAACA---AGACGTACAGTAGTGGAAGGGAAAAAAAATCTTCTGTGTGGAAAATGCAAAGCATATGCCTGTAGTACAGATGACATCAGAGTTATAAAGGAATCTCATCACACTGTCCTAGGAGATGCGTTCAAGGAGCGTTACATAACAAAGCCTCACCAGAAACCAGTCCAGTTTGATTGTTTTGAGAAAAAAAGCAAGATGCATTGCCAAAATACTAATTGCCAACATGACTGGGGAATCATAGTGAAGTACAAGACATTTGATAACCTACCAGTGATCAAAATCAAAAGCTTTGTAGTAGAGAACGTTGAAACTGGGACACAAATGGAACTTCAGAAATGGAAAAATATTAATTTTTCTTTGAAGAATTTTGATGTTGAAGAAACATGCAGC
>otus_sunia-strigiformes-rig1_CDS
ATGACCGCGGAGGAGAAGAGGAACCTGCAGCGCTGCAGGCGGTACATCGAGAGGAGCCTGAACCCCATCTACGTCCTGAGCAACATGACAGACTGGCTGTCCGACGATGTGAAGGAGAGAGTCCGGAAG---GAGGAGGAGAAGGGGGTGACG---GCGGCTGCCGCACTGTTTCTGGACGCCGTCCTGCAGCTGGAGGCGCAGGGCTGGCTCCGGGCCTTCCTGGACGCCCTGGTTGCAGCAGGTTACACTGGACTGGCAGAAGCAATTGAAAACTGGGACTTCAGCAAACTGGAAAAACTGGAGTTGCACAGACAGCTCTTGAAGCGCATAGAAGCAACAATGCTAGAAGTTGATCCGGTAGCACTCATGCCTTACATAAACACGTGTCTGATAGAAAGGGAGTGTGATGAGATCCTGCAGATTAGCGAATACAGAAGCAAAGCAGCTGGGGTAACTAAACTCATTGAATGCCTCTGTCGATCGGATAAGGAAAACTGGCCGAAAAGCCTTCAGCTGGCACTAGATAATGCAGGATATTACAATGCAAGTGAACTGTGGGATATGAGAGAAGATAATGGCAAAGATGATGATGGTGAAATGACAGATGTCTCTGAGAACAGCTTTGAAACCACAATTACATTTTTTGAAGAAGCAGAATGTGATAATAATCTCAGTGAAAATCTTTGTTCAGCTTCAGAAGGGACCTGTCAGTCTTCACCTGTTTATGAACCAAAGAAGGCTTGGAGCTACCAGACTGAACTTGCACAGCCTGCTATCAATGGGAAAAACACGTTGATATGTGCCCCCACAGGATCTGGAAAAACTTTTGTCGCACTTCTGATTTGTGAACACCATTTCCAAAACATGTCCTCAGGACAAAAAGCAAAAGTTGTCTTTCTTGCAACCAAAGTGCCAGTGTATGAACAACAGAAAAATGTATTCAGGCAGCATTTTGAAAGAAGTGGATATTCTGTTCAAGGAATTAGTGGTGAAACAGTTGCAAATGTTTCTGTAGAAAAGGTTATACAGGACAGTGACATCATTGTGCTAACACCCCAGATTCTTGTGAATAGTATCGAGGAGGGGATCATTAGCTCCCTCTCCATCTTCACTCTGATGATATTTGATGAGTGCCACAACACCACGGGCAATCACCCTTACAATGTGTTAATGACCAGATACCTGCAACAAAAATTTGACTCCTCTGCAAGCCAGCTGCCTCAGATTGTAGGTTTAACTGCTTCTGTTGGAGTTGGTAATGCCAAGAGTGTCAAAGAAACGATAGAGCACATCTGTACCCTCTGCTCCTACCTTGACATACAGGCCCTGTCCACTGTCAGAGAGAACAAAGAGGATCTGCAGAGATTCAGAAACAAGCCAGAAACATATGTCAGATGGGTTAAAATGCGAGTTCAGAATCACTTTGCAGACATTATCTCAGGTCTGATGTCTGAGACAGAGGCGCTGATGAGGAAGAATTACTCAGTGGATACTATCTCCCAAATCAACAAGAATGATTTTGGAACACAGAAATATGAACACTGGATAGTTGCTACTCAGAAAAAATGCAGGCTGTTGCAACTGGCAGATAAGGAGAAGGAGAGCAGCATTTGTAGAGACCTTTTCATCTGTACTGAGCACCTGCGGAAACTCAATGATGCTCTCATCATTAGTGAAGACGCCCGCATCGAAGATGCTTTAGCTTACCTAACTGAATTTTTCACAAATGTTAAAAATGGACCCTATACAGAATTAGAGGAGCAACTAACAGCCAAATTTCAAGAGAAAGAACCAGAACTGACTTCCCTTTCAAAAGATGAATCAAATGAGAATCCCAAGCTGGAAGAGCTTGCTTGCATCCTGGATGAAGCATACCGCTATAACCCACAGACTCGCACTCTTCTCTTTGCTAAGACAAGAGCCTTAGTAGCTGCTTTGAAGAAGTGGATAGAAGCAAATCCTCTACTT---AGCTACATAAAGTCAGATGTGTTGATGGGTCGTGGAAGAAGAGATCAAAAAACAGGTATGACCCTCCCAATGCAGAAGGATGTACTGGATGCATTCAAAACCAACGAAGACAGCAGACTGCTAATTGCTACCTCTGTTGCTGACGAAGGCATTGATATTTCCGAGTGCAACCTTGTTGTGCTCTATGAATACTTTGGTAATGTCACCAAAATGATCCAAGTAAGAGGTCGTGGAAGGGCAAGAGGTAGCAAGTGCATCCTTGTGACAAGCAAAAAAGAAGTGGTTGAGAATGAGAAACACAACCGTTACAAGGAAGAAATGATGAATGAAGCTATTGAAAAGCTACAGAATTGGGATGAAACAACATTTGCAAGAAAGATACATGACCTGCAAGTGAAGGAAAAGGCATTACGAGATTCCAGGAAGAAAGAAACA---AGACGTACAGTAGTGGAAGGGAAAAAAAATCTTCTGTGTGGAAAATGCAAAGCATATGCCTGTAGTACAGATGACATCAGAGTTATAAAGGAATCTCATCACACTGTCCTAGGAGATGCGTTCAAGGAGCGTTACATAACAAAGCCTCACCAGAAGCCAGTCCGGTTTGATTGTTTTGAGAAAAAAAGCAAGATGCATTGCCAAAATGCTAATTGCCAACATGACTGGGGAATCATAGTGAAGTACAAGACATTTGATAACCTACCAGTGATCAAAATCAAAAGCTTTGTAGTAGAGAACGTTGAAACTGGGACACAAATGGAACTTCAGAAATGGAAAAATATTAATTTTTCTTTGAAGAATTTTGATGTTGAAGAAACATCCAGC
>strix_occidentalis-strigiformes-rig1_CDS
ATGACCGCGGAGGAGAAGAGGAACCTGCAGCGCTGCAGGCGGTACATCGAGAGGAGCCTGAACCCCATCTACGTCCTGAGCAACATGACGGACTGGCTGTCCGACGATGTGAAGGAGAGAGTCCGGAAG---GAGGAGGAGAAGGGGGTGACG---GCGGCCGCCGCGCTGTTTCTGGACGCCGTCCTGCAGCTGGAGGCGCAGGGCTGGCTCCGGGCCTTCCTGGACGCCCTGGTTGCAGCAGGTTACACTGGACTGGCAGAAGCAATTGAAAACTGGGACTTCAGCAAACTGGAAAAACTGGAGTTGCACAGACAGCTCTTGAAGCGCATAGAAGCAACAATGCTAGAAGTTGATCCAGTAGCACTCATGCCTTACATAAACATGTGCCTGATAGAAAGGGAGTGTGATGAGATCCTGCAGATTAGCGAATACAGAAGCAAAGCAGCTGGGGTAACTAAACTCATTGAATGCCTCTGTCGATCGGATAAGGAAAACTGGCCGAAAAGCCTTCAGCTGGCACTAGATAATGCAGGATATTACAATGCAAGTGAACTGTGGGATATGAGAGAAGATAATGGCAAAGATGTTGATGGTGAAATGACAGACGTCTCTGAGAACAGCTTTGAAACCACAATTACGTTTTTTGAAGAAGCAGAATGTGATAATAATCTCAGTGAAAATCTTTGTTCAGCTTCAGAAGGGACCTGTCAGTCTTCACCTGTTTATGAACCAAAGAAGGCTTGGAGCTACCAGACTGAACTTGCACAGCCTGCTATCAATGGGAAAAACACATTGATATGTGCCCCCACAGGATCTGGAAAAACATTTGTTGCACTTTTGATTTGTGAACACCATTTCCAAAACATGTCCTCAGGACAAAAAGCAAAAGTTGTCTTTCTTGCAACCAAAGTGCCAGTGTATGAACAACAGAAAAATGTATTCAGGCAGCATTTTGAAAGAAGTGGATATTCTGTTCAAGGAATTAGTGGTGAAACAGTTGCAAATGTTTCTGTAGAAAAGGTTATACAGGACAGTGACATCATTGTGCTAACACCCCAGATTCTTGTGAATAGCATTGAGGAGGGGATCCTTAGCTCCCTCTCCATCTTCACTCTGATGATATTTGATGAGTGCCACAACACCACGGGCAATCACCCTTACAATATGTTAATGACCAGATACCTGCAACAAAAATTTGACTCCTCTGCAAGCCAGCTGCCTCAGATTGTAGGTTTAACTGCTTCTGTTGGAGTTGGTAATGCCAAGAGTGTCAAGGAAACGATAGAGCACATCTGTACCCTCTGCTCCTACCTTGACATACAGGCCCTGTCCACTGTCAGAGAGAACAAAGAGGATCTGCAGAGATTCAGAAACAAGCCAGAAACATATGTCAGATGGGTTAAAATGCGAGTTCAGAATCACTTTGCAGACATTATCTCAGGTCTGATGTCAGAGACAGAGGCGTTGATGAGGAAGATTTACTCAGTGGATACTATCTCCCAAATGAACAAGAACGATTTTGGAACACAGAAATATGAACACTGGATAGTTGCCACTCAGAAAAAATGCAGGCTGTTGCAACTGGCAGATAAGGAGAAGGAGAGCAGCATTTGTAGAGACCTTTTCATTTGCACTGAGCACCTGCGGAAATTCAATGATGCTCTCATCATCAGTGAAGACGCCCGCATCGAAGATGCTTTAGCTTACCTAACTGAATTTTTCACAAATGTTAAAAATGGACCATATACAGAATTAGAGGAGCAACTAACAGCCAAATTTCAAGAGAAAGAACCAGAACTGACTTCCCTTTCAAAAGATGAATCAAATGAGAATCCCAAGCTGGAAGAGCTTGCTTGCATCCTGGATGAAGCATACCGCTATAACCCACAGACTCGCACTCTTCTCTTTGCTAAGACAAGAGCCTTAGTAGCTGCTTTGAAGAAGTGGATAGAAGCAAACCCTCTGCTT---AGCCACATAAAGTCAGATGTCTTGATGGGTCGTGGAAGAAGAGATCAAAAAACAGGTATGACCCTCCCAATGCAGAAGGGTGTACTGGATGCATTCAAAACCAACAAAGACAGCAGACTGCTAATTGCTACCTCTGTTGCTGACGAAGGCATTGATATTTCTGAGTGCAACCTTGTTGTGCTCTATGAATACTTTGGTAATGTCACCAAAATGATCCAAGTAAGAGGTCGTGGAAGGGCAAGAGGTAGCAAGTGCATCCTTGTGACAAGCAAAACAGAAGTGGTTGAGAATGAGAAACACAACCGTTACAAGGAAGAAATGATGAATGAAGCTATTGAAAAGCTACAGAATTGGGATGAAACAACATTTGCAAGAAAGATACATGACCTGCAAATGAAGGAAAAGGTATTACGAGATTCCAGGAAGAAAGAAACA---AGACGTACAGTAGTGGAAGGGAAAAAAAATCTTCTGTGTGGAAAATGCAAAGCATATGCCTGTAGTACAGATGACATCAGAGTTATAAAGGAATCTCATCACACTGTCCTAGGAGATGCATTCAAGGAGCGTTACATAACAAAGCCTCACCAGAAACCAGTCCAGTTTGATTGTTTTGAGAAAAAAAGCAAGATGCATTGCCAAAATACTAACTGCCAACATGACTGGGGAATCATAGTGAAGTACAAGACATTTGATAACCTACCAGTGATCAAAATCAAAAGCTTTGTAGTAGAGAACGTTGAAACTGGGACACAAATGGAACTTCAGAAATGGAAAAATATTAATTTTTCTTTGAAGAATTTTGATGTTGAAGAAACATCCAGC
>tyto_alba-strigiformes-rig1_CDS
ATGACGGCGGAGGAGAAGAGGAGCCTGCAGTGCTGCAGGCGGTACATCGAGAAGAGCCTGAACCCCATCTACATCCTGGGCAACATGACGGACTGGCTGTCCGACGAGGTGAAGGAGAGAGTCCGAAAG---GAGGAGGAGAAGGGGGTGACG---GCGGCCGCCGCGCTGTTTCTGGATGCCATCCTGCAGCTGGAGGTGGAGGGCTGGCTCCGGGCCTTCCTGGACGCCCTGGTTGCAGTAGGTTACACTGGATTGGCTGAAGCAATTGAAACCTGGGACTTCAGCAAACTGGAAAAACTGGAGTTGCACAGGCAGCTCTTGAAGCGGATAGAAGCAACAATGCTAGAAGTTGATCCGGTAGCACTCATGCCTTACATAAACACATGCCTGATAGAAAGGGAGTGTGATGAGATCCTGCAGATTAGTGAATACAGAAGCAAAGCAGCTGGAATAACTAAACTCATTGAATGTCTCTGTCGATCGGATAAGGAAAACTGGCCAAAAAGCCTTCAGCTGGCACTAGATAATGCAGGATATTACAATGCAAGTGAACTGTGGGATATGAGAGAAGATAATGGCAAAGTTTTTGATGGTGAAATGACAGATGCTTCTGAGAACAGCTTTGAAACCACAATTACATTCTCTGAAGAAGCAGAATGTGATAATAATCTCAGTGAAAATCTGTGCTCAGCTTCAGAGGGGACCTGTCAGTTTTCACCTGTTGATGAACCAAAGGAGGCTCGGAACTACCAGACTGAGCTTGCGCAGCCTGCTATCAATGGGAAAAACACATTGATATGTGCCCCAACAGGAACTGGAAAAACTTTTGTGGCACTTCTGATTTGTGAACATCATTTCCAAAACACGTTCTTGGGACGAAAGGCAAAAGTTGTCTTTCTTGCAACCAAAGTGCCAGTGTACGAACAACAGAAAACTGTATTCAAACAGCATTTTGAAAGAAGTGGGTACTCTGTTCAAGGAATTAGTGGTGAAACAGTTGCAAATGTCTCTGTAGAAAAGGTTATACAGGACAGTGACATCATTGTGCTAACGCCCCAGATTCTTCTGAACAGCATCGAGGAAGGGATCGTTAGCTCCCTCTCTATCTTCACTCTGATGATATTTGATGAGTGCCACAACACTACAGGCAACCACCCTTACAATGTGTTAATGACCAAATACCTGCAACAAAAATTTGGCTCCTCTGCAAACCAACTGCCTCAGATTGTAGGTTTAACCGCTTCTGTTGGAGTTGGTAATGCCAAGACTGTTGAGGAAACGGTAGAGCACATCTGTACCCTCTGCTCCTACCTTGACATACAGACCATATCCACTGTCAGAGAGAACAAAGAGGAGCTGCAGAGATTCACAAACAAGCCAGAAACGTTTGTCAGATGGGTTAACATGCGAGTTCAGAATCACTTCGCAGACATTATCTCGGGTCTGATGTCTGAGACAGAGGCATTGATGAGGAAGATTTACTCAGTGGATACTATCTCCCAAATCAACAAGAATGATTTTGGAACACAGAAATATGAACAGTGGATAGTTGCCACTCAGAAGAAATGCAAACTGTTGCAACTGGCAGATAAGGAGAAGGAGAGCAGCATTTGTAGAGACCTTTTCATTTGCACGGAACACCTGCGGAAATTCAACGATGCTCTCATCATCAGCGAAGATGCCCGCATTGAAGATGCTTTAGCCTACCTAACTGAATTTTTCACAAATGTTAAAAATGGACCATATACAGAGTTAGAGAAGCAACTGACAGCCAAATTTCAAGAGAATGAACCAGAACTGACTGCCCTTTCAAAAGATGAATCAAACGAGAATCCCAAGCTGGAAGAGCTTGCTTCCATACTGGATGAAGCATACCGCTATAACCCACAGACTCACACTCTTCTCTTTGCTAAGACAAGAGCATTAGTAGCTGCTTTGAAGAAGTGGGTGGAAGGAAACCCTCTGCTT---AGCCACATAAAGACAGATGTGTTGATGGGTCATGGAAGAAGAGATCAAAAAACAGGTATGACCTTCCCAATGCAGAAGGGTGTACTGGATGCATTCAAAACCAACAAAGACAGCAGACTGCTAATTGCTACATCAGTTGCTGACGAAGGCATTGATATTTCTGAGTGCAACCTTGTTGTGCTCTATGAATACTTTGGTAATATCAGCAAAATGATCCAAGTCAGAGGTCGTGGAAGGGCAAAAGGCAGCAAGTGCATCCTTGTGACAAGCAAAACAGAAGTGGTTGAGAATGAGAAACACAACCGTTATAAAGAAGAAATGATGAATGAAGCTATTGAAGAGCTACAGAATTGGGATGAAACAACATTTGTAAGAAAGATACACGACCTGCAAATGAAGGAAAAGGTACTACGAGATTACAGGAAGAAAGAAACA---AGATGTACAGTAGTGGAAGGAGAAAAAAACCTTCTGTGTGGAAAATGCAAAGTGTATGCCTGTAGTACAGGTGACATCAGAGTTATAAAGAAATCTCATCACACTGTCCTAGGAGACGCATTCAAGGAACGTTATATAACAAAGCCTCACCAGAAACCAGTCCAGTTTGATTGTTTTGAGAAAAAAAGCAAGATGCATTGCCAAAATCCTAATTGCCAACATGACTGGGGAATCATAGTGAAGTACAAGACATTTGATAATCTACCAGTGATCAAAATCAAAAGCTTTGTAGTAGAGAACACTGAAACTGGGACACAAATGGATCTTCAGAAATGGAAAAATATTAATTTTTCACTGAAGAGTTTTGATGTTGAAGAAACATCCAGC
>struthio_camelus-struthioformes-rig1_CDS
ATGACGGCGGTGGAGAAGTGGAGCCTGCGGTGCTACCGGCGGCTCATCGAGAGCACCCTCAACCCGCTCTACATCTTGGGTAACATGACCGACTGGCTCTCTGACGAGGTCAGAGAGAGGATTCGGAAG---GAGGAAGAAAAGGGGGTGATG---GCAGCCGCGACGCTCTTCCTGGATGTCGTCCTGCAGCTCGAGAGCCANGGCTGGTTCAGGGGCTTCCTCAACGCGCTGGCGGCGGCAGGTTACACTGGGCTGGCAGAAGCAATTGAAACCTGGGACTTCAGCAAACTGGAAAAACTGGAGTTGCACAGACAGCTGCTGAAGCGGATAGAAGCGACAATGATAGAAATTGATCCGGTAGTGCTCATCCCCCACATAAACACGTGCCTGATAGACCGGGAGTGTGACGAGATTCTGCAGATTAGTGAACACAGGAGCAAACCAGCAGGCATAACTAAACTCATTGAATGTCTCTGTCGATCAGATAAGGAAGACTGGCCGAAAAGCCTGCAGCTAGCACTAGATAACACAGGATATTACCGTGCAAGTGAACTATGGGACATGACAGAGGATAATGGCAAAGGTGTTGATCGTGAACCGATGAATGTTTCTGAGGACAGCTTTGAAACTAGTATAAGTTATTCTGAAGAAGGAGAATGTGATAATAATCTCAGTGAAAATTTCTGTTCAGCTTCAGAAGTGATTGACCAGTCTCCACCTATTTATGAACCAAAGAAGGCTCGAAGTTACCAGATTGAGCTTGCACAGCCTGCTATCAATGGGAAAAATACAATAATATGTGGCCCTACTGGCTGTGGAAAAACCTTTGTGGCACTTCTGATCTGTGAACACCATCTCCGAAACATGCCTGCAGGGCGAAAGGGGAAGGTTGTCTTCCTAGCAACGAAAGTCCCAGTGTATGAGCAACAgAAAAACGTATTCAAGCAGCATTTTGAAAGAAGTGGCTACTCCGTTGAAGGAATTAGTGGTGAAACCATTGCACGGGTCTCTGTAGAGAAGGTTATACAGGACAGTGACATCATCGTACTGACGCCCCAGATTCTCGTGAATAGCTTTCAGGACGGGACCCTTCACTCCCTCTCCATTTTCACTCTGATGGTGTTTGATGAGTGCCACAACACTACGGGCAACCACCCTTACAACGTGTTAATGACTAAATATCTGGAACAAAAATTTGACTCCTCTGCAAATCAGCTGCCACAGATTGTAGGTTTAACTGCCTCTGTTGGAGTCGGTAGCGCCAAGAACACCGAGGAGGTGACAGAGCATATCTGTACGCTGTGCTCCTACCTGGACATACAGACCATATCCACCGTCAGAGAGAACATACAGGATCTGCAGAGCATCGTATTCAAGCCAGAAACACATGTCAGACAGGTTAAAATGCGACTTCAGAATCACTTTGTGGACGTTATCTCAGGTTTGATGGCTGAGACAGAGGCGCTGATGAGAACGATTTACTCAGTGGATACTGCCACCCAAATTACCCGGAATGATTTCGGGACACAGAAATACGAACACTGGATAGTTGAAACTCAGAAGAAATGCAGACTGTTGCAACTACCTGACAAGGAAGAGGAGAGCAGGATTTGTAGAGCCCTCTTCATTTGCACTGAGCACCTAAGGAAATTCAACGATGCCCTCATCATCTGTGAAGATGCCCGCATCCAAGATGCTTTAGCCTACCTAACTGAATTTTTCACGAATGTCAAAAATGGACCATTCACAGAGTTAGAGCAGCATCTGACAGCCAAATTTCAAGAGAAAGAAGAGAAGCTGACTGCCCTTTCAAAAGATGAATCAAATGAGAATCCTAAACTGGAAGAGCTTGCCAGCATCTTGGATGAAGCATACCGCTATAACCCACAGACCCGCACTCTCCTTTTTGCTAAGACAAGAGCACTAGTAGCTGCTCTGAAGAACTGGATAGAAGAAAACCCTCTACTTAATAGCTACATAAAGCCAGATGTTTTGATGGGTCGTGCAAGAAACAGTCAGAAAACAGGTATGACCCTCCCAAGCCAGAAGGGTGTGTTGGATGCTTTCAAAACCAGTAAGGACAGCAAGCTGCTAATTGCTACATCTGTTGCTGACGAAGGCATTGATATTGCCCAGTGCAACCTTGTTGTGCTCTATGAATACTACGGCAATGTCATCAAAATGATCCAAGTCAGAGGTCGTGGGAGGGCAAGAGACAGCAAGTGCATCCTTGTGACGAGCAAAAGCGAAGTGGTTGAGAATGAGAAATACAACCGCTATAAGGAAGAAATGATGAATGCAGCTATTGAAAAGCTCCAGAAATGGGATGAAGCAACATTTGCAAGAAAGATATATAACCTGCAAATGAAGGAAAAGGTGTTACGAGATTCCAAGAAGAAAGATACA---AGACCAAAGGTAGTAGAAGGCAAAAAAAATCTCCTATGTGGAAAATGCAAATCATATGCTTGCAATACAGATGACATCAGAGTTATAAAGGAATCTCATCACACCGTCCTTGGAGAAGCATTCAAGGAGCGTTACATAACAAAGCCCCATAAGCAACCAGTCCAGTTTGATGATTTTATGAAAAAAAGCAAGATGTATTGCCAAAATACTAATTGCCAGCATGACTGGGGAATCATAGTGAAGTACAAGACATTTGATAATCTACCCGTGATCAAAATCAAAAGCTTTGTAATGCAGGATGTTGCAACTGGGACACAAATGGATTTTCAGAAATGGAGAAATGTTAATTATTCTTTGAAAATTTTTGATGTTGAAGAAATGTCTAAC
>upupa_epops-upupiformes-rig1_CDS
ATGACCGCGGAGGAGAAGAGAAACCTGCGATGCTACCGGCGGTACATCGAGCAAAGCCTGAATCCCATCTATGTCCTGAGCAACATGACGGACTGGCTACCAGACGTGGTGAAGGAGCGCGTCCGGAAG---GAGGAGGAGAGGGGGGTAACA---TCGGCCGCTGCCCTGTTTCTAGATGCTGTCCTGCAGCTGGAGGCGGAGGGGTGGCTGAGGGGATTCCTGGACGCTCTGGTTGCAGCAGGTTACACTGGGCTGGCAGAAGCAATTGAAAACTGGGACTTCAGCAAACTGGAAAAACTGGAGGTGCACAGACAGCTGTTGAAGCGGATAGAAGCAACAATGCTGGAAGTTGACCCAGCAGCACTCATGCCTTACATAAGCACCTGTCTGATAGACAGGGAATGTGATGAGATCTTGCAGATCAGCGAATACAGAAGCAGAGCAGCTGGGATAACCAAACTCATTGAATGTCTGTGTCGATCAGATAAGGAAAACTGGCCAAAAAGCCTTCAACTGGCACTAGATAACACAGGATATTACAATGCGAGTGAACTGTGGGATATGAGAGAAGTTAATGGCAAAGATGTT---GGTGAAATGACAGAGGGCTCTGACTACTGCTTTGAAACCACCGTGACATTTTCTGAAGAAGCAGAGTGTAAT---AATCTCAGTGAAAACTTCTGTTCACCTTCAGAAGGGATCTCTCAGTCTTCACCTGTTTATGATCTGAAGAAAGCTCGGAGCTACCAAACTGAACTTGCACAGCCTGCTATCAGTGGGAGAAACACATTGATATGTGCTCCCACAGGATCTGGAAAAACTTTTGTGGCGCTTCTGATTTGTGAACACCATTTCCAAAACACACCTTCAGGACAAAAAGCCAAAGTTGCCTTTCTTGCAACCAAAGTGCCAGTGTATGAACAACAGAAAAATGTATTCAAGCAACACTTTGAAAGAAGTGGATACTCTGTTCAAGGAATTAGTGGTGAAACAGCTGCAAATATCTCTGTAGAAAGGGTTATAGAGGACAATGACATCATTGTGCTAACACCCCAGATTCTCGTGAACTGCTTGGAGCATGGGGTTCTAAGATCCCTCTCCATCTTTACTCTGATGGTATTTGATGAGTGCCACAACACTACAGGCAACCACCCTTACAATGTGTTGATGACCAGATACCTGGAACAAAAGTTTGAGTCATCTGCAAACCAGCTGCCTCAGATTGTAGGACTAACTGCTTCTATTGGAGTTGGTAATGCCAAGAACATGAAGGATACAGTGGAGCACATCTGGACCCTCTGCGCCTCCCTTGATATACAGACCATATCCAGTGTCAGAAAGAACAAGGAGGACCTGCAGAGATTTGTAAACAAGCCAGAAACAGATGTCAGATGGGTTAAAATGCGAGTTCAGAATCACTTTGCAGGCATCATTTCAGGTCTGATGTCCAAGACAGAGGCGTTGATGAGGCAGATTTACTCACTGGACACTATATCCCAAATCAGTAAGAGTGACTTTGGAACACAGAAATATGAACACTGGATAAATGTCAATCAGAAGAAATGCAGACTGCTGCAACTGGCGGATAAGGAGAAGGAGAGCAGCCTTTGCAGAAATCTTTTCATTTGCACTGAACACCTGCGGAAATTCAATGATGCTCTCATGATTAGCGAAGATGCCCGCTTGGAAGATGCTTTAGTCTACCTAACTGAATTTTTCACTAATGTCAAGAATGGACCATATACAGATTTAGAGAAGCAACTCACAGCCGCATTTGAAGAGGAAGAACCAGAACTGATTGCCCTTTCAAAAGATGAATGTAATGAGAATCCCAAGCTGGAGGAGCTTGCTTCCATCCTGGATGAAGCATACCACTATAACCCANAGACTCGCACTATTCTCTTTGCTAAGACAAGAGCCTTAGTAGCTGCTTTGAAGAAATGGGTAGAAACAAACCCCGTGCTT---AACTATCTAAAGCCTGCTGTGTTGATGGGTCGTGCAAGAAGAGATCAAAAAACAAGTATGACACTTCCAATGCAGAAAGGTGTACTGGATGCATTCAAAACCAGCAAAGACAGCAGACTGCTCATTGCTACTTCTGTTGCTGATGAAGGCATTGATATTTCTGAGTGCAACCTTGTTGTGCTCTATGAATACTATGGAAATGTCACCAAAATGATCCAAGTCAGAGGTCGTGGAAGGGCAAAAGACAGCAAGTGCATCATTGTGACAAGCAAAGCAGAAGTGGTTGAGAATGAGAAACAAAACCGTTATAAAGAAGAAATGATGAACAAAGCTATGGAAACACTGCAGAACTGGGATGAAGCAACATTTGCCAGAAAGATACGTGACCTGCAACTGAAAGAAAAAGCATTACGAGATTCCAGAAATAAAGAAACA---AGACATCAAGTACTGGAAGGGAAAAGAAATCTTCTTTGTGGAAAATGCAAAGCATATGCCTGCAGTACAGATGACATCAGAGTTATAAAGGAATCTCATCACATTGTCCTAGGAGAGGAGTTCAAGGAGCGTTACATAACAAAGCCTCACCAGCGACCTGTCCAGTTTGATTGTTTTGAGAAAAAAAGCAAGATGCATTGTCAGAATCCTAAGTGCCAGTATGACTGGGGAATCATAGTGAAGTACAAGACATTTGATAATCTACCAGTGATCAAAATCAAAAGCTTTGTGGTGGAGAACATTGAAACTGGGACACAAACAGATTTTCAGAAATGGAAAAATATTAATTTTTCTTTGAAGAATTTTGAT---GAAGTAACATCCAGC
