# Supplementary material for: Repeated MDA5 Gene Loss in Birds: An Evolutionary Perspective
Source: Viruses. 2021 Oct 22;13(11):2131. doi: 10.3390/v13112131 (PMC8619217; doi:10.3390/v13112131)
Supplement: Supplementary file 1 [file viruses-13-02131-s001.zip › Figure_S5.xlsx]

## Sheet: Legend
Reliable PSSs identified based on the consensus of at least three selection methods are in grey. Residues considered accessible from the surface are in bold. Residues located in the proximity to functionally important sites are highlighted in bold and yellow.
Number – duck amino acid numbering is adopted based on the reference sequence: GenBank ID EU363349.1
Amino acid – amino acid residue in duck sequence
FEL – p-value for fixed effects likelihood (FEL) test
FUBAR – posterior probabilities for Fast Unconstrained Bayesian AppRoximation test (FUBAR)
MEME – p-value for Mixed Effects Model of Evolution (MEME) test
BEB – posterior probabilities for Empirical Bayes (BEB) positive selection analysis
Nr.method – number of methods that identified given PSS
Subst.comm. – common amino acid substitution variants in birds
Subst.rare. – rare amino acid substitution variants (<5 species)
Cons. – physiochemically conservatism of amino acid substitution based on Zamyatnin, 1984 (N – non-conservative, S – semi-conservative and C – conservative substitutions)
ASA1 – the accessible surface area (in Å2) based on I-TASSER “open” model without RNA bound
MaxASA – the maximum possible solvent ASA for the residue (in Å2) based on Tien et al. (2013)
RSA1 – relative solvent accessibility (= ASA/MaxASA)*100 [%] based on I-TASSER “open” model without RNA bound
ASA2 – the accessible surface area (in Å2) based on duck “closed” model with dsRNA bound (NA – PSSs located out of range of “closed” model)
RSA2 – RSA based on duck “closed” model with dsRNA bound [%]
Domain – N-terminal caspase activation and recruitment domain 1 (CARD1), N-terminal caspase activation and recruitment domain 2 (CARD2), N-terminal RecA-like domain (HEL1), insertion domain (HEL2i), C-terminal RecA-like domain (HEL2), bridging domain (BD), C-terminal domain (CTD)
PSS in other studies – PSS identified in other studies. Ref18 - Cagliani, R., Forni, D., Tresoldi, C., Pozzoli, U., Filippi, G., Rainone, V., … Sironi, M. (2014). RIG-I-like receptors evolved adaptively in mammals, with parallel evolution at LGP2 and RIG-I. Journal of Molecular Biology, 426(6), 1351–1365. doi: 10.1016/j.jmb.2013.10.040; Ref19 - Lemos De Matos, A., McFadden, G., & Esteves, P. J. (…
Function – previously described functionally important sites or positions that are located in < 0.5nm to these sites (when the location is not identical, the number of functionally important site is shown in round brackets). Ref1 - Cui, S., Eisenächer, K., Kirchhofer, A., Brzózka, K., Lammens, A., Lammens, K., … Hopfner, K. P. (2008). The C-Terminal Regulatory Domain Is the RNA 5′-Triphosphate Se…

## Sheet: PSSs in RIG-1
Number	Amino acid	FEL	FUBAR	MEME	BEB	Nr.method	Subst.comm.	Subst.rare.	Cons.	ASA1	MaxASA	RSA1	ASA2	RSA2	Domain	PSS in other studies	Function
7	R			0.02		1	R/K/Q	A/W/G	N	149	265	56.2264	NA	NA	CARD1
10	Q				0.955	1	Q/R	E	N	114	214	53.271	NA	NA	CARD1	Ref18
12	Y	0.089				1	Y/C	F	N	34	255	13.3333	NA	NA	CARD1
15	Y			0.04		1	Y	L	S	39	255	15.2941	NA	NA	CARD1
18	R	0.052		0.07		2	R/K	S/G/T/Q	N	118	265	44.5283	NA	NA	CARD1
36	E	0.091				1	E/D	V	N	101	214	47.1963	NA	NA	CARD1
42	R			0.04		1	R	Q/L/K	N	125	265	47.1698	NA	NA	CARD1
60	V	0.013		0.02	0.933	3	V/I	M/L	C	0	165	0	NA	NA	CARD1
73	L			0.02		1	L/I/V/Q	M	N	0	191	0	NA	NA	CARD1
77	L				0.996	1	A	S	N	76	191	39.7906	NA	NA	CARD1
143	N	0.087	0.908	0.1		3	Y/N	S/C/R/H	N	113	187	60.4278	NA	NA	CARD2
210	S				0.979	1	T/S/M	W/I/R	N	57	143	39.8601	NA	NA	-
214	S	0.062		0.08		2	S/F	A	N	14	143	9.79021	NA	NA	-
219	P	0.024	0.916	0		3	C/P	Y/F	N	50	154	32.4675	NA	NA	-	Ref18, Ref19
225	E	0.095				1	E/K	Q/G/A/X	N	87	214	40.6542	NA	NA	-
230	A	0.053		0.07		2	A/V/G	D/S/P/I	N	4	121	3.30579	NA	NA	-
235	G	0.014	0.998	0.02		3	Y/C/H	G/D/E/N/S	N	32	97	32.9897	NA	NA	-
237	P	0.008	0.922	0.01		3	S/P	F	N	26	154	16.8831	NA	NA	-
244	K	0.08				1	K	M/R/E	N	55	230	23.913	256	111.304	HEL1
245	K			0.08		1	K	R/E/A/Q/E	N	249	230	108.261	191	83.0435	HEL1
261	K			0.04		1	K/Y	R	N	84	230	36.5217	39	16.9565	HEL1
266	C			0		1	C	N	N	0	148	0	22	14.8649	HEL1		< 5Å TAS motif (implicated in the unwinding reaction) (411), Ref2
278	I			0.07		1	L/I/V		C	0	195	0	4	2.05128	HEL1	Ref20
279	L	0.024	0.963	0.04		3	L/M	Q	N	39	191	20.4188	25	13.089	HEL1	Ref20
288	M			0.02		1	M/I/V	T/A	C*	37	203	18.2266	31	15.2709	HEL1
292	R				0.994	1	R/Q/K		N	126	265	47.5472	107	40.3774	HEL1
301	T			0		1	T	V	N	40	163	24.5399	22	13.4969	HEL1		< 5Å ATPase activity (376), Ref8, Ref10, Ref11, Ref5, Ref16
320	Q			0.05		1	G	R	N	61	214	28.5047	88	41.1215	HEL1
323	S			0.01		1	S	N/L/T/F	N	50	143	34.965	33	23.0769	HEL1
357	S			0.01		1	S/T/C	I/A/V	N	0	143	0	0	0	HEL1
402	S	0.034	0.907	0.05		3	N/S/K	I/H/D	N	63	143	44.0559	70	48.951	HEL1
408	L	0.019		0.03		2	V/I	L	C	0	191	0	0	0	HEL1
423	E	0.037	0.987	0.05	1	4	K/E/N	R/D/T/V/M	N	85	214	39.7196	141	65.8879	HEL1	Ref18, Ref20
431	S			0.05		1	T	S/V/M	N	15	143	10.4895	28	19.5804	HEL1
446	E	0.088				1	E	V/K	N	149	214	69.6262	173	80.8411	HEL1
449	Q	0.028	0.964	0.04	0.984	4	E/Q	D/L	N	142	214	66.3551	137	64.0187	HEL1
455	M	0.002	0.986	0	0.999	4	G/R/V	M/Q/S/I/A/T	N	4	203	1.97044	24	11.8227	HEL1	Ref20
457	K			0.06		1	K	T/E/M/R	N	97	230	42.1739	68	29.5652	HEL1
461	D	0.001	0.995	0	0.998	4	H/Y/D	S/F	N	17	187	9.09091	51	27.2727	-	Ref20
464	L			0.07	0.995	2	W/L/H	C/Q	N	85	191	44.5026	102	53.4031	-
469	I	0.001	0.993	0		3	A/V	I/L/D/P/T	N	159	195	81.5385	108	55.3846	-	Ref20
478	S			0.03		1	S	A/K	N	26	143	18.1818	28	19.5804	HEL2i
479	N			0.03		1	G/D	N/V/Y/C	N	97	187	51.8717	91	48.6631	HEL2i
494	V			0		1	V/L	S/E/A	N	0	165	0	NA	NA	HEL2i
502	K			0.05		1	K/R	W	N	202	230	87.8261	NA	NA	HEL2i
516	V				1	1	A/V/S/F	G/D/H/E	N	65	165	39.3939	51	30.9091	HEL2i		< 5Å Ligand (dsRNA and poly I:C) binding (515)
566	S			0		1	A/V/L/F	S	C*	24	143	16.7832	57	39.8601	HEL2i
589	A			0.07		1	A/D/E	G/N	N	57	121	47.1074	53	43.8017	HEL2i	Ref18
596	P			0.06		1	P/L/I/Q	A/K/E/S	N	100	154	64.9351	80	51.9481	HEL2i
624	R	0.006	0.944	0.01		3	R/H		C	174	265	65.6604	158	59.6226	HEL2
628	Q	0.02		0.02		2	Q/E	D	N	135	214	63.0841	113	52.8037	HEL2
650	E	0.09				1	A/E/G	V/S/T	N	73	214	34.1121	108	50.4673	HEL2
660	G	0.023	0.937	0.03		3	D/G	N/A/E	N	0	97	0	8	8.24742	HEL2
668	R	0.011	0.955	0		3	R/K	N	N	181	265	68.3019	NA	NA	HEL2		Phosphorylation (RIG-I signaling impairment), Ref5, Ref3
672	T	0.095				1	T	K/A/P/I	N	23	163	14.1104	NA	NA	HEL2		Phosphorylation (RIG-I signaling impairment), Ref5, Ref3
692	N	0.004	0.988	0.01		3	S/I/C/T/N	M/G	N	42	187	22.4599	25	13.369	HEL2	Ref20
735	A	0.026		0.04		2	R/K	A	N	59	121	48.7603	94	77.686	HEL2
754	C				0.999	1	H/Y/Q	C/L	N	47	148	31.7568	64	43.2432	BD
756	R				0.989	1	R/S/C/H		N	47	265	17.7358	85	32.0755	BD
768	K		0.956		0.953	2	K/E/N	I/T/Q/M/T	N	102	230	44.3478	110	47.8261	BD	Ref18, Ref19
775	E	0.001	0.982	0		3	T/A/R	E/K/M/S	N	128	214	59.8131	144	67.2897	BD
780	K	0.008	0.96	0		3	K/T	R/Q/E	N	60	230	26.087	53	23.0435	BD
798	E	0.032		0.05		2	E/D	G/A/T/K	N	112	214	52.3364	NA	NA	-	Ref19
801	P				1	1	P/H/Y/C	S/Q/L/E/R	N	76	154	49.3506	NA	NA	-	Ref20
811	L			0.02		1	L	Y	C	2	191	1.04712	NA	NA	CTD		< 5Å Zinc-binding site (812), Ref1
830	D	0.065		0.07		2	E/D	A//V/G/K	N	87	187	46.5241	NA	NA	CTD		< 5Å Ligand (pppRVL) bingding (832), Ref1, Ref4
837	G			0.06		1	G	E/R/T	N	40	97	41.2371	NA	NA	CTD
846	T			0.01		1	T	M/S	N	55	163	33.7423	NA	NA	CTD		< 5Å Ligand (dsRNA) binding site, Ref2
850	K	0.008	0.997	0.01	1	4	R/K/S/H/Q	E/T/G	N	50	230	21.7391	NA	NA	CTD
853	M	0.001	1	0	1	4	V/M/I	L/G/R/F/Q/S/H/C	N	106	203	52.2167	NA	NA	CTD
854	Q			0.04	0.976	2	Q/R	L/H/C/M/K/P	N	121	214	56.5421	NA	NA	CTD		< 5Å Ligand (dsRNA) binding sites (860), Ref2
859	E	0.002	0.974	0		3	E/V	M/L/Q/I	N	36	214	16.8224	NA	NA	CTD		< 5Å Ligand (dsRNA) binding sites (860), Ref2
889	V			0		1	V/I		C	6	165	3.63636	NA	NA	CTD		<5Å Ligand (pppRVL) bingding/ Ligand (pppRVL) bingding/Ligand (pppRVL) bingding (832, 877, 891), Ref1, Ref4, Ref2
900	T	0.001	0.993	0		3	V/I	T/A	C*	69	163	42.3313	NA	NA	CTD	Ref20
903	G			0.08		1	G	R/K	N	48	97	49.4845	NA	NA	CTD
